# Supplementary material for: Chromatin-based, in cis and in trans regulatory rewiring underpins distinct oncogenic transcriptomes in multiple myeloma
Source: Nat Commun. 2021 Sep 14;12:5450. doi: 10.1038/s41467-021-25704-2 (PMC8440555; doi:10.1038/s41467-021-25704-2)
Supplement: Supplementary file 3 — Supplementary Data 1 [file 41467_2021_25704_MOESM3_ESM.xlsx]

## Sheet: Sheet1
Sample ID	Gender	Disease	Disease stage	Cytogenetics	Selection Purity	ATAC-seq batch	RNA-seq batch		ATACseq_bam files	ATAC bigWig files	RNAseq_samples
HD1	F	IgA l MM	stable F/U	Hyperdiploid	0.96	batch1	batch1		A19.5.bowtie2_pos_sorted.bam	A19.5.pval.bigWig	RS_1.7.bigWig
HD2	M	IgG l MM	diagnosis	Hyperdiploid	0.97	batch5	batch1		A24.8.bowtie2_pos_sorted.bam	A24.8.pval.bigWig	RS_1.9.bigWig
HD3	M	IgG k MM	diagnosis	Hyperdiploid	0.93	batch7	batch1		A26.13.bowtie2_pos_sorted.bam	A26.13.pval.bigWig	RS_1.18.bigWig
HD4	F	IgA k MM	diagnosis	Hyperdiploid	0.99	batch7	batch1		A26.15B.bowtie2_pos_sorted.bam	A26.15B.pval.bigWig	RS_1.20.bigWig
HD5	M	IgA k MM	relapse	Hyperdiploid	0.98	batch4	batch1		A24.7.bowtie2_pos_sorted.bam	A24.7.pval.bigWig	RS_1.5.bigWig
HD6	M	KLC MM	diagnosis	Hyperdiploid	0.84	batch5	batch2		A24.11.bowtie2_pos_sorted.bam	A24.11.pval.bigWig	RS_2.4.bigWig
HD7	M	IgG k MM	diagnosis	Hyperdiploid	0.98	batch10	batch1		A27.12.bowtie2_pos_sorted.bam	A27.12.pval.bigWig	RS_1.17.bigWig
HD8	M	IgG l MM	diagnosis	Hyperdiploid	0.99	batch1	batch1		A19.1.bowtie2_pos_sorted.bam	A19.1.pval.bigWig	RS_1.2.bigWig
HD9	M	IgA k MM	relapse	Hyperdiploid	1	batch7	batch3		A26.1.bowtie2_pos_sorted.bam	A26.1.pval.bigWig	RS_3B.1.bigWig
HD10	M	IgA k MM	relapse	Hyperdiploid	0.98	batch4	batch3		A24.4.bowtie2_pos_sorted.bam	A24.4.pval.bigWig	RS_3B.2.bigWig
HD11	M	IgG k MM	diagnosis	Hyperdiploid	0.92	batch7	batch1		A26.6B.bowtie2_pos_sorted.bam	A26.6B.pval.bigWig	RS_1.11.bigWig
HD12	F	IgG k MM	relapse	Hyperdiploid	0.97	batch7	batch1		A26.9B.bowtie2_pos_sorted.bam	A26.9B.pval.bigWig	RS_1.13.bigWig
HD13	F	IgA l MM	relapse	Hyperdiploid	0.98	batch2	batch2		A17.9.bowtie2_pos_sorted.bam	A17.9.pval.bigWig	RS_2.3.bigWig
CD1	M	IgA l MM	diagnosis	t(11;14) - CCND1	0.87	batch13	batch3		A28.15.bowtie2_pos_sorted.bam	A28.15.pval.bigWig	RS_3B.4.bigWig
CD2	M	non secretory MM	diagnosis	t(11;14) - CCND1	0.99	batch1	batch1		A19.2.bowtie2_pos_sorted.bam	A19.2.pval.bigWig	RS_1.4.bigWig
CD3	M	IgA k MM	relapse - refractory	t(11;14) - CCND1	0.97	batch7	batch1		A26.8.bowtie2_pos_sorted.bam	A26.8.pval.bigWig	RS_1.12.bigWig
CD4	M	IgD l MM	relapse	t(11;14) - CCND1	0.98	batch8	batch1		A26.14.bowtie2_pos_sorted.bam	A26.14.pval.bigWig	RS_1.19.bigWig
MS1	F	IgA k smouldering MM	diagnosis	t(4;14) - MMSET	0.8	batch12	batch3		A28.13.bowtie2_pos_sorted.bam	A28.13.pval.bigWig	RS_3B.3.bigWig
MS2	M	KLC MM	diagnosis	t(4;14) - MMSET	0.92	batch7	batch1		A26.10B.bowtie2_pos_sorted.bam	A26.10B.pval.bigWig	RS_1.14.bigWig
MS3	M	IgG k MM	diagnosis	t(4;14) - MMSET	0.97	batch11	batch2		A27.19.bowtie2_pos_sorted.bam	A27.19.pval.bigWig	RS_2.6.bigWig
MS4	M	IgG k M to PCL	progression to PCL	t(4;14) - MMSET	0.98	batch1	batch1		A19.8.bowtie2_pos_sorted.bam	A19.8.pval.bigWig	RS_1.3.bigWig
MF1	F	IgG k MM	diagnosis	t(14;16) - MAF	0.99	batch7	batch1		A26.12.bowtie2_pos_sorted.bam	A26.12.pval.bigWig	RS_1.16.bigWig
MF2	M	LLC MM	relapse	t(14;16) - MAF	0.98	batch9	batch1		A26.11.bowtie2_pos_sorted.bam	A26.11.pval.bigWig	RS_1.15.bigWig
O1	M	IgG k MM	diagnosis	TP53 deletion only	0.97	batch10	batch2		A27.20.bowtie2_pos_sorted.bam	A27.20.pval.bigWig	RS_2.7.bigWig
O2	F	IgG L smouldering MM	diagnosis	unknown	0.9	batch1	batch1		A19.6.bowtie2_pos_sorted.bam	A19.6.pval.bigWig	RS_1.8.bigWig
O3	F	IgG k MM	diagnosis	unknown	0.991	batch10	batch2		A27.18.bowtie2_pos_sorted.bam	A27.18.pval.bigWig	RS_2.5.bigWig
O4	M	IgA k MM	relapse	unknown	0.97	batch3	batch2		A17.5.bowtie2_pos_sorted.bam	A17.5.pval.bigWig	RS_2.1.bigWig
O5	F	IgG k MM	relapse	normal by FISH	0.99	batch6	batch1		A24.10.bowtie2_pos_sorted.bam	A24.10.pval.bigWig	RS_1.10.bigWig
U266		MMCL		t(11;14) - CCND1	NA	batch14	batch4		N/A	A28c.6.pval.bigWig	RS_4.16.bigWig
KMS12		MMCL		t(11;14) - CCND1	NA	batch14	batch4		N/A	A28c.5.pval.bigWig	RS_4.9.bigWig
OPM2		MMCL		t(4;14) - MMSET	NA	batch12	batch3		N/A	A28.7.pval.bigWig	RS_3B.11.bigWig
MM1.S		MMCL		t(14;16) - MAF	NA	batch14	batch4		N/A	A28c.3.pval.bigWig	RS_4.19.bigWig
JJN3		MMCL		t(14;16) - MAF	NA	batch13	batch4		N/A	A28c.1.pval.bigWig	RS_4.3.bigWig
ND1+	M	N/A	N/A	N/A	1	batch7	batch1		A26.18.bowtie2_pos_sorted.bam	A26.18.pval.bigWig	RS_1.22.bigWig
ND1-	M	N/A	N/A	N/A	1	batch7	batch1		A26.19.bowtie2_pos_sorted.bam	A26.19.pval.bigWig	RS_1.23.bigWig
ND2+	M	N/A	N/A	N/A	1	batch10	batch2		A27.21.bowtie2_pos_sorted.bam	A27.21.pval.bigWig	RS_2.8.bigWig
ND2-	M	N/A	N/A	N/A	1	batch10	batch2		A27.22.bowtie2_pos_sorted.bam	A27.22.pval.bigWig	RS_2.9.bigWig
ND3-	M	N/A	N/A	N/A	1	batch14	batch4		A28c.7.bowtie2_pos_sorted.bam	A28c.7.pval.bigWig	RS_4.27.bigWig
ND3+	M	N/A	N/A	N/A	1	batch14	batch4		A28c.14.bowtie2_pos_sorted.bam	A28c.14.pval.bigWig	RS_4.25.bigWig

## Sheet: Sheet2
pool19	batch1
pool17	batch2
pool17_pool26	batch3
pool24	batch4
pool24_pool26	batch5
pool24_pool27	batch6
pool26	batch7
pool26_pool28	batch8
pool26_pool28_pool28_RE	batch9
pool27	batch10
pool27_pool28_pool28_RE	batch11
pool28	batch12
pool28_pool28_RE	batch13
pool28_RE	batch14
