# Supplementary material for: Chromatin-based, in cis and in trans regulatory rewiring underpins distinct oncogenic transcriptomes in multiple myeloma
Source: Nat Commun. 2021 Sep 14;12:5450. doi: 10.1038/s41467-021-25704-2 (PMC8440555; doi:10.1038/s41467-021-25704-2)
Supplement: Supplementary file 4 — Supplementary Data 2 [file 41467_2021_25704_MOESM4_ESM.xlsx]

## Sheet: PanMM_DO_peaks
id	baseMean	log2FoldChange	lfcSE	stat	pvalue	padj	DE_MM_vs_ND
chr1:1724020-1724803	123.085	1.40871	0.513145	2.74525	0.00604646	0.0651996	1
chr1:4602485-4604313	182.852	1.44548	0.579607	2.4939	0.0126347	0.0933542	1
chr1:6392713-6394226	654.963	1.2119	0.470346	2.57662	0.00997715	0.0830557	1
chr1:7961132-7962183	652.062	1.30097	0.522564	2.48959	0.0127889	0.0939321	1
chr1:8396894-8398418	82.6052	1.11989	0.397006	2.82083	0.00478989	0.058692	1
chr1:8604049-8605439	55.2875	1.20242	0.47949	2.5077	0.0121521	0.0916259	1
chr1:8679452-8681265	50.458	1.2258	0.39781	3.08136	0.00206056	0.0427568	1
chr1:8829372-8830122	111.958	2.32634	0.622584	3.7366	0.000186529	0.0240672	1
chr1:9909680-9911051	1248.28	1.40887	0.502512	2.80365	0.00505277	0.0599395	1
chr1:10032454-10033805	755.212	1.47681	0.540006	2.73481	0.0062417	0.0660403	1
chr1:10398405-10399752	902.1	1.38531	0.547625	2.52968	0.0114167	0.0888265	1
chr1:11012139-11013435	494.663	1.13521	0.450907	2.51762	0.011815	0.0901839	1
chr1:11099243-11100238	227.402	1.13238	0.446757	2.53466	0.0112557	0.0882222	1
chr1:11262082-11262979	406.7	1.47028	0.530569	2.77114	0.00558609	0.062811	1
chr1:11907163-11909876	942.155	1.59691	0.519843	3.07192	0.00212689	0.0431357	1
chr1:13748752-13750100	601.784	1.33641	0.542478	2.46352	0.0137578	0.0975058	1
chr1:15523946-15525383	1607.3	1.33376	0.523549	2.54754	0.0108487	0.0865252	1
chr1:15847194-15850181	820.032	1.20654	0.492403	2.4503	0.0142736	0.0993558	1
chr1:15885906-15887126	138.948	1.92486	0.519959	3.70194	0.00021396	0.0246931	1
chr1:20660916-20662038	447.432	1.38122	0.496324	2.78291	0.00538744	0.0619383	1
chr1:20964595-20966127	128.185	1.34117	0.541851	2.47516	0.0133178	0.0958237	1
chr1:21344585-21346683	520.885	1.21148	0.471914	2.56715	0.0102538	0.0842994	1
chr1:21782236-21783845	724.906	1.30396	0.500995	2.60273	0.0092484	0.0799186	1
chr1:23367917-23369376	806.43	1.32681	0.491995	2.69679	0.00700116	0.0697392	1
chr1:23524310-23526280	470.82	1.6175	0.60255	2.68443	0.00726535	0.0708615	1
chr1:23958907-23960255	569.514	1.4704	0.529198	2.77854	0.00546032	0.0622206	1
chr1:24744815-24746081	994.728	1.2931	0.523944	2.46801	0.0135867	0.0968844	1
chr1:25429917-25431725	886.926	1.42347	0.521009	2.73213	0.0062926	0.0662491	1
chr1:25549219-25550521	502.799	1.56413	0.578769	2.70251	0.00688178	0.0692029	1
chr1:25642082-25643151	147.799	1.83682	0.654508	2.80642	0.00500955	0.0597492	1
chr1:25858825-25859931	236.451	1.11087	0.428544	2.5922	0.00953656	0.081125	1
chr1:26233626-26234928	759.598	1.36318	0.519132	2.62589	0.00864233	0.077125	1
chr1:26279368-26280671	389.093	1.24779	0.502972	2.48084	0.0131073	0.0950381	1
chr1:26431882-26432827	353.538	1.22127	0.458058	2.66619	0.00767155	0.0727071	1
chr1:26692281-26693375	282.974	1.34418	0.508848	2.64161	0.00825137	0.0754942	1
chr1:26723115-26724704	197.621	1.54614	0.543056	2.84712	0.00441173	0.0564381	1
chr1:27233127-27235792	855.029	1.15499	0.470943	2.45251	0.0141863	0.0990501	1
chr1:27321883-27322759	380.997	1.33071	0.509392	2.61235	0.00899221	0.0788542	1
chr1:27489140-27490778	523.98	1.34115	0.491904	2.72644	0.00640208	0.0667157	1
chr1:27671809-27672701	180.983	1.46297	0.584677	2.50219	0.0123428	0.0922897	1
chr1:27725159-27726593	883.188	1.29143	0.504646	2.55909	0.0104947	0.0851541	1
chr1:27772733-27773975	542.757	1.34356	0.546366	2.45909	0.013929	0.0981216	1
chr1:27914040-27915156	327.566	1.29812	0.507498	2.55789	0.010531	0.0853165	1
chr1:28580822-28582345	541.202	1.41163	0.542305	2.60301	0.00924084	0.0798858	1
chr1:28642439-28643775	375.625	1.37009	0.509913	2.68691	0.00721172	0.0706176	1
chr1:28647986-28649511	441.22	1.64928	0.50612	3.25867	0.00111936	0.0355991	1
chr1:30717956-30720683	1586.35	1.19424	0.470882	2.53618	0.011207	0.0880301	1
chr1:31065009-31066201	505.119	1.3356	0.527001	2.53434	0.0112658	0.0882546	1
chr1:32179298-32180785	478.157	1.23819	0.502141	2.46582	0.01367	0.0971472	1
chr1:32650236-32652318	736.204	1.29684	0.510893	2.53838	0.0111367	0.0877294	1
chr1:32816954-32818972	721.89	1.21136	0.471869	2.56715	0.0102539	0.0842994	1
chr1:32980642-32982141	160.166	1.50845	0.506423	2.97863	0.00289541	0.0480818	1
chr1:36223428-36225093	951.035	1.4371	0.492009	2.92088	0.00349044	0.0514427	1
chr1:36385016-36387852	1183.96	1.47827	0.531857	2.77946	0.00544496	0.0621647	1
chr1:38498336-38499376	55.4671	1.21806	0.485732	2.50769	0.0121524	0.0916259	1
chr1:39490772-39492087	647.389	1.33543	0.526474	2.53656	0.0111948	0.087984	1
chr1:39776445-39777618	58.8692	1.3106	0.453637	2.88909	0.0038636	0.0534955	1
chr1:39798584-39800154	232.093	1.2682	0.50071	2.53279	0.0113157	0.0884391	1
chr1:39883063-39883746	159.379	1.44383	0.516342	2.79627	0.00516966	0.060521	1
chr1:40039406-40041101	818.602	1.27565	0.512762	2.4878	0.0128538	0.0941139	1
chr1:40160989-40162058	356.719	1.15818	0.471389	2.45696	0.0140119	0.0984795	1
chr1:40186034-40186836	92.995	1.77691	0.719381	2.47005	0.0135095	0.0965855	1
chr1:40668778-40669202	162.512	1.59655	0.577908	2.76264	0.00573352	0.0635865	1
chr1:40691363-40692698	675.351	1.33235	0.531331	2.50756	0.0121568	0.0916379	1
chr1:40708772-40709774	162.149	1.43477	0.53384	2.68764	0.00719587	0.0705339	1
chr1:42657940-42659387	358.452	1.20892	0.482087	2.50768	0.0121528	0.0916259	1
chr1:42681722-42683385	782.25	1.32976	0.507669	2.61935	0.00880975	0.0779338	1
chr1:42766288-42767797	879.573	1.3387	0.487663	2.74514	0.00604859	0.0651996	1
chr1:42816321-42817591	595.497	1.35386	0.499951	2.70799	0.0067693	0.0685326	1
chr1:42922984-42925123	548.041	1.39305	0.511144	2.72535	0.00642339	0.0667957	1
chr1:43171764-43172853	328.936	1.19383	0.454349	2.62756	0.00859991	0.0769599	1
chr1:43358375-43359607	502.841	1.43633	0.528264	2.71896	0.00654874	0.0674022	1
chr1:43649633-43650839	787.455	1.4599	0.536851	2.71937	0.00654067	0.0673638	1
chr1:43706965-43708117	625.969	1.37753	0.543418	2.53494	0.0112466	0.0882003	1
chr1:44354759-44355584	394.714	1.46671	0.548141	2.67579	0.00745532	0.0717854	1
chr1:44673757-44674873	1050.11	1.61416	0.570549	2.82913	0.00466753	0.0579199	1
chr1:44799697-44801050	877.778	1.36659	0.536744	2.54608	0.0108942	0.0867222	1
chr1:44819054-44820878	340.513	1.32161	0.502282	2.63121	0.00850812	0.0764848	1
chr1:45490421-45491719	761.245	1.4037	0.565774	2.48102	0.0131008	0.0950179	1
chr1:45550440-45551516	295.048	1.25973	0.50788	2.48036	0.013125	0.0950985	1
chr1:45583233-45585130	876.219	1.56079	0.55811	2.79656	0.00516503	0.0605198	1
chr1:45586438-45586962	58.5323	1.73245	0.606995	2.85414	0.00431531	0.0559931	1
chr1:45686027-45688554	1055.03	1.36769	0.525593	2.60219	0.00926318	0.0799767	1
chr1:45750155-45751148	538.314	1.72686	0.542546	3.18288	0.00145816	0.0383348	1
chr1:45802756-45804320	428.833	1.51612	0.533521	2.84173	0.00448697	0.0569061	1
chr1:46062462-46063758	69.7535	1.65946	0.496792	3.34036	0.000836704	0.033444	1
chr1:46132347-46133660	801.994	1.83855	0.630998	2.91372	0.00357147	0.0518482	1
chr1:46223331-46224129	72.6606	1.22565	0.48718	2.51581	0.011876	0.0904839	1
chr1:46340067-46342365	477.319	1.21227	0.481142	2.51957	0.0117498	0.0899362	1
chr1:46442283-46443196	141.422	1.11867	0.388153	2.88203	0.00395128	0.0539995	1
chr1:46603815-46604576	446.841	1.55281	0.557496	2.78534	0.00534724	0.0616429	1
chr1:46615933-46617319	473.546	1.39079	0.547331	2.54104	0.0110523	0.0873696	1
chr1:46718611-46719548	544.234	1.32351	0.530963	2.49266	0.0126789	0.0935081	1
chr1:47313515-47314858	490.016	1.52388	0.522545	2.91626	0.00354252	0.0516743	1
chr1:47333454-47334944	640.026	1.34558	0.49124	2.73915	0.00615976	0.0656434	1
chr1:48471653-48472792	480.654	1.59117	0.616316	2.58174	0.00983032	0.0824058	1
chr1:51234439-51237216	1010.4	1.55278	0.543382	2.85761	0.00426839	0.0556858	1
chr1:51517969-51519635	742.128	1.26704	0.516457	2.45333	0.0141542	0.0989593	1
chr1:51729155-51730286	891.705	1.48514	0.597432	2.48587	0.0129235	0.0944033	1
chr1:51877937-51879387	635.021	1.40395	0.521763	2.69078	0.00712859	0.070189	1
chr1:52002098-52002654	68.763	1.32079	0.508098	2.59948	0.00933642	0.0803203	1
chr1:52032269-52034025	413.155	1.33387	0.513748	2.59635	0.00942211	0.0806771	1
chr1:52054806-52057003	726.186	1.48495	0.571454	2.59854	0.00936201	0.0803591	1
chr1:52365253-52366675	1117.26	1.39075	0.541662	2.56757	0.0102415	0.0842479	1
chr1:52368428-52368659	69.7266	2.05895	0.642453	3.20483	0.00135143	0.0375864	1
chr1:52403642-52405124	477.767	1.55597	0.53505	2.90808	0.0036366	0.0522195	1
chr1:52697583-52698627	325.96	1.63495	0.547596	2.98569	0.00282936	0.0477667	1
chr1:52701796-52703751	538.213	1.63955	0.575298	2.84992	0.00437302	0.0562238	1
chr1:53220113-53221015	618.304	1.40522	0.555777	2.5284	0.0114585	0.0889455	1
chr1:53837806-53838790	463.763	1.30733	0.525082	2.48976	0.0127828	0.0939304	1
chr1:53944653-53946789	1713.25	1.35525	0.524634	2.58322	0.00978816	0.0822544	1
chr1:54052449-54054086	931.049	1.45266	0.508341	2.85765	0.00426793	0.0556858	1
chr1:54199466-54200743	442.526	1.4221	0.518127	2.74469	0.00605686	0.0652076	1
chr1:54375787-54377614	556.613	1.68009	0.581302	2.89022	0.00384974	0.0534032	1
chr1:54714912-54716495	337.023	1.07618	0.432326	2.48927	0.0128006	0.0939841	1
chr1:54764057-54765070	603.442	1.39654	0.50353	2.77351	0.00554559	0.0626632	1
chr1:55213817-55216041	646.377	1.13508	0.463841	2.44712	0.0144003	0.0997816	1
chr1:55362746-55363667	50.9514	1.78231	0.704058	2.53149	0.011358	0.088558	1
chr1:56516266-56517396	209.134	1.45896	0.52478	2.78013	0.00543374	0.0621446	1
chr1:58545812-58547057	995.02	1.57591	0.505549	3.11723	0.0018256	0.041007	1
chr1:58652186-58652938	51.4681	1.3001	0.415858	3.12631	0.00177015	0.0405758	1
chr1:58699342-58700350	446.84	1.3581	0.527534	2.57443	0.0100404	0.0833272	1
chr1:58778899-58786010	3321.9	1.44114	0.508744	2.83273	0.00461517	0.0577294	1
chr1:58814596-58816808	606.647	1.29231	0.511423	2.52689	0.0115078	0.089056	1
chr1:58903251-58904344	752.46	1.33458	0.542363	2.46067	0.0138677	0.0979165	1
chr1:59019709-59020927	282.999	1.50288	0.518107	2.90071	0.00372319	0.0527125	1
chr1:59150843-59151393	121.344	1.66375	0.669573	2.4848	0.0129625	0.094572	1
chr1:59289842-59290882	110.47	1.19293	0.45165	2.64128	0.00825938	0.075518	1
chr1:59292696-59293130	48.8936	1.7594	0.647374	2.71775	0.00657272	0.0675318	1
chr1:59295322-59297350	1088.77	1.41469	0.510135	2.77317	0.00555137	0.0626936	1
chr1:59758786-59759815	118.572	1.25748	0.412765	3.04648	0.00231541	0.0444003	1
chr1:59814305-59815683	1118.37	1.81135	0.642064	2.82114	0.00478528	0.0586778	1
chr1:59903136-59903748	97.9449	1.7811	0.629124	2.83108	0.00463906	0.0578355	1
chr1:59926279-59927589	275.49	1.94843	0.61069	3.19053	0.0014201	0.0381766	1
chr1:60962716-60963936	80.7789	1.73065	0.682399	2.53612	0.0112087	0.0880376	1
chr1:61049879-61051228	339.282	1.02463	0.407118	2.51679	0.0118428	0.0903333	1
chr1:61318262-61319525	215.094	1.6862	0.586965	2.87275	0.00406915	0.0545979	1
chr1:61453031-61453863	108.69	1.52845	0.619761	2.46619	0.0136559	0.0970966	1
chr1:61724674-61725698	346.677	1.47576	0.494765	2.98275	0.00285675	0.0479227	1
chr1:62435446-62437788	1366.95	1.17924	0.473416	2.49092	0.0127414	0.0937116	1
chr1:62783623-62784841	536.393	1.36152	0.459942	2.96021	0.00307434	0.0490097	1
chr1:62800123-62801439	244.025	1.82618	0.530756	3.44072	0.00058017	0.0315245	1
chr1:62808699-62811510	136.713	1.55733	0.439363	3.54452	0.000393331	0.0288461	1
chr1:63441276-63442165	88.5728	1.38972	0.417231	3.33083	0.000865878	0.0336931	1
chr1:63522697-63524072	606.546	1.29332	0.51983	2.48796	0.0128477	0.0941111	1
chr1:63593031-63594683	852.755	1.27128	0.459445	2.76699	0.00565772	0.0632027	1
chr1:63718378-63719137	61.6561	1.14974	0.459176	2.50391	0.0122828	0.0920689	1
chr1:64019720-64020754	58.7754	1.58914	0.411826	3.85876	0.000113964	0.0213855	1
chr1:64136839-64137547	53.1145	1.26914	0.396219	3.20313	0.00135942	0.0377061	1
chr1:64744438-64746075	824.137	1.53815	0.45132	3.40811	0.000654152	0.0320573	1
chr1:64826603-64828072	144.203	1.48071	0.425819	3.47733	0.000506433	0.0304752	1
chr1:64861377-64861955	59.5242	1.29488	0.510851	2.53476	0.0112525	0.0882123	1
chr1:64863978-64864699	266.465	1.71321	0.50716	3.37804	0.000730055	0.0326687	1
chr1:64897700-64898884	164.066	1.83548	0.495218	3.70641	0.00021022	0.02464	1
chr1:64946992-64949492	91.0127	1.20083	0.377567	3.18044	0.00147049	0.0384038	1
chr1:64956235-64957464	155.55	1.26212	0.450489	2.80167	0.00508384	0.0600888	1
chr1:64965623-64967690	1119.56	1.36204	0.486368	2.80044	0.00510331	0.0601956	1
chr1:65213354-65215999	107.213	1.1693	0.284006	4.11717	3.83552e-05	0.0146452	1
chr1:65254025-65255363	716.326	1.42266	0.507922	2.80094	0.00509535	0.0601677	1
chr1:65419541-65421551	2275.07	1.33952	0.491119	2.72748	0.00638201	0.0666431	1
chr1:65703353-65705539	228.871	1.59208	0.524172	3.03732	0.00238696	0.044741	1
chr1:65717856-65719928	141.185	1.42481	0.500421	2.84723	0.00441012	0.0564322	1
chr1:65811924-65813130	465.526	1.41784	0.530013	2.67511	0.00747052	0.0718443	1
chr1:66168297-66169691	209.377	1.42494	0.57431	2.48113	0.0130966	0.0950179	1
chr1:66182527-66183968	75.0266	1.29647	0.508187	2.55116	0.0107366	0.0861183	1
chr1:66271204-66272488	239.556	1.57243	0.490413	3.20633	0.00134437	0.0375314	1
chr1:66278185-66278845	93.6757	1.22556	0.482591	2.53953	0.0111	0.0875681	1
chr1:66300593-66302185	139.09	1.30353	0.457326	2.85033	0.00436742	0.0561905	1
chr1:66331277-66332700	233.765	1.85259	0.517778	3.57797	0.000346278	0.0280998	1
chr1:66349392-66350673	124.837	1.47437	0.545976	2.70044	0.00692482	0.0694146	1
chr1:66380106-66381369	220.87	1.6456	0.498555	3.30074	0.000964297	0.0342861	1
chr1:66444908-66446730	246.081	1.51286	0.511636	2.9569	0.00310746	0.0491455	1
chr1:66757822-66758742	190.633	1.69784	0.576798	2.94356	0.0032446	0.0498866	1
chr1:66769439-66770982	67.1859	1.87431	0.631154	2.96965	0.00298138	0.0484943	1
chr1:66777977-66780100	97.3089	1.98016	0.615443	3.21746	0.00129333	0.0372953	1
chr1:66924500-66926987	1404.9	1.25492	0.491669	2.55237	0.0106993	0.0859728	1
chr1:67001688-67002968	60.3204	1.41888	0.359663	3.94501	7.97963e-05	0.0186093	1
chr1:67053094-67054660	777.743	1.31168	0.498685	2.63028	0.00853143	0.0765843	1
chr1:67148633-67149664	108.726	1.24492	0.420825	2.95829	0.00309348	0.049062	1
chr1:67338913-67340703	89.4027	1.06245	0.357556	2.97141	0.00296432	0.0484286	1
chr1:67429135-67431280	1218.07	1.29308	0.469818	2.7523	0.0059179	0.0645797	1
chr1:67534845-67535755	59.7175	1.34683	0.468692	2.8736	0.00405825	0.0545621	1
chr1:67561375-67562311	266.746	1.94047	0.630833	3.07604	0.00209768	0.0429605	1
chr1:67652690-67653543	198.92	1.81142	0.602411	3.00695	0.00263883	0.046467	1
chr1:67674436-67676192	256.665	2.15108	0.646047	3.32961	0.000869686	0.0336931	1
chr1:67684043-67687753	2166.25	1.41883	0.491555	2.88641	0.00389664	0.0536942	1
chr1:67712991-67713800	80.4995	1.71314	0.673417	2.54396	0.0109604	0.0870277	1
chr1:67735882-67736877	438.35	1.66586	0.60972	2.73217	0.00629178	0.0662466	1
chr1:67743042-67744094	65.4728	2.21788	0.600287	3.69469	0.000220154	0.0250987	1
chr1:67748598-67750494	342.33	1.61727	0.598882	2.70048	0.00692395	0.0694121	1
chr1:68127791-68128582	84.1022	1.8709	0.707365	2.64489	0.00817173	0.075124	1
chr1:68342546-68343116	52.7367	1.24816	0.503052	2.48118	0.0130949	0.0950179	1
chr1:68442829-68443588	68.2521	1.93948	0.606851	3.19596	0.00139364	0.0379779	1
chr1:68496239-68497605	739.712	1.9655	0.546285	3.59794	0.00032075	0.0276916	1
chr1:70132778-70133598	65.0435	1.44218	0.384776	3.74809	0.000178189	0.0236085	1
chr1:70204873-70206186	582.885	1.47462	0.480677	3.0678	0.00215642	0.0433616	1
chr1:70221164-70222046	741.499	1.47819	0.478672	3.0881	0.00201443	0.0424201	1
chr1:70352846-70355170	798.217	1.41783	0.470228	3.01519	0.00256816	0.0459927	1
chr1:70410461-70413042	1214.07	1.7827	0.514573	3.46443	0.000531356	0.0308039	1
chr1:70517340-70518416	47.8394	1.23796	0.405962	3.04944	0.0022927	0.0442361	1
chr1:71080238-71082002	523.921	1.35117	0.455674	2.96521	0.0030248	0.048731	1
chr1:72623249-72623779	57.8071	1.97695	0.738955	2.67534	0.00746543	0.0718355	1
chr1:75724161-75725090	899.594	1.40152	0.524116	2.67406	0.00749392	0.0719314	1
chr1:75784467-75786796	670.05	1.42368	0.48851	2.91433	0.00356451	0.0517927	1
chr1:76153974-76155016	164.84	1.12613	0.45749	2.46154	0.0138341	0.0977565	1
chr1:77218731-77219657	391.993	1.45393	0.512018	2.8396	0.00451695	0.0571224	1
chr1:77412143-77414145	149.569	1.19431	0.462452	2.58255	0.00980723	0.0823389	1
chr1:77682110-77683965	1364.77	1.49739	0.497728	3.00846	0.00262575	0.046467	1
chr1:77759010-77760101	677.235	1.59836	0.48555	3.29185	0.0009953	0.0344858	1
chr1:77779418-77780340	374.88	1.47341	0.526401	2.79902	0.00512572	0.0603453	1
chr1:77978143-77979697	912.206	1.4174	0.47603	2.97754	0.00290569	0.0481318	1
chr1:78003972-78005430	395.695	1.72383	0.512514	3.36348	0.000769668	0.0329382	1
chr1:78617349-78618077	79.8494	1.60935	0.425319	3.78387	0.000154411	0.023206	1
chr1:78649615-78650408	66.1038	2.04013	0.64772	3.14971	0.00163433	0.039661	1
chr1:80214862-80215504	59.8104	2.28446	0.831649	2.7469	0.00601617	0.0650698	1
chr1:80217443-80218439	48.3144	1.73776	0.625304	2.77906	0.00545158	0.0621647	1
chr1:80892298-80893591	79.957	2.10311	0.788941	2.66574	0.007682	0.0727492	1
chr1:80961453-80962610	161.19	2.44315	0.789255	3.09551	0.00196475	0.0420861	1
chr1:81305973-81306641	60.8486	1.80873	0.690173	2.62069	0.0087752	0.0777365	1
chr1:81414092-81415062	113.723	1.75698	0.715539	2.45546	0.0140704	0.0986732	1
chr1:81505821-81506705	85.9565	2.06366	0.650062	3.17456	0.00150066	0.0386629	1
chr1:81548897-81549890	127.872	1.67389	0.675098	2.47948	0.0131574	0.0952355	1
chr1:81680066-81682536	88.2847	1.17681	0.443318	2.65455	0.00794143	0.0741193	1
chr1:82108902-82110794	67.9743	1.46933	0.591022	2.48609	0.0129156	0.0943768	1
chr1:82152051-82153547	116.296	2.42049	0.796863	3.03753	0.00238528	0.044741	1
chr1:82979431-82980308	81.29	2.26955	0.692058	3.27942	0.0010402	0.0349966	1
chr1:83692016-83693629	130.003	1.22576	0.468661	2.61545	0.00891098	0.0784595	1
chr1:83860413-83861417	667.837	2.09753	0.579619	3.61881	0.000295959	0.0273029	1
chr1:83998341-83999658	825.316	1.58702	0.545067	2.9116	0.00359585	0.0519366	1
chr1:84144122-84145479	69.0337	1.96832	0.499027	3.94431	8.00294e-05	0.0186093	1
chr1:84298294-84299581	327.842	1.236	0.451553	2.73722	0.00619605	0.0658232	1
chr1:84302550-84303475	65.669	1.22318	0.476148	2.5689	0.0102022	0.0841453	1
chr1:84432967-84434101	56.8842	1.39226	0.480693	2.89635	0.00377528	0.0529807	1
chr1:84479079-84480283	266.39	1.26007	0.466548	2.70083	0.00691657	0.069385	1
chr1:84505580-84506921	1452.1	1.28457	0.522096	2.46041	0.0138777	0.0979354	1
chr1:84573202-84574899	942.133	1.4605	0.505776	2.88764	0.00388149	0.0536061	1
chr1:84699725-84700564	57.2189	1.87694	0.648361	2.89491	0.00379272	0.0530449	1
chr1:84944697-84945591	275.255	1.83929	0.526006	3.49671	0.000471026	0.0299584	1
chr1:85061779-85062682	431.533	1.47914	0.583734	2.53392	0.0112794	0.0882914	1
chr1:85258951-85260027	530.72	1.30872	0.447385	2.92526	0.00344167	0.0511303	1
chr1:85273830-85278040	2039.26	1.34198	0.499041	2.68911	0.00716419	0.0703797	1
chr1:85282530-85285329	263.026	1.19791	0.471974	2.53809	0.011146	0.0877729	1
chr1:85576411-85577836	269.532	1.46157	0.510582	2.86256	0.00420233	0.0553685	1
chr1:85707640-85708728	504.598	1.39255	0.476311	2.92362	0.00345982	0.0512377	1
chr1:85946301-85947569	58.374	1.46988	0.491154	2.99271	0.0027651	0.0473285	1
chr1:86089714-86090176	49.8884	2.15326	0.800558	2.6897	0.0071516	0.0703359	1
chr1:86395356-86396765	617.859	1.50116	0.510733	2.93923	0.00329026	0.050204	1
chr1:86616884-86617330	61.6736	1.73605	0.510967	3.39756	0.000679885	0.0321659	1
chr1:86703922-86706198	1405.95	1.53423	0.488945	3.13785	0.00170195	0.0401464	1
chr1:86773390-86774739	288.586	1.79105	0.626236	2.86002	0.00423615	0.0555164	1
chr1:86833451-86833981	60.4536	1.05233	0.428711	2.45464	0.0141024	0.0987896	1
chr1:86913541-86916001	1514.27	1.20985	0.47561	2.54378	0.0109659	0.0870422	1
chr1:87025032-87025564	50.8867	1.70145	0.636384	2.67362	0.00750367	0.071976	1
chr1:87061074-87062242	76.3951	1.45788	0.592537	2.46041	0.013878	0.0979354	1
chr1:87108331-87109356	57.9748	1.76608	0.635464	2.7792	0.00544928	0.0621647	1
chr1:87131731-87132659	313.262	1.37005	0.444402	3.08291	0.00204991	0.0426804	1
chr1:87150930-87152430	351.251	1.40348	0.524521	2.67573	0.00745662	0.0717866	1
chr1:87201948-87203930	158.703	1.34265	0.530872	2.52914	0.0114342	0.0888727	1
chr1:87328055-87329533	1048.03	1.26694	0.501256	2.52754	0.0114865	0.089028	1
chr1:87587451-87588961	124.144	1.36915	0.503493	2.7193	0.00654201	0.0673638	1
chr1:87826322-87827233	108.189	1.36593	0.469245	2.91091	0.00360374	0.0520017	1
chr1:88180533-88181033	72.4224	1.51536	0.446231	3.39592	0.000683994	0.0322095	1
chr1:88683621-88685160	1132.54	1.26886	0.482118	2.63184	0.00849239	0.0763858	1
chr1:88890429-88892155	595.62	1.33155	0.480064	2.7737	0.00554222	0.0626468	1
chr1:89021410-89023285	163.878	1.62806	0.489432	3.32643	0.000879658	0.0337382	1
chr1:89064207-89065849	67.7577	1.92507	0.517856	3.71738	0.000201302	0.0242819	1
chr1:89125420-89126920	131.603	1.39814	0.539833	2.58996	0.00959883	0.0814024	1
chr1:89198387-89199395	187.149	1.50089	0.586457	2.55925	0.0104898	0.0851487	1
chr1:89286708-89287624	52.7296	1.44805	0.46634	3.10513	0.00190198	0.0416564	1
chr1:89363059-89364489	97.7275	1.26566	0.461666	2.74151	0.00611582	0.0654897	1
chr1:89456927-89458106	89.4504	2.13705	0.66371	3.21985	0.00128259	0.0372443	1
chr1:89523959-89526196	1349.09	1.24588	0.502622	2.47876	0.013184	0.0953538	1
chr1:89545718-89549116	144.779	1.12405	0.420016	2.6762	0.00744615	0.0717665	1
chr1:89552622-89553126	62.2617	2.55484	0.596181	4.28535	1.82455e-05	0.0114176	1
chr1:89632512-89634309	1225.13	1.405	0.520656	2.69852	0.0069649	0.0695441	1
chr1:89692612-89694919	187.052	1.53309	0.573274	2.67428	0.00748909	0.0719314	1
chr1:89762011-89763880	453.199	1.26542	0.487047	2.59815	0.00937265	0.0804063	1
chr1:89804676-89805025	66.7316	1.96753	0.576883	3.41062	0.000648144	0.0319785	1
chr1:89993951-89995767	956.266	1.35913	0.498363	2.72719	0.00638761	0.0666702	1
chr1:90073948-90074846	47.6908	1.55694	0.469469	3.3164	0.000911868	0.0340255	1
chr1:90850626-90852188	654.604	1.47896	0.488021	3.03053	0.00244126	0.0451016	1
chr1:91021086-91022663	1248.4	1.36248	0.538857	2.52846	0.0114563	0.0889455	1
chr1:91500460-91501769	452.337	1.61104	0.505529	3.18684	0.00143838	0.0382392	1
chr1:92079987-92081068	487.364	1.48464	0.523726	2.83476	0.00458602	0.0575764	1
chr1:92298491-92299565	733.445	1.43494	0.510822	2.80908	0.00496839	0.059575	1
chr1:92784274-92785670	1079.33	1.24771	0.483956	2.57815	0.00993301	0.082915	1
chr1:92831759-92832782	664.61	1.21792	0.471617	2.58244	0.00981037	0.0823389	1
chr1:92858879-92859915	100.551	1.25772	0.473515	2.65614	0.00790411	0.0739603	1
chr1:92876908-92878408	99.7426	2.09254	0.628578	3.32902	0.000871536	0.0336931	1
chr1:92943263-92945510	145.559	1.23729	0.462392	2.67585	0.00745401	0.0717808	1
chr1:92949993-92951641	126.409	1.4007	0.493988	2.8355	0.0045754	0.0575193	1
chr1:92968157-92968746	53.1713	2.07149	0.793665	2.61004	0.00905327	0.0790608	1
chr1:92974849-92975990	256.976	1.6577	0.571424	2.901	0.00371971	0.0527093	1
chr1:92993659-92994438	64.7694	1.12862	0.396658	2.84531	0.00443682	0.0566304	1
chr1:93042101-93043093	172.423	1.63319	0.548811	2.97587	0.0029216	0.0482118	1
chr1:93179539-93181206	1342.49	1.3809	0.489795	2.81935	0.00481211	0.0588182	1
chr1:93345335-93346943	544.543	1.37838	0.482816	2.85489	0.00430523	0.0559396	1
chr1:93845968-93848211	1041.38	1.13424	0.461454	2.45797	0.0139726	0.0982994	1
chr1:93878431-93879495	330.646	1.50395	0.465637	3.22988	0.00123843	0.0369332	1
chr1:93908685-93910024	860.081	1.20353	0.489873	2.45682	0.0140174	0.0984914	1
chr1:94417874-94419110	927.045	1.26325	0.484709	2.6062	0.00915543	0.0795056	1
chr1:94713499-94714087	77.4155	2.67743	0.810631	3.3029	0.000956916	0.0341699	1
chr1:94854272-94855250	301.815	1.56291	0.494714	3.15922	0.00158194	0.039276	1
chr1:95072499-95073443	470.745	1.36515	0.509795	2.67783	0.00741005	0.0715348	1
chr1:95116692-95118189	647.261	1.32768	0.512344	2.59138	0.00955905	0.081226	1
chr1:95233554-95234762	1011.41	1.46853	0.512773	2.8639	0.00418454	0.0552446	1
chr1:96721328-96722727	962.458	1.26427	0.46197	2.73668	0.00620618	0.0658521	1
chr1:97137930-97139027	122.26	2.4352	0.455937	5.3411	9.23853e-08	0.00115625	1
chr1:97848123-97850254	67.3806	2.08985	0.423679	4.93262	8.11345e-07	0.00326392	1
chr1:97864169-97865183	96.0096	2.58257	0.607466	4.25138	2.12455e-05	0.0122275	1
chr1:97919715-97921951	1062.45	1.75004	0.499499	3.50358	0.000459044	0.0297788	1
chr1:98048080-98049315	107.155	1.31106	0.401372	3.26644	0.0010891	0.0352885	1
chr1:98053499-98054664	346.426	1.45545	0.496501	2.93141	0.00337424	0.0507378	1
chr1:98871060-98871977	67.2459	1.57316	0.576544	2.72861	0.00636023	0.0665323	1
chr1:99180306-99180861	65.7067	1.97728	0.480218	4.11747	3.83059e-05	0.0146452	1
chr1:99757925-99758501	49.5319	1.7418	0.518436	3.35971	0.000780239	0.0330153	1
chr1:99766057-99766853	104.642	1.81162	0.476493	3.80199	0.000143537	0.0228626	1
chr1:100037290-100039146	1158.01	1.34532	0.495439	2.7154	0.00661952	0.0678355	1
chr1:100132400-100133513	593.342	1.28961	0.491096	2.62599	0.00863971	0.0771199	1
chr1:100249113-100250282	716.413	1.59506	0.555918	2.86923	0.00411471	0.0549213	1
chr1:100265637-100266881	625.958	1.51873	0.50098	3.03152	0.00243324	0.0450702	1
chr1:100351202-100353723	1338.89	1.27163	0.511436	2.4864	0.0129044	0.0943127	1
chr1:100443815-100444633	57.8362	1.24322	0.453269	2.74279	0.00609189	0.0653685	1
chr1:100459166-100459870	80.7673	1.36897	0.439052	3.11801	0.00182076	0.0409461	1
chr1:100462802-100464433	167.736	1.44141	0.394093	3.65753	0.000254657	0.0262455	1
chr1:100523013-100523653	167.284	1.86223	0.5222	3.56613	0.000362288	0.0284544	1
chr1:100535537-100536519	168.459	1.23002	0.494231	2.48875	0.0128192	0.094035	1
chr1:101025230-101026562	485.094	1.439	0.465411	3.09189	0.00198889	0.0422528	1
chr1:101309069-101310172	202.312	1.11184	0.4336	2.5642	0.0103414	0.0846834	1
chr1:101357239-101357931	95.4034	1.29987	0.444972	2.92123	0.00348647	0.051425	1
chr1:101727890-101728496	63.071	2.89588	0.780507	3.71026	0.000207049	0.0245168	1
chr1:102031909-102033099	90.9844	2.07566	0.677217	3.06499	0.00217679	0.0434571	1
chr1:103524964-103526561	518.179	1.26603	0.484874	2.61106	0.00902624	0.0789716	1
chr1:104056716-104058061	90.0399	1.31073	0.451117	2.90552	0.0036664	0.0524356	1
chr1:107706147-107708105	131.467	1.60196	0.524245	3.05574	0.00224502	0.0439127	1
chr1:107842157-107842697	66.0355	2.16167	0.683815	3.1612	0.00157122	0.0392433	1
chr1:107933946-107937405	418.353	1.41993	0.499809	2.84094	0.00449806	0.0569968	1
chr1:107963557-107965978	530.139	1.45072	0.404096	3.59003	0.000330637	0.0277082	1
chr1:108071402-108072161	63.3999	2.00398	0.615833	3.25411	0.0011375	0.0357301	1
chr1:108075022-108075435	56.7333	2.1374	0.649009	3.29333	0.000990091	0.0344808	1
chr1:108117924-108118741	52.412	1.20635	0.435913	2.7674	0.00565056	0.0631741	1
chr1:108570151-108571872	130.794	1.33575	0.452401	2.95258	0.00315132	0.0494327	1
chr1:108876271-108877510	642.107	1.2788	0.511796	2.49866	0.0124664	0.0927405	1
chr1:108962735-108964237	680.088	1.19092	0.471286	2.52696	0.0115056	0.089056	1
chr1:109090282-109091524	401.74	1.13427	0.448584	2.52856	0.0114532	0.0889395	1
chr1:109425789-109426994	726.242	1.27377	0.48487	2.62704	0.00861306	0.0770286	1
chr1:109483172-109484517	677.31	1.12224	0.431849	2.59869	0.00935802	0.0803525	1
chr1:109493458-109494604	469.856	1.09373	0.443216	2.46772	0.0135977	0.0969275	1
chr1:109546348-109546599	61.1527	1.60521	0.448117	3.58213	0.000340804	0.0280206	1
chr1:109548002-109549192	524.949	1.24858	0.480164	2.60032	0.00931361	0.0802175	1
chr1:109643224-109644064	190.831	1.25198	0.418534	2.99135	0.00277747	0.0473811	1
chr1:109984288-109985428	677.166	1.22486	0.48773	2.51134	0.0120273	0.0910702	1
chr1:110337737-110340952	1741.42	1.2018	0.447816	2.6837	0.00728127	0.0709438	1
chr1:110630780-110631803	419.233	1.32421	0.521547	2.539	0.0111171	0.0876375	1
chr1:110771868-110772681	69.3243	1.20598	0.475044	2.53867	0.0111273	0.087689	1
chr1:110829620-110830321	66.0809	1.91245	0.448253	4.26645	1.98604e-05	0.0118994	1
chr1:110870988-110871494	51.5203	1.93638	0.585232	3.30874	0.000937174	0.0341298	1
chr1:110872493-110873295	93.2076	1.33365	0.407911	3.26946	0.00107754	0.0352216	1
chr1:110963164-110964743	772.412	1.11036	0.453926	2.44612	0.0144403	0.0999419	1
chr1:111406241-111407602	110.623	1.15534	0.431443	2.67784	0.00740982	0.0715348	1
chr1:111723087-111723799	59.1914	1.2493	0.477611	2.61574	0.00890355	0.0784125	1
chr1:112390788-112391202	87.2675	1.43475	0.483849	2.96529	0.00302397	0.048731	1
chr1:112704759-112705424	174.498	1.57011	0.533898	2.94085	0.00327317	0.0500665	1
chr1:113140564-113141967	143.335	1.28433	0.445713	2.88151	0.00395777	0.0540433	1
chr1:113758068-113760119	516.977	1.20972	0.476717	2.5376	0.0111615	0.0878321	1
chr1:113904393-113905809	1049.57	1.2392	0.490991	2.52387	0.0116072	0.0895076	1
chr1:114345772-114346931	346.035	1.13794	0.438407	2.59563	0.00944184	0.0807578	1
chr1:114352594-114353816	146.131	1.08196	0.433708	2.49467	0.0126074	0.093251	1
chr1:114509478-114512046	721.752	1.0362	0.39643	2.61383	0.00895324	0.0786595	1
chr1:114581096-114582407	305.265	1.18024	0.425614	2.77304	0.00555354	0.0626993	1
chr1:114694626-114696288	98.6979	1.59122	0.479912	3.31565	0.000914293	0.0340328	1
chr1:116372623-116374300	912.068	1.11847	0.418774	2.67081	0.00756674	0.0722548	1
chr1:117059352-117060972	786.884	1.25629	0.470083	2.67249	0.00752906	0.0720645	1
chr1:117121292-117122502	732.102	1.33999	0.491032	2.72892	0.00635425	0.0665248	1
chr1:117339896-117340320	62.841	2.33811	0.639426	3.65657	0.000255609	0.0262698	1
chr1:117537186-117537892	73.0423	1.31648	0.509594	2.58339	0.00978352	0.0822522	1
chr1:117604848-117607157	1241.69	1.50727	0.494258	3.04956	0.00229175	0.0442252	1
chr1:117609623-117611427	211.304	1.10806	0.408221	2.71436	0.00664033	0.0679723	1
chr1:117612639-117614620	185.203	1.13673	0.46072	2.46728	0.0136142	0.0969839	1
chr1:117644302-117645002	50.6025	1.5543	0.48393	3.21183	0.00131892	0.037463	1
chr1:117758506-117760943	476.301	1.58493	0.534506	2.96522	0.00302465	0.048731	1
chr1:117928439-117930329	795.738	1.36137	0.552801	2.46268	0.0137903	0.0975837	1
chr1:118184401-118185762	107.21	1.56485	0.455261	3.43727	0.000587609	0.0315994	1
chr1:118564186-118564923	81.4899	1.80864	0.713902	2.53346	0.0112941	0.0883515	1
chr1:145823552-145824890	392.891	1.3741	0.556952	2.46717	0.0136184	0.0969844	1
chr1:145857955-145860256	1082.75	1.38871	0.541655	2.56383	0.0103523	0.084726	1
chr1:145884917-145886473	361.837	1.25472	0.481679	2.60489	0.00919028	0.0796608	1
chr1:145918139-145919937	682.896	1.51676	0.549655	2.75948	0.00578927	0.063913	1
chr1:145926703-145928539	470.672	1.49633	0.527698	2.83558	0.00457428	0.0575117	1
chr1:145957383-145958833	764.808	1.61156	0.557032	2.89312	0.0038144	0.0532014	1
chr1:145964283-145965009	353.293	1.66329	0.621771	2.67509	0.00747102	0.0718443	1
chr1:145977516-145977848	71.5299	1.76607	0.646231	2.73288	0.00627837	0.0661816	1
chr1:145978929-145980532	560.557	1.78877	0.616651	2.90078	0.00372238	0.0527125	1
chr1:145995599-145997953	527.945	1.82091	0.550558	3.30739	0.000941681	0.0341467	1
chr1:146007038-146007974	82.5814	1.6734	0.473162	3.53664	0.000405253	0.0289415	1
chr1:146035397-146039599	662.888	1.38178	0.527451	2.61973	0.00879983	0.0778827	1
chr1:146051141-146052784	323.713	1.41296	0.55757	2.53413	0.0112725	0.0882624	1
chr1:147171898-147173096	900.011	1.46233	0.542816	2.69396	0.00706083	0.0699808	1
chr1:147242270-147243685	706.123	1.62275	0.512098	3.16883	0.00153056	0.038873	1
chr1:147540830-147542317	380.066	1.9169	0.532983	3.59655	0.000322472	0.0276916	1
chr1:147545078-147545911	212.053	2.05834	0.595562	3.45614	0.000547977	0.0310953	1
chr1:147598834-147600920	1712.31	1.52736	0.523696	2.9165	0.0035398	0.0516609	1
chr1:147669423-147670976	512.851	1.40645	0.498261	2.82272	0.00476185	0.0585115	1
chr1:148333973-148335397	317.618	1.6931	0.530546	3.19125	0.0014166	0.0381661	1
chr1:149843322-149844495	79.5689	1.87316	0.584719	3.20352	0.00135759	0.0376742	1
chr1:149885052-149888695	1345.8	1.94566	0.575488	3.38089	0.000722526	0.0326687	1
chr1:149927451-149928536	388.278	1.46689	0.537981	2.72666	0.00639798	0.0666977	1
chr1:149997480-149998240	70.1715	1.65173	0.615639	2.68296	0.00729745	0.0709847	1
chr1:150009679-150011124	375.184	1.41139	0.560182	2.51952	0.0117516	0.0899439	1
chr1:150234401-150236667	1000.01	1.61853	0.583927	2.77181	0.00557462	0.0627634	1
chr1:150268163-150269474	424.807	1.31077	0.523763	2.5026	0.0123284	0.0922276	1
chr1:150321154-150322515	280.758	1.51616	0.524995	2.88795	0.00387765	0.0536056	1
chr1:150363423-150365119	655.365	1.72887	0.540078	3.20114	0.00136884	0.0378241	1
chr1:150487017-150488032	353.934	1.63247	0.566211	2.88314	0.0039373	0.0538895	1
chr1:150515089-150516368	625.091	1.7681	0.580405	3.04632	0.00231663	0.0444067	1
chr1:150578624-150580171	816.878	1.89773	0.609015	3.11606	0.00183285	0.0410862	1
chr1:150613452-150613950	122.083	1.85994	0.69953	2.65884	0.00784103	0.073595	1
chr1:150628210-150630040	1159.9	1.77961	0.570703	3.11828	0.00181909	0.0409461	1
chr1:150696921-150697632	432.144	2.26193	0.637247	3.54954	0.000385905	0.028692	1
chr1:150763748-150766205	143.194	1.29809	0.529659	2.4508	0.0142539	0.0992935	1
chr1:150876115-150877092	885.03	1.83475	0.547859	3.34894	0.00081121	0.0332536	1
chr1:150973305-150975405	785.67	1.22188	0.496878	2.45911	0.0139283	0.0981216	1
chr1:151070222-151071513	441.494	1.30291	0.497445	2.6192	0.00881353	0.0779447	1
chr1:151145441-151147350	541.319	1.16135	0.467595	2.48366	0.0130038	0.0947016	1
chr1:151189544-151190410	274.857	1.41055	0.492134	2.86619	0.0041545	0.0551443	1
chr1:151198172-151199411	308.937	1.47334	0.524854	2.80715	0.00499827	0.0597121	1
chr1:151254393-151255503	383.511	1.5786	0.58882	2.68096	0.00734102	0.0712163	1
chr1:151278275-151284623	2034.64	1.43439	0.54342	2.63956	0.0083013	0.0756556	1
chr1:151326870-151328374	505.162	1.78055	0.524622	3.39398	0.000688856	0.0322627	1
chr1:151346736-151347802	689.514	1.68483	0.61091	2.75791	0.00581725	0.0640649	1
chr1:151399195-151400594	243.175	1.21158	0.466385	2.59781	0.00938194	0.0804493	1
chr1:151510896-151512179	659.102	1.44741	0.567327	2.55128	0.0107328	0.0861183	1
chr1:151539463-151541273	857.578	1.77016	0.537114	3.29568	0.000981828	0.0344169	1
chr1:151593745-151594519	99.1182	1.22891	0.50047	2.45552	0.0140682	0.0986732	1
chr1:151720548-151721831	210.241	1.51832	0.497186	3.05383	0.00225943	0.0440424	1
chr1:151790070-151791625	1047.52	1.72263	0.596658	2.88713	0.00388769	0.0536194	1
chr1:151836510-151837126	166.755	1.63709	0.573653	2.85379	0.00432011	0.0560168	1
chr1:151909129-151910036	614.923	1.55138	0.603898	2.56895	0.0102007	0.0841391	1
chr1:152034588-152035048	63.9779	1.8563	0.586802	3.16342	0.00155928	0.0391436	1
chr1:152036223-152037220	270.412	1.7454	0.594489	2.93597	0.0033251	0.0503897	1
chr1:153633710-153634631	718.687	1.59228	0.510549	3.11876	0.00181612	0.0409299	1
chr1:153658454-153659432	320.766	1.30452	0.467631	2.78964	0.00527664	0.0612238	1
chr1:153670392-153671851	481.083	1.5093	0.511898	2.94845	0.00319376	0.0497022	1
chr1:153727445-153728786	827.774	1.63368	0.570361	2.86429	0.00417951	0.0552125	1
chr1:153749127-153749779	100.483	1.63795	0.464387	3.52713	0.000420086	0.0289911	1
chr1:153783298-153784026	306.82	1.72468	0.532093	3.24132	0.00118979	0.0364178	1
chr1:153790363-153792085	307.813	1.42141	0.531073	2.67649	0.00743968	0.0717189	1
chr1:153921574-153923750	1059.49	1.66741	0.532399	3.13188	0.00173693	0.040348	1
chr1:153945158-153946974	1247.75	1.49891	0.552889	2.71106	0.00670686	0.0682699	1
chr1:153957733-153959169	741.931	1.72597	0.517391	3.33591	0.000850197	0.033659	1
chr1:153962222-153964241	678.957	1.67835	0.595046	2.82054	0.00479429	0.0587243	1
chr1:153967118-153969214	551.42	1.70303	0.562278	3.02881	0.00245522	0.0451641	1
chr1:153976892-153978255	352.319	1.28795	0.502415	2.56352	0.0103618	0.084726	1
chr1:153990485-153991292	301.248	1.69594	0.554219	3.06005	0.00221298	0.0437102	1
chr1:154182124-154183628	531.181	1.5457	0.557374	2.77318	0.00555106	0.0626936	1
chr1:154220056-154221742	1075.3	1.62518	0.531396	3.05833	0.00222574	0.0437284	1
chr1:154272108-154273113	412.967	1.50562	0.527561	2.85392	0.00431828	0.0560099	1
chr1:154335036-154335418	51.9066	1.60119	0.587871	2.7237	0.00645548	0.06696	1
chr1:154557514-154559841	1036.86	1.40098	0.52404	2.67342	0.00750816	0.0719883	1
chr1:154783639-154785516	216.296	1.31912	0.529139	2.49295	0.0126688	0.0934763	1
chr1:154791224-154792296	217.53	2.15565	0.634009	3.40003	0.000673787	0.0321659	1
chr1:154837425-154838321	453.884	1.78038	0.677451	2.62806	0.00858735	0.0768994	1
chr1:154869962-154870634	333.454	1.46511	0.564262	2.59651	0.00941761	0.0806508	1
chr1:154936199-154937783	828.076	1.69417	0.542963	3.12024	0.00180706	0.0409096	1
chr1:154955080-154956555	470.128	1.72708	0.565006	3.05675	0.00223751	0.0438548	1
chr1:154961237-154962543	616.548	1.31819	0.529399	2.48997	0.0127755	0.0938951	1
chr1:154970618-154971036	212.051	2.29359	0.755445	3.03607	0.00239682	0.0447953	1
chr1:154973669-154976076	1161.78	1.70407	0.55287	3.08223	0.00205456	0.0427294	1
chr1:154982874-154984079	450.477	1.71576	0.522425	3.28423	0.00102262	0.0347999	1
chr1:155050458-155052675	801.808	1.31213	0.464223	2.82651	0.00470576	0.0581398	1
chr1:155084681-155086517	968.391	1.36779	0.507912	2.69297	0.00708197	0.0700682	1
chr1:155134978-155136881	1112.41	1.54569	0.578139	2.67356	0.00750507	0.0719829	1
chr1:155139914-155140714	236.455	1.52403	0.507974	3.00021	0.00269795	0.0468832	1
chr1:155226612-155228134	573.324	1.7339	0.577693	3.00142	0.00268721	0.0468225	1
chr1:155250201-155251150	350.942	1.3605	0.496904	2.73795	0.00618238	0.0657524	1
chr1:155261594-155262786	462.995	1.55709	0.609844	2.55326	0.0106719	0.0858572	1
chr1:155272932-155273764	549.879	1.7819	0.562214	3.16943	0.00152741	0.0388543	1
chr1:155277131-155278684	598.367	1.2816	0.51447	2.49112	0.0127342	0.0936829	1
chr1:155308040-155309985	763.52	1.56165	0.579962	2.69268	0.00708812	0.0700886	1
chr1:155562122-155563482	621.513	1.54537	0.519856	2.97269	0.00295202	0.0483666	1
chr1:155609585-155610243	53.8901	1.54802	0.522735	2.96139	0.00306251	0.0489693	1
chr1:155687998-155689368	594.041	1.61071	0.507426	3.17427	0.00150214	0.0386817	1
chr1:155716887-155717632	151.645	1.9089	0.694597	2.74821	0.00599207	0.0649484	1
chr1:155744044-155745811	96.1305	1.37277	0.429666	3.19498	0.0013984	0.0379847	1
chr1:155910635-155912162	379.129	1.46629	0.584831	2.5072	0.0121691	0.0916872	1
chr1:155933640-155935220	435.858	1.35151	0.547376	2.46907	0.0135465	0.0967325	1
chr1:155945443-155946826	300.733	1.56104	0.59043	2.6439	0.00819572	0.0752193	1
chr1:155983663-155984709	224.734	1.69405	0.628519	2.69531	0.00703238	0.0698895	1
chr1:156020191-156021179	335.755	1.4546	0.532393	2.73219	0.00629147	0.0662466	1
chr1:156052855-156055501	1228.68	1.49179	0.517836	2.88081	0.00396655	0.0540785	1
chr1:156105534-156106960	852.66	1.54371	0.581245	2.65587	0.00791045	0.0739877	1
chr1:156193575-156194675	455.404	1.8255	0.544231	3.35427	0.000795737	0.0331033	1
chr1:156212742-156213705	619.898	2.09845	0.576106	3.64248	0.000270026	0.0267982	1
chr1:156225396-156227063	241.269	1.50303	0.580289	2.59014	0.00959365	0.0813744	1
chr1:156281332-156283408	790.618	1.48784	0.511255	2.91017	0.00361237	0.0520463	1
chr1:156337780-156338958	867.343	1.9154	0.531886	3.60115	0.000316815	0.0276373	1
chr1:156445775-156446162	60.1777	1.23014	0.475599	2.5865	0.00969554	0.0818106	1
chr1:156456243-156457841	991.864	1.61199	0.576064	2.79829	0.00513736	0.0603824	1
chr1:156497626-156505884	2373.84	1.46495	0.510597	2.86908	0.00411664	0.0549377	1
chr1:156590806-156592517	463.685	1.53906	0.502312	3.06396	0.00218429	0.0434985	1
chr1:156608085-156609386	127.767	1.27016	0.495052	2.56571	0.0102966	0.0844908	1
chr1:156725600-156729307	1047.88	1.50299	0.517552	2.90404	0.00368378	0.0525308	1
chr1:156740501-156742108	728.042	1.65008	0.536734	3.07429	0.00211003	0.0430022	1
chr1:156748351-156752331	1161.26	1.33837	0.514826	2.59966	0.0093317	0.0803019	1
chr1:156766371-156768553	878.04	1.52198	0.499352	3.04791	0.00230436	0.0443091	1
chr1:157045265-157046552	498.579	1.46278	0.554707	2.63704	0.00836336	0.0758493	1
chr1:157137560-157139139	769.203	1.44597	0.558988	2.58676	0.00968827	0.0817881	1
chr1:157181350-157182166	123.306	2.01925	0.753705	2.6791	0.0073821	0.0714241	1
chr1:157363363-157364133	105.848	1.60705	0.639932	2.51129	0.0120291	0.0910776	1
chr1:157489384-157490931	75.9508	1.44867	0.567882	2.551	0.0107414	0.0861183	1
chr1:157505343-157506375	203.621	1.70256	0.607059	2.80461	0.00503774	0.0598895	1
chr1:157509680-157513119	344.779	1.33556	0.508081	2.62863	0.00857298	0.0768391	1
chr1:157523639-157524613	361.904	1.6786	0.580817	2.89006	0.00385164	0.0534165	1
chr1:157551136-157553306	171.019	1.43695	0.514687	2.79189	0.00524017	0.0610269	1
chr1:157726634-157727362	177.642	1.97643	0.624215	3.16627	0.0015441	0.0389692	1
chr1:157806221-157807412	445.6	1.8278	0.587812	3.1095	0.00187405	0.041439	1
chr1:158113051-158114063	170.716	1.21358	0.451285	2.68916	0.00716316	0.0703758	1
chr1:158149246-158150716	178.313	1.11034	0.44669	2.4857	0.0129299	0.0944255	1
chr1:158162793-158163875	164.15	1.81188	0.59999	3.01985	0.00252902	0.045652	1
chr1:158203661-158204597	74.7737	1.37985	0.406754	3.39235	0.000692963	0.0322786	1
chr1:158998095-158999030	59.0355	1.09085	0.436016	2.50186	0.0123544	0.0923256	1
chr1:159015479-159016105	245.974	1.61383	0.565783	2.85239	0.00433921	0.0560839	1
chr1:159067734-159069148	327.959	1.43092	0.548046	2.61096	0.00902887	0.0789716	1
chr1:159891555-159891913	101.218	1.95794	0.735184	2.6632	0.00774008	0.0730789	1
chr1:160030893-160032420	514.685	1.5598	0.488971	3.18996	0.00142293	0.0381937	1
chr1:160046386-160047815	170.172	1.12878	0.423947	2.66256	0.00775497	0.0731775	1
chr1:160069535-160070986	388.042	1.1819	0.439876	2.68688	0.00721225	0.0706176	1
chr1:160098089-160100076	1629.31	1.61674	0.539912	2.99444	0.00274947	0.0471716	1
chr1:160101065-160102109	218.834	1.28721	0.470581	2.73537	0.00623105	0.0659986	1
chr1:160261521-160263291	776.472	1.59739	0.504844	3.16413	0.00155547	0.0390916	1
chr1:160284301-160285372	277.729	1.66233	0.492263	3.37691	0.000733048	0.0327271	1
chr1:160342619-160344123	497.524	1.64821	0.513375	3.21054	0.00132485	0.037463	1
chr1:160432370-160432934	52.6548	1.80989	0.526307	3.43884	0.000584202	0.0315405	1
chr1:160437519-160439236	154.921	1.38343	0.455152	3.03949	0.00236982	0.044698	1
chr1:160539928-160542047	134.073	1.08322	0.441386	2.45414	0.0141222	0.0988272	1
chr1:160623143-160624701	123.748	1.34025	0.52795	2.5386	0.0111298	0.0876898	1
chr1:160664232-160666337	159.012	1.47889	0.478844	3.08846	0.00201195	0.0424201	1
chr1:160672497-160676167	686.464	1.59026	0.582756	2.72887	0.00635524	0.0665248	1
chr1:160767145-160768637	304.011	1.70715	0.531949	3.20924	0.00133087	0.0375314	1
chr1:160781450-160782668	289.933	1.50593	0.563638	2.6718	0.00754461	0.0721474	1
chr1:161013208-161014617	437.637	2.03912	0.574966	3.54651	0.000390377	0.0287794	1
chr1:161020534-161021640	950.523	2.17189	0.623053	3.48588	0.000490517	0.0303866	1
chr1:161044648-161046921	728.327	1.54924	0.515653	3.00442	0.00266089	0.0465321	1
chr1:161068257-161070381	696.336	1.74993	0.613228	2.85364	0.00432213	0.0560214	1
chr1:161096171-161099157	791.854	1.4352	0.550734	2.60597	0.00916136	0.0795253	1
chr1:161117421-161120704	755.265	1.41697	0.51461	2.75348	0.00589651	0.064465	1
chr1:161131760-161133365	871.337	1.68515	0.534874	3.15055	0.00162964	0.0396199	1
chr1:161153425-161154500	196.281	1.25162	0.482179	2.59575	0.00943854	0.0807502	1
chr1:161158954-161160481	467.583	1.24593	0.493985	2.5222	0.0116622	0.0896877	1
chr1:161165024-161167195	1066.85	1.64366	0.509967	3.22308	0.0012682	0.0370961	1
chr1:161175753-161177919	883.317	1.3213	0.533648	2.47597	0.0132874	0.0957514	1
chr1:161185192-161186455	328.163	1.58259	0.558858	2.83183	0.00462824	0.0577773	1
chr1:161201716-161202835	403.6	1.77956	0.492891	3.61046	0.000305655	0.0275487	1
chr1:161225419-161226393	554.435	1.82889	0.592589	3.08627	0.00202686	0.0425053	1
chr1:161227388-161227898	141.404	1.46112	0.544764	2.68212	0.00731575	0.0710875	1
chr1:161313740-161315056	369.631	1.48423	0.504326	2.943	0.00325052	0.049903	1
chr1:161389352-161390782	1093.64	1.87877	0.567876	3.30841	0.000938278	0.0341298	1
chr1:161398995-161400581	545.017	1.54106	0.498718	3.09004	0.00200127	0.0423493	1
chr1:161523704-161524899	166.529	2.12449	0.548635	3.87232	0.000107803	0.0209317	1
chr1:161530222-161531544	134.929	1.52903	0.562983	2.71595	0.00660858	0.0677752	1
chr1:161540083-161540548	56.2854	1.57526	0.596268	2.64187	0.00824505	0.075469	1
chr1:161611907-161613129	100.22	2.20563	0.659637	3.3437	0.000826685	0.0334112	1
chr1:161706289-161708351	297.312	1.74553	0.6185	2.8222	0.0047696	0.0585556	1
chr1:161718648-161719686	100.961	1.31645	0.500679	2.62932	0.00855559	0.0767278	1
chr1:161725809-161727791	774.392	1.40422	0.569237	2.46685	0.0136309	0.0970375	1
chr1:161749501-161750478	534.918	1.48115	0.565047	2.62128	0.00876011	0.0776427	1
chr1:161765298-161767047	308.228	1.84522	0.514436	3.58688	0.000334654	0.027799	1
chr1:162035265-162035803	66.2274	1.8374	0.639713	2.87222	0.00407598	0.0546179	1
chr1:162069403-162071071	635.393	1.39442	0.495212	2.8158	0.00486552	0.0590447	1
chr1:162497545-162498724	429.82	1.42517	0.49056	2.9052	0.00367022	0.0524448	1
chr1:162530122-162531008	225.847	1.94632	0.575971	3.37921	0.000726955	0.0326687	1
chr1:162559819-162564816	2243.56	1.98852	0.559689	3.5529	0.000381005	0.0285838	1
chr1:162587383-162588285	67.6552	2.02859	0.727148	2.7898	0.00527413	0.0612199	1
chr1:162626383-162627997	103.601	1.48548	0.4941	3.00644	0.00264327	0.046467	1
chr1:162833833-162836114	109.686	1.15696	0.460752	2.51103	0.012038	0.09112	1
chr1:163321323-163322355	625.79	1.75593	0.517646	3.39215	0.000693463	0.0322786	1
chr1:164558148-164559942	693.439	1.91231	0.641716	2.98	0.00288248	0.0480372	1
chr1:165369146-165369748	61.5532	1.12025	0.390739	2.867	0.00414389	0.0550847	1
chr1:165392745-165393537	327.508	1.79991	0.592474	3.03796	0.00238186	0.044723	1
chr1:165597927-165598959	771.67	1.87685	0.533774	3.5162	0.000437777	0.0292708	1
chr1:165600999-165601993	108.112	1.34307	0.520316	2.58126	0.00984392	0.0824646	1
chr1:165630210-165632223	1335.26	1.69248	0.524107	3.22927	0.00124107	0.0369565	1
chr1:165697835-165698928	708.161	1.87351	0.53248	3.51845	0.000434068	0.0292708	1
chr1:165737780-165739573	200.038	1.8291	0.520796	3.51214	0.000444521	0.0293843	1
chr1:165753181-165755877	168.322	1.53917	0.483967	3.18033	0.00147109	0.0384038	1
chr1:165768467-165769972	651.405	1.72354	0.531886	3.24044	0.00119346	0.0365086	1
chr1:165827048-165829169	1001.54	1.73372	0.489906	3.53889	0.000401818	0.0289415	1
chr1:165850973-165851532	66.769	1.89501	0.761857	2.48736	0.0128695	0.0941712	1
chr1:165914229-165916028	155.043	1.29681	0.433275	2.99304	0.00276214	0.0472921	1
chr1:165927180-165928628	131.293	1.67851	0.665946	2.52048	0.0117193	0.0898056	1
chr1:166038757-166040161	104.357	1.1499	0.468868	2.4525	0.0141866	0.0990501	1
chr1:166488733-166490671	335.597	1.51725	0.478829	3.16867	0.00153137	0.0388773	1
chr1:166838998-166840284	1172.45	1.47597	0.535041	2.7586	0.00580496	0.0639921	1
chr1:166875641-166876715	1297.03	1.57694	0.49618	3.17817	0.0014821	0.0385285	1
chr1:166910409-166910811	132.525	2.13943	0.677896	3.15598	0.00159959	0.0394398	1
chr1:166999014-166999996	183.032	2.20375	0.751349	2.93305	0.00335648	0.0505785	1
chr1:167043714-167044863	234.441	1.73531	0.530919	3.2685	0.00108117	0.0352281	1
chr1:167058989-167059677	111.853	1.13678	0.442296	2.57017	0.0101647	0.0839715	1
chr1:167217082-167224326	2402.7	1.35103	0.483519	2.79416	0.00520352	0.0607383	1
chr1:167267674-167268186	72.3689	2.40635	0.582743	4.12935	3.63789e-05	0.0142967	1
chr1:167328320-167329595	367.789	1.71636	0.572859	2.99613	0.00273431	0.0470865	1
chr1:167344235-167345611	62.4145	1.31981	0.422579	3.12322	0.00178883	0.0407651	1
chr1:167401313-167401888	89.1744	1.83934	0.713739	2.57705	0.00996479	0.0829957	1
chr1:167454393-167456420	1029.93	1.30349	0.529555	2.46148	0.0138364	0.0977565	1
chr1:167499603-167502261	411.301	1.38534	0.540397	2.56356	0.0103605	0.084726	1
chr1:167539744-167540861	121.042	1.59465	0.488267	3.26593	0.00109103	0.0352885	1
chr1:167553086-167554176	853.449	1.82234	0.530092	3.43778	0.00058651	0.031592	1
chr1:167555982-167556376	115.094	2.24829	0.624168	3.60206	0.0003157	0.0275954	1
chr1:167599929-167601834	204.272	1.48332	0.501439	2.95813	0.00309511	0.049066	1
chr1:167617141-167618530	364.179	1.80258	0.605562	2.9767	0.0029137	0.0481796	1
chr1:167627771-167629184	320.322	1.55098	0.518597	2.99072	0.00278323	0.0473998	1
chr1:167629917-167632580	698.88	1.49515	0.554304	2.69735	0.00698946	0.0696657	1
chr1:167687582-167688307	101.269	1.49504	0.478821	3.12234	0.0017942	0.0407862	1
chr1:167713417-167717867	1216.06	1.61656	0.494822	3.26695	0.00108714	0.0352885	1
chr1:167720823-167724170	1193.96	1.63854	0.529255	3.09594	0.00196193	0.0420776	1
chr1:167752315-167753772	187.501	1.64975	0.583222	2.82869	0.00467394	0.0579727	1
chr1:167803267-167803871	246.799	1.66122	0.58642	2.83281	0.0046141	0.0577288	1
chr1:167819960-167820504	124.923	2.22106	0.698185	3.18119	0.00146669	0.0383848	1
chr1:167932012-167940690	2361.08	1.56406	0.490061	3.19155	0.0014151	0.0381661	1
chr1:168081757-168082614	129.283	1.29126	0.386105	3.34432	0.000824838	0.0334112	1
chr1:168177937-168179986	1138.52	1.78949	0.532753	3.35895	0.000782392	0.0330153	1
chr1:168225445-168227755	774.464	1.69427	0.471273	3.5951	0.000324265	0.0276916	1
chr1:168342542-168343906	265.156	1.62822	0.529743	3.07361	0.00211486	0.0430539	1
chr1:168465973-168467240	148.376	1.36459	0.49594	2.75152	0.00593188	0.0646446	1
chr1:168603377-168604103	87.5162	1.31363	0.433588	3.02968	0.0024481	0.0451095	1
chr1:169104030-169108566	2162.62	1.59424	0.554826	2.8734	0.00406074	0.054586	1
chr1:169115891-169116859	338.485	1.96499	0.712559	2.75765	0.00582181	0.0640947	1
chr1:169309175-169309857	70.2761	2.07263	0.627049	3.30538	0.000948487	0.0341492	1
chr1:169367270-169368810	1023.17	2.05113	0.540546	3.79454	0.000147915	0.0231366	1
chr1:169426974-169427757	118.314	1.68006	0.622314	2.69969	0.00694036	0.0694777	1
chr1:169484200-169487184	2004.91	1.80975	0.569463	3.178	0.00148294	0.0385342	1
chr1:169545925-169546741	69.6432	1.10982	0.37485	2.9607	0.00306943	0.0489869	1
chr1:169711338-169712373	175.185	1.52615	0.538894	2.83201	0.00462558	0.0577634	1
chr1:169794395-169795522	561.011	1.60455	0.476016	3.3708	0.000749503	0.0328737	1
chr1:169891640-169896439	1997.66	1.69604	0.509884	3.32632	0.000880016	0.0337389	1
chr1:170074199-170075185	1444.6	1.71043	0.552664	3.09489	0.00196885	0.0421172	1
chr1:170531554-170533481	957.048	1.63533	0.54082	3.0238	0.00249621	0.0454217	1
chr1:170618080-170619841	85.3451	1.28067	0.511014	2.50614	0.0122057	0.0917655	1
chr1:170689351-170690258	84.4592	1.90097	0.50661	3.75234	0.000175194	0.0234765	1
chr1:170929648-170930239	76.0256	1.75812	0.50615	3.47352	0.000513675	0.0305493	1
chr1:171226757-171227861	56.076	1.03881	0.36863	2.81802	0.00483207	0.0589371	1
chr1:171251319-171252939	507.88	1.9237	0.620615	3.09967	0.00193735	0.0418934	1
chr1:171313421-171314309	519.177	2.35501	0.625132	3.76723	0.00016507	0.0232384	1
chr1:171484928-171486459	1119.9	1.91409	0.523256	3.65803	0.000254159	0.0262455	1
chr1:171741320-171743635	1116.33	1.65137	0.522593	3.15995	0.00157798	0.0392563	1
chr1:171780576-171783951	1767.72	1.55173	0.556378	2.78899	0.0052873	0.0612844	1
chr1:171840913-171842404	950.743	1.44809	0.520666	2.78122	0.00541553	0.0620744	1
chr1:171961134-171962634	51.0305	1.07692	0.4034	2.6696	0.00759427	0.0723618	1
chr1:172180702-172182734	242.68	1.39647	0.562775	2.48139	0.013087	0.0949964	1
chr1:172343054-172344128	51.8462	1.40273	0.498139	2.81593	0.00486361	0.0590447	1
chr1:172393501-172395000	134.174	1.38631	0.540531	2.56472	0.0103259	0.0846145	1
chr1:172443601-172444499	532.739	1.81759	0.54054	3.36255	0.000772257	0.0329496	1
chr1:172449219-172451115	277.72	1.24161	0.392874	3.16033	0.00157589	0.0392437	1
chr1:172531508-172533999	2905.22	1.74088	0.531636	3.27458	0.00105821	0.0351717	1
chr1:172662434-172663142	110.527	2.08797	0.747645	2.79273	0.0052266	0.0609194	1
chr1:172697531-172700895	308.128	1.78854	0.612235	2.92132	0.00348548	0.0514217	1
chr1:172744979-172746738	406.813	1.69409	0.553641	3.05991	0.00221404	0.0437102	1
chr1:172778326-172779710	137.626	1.35376	0.447813	3.02303	0.00250254	0.0455011	1
chr1:172781524-172782160	88.2781	1.93529	0.71067	2.72319	0.00646543	0.0669793	1
chr1:172818312-172819858	688.316	1.30242	0.523685	2.48702	0.0128817	0.094214	1
chr1:172882562-172884381	134.576	1.40599	0.40027	3.51261	0.000443727	0.0293843	1
chr1:172894559-172895532	85.596	1.37615	0.432701	3.18037	0.00147089	0.0384038	1
chr1:172906655-172907614	91.6357	2.21887	0.684333	3.24238	0.00118535	0.0363908	1
chr1:173020143-173020975	84.1364	1.44109	0.566076	2.54575	0.0109042	0.0867727	1
chr1:173111839-173112616	99.2215	1.51612	0.599487	2.52903	0.0114379	0.0888772	1
chr1:173122641-173123758	90.7153	1.58413	0.606727	2.61094	0.00902943	0.0789716	1
chr1:173420269-173420668	79.4824	1.55256	0.494968	3.13669	0.00170867	0.0401468	1
chr1:173429371-173430391	307.453	2.02949	0.546591	3.713	0.00020482	0.0245074	1
chr1:173431236-173432080	87.628	1.08648	0.427865	2.5393	0.0111076	0.0876037	1
chr1:173475216-173478367	1641.87	1.5864	0.523742	3.02897	0.00245393	0.0451641	1
chr1:173714704-173715734	580.606	1.56005	0.530321	2.9417	0.00326413	0.0500148	1
chr1:173823969-173825359	794.781	1.67104	0.5297	3.15469	0.00160667	0.0394846	1
chr1:173866887-173870880	2270.58	1.76292	0.521685	3.37928	0.000726765	0.0326687	1
chr1:174021559-174022979	1149.83	1.69612	0.53192	3.18868	0.00142926	0.0382072	1
chr1:174157335-174157545	58.7903	2.7146	0.801549	3.38669	0.000707402	0.0324966	1
chr1:174158708-174163410	2072.7	1.80028	0.515938	3.48932	0.000484246	0.0303629	1
chr1:174217351-174218948	83.0991	1.23827	0.450267	2.75008	0.00595801	0.064772	1
chr1:174225514-174226403	82.256	2.00233	0.670952	2.98432	0.0028421	0.0478455	1
chr1:174740130-174741560	78.1388	1.52062	0.614378	2.47506	0.0133215	0.0958352	1
chr1:174768366-174770802	65.702	1.03567	0.324014	3.19637	0.0013917	0.0379751	1
chr1:174799258-174800752	492.722	2.15612	0.579992	3.71749	0.000201211	0.0242819	1
chr1:174814901-174815857	87.7845	2.08049	0.648956	3.2059	0.0013464	0.0375651	1
chr1:174874241-174875708	201.91	2.19053	0.567912	3.85716	0.000114712	0.0213914	1
chr1:174953293-174955441	161.227	1.4049	0.569347	2.46756	0.0136037	0.0969519	1
chr1:174971603-174972459	60.1663	1.55569	0.588063	2.64545	0.00815812	0.0750821	1
chr1:174988713-174990983	182.513	1.98157	0.521232	3.80171	0.000143703	0.0228626	1
chr1:174997283-175004536	2272.97	1.67695	0.509272	3.29284	0.000991795	0.0344808	1
chr1:175022778-175023944	575.23	1.61997	0.549555	2.94779	0.00320058	0.0497295	1
chr1:175029324-175030248	313.374	1.88238	0.518239	3.63226	0.00028095	0.0271637	1
chr1:175141607-175142739	245.733	1.89904	0.617211	3.0768	0.00209233	0.0429204	1
chr1:175146567-175147190	138.475	1.47893	0.526624	2.80832	0.00498011	0.0596132	1
chr1:175152047-175152479	72.9795	1.60799	0.576214	2.79061	0.00526084	0.0611728	1
chr1:175188477-175189762	166.479	1.50218	0.431404	3.48207	0.000497558	0.0303866	1
chr1:175191796-175193929	1023.21	1.98144	0.557734	3.55265	0.000381367	0.0285838	1
chr1:175208663-175209989	215.51	2.20333	0.643304	3.42502	0.000614755	0.0317449	1
chr1:175287341-175288458	186.037	1.52734	0.588575	2.59497	0.00945979	0.0807839	1
chr1:175319453-175321171	170.456	1.32441	0.477441	2.77398	0.00553753	0.0626252	1
chr1:175757423-175758042	49.1463	1.11202	0.377246	2.94773	0.00320119	0.0497295	1
chr1:176206349-176207900	1421.38	1.81233	0.5186	3.49466	0.000474668	0.0300247	1
chr1:176691392-176692814	158.542	1.24068	0.48042	2.5825	0.00980869	0.0823389	1
chr1:176897389-176898768	85.7303	1.02208	0.399461	2.55866	0.0105078	0.0852121	1
chr1:177170650-177172519	260.364	1.59237	0.607981	2.61912	0.00881581	0.0779451	1
chr1:177558158-177558774	49.8144	2.73977	0.763021	3.59069	0.000329802	0.0277082	1
chr1:177817939-177819348	257.235	2.71546	0.656289	4.1376	3.50955e-05	0.0142353	1
chr1:177948357-177948722	53.6609	1.9601	0.462271	4.24016	2.2336e-05	0.0123261	1
chr1:177969736-177970647	128.062	1.78782	0.61929	2.88689	0.00389066	0.0536448	1
chr1:177983204-177984545	215.496	2.67836	0.603062	4.44127	8.94281e-06	0.00875928	1
chr1:178031461-178032156	63.0438	1.51779	0.465437	3.26099	0.00111023	0.0354668	1
chr1:178055162-178056690	130.5	1.44557	0.522821	2.76494	0.00569339	0.0634157	1
chr1:178093211-178094754	700.383	2.04436	0.627841	3.25617	0.00112927	0.0356815	1
chr1:178299363-178300575	91.7231	1.90457	0.644193	2.95652	0.0031113	0.0491455	1
chr1:178310633-178311494	76.1717	1.61183	0.643506	2.50476	0.0122533	0.0919429	1
chr1:178531785-178532684	116.261	1.15229	0.400302	2.87855	0.00399509	0.0541316	1
chr1:178541979-178543581	876.197	1.95454	0.543095	3.5989	0.000319571	0.0276916	1
chr1:178575615-178576244	168.716	2.61321	0.6942	3.76435	0.000166981	0.0233251	1
chr1:178578583-178582739	887.676	1.86987	0.618737	3.02208	0.00251042	0.045572	1
chr1:178605706-178609144	568.848	1.37152	0.518085	2.6473	0.00811381	0.0748579	1
chr1:178664192-178664782	116.351	1.69614	0.665773	2.54762	0.010846	0.0865097	1
chr1:178724648-178726585	1084.92	1.69611	0.530688	3.19605	0.00139323	0.0379779	1
chr1:178751605-178753667	79.1193	1.26708	0.409483	3.09433	0.00197257	0.0421662	1
chr1:178973081-178974198	237.641	1.61791	0.614391	2.63336	0.00845448	0.0762473	1
chr1:179025591-179026823	1359.16	1.7878	0.519397	3.44206	0.000577296	0.0314624	1
chr1:179079269-179079961	65.4632	1.91797	0.513682	3.73377	0.000188633	0.0241563	1
chr1:179081269-179083789	1598.06	1.77098	0.566149	3.12811	0.00175934	0.0405329	1
chr1:179129459-179130366	102.625	1.57052	0.522441	3.00612	0.00264605	0.046467	1
chr1:179228755-179230452	606.038	1.55309	0.537158	2.8913	0.00383646	0.0533176	1
chr1:179292426-179294267	870.385	1.71331	0.587797	2.91481	0.00355911	0.0517555	1
chr1:179365013-179366501	513.95	1.44831	0.530293	2.73115	0.00631138	0.066329	1
chr1:179809608-179810387	118.007	1.61731	0.444848	3.63564	0.000277295	0.0271133	1
chr1:179814559-179815661	401.796	1.79334	0.536528	3.34249	0.000830291	0.0334373	1
chr1:179877662-179878216	233.356	1.9232	0.537741	3.57644	0.000348308	0.0281387	1
chr1:179881934-179884948	1762.6	1.80318	0.524844	3.43564	0.00059115	0.0315994	1
chr1:179953964-179956619	1447.93	1.78204	0.515861	3.45449	0.000551337	0.0311048	1
chr1:180002755-180004529	183.845	1.98696	0.577855	3.43851	0.00058492	0.0315405	1
chr1:180154172-180156412	1096.09	1.47164	0.503234	2.92436	0.00345168	0.0511819	1
chr1:180178698-180179147	50.2757	1.04915	0.363217	2.88848	0.00387104	0.0535471	1
chr1:180213426-180214295	116.193	2.0663	0.832651	2.4816	0.0130796	0.0949773	1
chr1:180501994-180503311	860.616	1.53592	0.494809	3.10406	0.00190881	0.041725	1
chr1:180515418-180516192	70.1714	1.32214	0.495529	2.66813	0.0076274	0.0725269	1
chr1:180631724-180632807	1341.58	1.81388	0.525065	3.45458	0.000551153	0.0311048	1
chr1:180778506-180779964	56.6589	1.30603	0.372569	3.50546	0.00045582	0.0297223	1
chr1:180848870-180850025	334.226	1.79684	0.560141	3.20784	0.00133735	0.0375314	1
chr1:181021925-181023351	1041.22	1.9005	0.563859	3.37052	0.000750277	0.0328737	1
chr1:181033122-181034768	342.757	1.89032	0.517151	3.65525	0.00025693	0.0263576	1
chr1:181038254-181038789	111.897	1.4911	0.47504	3.13889	0.00169586	0.0401122	1
chr1:181061933-181063150	314.728	1.8949	0.546732	3.46587	0.000528519	0.0307933	1
chr1:181085423-181092606	2025.84	1.7718	0.528753	3.35091	0.000805475	0.0332106	1
chr1:181104617-181106367	1193.69	1.74497	0.524576	3.32644	0.000879637	0.0337382	1
chr1:181134396-181135694	289.574	1.8066	0.582701	3.10039	0.00193267	0.0418645	1
chr1:181149640-181150111	137.694	2.1314	0.774593	2.75164	0.00592979	0.0646343	1
chr1:181151968-181153656	399.057	1.90262	0.568851	3.34467	0.000823791	0.0333915	1
chr1:181166295-181166916	82.3799	1.78597	0.453656	3.93684	8.25608e-05	0.0188252	1
chr1:182029278-182030319	1387.18	1.93192	0.549192	3.51776	0.000435209	0.0292708	1
chr1:182259139-182259822	108.307	1.92943	0.698274	2.76315	0.00572469	0.0635675	1
chr1:182390356-182392454	1020.05	1.51114	0.552112	2.73702	0.00619991	0.0658383	1
chr1:182588407-182589977	374.172	1.92408	0.509202	3.77861	0.000157707	0.023206	1
chr1:182595715-182596000	47.7099	2.35501	0.536799	4.38713	1.14857e-05	0.00937495	1
chr1:182600793-182601705	106.405	1.23133	0.454511	2.70913	0.00674607	0.0684266	1
chr1:182603817-182604832	816.153	1.75335	0.620325	2.82651	0.0047058	0.0581398	1
chr1:182614744-182616570	552.51	1.70521	0.661859	2.57639	0.00998388	0.0830559	1
chr1:182789153-182790704	665.294	1.65538	0.543059	3.04825	0.0023018	0.0442902	1
chr1:182838915-182840952	1186.72	1.7728	0.509075	3.48239	0.000496954	0.0303866	1
chr1:182962521-182963216	152.057	1.80968	0.557296	3.24726	0.00116523	0.0361048	1
chr1:183022311-183024477	1409.08	1.47342	0.556281	2.6487	0.00808026	0.0747197	1
chr1:183048521-183049081	81.9831	1.8881	0.623459	3.02842	0.00245833	0.045165	1
chr1:183069589-183073592	320.072	1.48153	0.528423	2.80368	0.00505231	0.0599395	1
chr1:183194795-183195537	66.7524	1.53814	0.622742	2.46995	0.0135132	0.0965997	1
chr1:183470121-183473235	2421.99	1.73265	0.546772	3.16887	0.00153031	0.038873	1
chr1:183480444-183481581	94.0354	1.78114	0.614527	2.89839	0.0037508	0.052884	1
chr1:183580045-183580731	49.2833	1.01523	0.39864	2.54673	0.0108739	0.086634	1
chr1:183622984-183623716	68.0415	1.29934	0.454371	2.85964	0.00424128	0.0555316	1
chr1:183635086-183636497	1221.91	1.64378	0.517535	3.17617	0.00149234	0.0385815	1
chr1:183653127-183654401	125.424	1.38272	0.497222	2.78088	0.00542109	0.0620887	1
chr1:183655478-183655981	55.9636	1.50082	0.51717	2.90198	0.00370814	0.0526448	1
chr1:183841566-183843132	146.171	1.93257	0.553502	3.49153	0.000480255	0.0302212	1
chr1:183956422-183957221	191.743	1.71533	0.554255	3.09484	0.00196921	0.0421172	1
chr1:184050250-184053020	768.952	1.73411	0.483338	3.58778	0.000333505	0.0277855	1
chr1:184386291-184388621	921.849	1.65107	0.562651	2.93445	0.00334134	0.0505125	1
chr1:184407835-184409364	77.082	1.28537	0.466148	2.75743	0.00582579	0.0641087	1
chr1:184491365-184492734	270.859	2.05891	0.59485	3.46122	0.000537729	0.0309441	1
chr1:184494037-184495647	202.227	1.43983	0.503646	2.85881	0.00425231	0.0555964	1
chr1:184557815-184558974	69.7381	1.54822	0.595345	2.60054	0.00930764	0.0801835	1
chr1:184683598-184685710	271.201	1.72566	0.604111	2.85652	0.00428311	0.0558196	1
chr1:184745209-184747871	144.966	1.60728	0.517906	3.10341	0.00191304	0.0417534	1
chr1:184753896-184756484	2468.64	1.80717	0.535425	3.37521	0.000737587	0.0327768	1
chr1:184805297-184806752	223.647	1.58193	0.470317	3.36355	0.000769461	0.0329382	1
chr1:184836153-184839010	139.55	1.33694	0.524568	2.54866	0.0108139	0.0864095	1
chr1:184843078-184844480	192.039	2.12456	0.613656	3.46213	0.000535916	0.0309441	1
chr1:184866724-184869001	296.098	1.7865	0.636684	2.80595	0.00501691	0.0597937	1
chr1:184944335-184946520	116.919	1.36746	0.501822	2.72499	0.00643027	0.0668487	1
chr1:184973436-184974871	713.414	1.54452	0.574302	2.68939	0.00715831	0.070355	1
chr1:184982016-184982486	88.4337	2.07563	0.638489	3.25085	0.00115062	0.0359502	1
chr1:185045024-185046418	932.998	1.45592	0.446337	3.26193	0.00110656	0.0354192	1
chr1:185155797-185159241	2654.02	1.84948	0.501324	3.6892	0.000224965	0.0253147	1
chr1:185312683-185318235	2852.62	1.78201	0.50984	3.49523	0.000473646	0.0300247	1
chr1:185338678-185339882	108.966	1.30684	0.482924	2.70609	0.00680797	0.0687762	1
chr1:186373296-186376340	2056.85	1.68552	0.513192	3.28439	0.00102204	0.0347999	1
chr1:186404503-186404901	94.7038	2.2176	0.640423	3.46272	0.00053475	0.0309369	1
chr1:186420250-186421759	94.0746	1.5073	0.494921	3.04554	0.00232264	0.0444178	1
chr1:186482555-186483026	74.0443	1.87055	0.517097	3.61741	0.000297563	0.0273166	1
chr1:186605640-186606369	77.9792	1.33701	0.49167	2.71932	0.00654154	0.0673638	1
chr1:186617992-186618962	255.666	2.1501	0.647205	3.32213	0.000893333	0.0339175	1
chr1:186625782-186627291	48.2688	1.22331	0.469401	2.60612	0.00915757	0.0795165	1
chr1:186679992-186681190	679.643	2.71688	0.707493	3.84015	0.000122961	0.0217399	1
chr1:186768776-186769677	164.992	1.9925	0.515135	3.86792	0.000109768	0.0209317	1
chr1:186818097-186819843	104.776	1.48642	0.470202	3.16124	0.00157097	0.0392433	1
chr1:186828561-186830012	258.109	2.45579	0.532044	4.61576	3.91666e-06	0.00621369	1
chr1:186864399-186866190	107.324	1.94473	0.636355	3.05605	0.00224272	0.0438878	1
chr1:186985028-186986269	67.3779	1.14486	0.37903	3.0205	0.00252356	0.0456487	1
chr1:187032380-187033972	75.963	1.6097	0.64664	2.48933	0.0127984	0.0939773	1
chr1:187051611-187052408	90.1596	1.94555	0.488768	3.98053	6.87626e-05	0.0182245	1
chr1:187269497-187270834	110.262	1.7648	0.687317	2.56767	0.0102385	0.0842458	1
chr1:188782194-188782774	91.1418	2.58399	0.603636	4.28071	1.86302e-05	0.0115302	1
chr1:189149564-189152879	219.183	2.00048	0.590535	3.38757	0.000705148	0.0324602	1
chr1:189157974-189158663	48.6291	1.84251	0.730577	2.52199	0.0116693	0.0896908	1
chr1:189349274-189351720	84.0107	1.38942	0.482627	2.87886	0.00399112	0.0541316	1
chr1:190019235-190020617	155.34	2.45316	0.919259	2.66863	0.00761618	0.0724778	1
chr1:190474700-190476082	64.9576	1.09835	0.401345	2.73667	0.00620637	0.0658521	1
chr1:191173968-191175242	204.994	2.23919	0.578793	3.86873	0.000109406	0.0209317	1
chr1:191668445-191669177	81.522	2.44215	0.719672	3.39341	0.00069027	0.0322627	1
chr1:191694978-191696985	166.093	1.89526	0.707665	2.67818	0.00740226	0.0714963	1
chr1:192516578-192517999	326.106	1.65206	0.592994	2.78597	0.00533679	0.0615792	1
chr1:192538690-192540049	189.461	1.32437	0.535438	2.47344	0.0133819	0.0960986	1
chr1:192575389-192576102	234.602	1.62559	0.639662	2.54133	0.011043	0.0873505	1
chr1:192609009-192609900	529.371	2.31973	0.591022	3.92495	8.67479e-05	0.0192348	1
chr1:192626026-192629407	161.948	1.29142	0.504113	2.56177	0.0104139	0.0848663	1
chr1:192703403-192704245	63.389	1.8432	0.67715	2.72199	0.006489	0.067093	1
chr1:192731482-192733122	60.0729	1.18855	0.456445	2.60393	0.00921615	0.0798062	1
chr1:192742091-192742880	55.5583	2.34883	0.822391	2.8561	0.00428881	0.0558488	1
chr1:192803746-192811007	2340	1.86339	0.560381	3.32522	0.000883501	0.0337739	1
chr1:192951725-192952519	136.285	2.65628	0.7721	3.44033	0.000581016	0.03154	1
chr1:193057447-193060504	2058.64	1.81092	0.514716	3.5183	0.000434321	0.0292708	1
chr1:193069978-193071382	158.151	2.32178	0.524201	4.42919	9.45891e-06	0.00888746	1
chr1:193083306-193084046	134.872	2.1147	0.722252	2.92792	0.00341236	0.0509744	1
chr1:193104471-193105813	1256.46	1.69292	0.543872	3.11272	0.00185373	0.0412174	1
chr1:193111600-193113343	254.483	1.68621	0.5332	3.16244	0.00156451	0.0391701	1
chr1:193120625-193123228	1940.09	1.80621	0.507474	3.55922	0.000371964	0.0285799	1
chr1:193448736-193449617	104.895	1.78862	0.582226	3.07204	0.002126	0.0431357	1
chr1:193479126-193479740	81.0887	2.28754	0.779147	2.93595	0.00332528	0.0503897	1
chr1:193537295-193538265	266.782	1.78346	0.532986	3.34617	0.000819371	0.0333552	1
chr1:193539786-193540885	244.673	2.35883	0.58003	4.06674	4.76762e-05	0.0156569	1
chr1:193591506-193593597	83.5791	1.15562	0.440463	2.62365	0.00869943	0.0773771	1
chr1:194043982-194045166	53.2264	1.03878	0.41754	2.48786	0.0128516	0.0941111	1
chr1:194289482-194290220	278.315	3.52832	0.659635	5.3489	8.84922e-08	0.00115625	1
chr1:194295511-194297148	142.556	1.57155	0.41155	3.81862	0.000134198	0.0226063	1
chr1:194394321-194395533	106.05	2.50553	0.721135	3.47443	0.000511934	0.0305288	1
chr1:194467833-194469276	62.9198	1.79243	0.56993	3.145	0.00166088	0.0398484	1
chr1:194600240-194601195	50.9309	1.845	0.590369	3.12517	0.00177703	0.0406593	1
chr1:194705139-194705889	77.5105	3.06921	0.728237	4.21457	2.50251e-05	0.0126033	1
chr1:194968387-194969926	90.886	2.04587	0.714966	2.8615	0.00421646	0.0554644	1
chr1:195071297-195072556	120.947	1.94522	0.70165	2.77235	0.00556539	0.0627341	1
chr1:195195199-195196379	312.31	2.83877	0.711456	3.99008	6.60502e-05	0.0178983	1
chr1:195593892-195594752	53.6225	1.91509	0.634662	3.01749	0.00254874	0.0458431	1
chr1:196145572-196146998	69.3682	1.70518	0.614043	2.77697	0.00548686	0.0623897	1
chr1:196270783-196272255	109.31	2.13249	0.534613	3.98885	6.63944e-05	0.0179256	1
chr1:196659421-196661674	98.5249	1.12659	0.407685	2.76339	0.00572047	0.0635514	1
chr1:196723208-196724459	153.452	1.20583	0.367371	3.28233	0.00102953	0.0348372	1
chr1:197146015-197147149	797.296	2.23556	0.533025	4.19409	2.73968e-05	0.0132445	1
chr1:197200751-197202176	1522.34	1.74037	0.546901	3.18224	0.0014614	0.0383348	1
chr1:197334332-197336186	78.312	1.24741	0.457151	2.72865	0.00635942	0.0665323	1
chr1:197399730-197400545	62.0967	1.14892	0.454746	2.52652	0.01152	0.0890801	1
chr1:197595161-197596032	56.8211	1.90461	0.659152	2.88949	0.00385865	0.0534776	1
chr1:197774667-197778050	1785.39	1.51587	0.505092	3.00117	0.00268941	0.0468225	1
chr1:197782021-197783428	74.843	1.17382	0.428409	2.73996	0.00614469	0.0655744	1
chr1:197806578-197809308	302.648	1.61025	0.567846	2.83572	0.00457231	0.0574997	1
chr1:197868856-197869299	74.1364	2.06856	0.61215	3.37918	0.000727027	0.0326687	1
chr1:197902276-197903317	1057.65	1.95175	0.513907	3.79786	0.00014595	0.0229879	1
chr1:198156185-198159569	1944.5	1.89584	0.507856	3.73304	0.000189185	0.0241563	1
chr1:198202202-198202859	54.6995	1.92053	0.740238	2.59448	0.00947349	0.0808405	1
chr1:198253341-198254104	86.6184	1.29812	0.486973	2.66569	0.00768311	0.0727492	1
chr1:198681784-198682608	245.832	1.84883	0.625035	2.95797	0.00309673	0.049066	1
chr1:198919046-198920530	211.401	1.78408	0.557454	3.20041	0.00137232	0.0378498	1
chr1:198929063-198930651	141.527	1.94209	0.718416	2.7033	0.00686554	0.0691061	1
chr1:198935123-198937766	583.516	2.05407	0.626163	3.28041	0.00103655	0.034964	1
chr1:199041502-199042783	71.8209	2.04779	0.671339	3.0503	0.00228612	0.0441848	1
chr1:199066508-199068407	76.0226	1.35821	0.470647	2.88585	0.00390364	0.0537472	1
chr1:199242203-199243883	357.677	1.53999	0.45532	3.38222	0.000719031	0.0326687	1
chr1:199489581-199491078	90.5821	2.01308	0.597855	3.36717	0.000759443	0.0328893	1
chr1:199931979-199932730	55.6245	1.92736	0.473933	4.06673	4.76767e-05	0.0156569	1
chr1:200028709-200030189	297.259	1.88077	0.592861	3.17235	0.00151208	0.0387886	1
chr1:200072636-200073934	70.7387	1.98084	0.614353	3.22427	0.00126293	0.0370214	1
chr1:200118452-200119253	54.7452	1.63873	0.642614	2.55011	0.010769	0.086215	1
chr1:200153329-200154643	77.9081	1.40266	0.484852	2.89296	0.00381634	0.0532062	1
chr1:200301478-200303216	358.858	1.6381	0.511512	3.20247	0.00136257	0.0377448	1
chr1:200305970-200307799	162.101	1.50293	0.502234	2.99249	0.0027671	0.04734	1
chr1:200408612-200410868	1035.4	1.62787	0.497989	3.26889	0.00107971	0.0352279	1
chr1:200510169-200510488	50.4706	1.87011	0.470974	3.97073	7.16525e-05	0.0183049	1
chr1:200620303-200621519	786.107	2.00381	0.550934	3.63712	0.000275707	0.0270112	1
chr1:200624904-200626097	77.2914	1.76277	0.62811	2.80647	0.00500876	0.0597466	1
chr1:200627657-200628963	356.922	1.66176	0.577314	2.87844	0.00399644	0.0541316	1
chr1:200668256-200671880	1817.48	1.79451	0.524965	3.41835	0.000630026	0.031798	1
chr1:200738137-200740145	948.516	1.94966	0.512399	3.80496	0.000141828	0.0228015	1
chr1:200779403-200781430	124.467	1.45865	0.474146	3.07637	0.0020954	0.042944	1
chr1:200802862-200803355	69.7964	1.7702	0.488522	3.62359	0.000290541	0.0273029	1
chr1:201153490-201155429	803.097	1.61296	0.449654	3.58711	0.000334367	0.0277956	1
chr1:201170357-201171752	1232.32	1.80972	0.525667	3.44272	0.000575905	0.0314624	1
chr1:201479132-201482560	1021.55	1.38774	0.498216	2.78542	0.00534576	0.0616322	1
chr1:201506208-201508065	857.448	1.56674	0.520921	3.00764	0.00263289	0.046467	1
chr1:201709490-201709958	98.8317	1.23922	0.488829	2.53508	0.0112421	0.0881706	1
chr1:201736766-201738045	537.739	1.75477	0.518808	3.38231	0.000718799	0.0326687	1
chr1:201739219-201741063	556.174	1.55041	0.531918	2.91476	0.00355966	0.0517569	1
chr1:201828207-201829863	636.09	1.82981	0.533934	3.42705	0.000610188	0.0317154	1
chr1:201954383-201956023	727.136	1.63443	0.562543	2.90543	0.00366753	0.0524419	1
chr1:201982235-201983590	669.818	1.58059	0.483218	3.27097	0.00107181	0.0351765	1
chr1:202158866-202161217	795.377	1.45979	0.525555	2.77762	0.00547591	0.0623217	1
chr1:202341294-202343061	473.35	1.9266	0.56543	3.40731	0.000656058	0.0320573	1
chr1:202348350-202349575	796.892	1.61906	0.515278	3.1421	0.0016774	0.0399539	1
chr1:202810537-202811789	592.614	1.43978	0.522789	2.75404	0.0058865	0.0644306	1
chr1:202888373-202889454	851.241	1.84749	0.523634	3.52821	0.000418381	0.0289911	1
chr1:202926592-202927580	514.892	1.61004	0.522646	3.08055	0.00206621	0.0427591	1
chr1:202957665-202959124	923.667	1.77685	0.524595	3.38709	0.000706392	0.0324767	1
chr1:202965603-202967954	592.895	1.17875	0.440249	2.67747	0.00741807	0.0715798	1
chr1:203006550-203008062	623.105	1.4231	0.508958	2.7961	0.00517235	0.060521	1
chr1:203267306-203267976	124.891	1.21572	0.487477	2.4939	0.0126348	0.0933542	1
chr1:203271078-203271318	58.7461	1.6806	0.622012	2.70188	0.00689482	0.0692646	1
chr1:203272553-203274538	775.812	1.51617	0.546999	2.77179	0.00557488	0.0627634	1
chr1:203278388-203278988	109.331	1.67949	0.625367	2.68561	0.00723966	0.0707365	1
chr1:203287120-203287929	610.582	1.68199	0.587667	2.86215	0.00420778	0.0554082	1
chr1:203288870-203292364	1251.13	1.56774	0.532609	2.94351	0.0032451	0.0498866	1
chr1:203299164-203300276	195.546	1.87671	0.606656	3.09353	0.00197794	0.0422086	1
chr1:203304799-203308905	1671.75	1.88397	0.542536	3.47253	0.000515577	0.0305817	1
chr1:203311193-203312253	95.5396	1.27353	0.48422	2.63007	0.00853663	0.0766249	1
chr1:203320380-203321543	607.915	1.69905	0.563148	3.01706	0.0025524	0.0458464	1
chr1:203325050-203326048	420.034	2.13041	0.630548	3.37867	0.00072837	0.0326687	1
chr1:203326904-203328186	740.193	1.56971	0.541231	2.90026	0.00372855	0.0527191	1
chr1:203338494-203338948	48.6647	1.13722	0.425362	2.67353	0.00750568	0.0719829	1
chr1:203673642-203674547	95.2458	1.24609	0.476064	2.61748	0.00885816	0.078135	1
chr1:203743061-203744944	189.862	1.30059	0.519162	2.50517	0.0122392	0.0918779	1
chr1:203753150-203755249	212.252	1.37972	0.497189	2.77503	0.0055196	0.0625156	1
chr1:203763964-203765915	419.79	1.56468	0.551448	2.8374	0.00454826	0.0573403	1
chr1:203789517-203790555	55.7733	1.21996	0.485362	2.51351	0.0119536	0.0908233	1
chr1:203795290-203796565	411.162	1.73561	0.492526	3.5239	0.000425242	0.029071	1
chr1:203818076-203818949	56.8169	1.73941	0.512085	3.39672	0.000681977	0.0321932	1
chr1:203860697-203862135	409.383	1.56	0.482704	3.23179	0.00123017	0.0368466	1
chr1:204398299-204399255	101.923	1.54027	0.439179	3.50716	0.000452918	0.0296781	1
chr1:204410490-204412368	861.15	1.52496	0.493984	3.08706	0.00202148	0.0424518	1
chr1:204493576-204495434	749.103	1.44553	0.553261	2.61275	0.00898176	0.078829	1
chr1:204506122-204508146	276.511	1.35392	0.459641	2.94559	0.00322335	0.0498322	1
chr1:204515913-204517301	565.679	1.41193	0.521496	2.70747	0.00677987	0.0685997	1
chr1:204564714-204566155	346.791	1.97912	0.59537	3.32418	0.000886774	0.0338597	1
chr1:204577251-204579834	475.683	1.557	0.558593	2.78735	0.00531406	0.0614427	1
chr1:204673997-204674866	120.229	1.22068	0.474445	2.57286	0.0100863	0.0835381	1
chr1:204691515-204694188	256.467	1.49274	0.5144	2.9019	0.00370904	0.0526448	1
chr1:204711218-204712705	250.613	1.58899	0.627592	2.53189	0.011345	0.0885166	1
chr1:204713507-204715653	358.341	1.79001	0.548387	3.26413	0.00109799	0.0353649	1
chr1:204791763-204793254	79.3598	1.02634	0.271409	3.78154	0.000155863	0.023206	1
chr1:204806901-204808388	350.907	1.48551	0.441167	3.36722	0.000759306	0.0328893	1
chr1:205121500-205122727	492.105	1.51904	0.482987	3.1451	0.0016603	0.0398484	1
chr1:205141432-205142504	90.8862	1.06343	0.397448	2.67564	0.00745868	0.0717951	1
chr1:205210762-205212417	726.858	1.21698	0.481626	2.52682	0.0115099	0.089056	1
chr1:205283888-205286978	717.385	1.35714	0.554785	2.44625	0.0144351	0.0999185	1
chr1:205287949-205288649	396.726	1.48617	0.562715	2.64107	0.00826451	0.0755326	1
chr1:205320993-205322086	586.119	1.86269	0.552431	3.37181	0.00074675	0.0328185	1
chr1:205430371-205431163	128.889	1.09894	0.445727	2.4655	0.0136824	0.097205	1
chr1:205440068-205442041	477.98	1.33439	0.539755	2.47221	0.0134281	0.0962456	1
chr1:205591657-205592661	211.797	1.18312	0.468956	2.52288	0.0116399	0.0896431	1
chr1:205631008-205632613	1137.66	1.50884	0.517283	2.91686	0.00353575	0.0516493	1
chr1:205749034-205750562	1147.39	1.51693	0.492962	3.07718	0.00208969	0.0429204	1
chr1:205774206-205775888	393.822	1.25309	0.444247	2.82069	0.00479198	0.0587088	1
chr1:205811993-205814121	919.063	1.54596	0.507872	3.044	0.00233457	0.0445052	1
chr1:206011345-206012764	247.627	1.36261	0.454842	2.99579	0.00273735	0.0470923	1
chr1:206034666-206035777	141.243	1.58974	0.530232	2.99819	0.00271586	0.046979	1
chr1:206050625-206051415	581.842	1.69284	0.589289	2.87268	0.00407008	0.0546039	1
chr1:206065649-206069188	404.504	1.4324	0.559108	2.56194	0.010409	0.0848511	1
chr1:206506281-206508354	477.059	1.00553	0.340226	2.95548	0.00312185	0.0492294	1
chr1:206544574-206545206	99.5793	1.52001	0.502259	3.02634	0.0024753	0.045348	1
chr1:206555451-206558222	760.268	1.46451	0.529957	2.76346	0.00571928	0.0635514	1
chr1:206562996-206563944	329.59	2.09743	0.552794	3.79424	0.000148095	0.0231366	1
chr1:206612044-206612837	488.544	1.53446	0.486796	3.15215	0.00162071	0.0395781	1
chr1:206634367-206636253	888.663	1.79212	0.542614	3.30276	0.000957378	0.0341699	1
chr1:206658130-206660334	241.04	1.21154	0.421564	2.87392	0.00405412	0.0545448	1
chr1:206679617-206680104	151.514	2.00722	0.513936	3.90558	9.39983e-05	0.0201292	1
chr1:206684583-206686876	869.967	1.51387	0.514641	2.9416	0.00326518	0.0500148	1
chr1:206716276-206717783	246.205	1.73259	0.589783	2.93767	0.00330686	0.0502794	1
chr1:206725287-206727051	185.174	1.10139	0.444348	2.47866	0.0131875	0.0953734	1
chr1:206737742-206740110	465.517	1.55705	0.610787	2.54925	0.0107955	0.08632	1
chr1:206784206-206785097	221.943	1.59607	0.540392	2.95354	0.00314155	0.0493367	1
chr1:207052847-207053757	671.863	1.67297	0.573955	2.91481	0.00355905	0.0517555	1
chr1:207320734-207322328	1647.46	1.46974	0.480179	3.06081	0.00220736	0.0437102	1
chr1:207619965-207620667	69.8115	1.06478	0.357797	2.97592	0.00292113	0.0482118	1
chr1:207748196-207748988	69.092	2.13966	0.767252	2.78873	0.00529157	0.061296	1
chr1:207751724-207752925	820.073	1.51333	0.544464	2.77948	0.00544457	0.0621647	1
chr1:207797362-207799277	157.785	1.26122	0.441446	2.85702	0.00427636	0.0557511	1
chr1:207811908-207812521	100.591	1.37326	0.523325	2.62411	0.00868763	0.0773344	1
chr1:207819055-207827458	2300.28	1.29599	0.510589	2.53823	0.0111414	0.0877478	1
chr1:207828401-207828857	93.8395	1.88014	0.636182	2.95535	0.00312319	0.0492305	1
chr1:207867387-207869601	689.235	1.40303	0.47526	2.95213	0.00315585	0.0494502	1
chr1:207872131-207873559	231.82	1.71884	0.635667	2.70399	0.00685123	0.0690285	1
chr1:207882769-207884129	147.714	1.61815	0.511598	3.16293	0.0015619	0.0391572	1
chr1:207885080-207885547	99.5402	1.35792	0.490604	2.76785	0.00564276	0.0631582	1
chr1:207962867-207964245	450.047	1.21496	0.452844	2.68296	0.00729744	0.0709847	1
chr1:208131808-208132554	153.254	1.45768	0.544737	2.67593	0.00745228	0.0717802	1
chr1:208652316-208652816	65.8667	1.60906	0.47893	3.35971	0.000780247	0.0330153	1
chr1:208987780-208989378	141.812	1.76403	0.519881	3.39314	0.000690956	0.0322627	1
chr1:209039294-209040064	103.431	2.16977	0.766046	2.83244	0.00461949	0.0577449	1
chr1:209105856-209108335	298.953	1.46658	0.492123	2.9801	0.00288158	0.0480362	1
chr1:209109643-209110240	64.4133	1.65646	0.663293	2.49733	0.0125133	0.0928954	1
chr1:209132799-209135084	379.115	1.6954	0.629166	2.69469	0.00704548	0.0699182	1
chr1:209190336-209191212	126.807	1.46949	0.500762	2.9345	0.0033408	0.0505125	1
chr1:209206998-209208270	259.971	1.93704	0.513831	3.76979	0.000163382	0.0232384	1
chr1:209354052-209354684	58.7435	1.40267	0.396747	3.53544	0.000407103	0.0289415	1
chr1:209685680-209687291	112.971	1.29719	0.469258	2.76434	0.00570389	0.0634814	1
chr1:209747483-209748368	753.942	1.65824	0.587065	2.82464	0.00473342	0.0583722	1
chr1:209783550-209785082	514.777	1.54282	0.513395	3.00514	0.00265456	0.0465009	1
chr1:209822729-209823409	55.4829	1.15835	0.428269	2.70473	0.00683601	0.0689663	1
chr1:209827506-209828479	385.916	1.42466	0.496522	2.86927	0.00411423	0.0549213	1
chr1:211258259-211261354	2076.78	1.53626	0.50186	3.06114	0.00220495	0.0437021	1
chr1:211323502-211323756	52.1398	1.64628	0.57606	2.85783	0.00426546	0.0556798	1
chr1:211326471-211327905	566.3	1.4318	0.58045	2.4667	0.0136364	0.097047	1
chr1:211329714-211330231	62.494	1.14651	0.44893	2.55386	0.0106536	0.0858014	1
chr1:211382490-211383479	515.296	1.82818	0.589746	3.09994	0.00193561	0.0418788	1
chr1:211391233-211392636	68.4727	1.63334	0.597808	2.73221	0.00629105	0.0662466	1
chr1:211513975-211515993	565.607	1.36299	0.462464	2.94725	0.00320619	0.0497445	1
chr1:211575300-211580078	2553.34	1.58298	0.483034	3.27717	0.00104855	0.0351164	1
chr1:211606131-211608405	296.341	1.27911	0.490475	2.60791	0.00910975	0.0792924	1
chr1:211675128-211676176	381.913	1.7452	0.506355	3.4466	0.000567682	0.0314522	1
chr1:211677694-211678000	54.9931	1.68676	0.593925	2.84002	0.00451107	0.0570865	1
chr1:211680748-211681337	112.411	2.28562	0.494801	4.61928	3.85079e-06	0.00621369	1
chr1:211698317-211699557	240.005	1.26263	0.466553	2.70629	0.00680395	0.0687598	1
chr1:212011972-212013066	83.2228	1.43627	0.46101	3.11548	0.00183643	0.0411065	1
chr1:212034657-212036271	1150.96	1.90002	0.5238	3.62738	0.000286314	0.0272976	1
chr1:212040599-212041305	107.159	1.94468	0.740346	2.62672	0.00862117	0.0770513	1
chr1:212284623-212286668	2884.52	1.995	0.527647	3.78093	0.000156241	0.023206	1
chr1:212291523-212293574	88.4422	1.01833	0.303465	3.35567	0.00079173	0.0330422	1
chr1:212413023-212415236	1040.88	1.50358	0.534321	2.81401	0.00489282	0.059167	1
chr1:212432665-212433583	624.019	1.64584	0.47733	3.44802	0.000564705	0.0314115	1
chr1:212455846-212456375	84.6177	1.26301	0.462527	2.73068	0.00632033	0.0663584	1
chr1:212476963-212477529	168.71	1.70326	0.690078	2.46822	0.0135788	0.0968536	1
chr1:212488095-212489176	161.391	1.72784	0.603685	2.86216	0.00420761	0.0554082	1
chr1:212558137-212559444	679.277	1.56272	0.485233	3.22056	0.00127942	0.0371853	1
chr1:212566401-212567558	271.711	1.27407	0.519377	2.45308	0.0141638	0.0989775	1
chr1:212605089-212610883	2772.84	1.84479	0.593845	3.10652	0.00189301	0.041578	1
chr1:212664565-212666733	378.495	1.22674	0.469649	2.61205	0.00900016	0.0788811	1
chr1:212671198-212672110	144.502	1.58307	0.565267	2.80056	0.00510133	0.0601956	1
chr1:212698470-212701362	696.792	1.20592	0.446761	2.69924	0.00694975	0.0695099	1
chr1:212749873-212750581	99.1185	1.32769	0.48478	2.73876	0.00616722	0.0656842	1
chr1:212752627-212753439	108.642	1.83621	0.598584	3.0676	0.00215787	0.0433616	1
chr1:212791324-212792539	444.341	1.72694	0.489276	3.52957	0.000416228	0.0289888	1
chr1:212857597-212859147	1213.46	1.81341	0.545883	3.32198	0.00089382	0.0339175	1
chr1:213014751-213016031	834.792	1.78802	0.526957	3.3931	0.000691059	0.0322627	1
chr1:213050878-213051903	506.568	1.76598	0.530213	3.3307	0.000866291	0.0336931	1
chr1:213070413-213070819	48.5329	2.6794	0.693165	3.86545	0.000110884	0.0209915	1
chr1:213244633-213246033	108.609	1.85212	0.529105	3.50047	0.00046443	0.029848	1
chr1:213374344-213374930	49.0599	1.29775	0.446731	2.90498	0.00367272	0.0524448	1
chr1:214123115-214123518	53.9283	1.79658	0.702071	2.55897	0.0104984	0.0851541	1
chr1:214261347-214262170	149.287	1.79112	0.530035	3.37925	0.000726849	0.0326687	1
chr1:214280477-214282088	1127.44	1.5929	0.526593	3.02491	0.00248707	0.0453527	1
chr1:214326489-214326855	50.7375	2.06898	0.731648	2.82783	0.00468642	0.0580405	1
chr1:214328668-214330285	231.393	1.16608	0.42976	2.71334	0.00666093	0.0680628	1
chr1:214602790-214604285	968.639	2.16337	0.552365	3.91655	8.98239e-05	0.0196413	1
chr1:215567004-215568532	847.013	1.96556	0.620652	3.16692	0.00154064	0.0389293	1
chr1:216033703-216034898	54.1775	1.14291	0.466958	2.44756	0.0143828	0.0997634	1
chr1:216221034-216221825	130.235	2.23937	0.63328	3.53615	0.000406011	0.0289415	1
chr1:216310800-216311690	56.484	1.12505	0.45132	2.49279	0.0126742	0.0934922	1
chr1:216523052-216525361	123.011	2.02865	0.640986	3.16489	0.00155144	0.0390697	1
chr1:216528732-216529341	140.242	2.24752	0.577512	3.89173	9.95311e-05	0.0207619	1
chr1:216531237-216531922	95.4865	1.87028	0.523107	3.57533	0.000349791	0.0281432	1
chr1:216600718-216601704	410.641	1.93756	0.733941	2.63993	0.00829224	0.0756306	1
chr1:216721881-216723767	506.041	2.5082	0.652512	3.84391	0.000121088	0.0216969	1
chr1:216764904-216766926	197.487	1.80834	0.562329	3.2158	0.00130081	0.0373281	1
chr1:217026695-217027989	133.862	1.87838	0.650263	2.88865	0.003869	0.053532	1
chr1:217076064-217079131	218.599	1.63351	0.584821	2.79318	0.00521923	0.0608684	1
chr1:217088895-217090610	212.07	1.55529	0.619793	2.50936	0.0120949	0.0913848	1
chr1:217368815-217370313	239.929	1.94354	0.57431	3.38414	0.000714022	0.0325881	1
chr1:217630647-217631663	556.64	1.64947	0.516619	3.19281	0.00140896	0.0380861	1
chr1:218284610-218285652	555.44	1.52168	0.502058	3.03089	0.00243835	0.0450702	1
chr1:218376855-218377890	211.72	1.73847	0.628147	2.76762	0.00564668	0.0631682	1
chr1:218456467-218456826	82.0262	2.25587	0.769837	2.93032	0.00338618	0.050809	1
chr1:218459475-218460828	278.126	1.59965	0.605892	2.64015	0.00828691	0.0756126	1
chr1:218463279-218463858	56.537	1.75606	0.697442	2.51785	0.0118073	0.0901613	1
chr1:219173615-219175395	958.134	1.74183	0.532422	3.27152	0.00106971	0.0351765	1
chr1:219385850-219386359	50.9573	1.29849	0.421615	3.0798	0.00207143	0.0428017	1
chr1:219416320-219417053	67.9952	1.0187	0.391999	2.59872	0.00935727	0.0803525	1
chr1:219660608-219661427	123.315	1.76654	0.522705	3.37961	0.00072588	0.0326687	1
chr1:219988200-219989517	69.6847	1.15581	0.341691	3.38262	0.000717988	0.0326687	1
chr1:220045405-220046853	1033.59	1.87026	0.546223	3.42399	0.00061709	0.0317449	1
chr1:220089638-220090531	393.178	1.57603	0.520318	3.02898	0.00245381	0.0451641	1
chr1:220093856-220094723	602.337	1.72598	0.495732	3.48169	0.00049826	0.0303866	1
chr1:220271658-220272909	969.271	1.73202	0.513184	3.37504	0.000738037	0.0327768	1
chr1:220296242-220297054	61.415	1.14664	0.388551	2.95106	0.00316688	0.0495373	1
chr1:220330299-220330678	55.3182	3.56434	0.944528	3.77367	0.000160863	0.023206	1
chr1:220680114-220681188	66.4953	1.14794	0.372593	3.08096	0.00206331	0.0427568	1
chr1:220732206-220733610	286.467	1.42684	0.518836	2.75009	0.00595795	0.064772	1
chr1:220810164-220810902	248.58	1.65024	0.479211	3.44367	0.000573881	0.0314624	1
chr1:221263710-221264842	82.8232	1.08794	0.4263	2.55205	0.0107091	0.0860274	1
chr1:221740258-221743522	2534.38	1.76815	0.539314	3.27852	0.00104352	0.0350766	1
chr1:221753975-221755193	127.346	1.33104	0.463414	2.87225	0.00407557	0.0546179	1
chr1:221776706-221778918	178.593	1.55034	0.540325	2.86927	0.00411414	0.0549213	1
chr1:221910256-221912365	107.192	1.41052	0.477115	2.95635	0.003113	0.0491558	1
chr1:222454342-222455989	258.823	1.62627	0.497473	3.26906	0.00107906	0.0352279	1
chr1:222464848-222466057	754.833	1.81525	0.580529	3.12688	0.0017667	0.0405509	1
chr1:222589126-222590517	319.285	1.96098	0.486061	4.03443	5.47348e-05	0.0168496	1
chr1:222617360-222618794	1489.89	1.72916	0.557389	3.10224	0.00192062	0.0418022	1
chr1:222634061-222634788	68.0996	1.27769	0.376577	3.39291	0.000691556	0.0322643	1
chr1:222643652-222644985	923.364	1.77492	0.52742	3.36528	0.000764662	0.0328893	1
chr1:222654588-222655606	167.562	1.91879	0.508668	3.77218	0.000161826	0.023206	1
chr1:222711407-222713674	1495.95	1.66208	0.495457	3.35464	0.000794677	0.0331033	1
chr1:222732291-222733121	86.2715	1.64543	0.584212	2.81649	0.0048551	0.0590137	1
chr1:222771892-222773760	238.834	1.5257	0.598022	2.55124	0.010734	0.0861183	1
chr1:222814438-222815596	555.523	1.82177	0.571031	3.19032	0.00142115	0.0381865	1
chr1:223081180-223083397	365.126	1.33469	0.435416	3.06533	0.00217428	0.0434316	1
chr1:223123353-223124055	130.262	1.57151	0.454803	3.45536	0.000549555	0.0311048	1
chr1:223133495-223134235	188.732	1.84894	0.529266	3.4934	0.000476908	0.0301157	1
chr1:223142089-223144516	1065.31	1.75207	0.616042	2.84408	0.00445401	0.0567084	1
chr1:223698231-223699594	115.019	1.23647	0.404112	3.05971	0.0022155	0.0437102	1
chr1:223712169-223714075	871.499	1.54205	0.520176	2.96449	0.00303189	0.0487595	1
chr1:223738534-223739076	104.276	1.91893	0.75866	2.52937	0.0114268	0.0888673	1
chr1:223845267-223846607	1235.61	1.68964	0.516279	3.27272	0.00106519	0.0351765	1
chr1:224113857-224115053	485.504	1.76014	0.520479	3.38177	0.000720199	0.0326687	1
chr1:224182445-224184228	1304.81	1.72663	0.498793	3.46161	0.000536954	0.0309441	1
chr1:224329615-224331235	403.77	1.48703	0.457703	3.24891	0.0011585	0.0360877	1
chr1:224356613-224358141	683.319	1.52645	0.476953	3.20043	0.00137223	0.0378498	1
chr1:224433229-224435650	1217.35	1.49533	0.553601	2.7011	0.00691099	0.0693671	1
chr1:224502753-224504585	531.882	1.66914	0.628397	2.65618	0.00790305	0.0739603	1
chr1:224513525-224514065	91.1018	1.3983	0.482196	2.89986	0.00373333	0.052739	1
chr1:224745787-224746408	87.7547	2.31243	0.870415	2.65669	0.00789108	0.0738985	1
chr1:225426968-225428925	1207.31	1.60192	0.557906	2.8713	0.00408788	0.0547318	1
chr1:225467099-225468192	556.472	1.73101	0.570798	3.03262	0.00242444	0.04502	1
chr1:225777305-225778436	1008.93	1.74875	0.579583	3.01725	0.00255083	0.0458431	1
chr1:225808964-225811181	450.259	1.32017	0.495884	2.66225	0.0077621	0.0732164	1
chr1:225879865-225884024	1039.42	1.4659	0.544017	2.69458	0.00704766	0.0699241	1
chr1:225923058-225924800	1076.79	1.50735	0.581468	2.59232	0.00953321	0.0811227	1
chr1:225975898-225976334	100.947	1.68362	0.509382	3.30521	0.000949044	0.0341492	1
chr1:225998895-226000940	1129.3	1.70233	0.523021	3.25479	0.00113475	0.0357301	1
chr1:226061729-226063721	1476.44	1.601	0.504587	3.17289	0.00150929	0.0387378	1
chr1:226082819-226084343	835.919	1.38008	0.539096	2.55999	0.0104675	0.0850754	1
chr1:226109556-226111926	1140.77	1.39499	0.515862	2.7042	0.00684685	0.0689998	1
chr1:226186075-226187167	816.024	1.46765	0.543459	2.70057	0.00692208	0.0694067	1
chr1:226196996-226197385	101.863	1.79509	0.693623	2.58799	0.00965378	0.0816317	1
chr1:226232769-226235118	167.434	1.51545	0.495546	3.05814	0.00222717	0.0437321	1
chr1:226308402-226309930	786.78	1.28036	0.479298	2.67132	0.0075553	0.0722191	1
chr1:226332904-226333774	128.145	1.82839	0.699408	2.61419	0.0089438	0.0786011	1
chr1:226361606-226363454	111.55	1.16843	0.411849	2.83704	0.00455339	0.0573689	1
chr1:226405821-226408707	1077.41	1.61216	0.502362	3.20916	0.00133125	0.0375314	1
chr1:226444355-226446141	147.179	1.24634	0.508142	2.45274	0.0141774	0.0990291	1
chr1:226625403-226626823	180.759	1.01924	0.405433	2.51395	0.0119389	0.090773	1
chr1:226633643-226635920	366.799	1.08516	0.433784	2.5016	0.0123633	0.0923411	1
chr1:226653183-226654020	340.987	1.58212	0.617658	2.56148	0.0104226	0.0848881	1
chr1:226662710-226663510	521.203	1.86855	0.680837	2.74449	0.00606057	0.065208	1
chr1:226674870-226675354	54.069	1.78147	0.608969	2.92538	0.00344036	0.0511235	1
chr1:226677140-226678388	124.756	1.2353	0.502083	2.46036	0.0138799	0.0979354	1
chr1:226679824-226680900	304.685	1.72984	0.519293	3.33115	0.000864882	0.0336931	1
chr1:226708648-226713218	423.958	1.01766	0.354573	2.8701	0.00410337	0.0548025	1
chr1:226827590-226828443	239.033	1.77426	0.536695	3.30591	0.000946685	0.0341467	1
chr1:226938790-226941131	1702.45	1.70184	0.540319	3.1497	0.00163441	0.039661	1
chr1:227191697-227192560	74.6445	2.47149	0.807707	3.05988	0.00221425	0.0437102	1
chr1:227481428-227482039	48.8267	1.11482	0.442881	2.5172	0.0118292	0.0902698	1
chr1:227563316-227564246	533.522	1.51035	0.566963	2.66394	0.00772322	0.0729864	1
chr1:227734639-227737136	823.887	1.36223	0.510577	2.66802	0.00762999	0.0725269	1
chr1:228081605-228085512	1333.19	1.32368	0.484478	2.73218	0.0062917	0.0662466	1
chr1:228107055-228110469	1080.82	1.35509	0.535688	2.52962	0.0114185	0.0888311	1
chr1:228130633-228131495	93.5299	2.01249	0.628973	3.19964	0.001376	0.0378956	1
chr1:228135740-228140875	1956.19	1.57297	0.514197	3.05907	0.00222023	0.0437102	1
chr1:228164672-228166936	2495.18	1.84765	0.518409	3.56408	0.000365135	0.0284826	1
chr1:228486494-228488558	789.077	1.12587	0.450044	2.5017	0.0123599	0.0923284	1
chr1:229341980-229344043	1154.78	1.57087	0.520568	3.01761	0.00254776	0.0458431	1
chr1:229507689-229509809	631.21	1.62838	0.523559	3.1102	0.00186958	0.0413895	1
chr1:229557930-229559388	1161.32	1.58637	0.539837	2.93861	0.00329689	0.0502198	1
chr1:229624877-229626785	1123.78	1.65904	0.551803	3.00658	0.00264206	0.046467	1
chr1:229855876-229856897	284.25	1.81251	0.556689	3.25587	0.00113045	0.0356815	1
chr1:230065941-230069089	1756.36	1.76659	0.552266	3.1988	0.00138001	0.0378993	1
chr1:230104475-230106124	488.587	1.80423	0.628132	2.87237	0.004074	0.0546073	1
chr1:230109228-230110565	601.352	1.56468	0.593148	2.63792	0.00834156	0.0758042	1
chr1:230122789-230124564	463.923	1.3643	0.549762	2.48162	0.0130785	0.0949773	1
chr1:230145555-230147292	150.254	1.02414	0.39058	2.6221	0.00873901	0.0775333	1
chr1:230169465-230170825	99.724	1.73407	0.596412	2.9075	0.00364326	0.0522714	1
chr1:230215080-230215485	62.9572	2.50279	0.774323	3.23223	0.00122827	0.0368466	1
chr1:230495421-230496701	164.613	1.92683	0.768025	2.50881	0.0121138	0.0914729	1
chr1:230641863-230643060	825.021	1.74727	0.558797	3.12684	0.00176696	0.0405509	1
chr1:230977846-230979699	1529.81	1.75026	0.559667	3.12733	0.00176401	0.0405371	1
chr1:231211224-231211890	335.616	1.62704	0.558404	2.91373	0.00357139	0.0518482	1
chr1:231240541-231242000	512.344	1.59485	0.517762	3.08027	0.00206812	0.0427611	1
chr1:231337071-231338762	951.15	1.62173	0.530977	3.05424	0.00225628	0.0440312	1
chr1:231357507-231358386	64.4246	1.30895	0.481615	2.71784	0.00657089	0.0675192	1
chr1:231420879-231422791	1325.35	1.61088	0.525963	3.06273	0.00219326	0.0436001	1
chr1:231515627-231516321	67.0105	1.77679	0.68866	2.58006	0.00987822	0.0826713	1
chr1:231528017-231529169	682.663	1.49455	0.501116	2.98245	0.00285952	0.0479243	1
chr1:231603640-231604299	67.8738	1.56126	0.583884	2.67393	0.00749683	0.071941	1
chr1:231610574-231613717	413.533	1.72863	0.50384	3.43091	0.000601556	0.0317032	1
chr1:231625797-231628566	743.421	1.64255	0.564056	2.91203	0.00359085	0.051935	1
chr1:231724223-231726531	161.765	1.13045	0.448242	2.52197	0.01167	0.0896908	1
chr1:231756832-231758067	91.5075	1.3276	0.420175	3.15964	0.00157964	0.0392563	1
chr1:231806223-231807362	158.144	1.11317	0.451511	2.46544	0.0136844	0.0972091	1
chr1:232950143-232951477	454.014	1.35832	0.537427	2.52745	0.0114894	0.0890335	1
chr1:234309541-234310476	126.457	1.08939	0.419641	2.59601	0.00943122	0.0807244	1
chr1:234373006-234374107	580.262	1.63466	0.509111	3.21082	0.00132357	0.037463	1
chr1:234498870-234501449	365.293	1.32586	0.530754	2.49806	0.0124874	0.0927802	1
chr1:234521954-234523937	404.617	1.65472	0.585959	2.82395	0.00474365	0.0584208	1
chr1:234599644-234600525	699.952	2.00191	0.582534	3.43655	0.000589182	0.0315994	1
chr1:234602811-234603037	60.7987	2.15324	0.702095	3.06688	0.00216308	0.0433616	1
chr1:234604321-234614929	2946.99	1.49235	0.504277	2.9594	0.00308243	0.0490333	1
chr1:234647062-234648165	200.346	1.55633	0.623462	2.49626	0.0125509	0.093058	1
chr1:234723656-234725156	274.103	1.24791	0.487331	2.5607	0.0104462	0.0849922	1
chr1:234771705-234773134	451.132	1.65812	0.541631	3.06134	0.0022035	0.0437021	1
chr1:234961417-234963801	275.98	1.45691	0.474689	3.06918	0.00214646	0.0433114	1
chr1:235010762-235012971	624.702	1.56231	0.633832	2.46486	0.0137066	0.0973085	1
chr1:235047460-235048557	205.726	1.80141	0.542572	3.32013	0.000899759	0.0339353	1
chr1:235104203-235105564	374.389	1.71444	0.56034	3.05964	0.002216	0.0437102	1
chr1:235128040-235129301	613.296	1.64336	0.517432	3.17599	0.00149326	0.0385815	1
chr1:235160702-235162153	461.217	1.69479	0.526224	3.22066	0.00127896	0.0371853	1
chr1:235326759-235329620	1819.79	1.60295	0.511706	3.13256	0.00173289	0.0403209	1
chr1:235366492-235367929	514.988	2.06589	0.564443	3.66006	0.00025216	0.0262455	1
chr1:235503742-235506598	1950.23	1.82066	0.535841	3.39775	0.000679416	0.0321659	1
chr1:235866112-235868445	1591.93	1.73458	0.550341	3.15182	0.00162255	0.0395781	1
chr1:235971516-235972579	193.897	1.37303	0.485206	2.82978	0.00465796	0.057886	1
chr1:236280960-236282602	1755.34	1.92198	0.57969	3.31553	0.000914702	0.0340328	1
chr1:236523286-236524836	397.68	1.1335	0.427927	2.64883	0.00807717	0.0747161	1
chr1:236603952-236605423	376.653	1.66399	0.538249	3.09149	0.00199156	0.0422528	1
chr1:236794848-236796185	1115.13	1.82521	0.550538	3.31532	0.000915375	0.0340328	1
chr1:237799751-237800201	99.9688	2.50967	0.940616	2.66811	0.00762783	0.0725269	1
chr1:239898117-239898488	67.0728	2.12221	0.718163	2.95505	0.00312622	0.0492638	1
chr1:240909517-240910865	121.31	2.40673	0.885082	2.71922	0.00654358	0.0673717	1
chr1:241518971-241520075	1249.3	1.96084	0.547857	3.57911	0.000344766	0.0280951	1
chr1:241531326-241534123	700.097	1.80693	0.57854	3.12326	0.00178862	0.0407651	1
chr1:241609770-241611555	104.189	1.16044	0.335542	3.45841	0.000543381	0.0310414	1
chr1:241627092-241628524	84.3085	1.46705	0.427107	3.43484	0.000592901	0.0315994	1
chr1:241638705-241644648	1953.57	1.4652	0.508754	2.87999	0.00397694	0.0541274	1
chr1:241677135-241679507	246.903	1.2631	0.502909	2.51158	0.0120194	0.0910341	1
chr1:241769688-241771404	197.814	2.10258	0.755664	2.78242	0.00539551	0.0619817	1
chr1:241847651-241848684	772.064	1.68983	0.503775	3.35434	0.000795555	0.0331033	1
chr1:243254175-243256622	2493.85	1.82032	0.541785	3.35985	0.000779852	0.0330153	1
chr1:243587890-243589843	207.664	1.80048	0.574776	3.1325	0.00173326	0.0403211	1
chr1:243595879-243597128	132.935	1.71479	0.682401	2.51287	0.0119752	0.0908893	1
chr1:243727241-243728414	94.3709	1.43135	0.428145	3.34313	0.000828381	0.0334227	1
chr1:243748717-243749073	59.487	1.71012	0.590044	2.89829	0.003752	0.0528876	1
chr1:244043486-244050376	2857.83	1.49253	0.534572	2.79201	0.00523822	0.0610105	1
chr1:244299054-244300029	398.544	1.73519	0.549286	3.15899	0.00158317	0.039276	1
chr1:244406282-244407252	174.879	1.74554	0.623791	2.79828	0.00513753	0.0603824	1
chr1:244451026-244453206	2186.23	1.65355	0.54173	3.05235	0.0022706	0.0440944	1
chr1:244651665-244654978	1919.73	1.60934	0.493204	3.26302	0.0011023	0.0354159	1
chr1:244833875-244836209	1367.5	1.53654	0.498411	3.08288	0.00205007	0.0426804	1
chr1:244859570-244865308	2293.38	1.51021	0.514345	2.93618	0.00332284	0.0503748	1
chr1:244944920-244946457	105.428	1.36212	0.489587	2.78219	0.00539941	0.0619889	1
chr1:244969611-244971449	1537.04	1.51927	0.499437	3.04196	0.00235042	0.0445785	1
chr1:245041209-245043042	98.829	1.03296	0.416889	2.47778	0.0132204	0.0955441	1
chr1:246117084-246118500	174.113	1.7414	0.54206	3.21255	0.00131561	0.037463	1
chr1:246142409-246142960	52.5745	2.36364	0.957935	2.46744	0.0136084	0.0969675	1
chr1:246153217-246154547	47.9232	1.05615	0.406187	2.60016	0.00931816	0.0802322	1
chr1:246214956-246215353	69.2646	2.24916	0.842572	2.6694	0.00759865	0.0723781	1
chr1:246565844-246567387	1382.22	1.87461	0.544725	3.44138	0.000578745	0.0314927	1
chr1:246698646-246699530	252.636	1.82987	0.590225	3.10029	0.00193333	0.0418709	1
chr1:246772766-246773693	145.345	1.35732	0.554553	2.44758	0.0143818	0.0997634	1
chr1:246930389-246932452	1459.6	1.56034	0.529829	2.94498	0.00322979	0.0498615	1
chr1:247078175-247079073	579.113	1.80231	0.580344	3.10558	0.00189903	0.0416355	1
chr1:247103795-247104675	573.151	1.65346	0.610109	2.71011	0.00672612	0.0683267	1
chr1:247210157-247212366	1061.36	1.94209	0.599138	3.24148	0.00118913	0.0364175	1
chr1:248806954-248807473	82.9769	1.19766	0.484444	2.47224	0.0134268	0.0962449	1
chr1:248825231-248826887	1002.81	1.77486	0.536854	3.30604	0.000946246	0.0341467	1
chr1:248836106-248839343	2157.53	1.97125	0.583792	3.37663	0.000733794	0.0327373	1
chr1:248857378-248859973	1201.06	1.69522	0.524622	3.23131	0.00123225	0.0368466	1
chr1:248872880-248874720	871.701	1.95351	0.558248	3.49935	0.000466387	0.0298665	1
chr1:248905786-248907073	1285.65	2.00002	0.560016	3.57136	0.000355132	0.0281507	1
chr10:930050-932306	977.449	1.33127	0.525671	2.53253	0.0113244	0.088463	1
chr10:1048278-1049716	1170.35	1.72029	0.601563	2.85971	0.00424034	0.0555316	1
chr10:1056130-1057506	419.686	1.18899	0.482003	2.46676	0.013634	0.097045	1
chr10:3172390-3174160	1810.37	1.42544	0.557485	2.55691	0.0105606	0.0854292	1
chr10:3784634-3786094	1108.48	1.39271	0.552986	2.51852	0.0117848	0.0900751	1
chr10:4847873-4850214	240.305	1.14643	0.40917	2.80185	0.00508099	0.0600863	1
chr10:5412168-5413311	262.431	1.2849	0.451209	2.84769	0.00440377	0.0563991	1
chr10:5446357-5447939	268.4	1.78045	0.533978	3.33431	0.000855123	0.0336787	1
chr10:5623011-5623631	150.524	1.54779	0.527902	2.93196	0.00336832	0.0506936	1
chr10:5684191-5685795	626.549	1.69712	0.518199	3.27504	0.00105647	0.0351346	1
chr10:5812716-5814227	957.595	1.68419	0.515854	3.26486	0.00109518	0.0353342	1
chr10:5888903-5890856	1261.59	1.36359	0.493278	2.76434	0.00570379	0.0634814	1
chr10:6050061-6051449	221.74	1.53577	0.506185	3.03402	0.00241321	0.0449505	1
chr10:6052531-6053175	92.0676	1.45627	0.582084	2.50182	0.0123557	0.0923273	1
chr10:6086390-6086717	92.2965	1.69764	0.505516	3.35823	0.000784437	0.0330153	1
chr10:6088655-6090066	594.688	1.40991	0.472328	2.98503	0.00283553	0.0478123	1
chr10:6101198-6102433	106.762	1.80973	0.677682	2.67047	0.00757459	0.0722991	1
chr10:6144633-6146359	435.548	1.06079	0.38819	2.73266	0.00628244	0.0662102	1
chr10:6151024-6151949	207.645	1.21874	0.45682	2.66788	0.00763317	0.0725269	1
chr10:6163338-6164462	688.978	1.52241	0.525403	2.89761	0.00376018	0.0529293	1
chr10:6401202-6402146	65.8685	1.16128	0.449994	2.58065	0.00986136	0.0825738	1
chr10:6701107-6702492	70.9242	1.13314	0.392566	2.8865	0.00389559	0.0536888	1
chr10:6779022-6782248	285.794	1.55294	0.586873	2.64612	0.0081421	0.0750022	1
chr10:6919899-6920640	154.341	1.71413	0.537677	3.18804	0.00143243	0.0382072	1
chr10:6927508-6928676	341.126	1.84053	0.557061	3.304	0.000953165	0.0341679	1
chr10:7471651-7472542	269.709	1.84949	0.604386	3.06011	0.00221254	0.0437102	1
chr10:7686435-7687815	93.4709	1.19144	0.400389	2.97569	0.00292328	0.0482159	1
chr10:7787494-7788942	817.166	1.58808	0.543652	2.92114	0.00348756	0.0514254	1
chr10:7818061-7819434	478.771	1.44436	0.453206	3.18699	0.00143764	0.0382382	1
chr10:11162965-11166437	678.616	1.56442	0.544544	2.8729	0.00406728	0.054586	1
chr10:11242252-11243452	457.23	1.68206	0.617187	2.72536	0.00642306	0.0667957	1
chr10:11261123-11262057	118.424	1.97764	0.665818	2.97024	0.00297569	0.0484773	1
chr10:11447664-11449266	192.756	1.25436	0.502207	2.4977	0.0125003	0.0928292	1
chr10:11499363-11500281	69.1953	1.46672	0.586146	2.50231	0.0123387	0.0922799	1
chr10:11610905-11612691	463.081	1.49331	0.470132	3.17637	0.00149132	0.0385811	1
chr10:11631948-11632818	62.9516	1.82403	0.63923	2.85348	0.00432439	0.0560214	1
chr10:11863300-11864184	86.0052	1.43703	0.577464	2.48852	0.0128275	0.0940646	1
chr10:12041785-12044263	1097.86	1.36249	0.506572	2.68962	0.00715333	0.0703368	1
chr10:12068527-12069469	719.515	1.78534	0.530555	3.36504	0.000765334	0.0329035	1
chr10:12129140-12130549	815.961	1.43919	0.521308	2.76074	0.0057671	0.0637682	1
chr10:12195035-12196709	335.197	1.47011	0.480905	3.05696	0.00223592	0.0438388	1
chr10:12710729-12711433	63.3695	1.25086	0.471519	2.65284	0.0079818	0.0742527	1
chr10:13161061-13162095	406.262	1.69334	0.50894	3.32718	0.000877294	0.0337382	1
chr10:13299357-13300297	520.683	1.51205	0.523861	2.88635	0.0038974	0.0536942	1
chr10:13302000-13302640	346.471	1.6209	0.553215	2.92996	0.00339004	0.0508245	1
chr10:13371538-13372251	50.7154	1.04739	0.377966	2.77112	0.0055863	0.062811	1
chr10:14837644-14839142	1144.84	1.41944	0.520299	2.72812	0.0063697	0.0665574	1
chr10:14877877-14879643	1009.04	1.42511	0.504826	2.82297	0.00475809	0.0584972	1
chr10:14953371-14954627	628.481	1.42154	0.550606	2.58177	0.00982943	0.0824045	1
chr10:14959144-14960459	466.99	1.41516	0.505738	2.79821	0.00513861	0.0603832	1
chr10:15585243-15585792	75.4316	1.34876	0.505694	2.66715	0.00764974	0.0726103	1
chr10:15718624-15720434	501.379	1.40088	0.552147	2.53716	0.0111757	0.0878887	1
chr10:15787117-15788434	402.591	1.61564	0.569908	2.83491	0.00458388	0.0575764	1
chr10:15859682-15860846	262.757	1.16246	0.460107	2.52651	0.0115201	0.0890801	1
chr10:16436464-16437507	727.734	1.5564	0.542823	2.86723	0.00414085	0.0550744	1
chr10:16816976-16817999	1384.42	1.41645	0.53744	2.63556	0.00839993	0.0760219	1
chr10:17028900-17030224	157.519	1.78725	0.666056	2.68333	0.00728932	0.0709681	1
chr10:17200511-17201892	715.875	1.41067	0.553055	2.55069	0.0107511	0.0861309	1
chr10:17643422-17644809	612.84	1.42177	0.496992	2.86075	0.00422646	0.0554861	1
chr10:18471890-18472259	51.1908	2.12168	0.697945	3.0399	0.00236656	0.044674	1
chr10:18500901-18501997	78.5565	1.71699	0.627725	2.73526	0.00623318	0.066005	1
chr10:18651284-18652186	376.766	1.40747	0.533714	2.63713	0.00836098	0.0758493	1
chr10:18759593-18760907	79.5382	1.80348	0.632208	2.85268	0.00433528	0.0560649	1
chr10:20003604-20004568	241.147	2.22268	0.660306	3.36614	0.000762282	0.0328893	1
chr10:20976770-20977806	54.7111	1.7411	0.693838	2.50938	0.0120944	0.0913848	1
chr10:21533573-21535544	1110.81	1.32803	0.496644	2.674	0.00749517	0.0719361	1
chr10:21732150-21732528	49.3758	1.64058	0.603333	2.7192	0.00654398	0.0673717	1
chr10:21888471-21890189	109.371	1.30858	0.475879	2.74983	0.00596265	0.0647732	1
chr10:21989348-21990782	108.727	1.90166	0.625308	3.04115	0.00235675	0.0446147	1
chr10:22002664-22004099	1141.24	1.48185	0.561741	2.63797	0.00834046	0.0758003	1
chr10:22228983-22230803	314.864	1.5095	0.539942	2.79567	0.00517917	0.0605733	1
chr10:22258401-22259699	52.1691	1.0768	0.359732	2.99333	0.0027595	0.0472746	1
chr10:22340317-22341516	373.86	1.38032	0.489604	2.81926	0.0048134	0.0588182	1
chr10:22435732-22437963	617.342	1.31366	0.482574	2.7222	0.00648491	0.0670762	1
chr10:22629958-22631176	215.325	1.64181	0.59218	2.77249	0.005563	0.0627341	1
chr10:23015038-23015608	88.1367	1.73384	0.652204	2.65843	0.00785057	0.0736522	1
chr10:23095087-23096427	547.235	1.44184	0.506919	2.84433	0.00445046	0.0567084	1
chr10:23438573-23440604	1767.77	1.30071	0.514265	2.52925	0.0114306	0.0888673	1
chr10:23702886-23703442	65.569	1.25272	0.44508	2.81459	0.00488388	0.0591526	1
chr10:24208690-24210652	209.464	1.31019	0.4646	2.82004	0.00480174	0.0587555	1
chr10:24382683-24385064	444.455	1.53117	0.570459	2.68409	0.00727266	0.0709012	1
chr10:24448712-24449813	86.3991	2.55532	0.711188	3.59304	0.000326848	0.0277022	1
chr10:24459799-24460232	65.0542	2.00116	0.758965	2.63669	0.00837181	0.0758771	1
chr10:24463879-24464530	78.8443	1.78805	0.691543	2.58559	0.00972132	0.0819372	1
chr10:24465573-24467374	189.091	1.81491	0.5772	3.14433	0.00166466	0.0398545	1
chr10:24483214-24484140	152.515	1.94024	0.585426	3.31424	0.000918919	0.0340777	1
chr10:24552284-24552737	64.4824	1.15663	0.46277	2.49937	0.0124415	0.0926476	1
chr10:24651056-24653405	151.073	1.46018	0.5812	2.51236	0.0119927	0.0909424	1
chr10:24900242-24902477	279.905	1.51559	0.587449	2.57995	0.00988158	0.0826719	1
chr10:26335063-26335983	116.275	1.33892	0.450988	2.96886	0.00298902	0.0485459	1
chr10:26697065-26698435	327.798	1.14385	0.442461	2.5852	0.00973214	0.0819878	1
chr10:26755433-26756008	60.8943	1.55721	0.63626	2.44744	0.0143874	0.0997655	1
chr10:26798272-26800747	113.28	1.16872	0.47754	2.44737	0.0143901	0.0997655	1
chr10:26804946-26806158	54.6143	1.59151	0.583609	2.72702	0.00639091	0.0666705	1
chr10:26859351-26861419	1173.12	1.43252	0.556777	2.57287	0.0100859	0.0835381	1
chr10:27099856-27101265	458.401	1.19387	0.469756	2.54148	0.0110385	0.0873342	1
chr10:27153852-27156228	952.585	1.26336	0.501088	2.52123	0.0116946	0.0897311	1
chr10:27503803-27504842	755.686	1.33022	0.516288	2.57652	0.00998006	0.0830559	1
chr10:27723638-27726388	93.6861	1.58819	0.447863	3.54614	0.000390913	0.0287794	1
chr10:28177799-28179830	131.498	1.10969	0.424601	2.61348	0.00896245	0.0786851	1
chr10:28532106-28534180	1416.31	1.24352	0.502746	2.47345	0.0133814	0.0960986	1
chr10:29408920-29410104	194.317	1.40041	0.542167	2.58298	0.00979519	0.0822828	1
chr10:29590752-29592667	67.1428	1.10045	0.40792	2.6977	0.00698205	0.0696412	1
chr10:31759169-31760646	1010.27	1.37466	0.55406	2.48106	0.0130993	0.0950179	1
chr10:31927865-31930530	1081.05	1.31986	0.52225	2.52727	0.0114954	0.0890434	1
chr10:32055462-32057224	685.143	1.41631	0.533665	2.65393	0.00795601	0.0741388	1
chr10:32256603-32257380	72.5971	1.07834	0.416215	2.59083	0.00957441	0.081289	1
chr10:32367830-32368709	54.363	1.27474	0.41957	3.03821	0.00237988	0.0447174	1
chr10:32377462-32380500	380.591	1.38543	0.46584	2.97404	0.0029391	0.0483088	1
chr10:32445661-32446982	389.916	1.36285	0.478957	2.84545	0.00443481	0.0566243	1
chr10:34537442-34540463	304.436	1.34255	0.53857	2.49281	0.0126736	0.0934922	1
chr10:34666324-34667505	95.133	1.91526	0.655996	2.91963	0.0035045	0.0514989	1
chr10:35089627-35090918	452.544	1.20539	0.459352	2.6241	0.00868777	0.0773344	1
chr10:35341517-35342579	92.0343	1.50025	0.586587	2.5576	0.0105397	0.0853439	1
chr10:37856924-37858302	822.186	1.45731	0.552572	2.63732	0.00835641	0.0758421	1
chr10:37865360-37866786	66.313	1.10444	0.432387	2.55428	0.0106409	0.0857667	1
chr10:38010315-38011461	1009.56	1.3239	0.539005	2.4562	0.0140416	0.0985942	1
chr10:42551856-42553334	363.437	1.13517	0.459114	2.47251	0.0134168	0.0962067	1
chr10:42637827-42638996	724.664	1.37955	0.537242	2.56784	0.0102334	0.0842315	1
chr10:42781898-42783301	283.668	1.23582	0.501672	2.46339	0.013763	0.0975129	1
chr10:43436352-43437544	725.939	1.26173	0.511164	2.46835	0.0135736	0.0968292	1
chr10:43700801-43704528	168.509	-1.00634	0.248501	-4.04963	5.12997e-05	0.0164159	-1
chr10:44958814-44960096	672.11	1.499	0.572293	2.61928	0.0088115	0.0779431	1
chr10:44978514-44979154	292.998	2.50242	0.637313	3.92652	8.61837e-05	0.0191504	1
chr10:45464765-45465513	132.884	1.37359	0.543349	2.52801	0.0114712	0.0889914	1
chr10:46030042-46031161	457.491	1.49216	0.522237	2.85725	0.00427326	0.0557279	1
chr10:46091273-46092681	84.024	1.32663	0.512594	2.58808	0.00965127	0.0816317	1
chr10:48306206-48307469	1132.84	1.4447	0.526921	2.74178	0.00611073	0.0654543	1
chr10:49538512-49539865	714.724	1.34245	0.520886	2.57725	0.00995907	0.082991	1
chr10:50603396-50605718	88.5369	1.02654	0.371531	2.76301	0.00572718	0.0635743	1
chr10:50621942-50626021	2488.44	1.45799	0.541332	2.69334	0.00707402	0.0700253	1
chr10:50739238-50740294	104.899	1.29621	0.482001	2.68922	0.00716193	0.0703698	1
chr10:51073555-51075108	324.548	1.68364	0.647999	2.59821	0.00937101	0.0803984	1
chr10:51422227-51422936	76.873	1.67619	0.591695	2.83286	0.0046134	0.0577265	1
chr10:51697916-51700629	519.303	1.14842	0.451082	2.54592	0.0108991	0.0867492	1
chr10:51837492-51840250	121.632	1.34473	0.522066	2.57578	0.0100014	0.0831448	1
chr10:51859875-51860967	225.782	1.89768	0.646305	2.9362	0.00332263	0.0503748	1
chr10:51871177-51872169	235.679	2.30964	0.860737	2.68333	0.00728925	0.0709681	1
chr10:51876500-51877120	55.9673	1.71211	0.591462	2.89471	0.00379508	0.0530449	1
chr10:51932405-51933115	65.443	2.10507	0.726656	2.89693	0.00376835	0.0529438	1
chr10:52215791-52217762	182.396	1.76147	0.619062	2.84538	0.00443581	0.0566243	1
chr10:52232583-52233516	59.7078	1.93484	0.715001	2.70607	0.00680843	0.0687762	1
chr10:52297660-52298144	67.2317	2.12111	0.80667	2.62947	0.00855179	0.0767032	1
chr10:52308223-52309060	225.52	2.09869	0.578685	3.62666	0.000287113	0.0273029	1
chr10:52313039-52315314	1094.37	2.57851	0.741464	3.47759	0.000505936	0.0304752	1
chr10:52436533-52437746	127.616	2.1946	0.680658	3.22423	0.00126314	0.0370214	1
chr10:52465521-52466986	201.728	2.24149	0.756044	2.96476	0.00302917	0.0487376	1
chr10:52476864-52478244	131.798	1.94527	0.657619	2.95805	0.0030959	0.049066	1
chr10:52483607-52484726	120.864	2.10973	0.651504	3.23825	0.00120266	0.0366617	1
chr10:52570519-52571341	86.8938	1.76316	0.705863	2.49788	0.0124939	0.0927998	1
chr10:52817932-52818463	68.0796	2.21233	0.598263	3.69792	0.000217373	0.0249846	1
chr10:52884046-52885327	71.3022	1.4153	0.43469	3.25588	0.00113042	0.0356815	1
chr10:52964504-52966400	268.304	1.48165	0.537362	2.75727	0.00582858	0.0641255	1
chr10:53111051-53112055	87.3566	2.43663	0.693379	3.51414	0.000441187	0.0293333	1
chr10:55019430-55020033	54.836	2.69462	0.739259	3.64504	0.000267354	0.0267982	1
chr10:56359943-56362027	779.827	1.86877	0.536788	3.4814	0.0004988	0.0303866	1
chr10:56633950-56634808	74.0829	1.96606	0.634829	3.09699	0.00195495	0.0420249	1
chr10:58266425-58269562	2470.8	1.52136	0.551706	2.75756	0.00582344	0.0640947	1
chr10:58282438-58283124	152.121	1.91327	0.593794	3.22211	0.00127251	0.0371143	1
chr10:58334464-58335898	592.997	1.50011	0.519485	2.88769	0.0038808	0.053606	1
chr10:58384140-58386063	1118.08	1.5236	0.540579	2.81845	0.00482556	0.0589024	1
chr10:59036064-59037495	172.695	2.31753	0.861289	2.69077	0.00712874	0.070189	1
chr10:59362167-59363407	136.462	1.34068	0.509035	2.63377	0.00844426	0.0761904	1
chr10:59864628-59865507	57.1207	1.13721	0.451212	2.52034	0.011724	0.0898056	1
chr10:59872625-59874166	121.958	1.74029	0.646079	2.69362	0.00706802	0.0700016	1
chr10:59885420-59886086	205.975	2.05934	0.5406	3.80936	0.000139326	0.0228015	1
chr10:59905013-59908769	1832.65	1.45058	0.523994	2.76832	0.00563454	0.0631279	1
chr10:60031504-60033097	108.711	1.81063	0.602599	3.0047	0.00265839	0.0465114	1
chr10:60134956-60135720	125.802	1.79659	0.649124	2.76771	0.0056451	0.0631682	1
chr10:60236748-60238784	518.205	1.58852	0.58982	2.69322	0.00707655	0.0700442	1
chr10:60572379-60573849	71.1581	1.21181	0.424001	2.85804	0.0042626	0.055669	1
chr10:60778072-60779197	655.077	1.55694	0.519823	2.99513	0.00274327	0.0471282	1
chr10:60816588-60817866	80.9109	1.78622	0.505618	3.53275	0.000411256	0.0289415	1
chr10:60942896-60945060	660.092	2.08986	0.733602	2.84877	0.00438889	0.056333	1
chr10:61896832-61897949	296.55	1.48251	0.584187	2.53774	0.0111571	0.0878102	1
chr10:61992717-61993533	105.52	1.92657	0.666572	2.89027	0.00384915	0.0534032	1
chr10:62038568-62039176	62.9844	1.70944	0.692353	2.46903	0.0135481	0.0967325	1
chr10:62050864-62051432	244.566	1.88616	0.673063	2.80234	0.00507327	0.0600455	1
chr10:62243264-62244018	64.9107	1.98285	0.741833	2.6729	0.0075198	0.0720353	1
chr10:62244913-62245561	57.0285	1.99859	0.672051	2.97386	0.00294075	0.0483288	1
chr10:62268140-62269261	477.014	1.61046	0.542932	2.96623	0.0030147	0.0486593	1
chr10:62456517-62458040	202.927	1.74465	0.657293	2.6543	0.00794733	0.0741228	1
chr10:62610333-62611213	114.638	1.21365	0.481591	2.52009	0.0117325	0.0898466	1
chr10:62637138-62638394	282.025	1.56962	0.553899	2.83377	0.00460027	0.0576288	1
chr10:62707514-62709131	145.084	1.86818	0.703248	2.65651	0.0078955	0.0739276	1
chr10:62815384-62819031	1460.56	1.52202	0.488779	3.11392	0.00184617	0.0411723	1
chr10:63132960-63134080	874.149	1.54304	0.532846	2.89585	0.00378138	0.0529902	1
chr10:63173514-63174565	68.3408	1.93385	0.622198	3.1081	0.00188297	0.0415162	1
chr10:63206440-63208097	112.907	1.59534	0.487834	3.27025	0.00107453	0.0351846	1
chr10:63257967-63259891	57.4745	1.00968	0.412231	2.44931	0.0143132	0.0995333	1
chr10:63268754-63269537	475.905	1.86925	0.570082	3.27892	0.00104205	0.0350379	1
chr10:63376824-63377591	80.6965	1.98072	0.513345	3.85846	0.000114104	0.0213855	1
chr10:63464883-63466539	757.42	1.34301	0.513842	2.61366	0.00895776	0.0786746	1
chr10:63520730-63522216	1130.86	1.58483	0.535613	2.95891	0.00308732	0.049062	1
chr10:63628664-63630995	1653.18	1.66348	0.56549	2.94167	0.0032645	0.0500148	1
chr10:64041026-64042355	263.228	1.19476	0.425322	2.80906	0.00496861	0.059575	1
chr10:65570147-65571561	98.4649	1.77233	0.692162	2.56057	0.0104502	0.0850022	1
chr10:66925821-66926516	106.313	1.78323	0.702131	2.53974	0.0110934	0.0875442	1
chr10:67262416-67263562	53.6942	1.61694	0.598084	2.70353	0.00686072	0.0690975	1
chr10:67520903-67522124	76.7742	1.60971	0.614097	2.62127	0.00876031	0.0776427	1
chr10:67695278-67696624	98.4588	1.96638	0.778471	2.52596	0.0115384	0.089175	1
chr10:67763499-67765338	679.249	1.40061	0.500268	2.79971	0.00511481	0.0602711	1
chr10:67788364-67789002	73.7143	1.12145	0.416217	2.69439	0.00705183	0.0699332	1
chr10:67849297-67850352	309.705	1.37816	0.541503	2.54507	0.0109257	0.0868682	1
chr10:67884148-67885446	1253.47	1.39035	0.544705	2.55248	0.0106959	0.085958	1
chr10:68153518-68154473	59.5914	1.25801	0.439758	2.86068	0.00422735	0.0554861	1
chr10:68331316-68333051	967.974	1.3497	0.510869	2.64197	0.00824243	0.0754584	1
chr10:68471450-68472420	190.508	1.2511	0.433097	2.88874	0.00386794	0.0535287	1
chr10:68526952-68527951	655.716	1.47183	0.552263	2.66509	0.00769682	0.0728179	1
chr10:68599228-68600822	263.501	1.53808	0.517787	2.97048	0.00297331	0.0484742	1
chr10:68955478-68957376	549.68	1.30477	0.497245	2.62399	0.00869058	0.0773447	1
chr10:68988466-68989573	511.117	1.60861	0.567086	2.83662	0.00455941	0.057408	1
chr10:69123201-69125065	1136.36	1.64466	0.540503	3.04284	0.00234357	0.0445585	1
chr10:69222247-69223226	330.28	1.84235	0.593552	3.10393	0.00190967	0.0417312	1
chr10:69237595-69237936	69.7169	1.49948	0.585134	2.56263	0.0103884	0.0847842	1
chr10:69392093-69392903	121.731	1.07965	0.387141	2.78879	0.00529056	0.0612907	1
chr10:70144756-70147136	967.658	1.28388	0.518436	2.47646	0.0132694	0.0956708	1
chr10:70169857-70170970	671.831	1.59716	0.519112	3.07671	0.00209301	0.0429204	1
chr10:70232280-70234032	771.84	1.43307	0.524818	2.7306	0.00632184	0.0663584	1
chr10:70381831-70382983	451.711	1.53475	0.54786	2.80135	0.00508899	0.0601116	1
chr10:70403860-70405755	605.807	1.66337	0.517789	3.21244	0.00131613	0.037463	1
chr10:70856275-70857207	62.7231	1.74539	0.621301	2.80925	0.00496574	0.0595739	1
chr10:71318870-71320004	424.178	1.36036	0.520044	2.61585	0.00890057	0.0784125	1
chr10:71768889-71769726	181.334	1.6896	0.624433	2.70582	0.00681361	0.0688142	1
chr10:71772029-71774343	787.434	1.35727	0.528796	2.56672	0.0102664	0.0843781	1
chr10:71850642-71851841	558.349	1.75609	0.573385	3.06267	0.00219375	0.0436001	1
chr10:71888561-71890223	425.618	1.55944	0.575349	2.71043	0.00671964	0.0683137	1
chr10:71896428-71897160	83.2291	1.31876	0.434074	3.0381	0.00238072	0.0447174	1
chr10:71909067-71910219	131.592	1.20903	0.476544	2.53709	0.0111779	0.0879002	1
chr10:72048539-72048894	62.7	1.52659	0.462866	3.29812	0.000973359	0.0343492	1
chr10:72132042-72133904	100.076	1.63758	0.634515	2.58083	0.00985626	0.0825468	1
chr10:72215592-72217103	488.411	1.34112	0.536621	2.49919	0.0124479	0.0926662	1
chr10:72247976-72249474	368.249	1.50932	0.600683	2.51267	0.0119823	0.0908945	1
chr10:72254644-72255612	120.429	1.00601	0.35947	2.7986	0.0051324	0.0603711	1
chr10:72259756-72261942	510.855	1.4367	0.557057	2.57909	0.00990606	0.082782	1
chr10:72263676-72264014	57.7045	1.83745	0.664557	2.76493	0.00569356	0.0634157	1
chr10:72272772-72276344	1642.32	1.65514	0.586471	2.8222	0.00476951	0.0585556	1
chr10:72331648-72332377	517.667	1.61974	0.634194	2.55402	0.0106488	0.0857929	1
chr10:72334672-72335905	605.072	1.84436	0.686149	2.68798	0.00718852	0.0705191	1
chr10:72337197-72337445	64.5299	1.5787	0.5856	2.69586	0.00702069	0.0698349	1
chr10:72353967-72355352	503.964	1.2574	0.489997	2.56614	0.0102836	0.0844521	1
chr10:72625536-72626419	437.48	1.53186	0.529855	2.89109	0.0038391	0.0533279	1
chr10:72691859-72694299	772.764	1.44917	0.528367	2.74273	0.00609316	0.0653685	1
chr10:73096049-73097309	924.474	1.53334	0.564853	2.71458	0.00663589	0.067933	1
chr10:73246734-73247832	473.989	1.57401	0.512526	3.07107	0.0021329	0.043187	1
chr10:73358190-73359718	265.997	1.28557	0.503696	2.55226	0.0107026	0.0859871	1
chr10:73413033-73414472	735.288	1.45494	0.559297	2.60138	0.00928508	0.0800759	1
chr10:73743760-73744949	377.96	1.35191	0.509928	2.65118	0.00802099	0.0744405	1
chr10:73810714-73812152	913.837	1.35429	0.489034	2.76933	0.00561725	0.0629956	1
chr10:73879593-73880020	176.207	1.56496	0.567098	2.75959	0.00578732	0.0639102	1
chr10:73886075-73886948	81.5169	1.11921	0.439098	2.5489	0.0108064	0.0863656	1
chr10:73997435-73999392	782.299	1.29529	0.519881	2.49151	0.01272	0.0936796	1
chr10:74176271-74177357	950.043	1.65462	0.577788	2.86371	0.00418711	0.0552533	1
chr10:74265938-74266552	78.9989	1.57632	0.604277	2.6086	0.00909139	0.0792183	1
chr10:74598671-74599455	52.2185	2.87285	0.655762	4.38093	1.18175e-05	0.00940368	1
chr10:74825063-74828099	2550.25	1.4584	0.523835	2.78408	0.00536796	0.0617843	1
chr10:75111162-75112615	770.892	1.46067	0.549459	2.65838	0.0078517	0.0736522	1
chr10:75209915-75211312	900.665	1.37335	0.50108	2.74078	0.00612941	0.0655218	1
chr10:75230671-75230905	68.8147	1.90149	0.59447	3.19863	0.00138081	0.0378993	1
chr10:75233989-75236260	1401.18	1.22737	0.489699	2.50638	0.0121973	0.0917422	1
chr10:77622352-77623416	54.5833	1.84201	0.629211	2.92749	0.00341709	0.0509883	1
chr10:78029020-78029989	220.003	1.17042	0.461886	2.534	0.011277	0.0882848	1
chr10:78033557-78034412	484.351	1.93574	0.55572	3.48329	0.000495291	0.0303866	1
chr10:79347214-79348838	847.082	1.47044	0.546074	2.69276	0.00708637	0.0700886	1
chr10:79443925-79447665	1703.89	1.41245	0.516672	2.73375	0.00626178	0.0661074	1
chr10:79601991-79603596	137.611	1.79797	0.710738	2.52973	0.0114151	0.0888265	1
chr10:79904449-79905309	88.0374	2.0636	0.606443	3.40278	0.000667029	0.0321361	1
chr10:79910317-79911583	48.4154	2.50051	0.769167	3.25093	0.00115028	0.0359502	1
chr10:80203308-80206036	807.273	1.34194	0.526258	2.54996	0.0107735	0.0862322	1
chr10:80453304-80455754	1284.62	1.28027	0.496976	2.57611	0.00999181	0.0830917	1
chr10:80458877-80459803	208.157	1.96012	0.7541	2.59928	0.00934187	0.080327	1
chr10:80662694-80663211	81.0422	1.67773	0.494033	3.39598	0.000683836	0.0322095	1
chr10:80664101-80664430	50.1214	1.83044	0.593337	3.08499	0.00203557	0.042563	1
chr10:80923256-80924764	93.0734	1.41481	0.512073	2.7629	0.00572896	0.0635774	1
chr10:80944106-80946271	158.957	1.58353	0.519977	3.04539	0.00232379	0.0444178	1
chr10:81134414-81137207	199.215	2.22199	0.66327	3.35005	0.000807959	0.0332409	1
chr10:81847605-81849481	109.685	1.86404	0.72214	2.58127	0.00984368	0.0824646	1
chr10:81865728-81868114	217.605	1.9547	0.677125	2.88676	0.00389232	0.053657	1
chr10:81873975-81876936	1169.42	2.37092	0.707324	3.35195	0.000802438	0.033206	1
chr10:82267092-82268297	125.424	2.09597	0.818653	2.56026	0.0104593	0.085041	1
chr10:82278266-82279215	60.635	1.49978	0.61162	2.45213	0.0142012	0.0990907	1
chr10:82505032-82505741	71.7026	1.99687	0.773961	2.58006	0.00987818	0.0826713	1
chr10:83680220-83681037	82.1026	1.86296	0.578317	3.22134	0.00127593	0.0371605	1
chr10:83871336-83872001	109.648	1.67828	0.586558	2.86123	0.00421999	0.0554861	1
chr10:83989906-83990984	230.44	2.23461	0.659558	3.38804	0.000703949	0.0324438	1
chr10:84139175-84140317	1075.13	1.53512	0.566207	2.71123	0.00670349	0.0682699	1
chr10:84328174-84329484	1277.13	1.54753	0.585194	2.64447	0.00818189	0.0751597	1
chr10:86520908-86522380	990.698	1.50322	0.565246	2.65942	0.00782762	0.0735365	1
chr10:86939403-86940655	254.086	1.53275	0.496938	3.0844	0.00203964	0.0425769	1
chr10:87504442-87505776	521.643	1.49461	0.545821	2.73827	0.0061763	0.0657249	1
chr10:87533677-87535145	77.7149	1.72403	0.603846	2.85509	0.00430252	0.0559378	1
chr10:87749959-87751273	83.916	1.34614	0.511357	2.6325	0.00847601	0.0763057	1
chr10:87817666-87819152	742.324	1.4388	0.566793	2.53849	0.0111331	0.087707	1
chr10:87861129-87865324	1599.06	1.32229	0.506045	2.61298	0.00897558	0.0787853	1
chr10:88090792-88092159	200.777	1.96685	0.624765	3.14815	0.00164309	0.0397363	1
chr10:88114366-88114915	54.1066	1.42715	0.472537	3.02019	0.00252615	0.045652	1
chr10:88152305-88153203	74.0079	1.79729	0.57122	3.14641	0.00165289	0.0398165	1
chr10:88385458-88387498	384.869	1.88136	0.61192	3.07452	0.00210845	0.0429935	1
chr10:88392149-88392630	67.4281	1.71623	0.688761	2.49177	0.0127108	0.0936481	1
chr10:88582648-88583662	777.525	1.47969	0.565549	2.61638	0.00888673	0.0783317	1
chr10:88835289-88836165	114.016	1.29513	0.491271	2.63629	0.00838174	0.0759305	1
chr10:88934835-88935844	120.104	1.09297	0.408707	2.67422	0.0074903	0.0719314	1
chr10:89260338-89260870	118.444	1.29495	0.490749	2.63872	0.00832195	0.0757335	1
chr10:89327708-89328423	83.1817	2.37559	0.700321	3.39214	0.000693485	0.0322786	1
chr10:89350856-89353049	241.888	1.52912	0.60349	2.5338	0.0112834	0.0883144	1
chr10:89391888-89393350	266.439	2.01274	0.593962	3.38867	0.000702333	0.032419	1
chr10:89414121-89415704	561.962	1.35323	0.538756	2.51178	0.0120126	0.0910264	1
chr10:89643829-89645619	746.707	1.50822	0.549198	2.74622	0.00602866	0.0651048	1
chr10:89701094-89702008	1048.27	1.48454	0.562013	2.64147	0.0082546	0.0755074	1
chr10:89793403-89794768	74.1019	1.54041	0.477506	3.22595	0.00125557	0.0369876	1
chr10:89808687-89809366	50.6077	1.81982	0.645976	2.81716	0.00484501	0.0589864	1
chr10:89860549-89862335	157.051	1.25816	0.460104	2.73452	0.00624716	0.0660608	1
chr10:89887409-89889095	227.315	1.40944	0.552442	2.55129	0.0107324	0.0861183	1
chr10:90047003-90047787	157.607	1.46147	0.508097	2.87637	0.00402283	0.0543397	1
chr10:90051131-90052847	167.036	1.77885	0.687676	2.58676	0.00968836	0.0817881	1
chr10:90592181-90593275	225.307	1.59107	0.558667	2.84799	0.00439969	0.0563673	1
chr10:90871270-90872860	414.383	1.35617	0.501675	2.70328	0.00686583	0.0691061	1
chr10:90911418-90911994	56.0959	1.53797	0.451406	3.40707	0.000656645	0.0320573	1
chr10:91006291-91008020	202.282	1.57964	0.499186	3.16443	0.00155388	0.0390697	1
chr10:91220106-91221347	1551.87	1.44411	0.543689	2.65613	0.0079044	0.0739603	1
chr10:91298243-91299739	161.438	1.06883	0.432448	2.47159	0.0134514	0.0963819	1
chr10:91389650-91390692	63.7362	2.156	0.488486	4.41365	1.01643e-05	0.00909685	1
chr10:91409395-91411010	929.895	1.27287	0.480048	2.65155	0.00801231	0.074409	1
chr10:91711942-91713095	69.7969	1.31173	0.480991	2.72715	0.00638843	0.0666705	1
chr10:91796334-91797073	170.377	1.52254	0.512871	2.96867	0.00299094	0.0485459	1
chr10:91798131-91799522	670.601	1.30622	0.504989	2.58663	0.00969185	0.0817933	1
chr10:91923305-91925234	545.218	1.52193	0.491987	3.09344	0.00197853	0.0422086	1
chr10:92087571-92088125	90.5174	1.85847	0.629114	2.9541	0.00313585	0.0493139	1
chr10:92101060-92103017	125.261	1.39899	0.539558	2.59285	0.00951849	0.0810495	1
chr10:92239226-92241413	559.918	1.55656	0.525741	2.96069	0.00306951	0.0489869	1
chr10:92290356-92292303	1189.97	1.40489	0.528989	2.65581	0.00791192	0.0739952	1
chr10:92517039-92517555	49.061	1.52273	0.427934	3.55832	0.000373234	0.0285799	1
chr10:92573080-92574883	1043.85	1.64548	0.526964	3.12256	0.00179286	0.0407819	1
chr10:92729885-92731055	70.4365	1.15255	0.43751	2.63433	0.00843042	0.0761438	1
chr10:92755512-92758106	353.944	1.32853	0.525938	2.52603	0.0115361	0.0891726	1
chr10:92787372-92788261	52.0404	1.17511	0.359208	3.27139	0.00107021	0.0351765	1
chr10:92843107-92843421	53.979	1.98243	0.599287	3.30798	0.000939702	0.0341445	1
chr10:92848109-92849365	935.664	1.30629	0.509773	2.56249	0.0103925	0.0847842	1
chr10:93266952-93268412	147.333	1.46051	0.57627	2.53441	0.0112636	0.0882475	1
chr10:93481734-93483259	191.623	1.67405	0.56607	2.95732	0.0031033	0.0491157	1
chr10:93495741-93496995	725.789	1.73542	0.549153	3.16018	0.00157671	0.0392437	1
chr10:94362416-94363390	540.659	1.39994	0.547683	2.55611	0.010585	0.0855174	1
chr10:94402203-94404320	825.95	1.28232	0.520676	2.46281	0.0137855	0.0975632	1
chr10:94545037-94546521	537.741	1.45746	0.566233	2.57396	0.0100542	0.0833947	1
chr10:95132959-95134316	80.5347	1.0626	0.307549	3.45507	0.000550156	0.0311048	1
chr10:95374636-95375813	90.0757	1.59568	0.479804	3.3257	0.000881975	0.0337531	1
chr10:95430308-95431073	168.308	1.43158	0.491435	2.91307	0.00357898	0.0518846	1
chr10:95440463-95441834	126.243	2.059	0.72519	2.83925	0.00452192	0.0571625	1
chr10:95560651-95561733	1001.22	1.47744	0.573367	2.57677	0.00997281	0.0830318	1
chr10:95655562-95657096	812.813	1.42211	0.489083	2.90771	0.00364082	0.0522622	1
chr10:95693426-95694371	1102.04	1.81039	0.590906	3.06375	0.00218581	0.0435077	1
chr10:95907031-95908299	331.305	1.34355	0.478194	2.80963	0.00495992	0.0595228	1
chr10:96124342-96125010	69.0943	1.52343	0.588828	2.58723	0.00967508	0.0817494	1
chr10:96586229-96587558	731.715	1.40559	0.511467	2.74815	0.0059932	0.0649484	1
chr10:96672765-96674180	156.407	1.64681	0.468284	3.51668	0.00043698	0.0292708	1
chr10:96831800-96833633	1183.76	1.36654	0.482338	2.83317	0.00460895	0.0576964	1
chr10:96991538-96993290	89.048	1.03253	0.415066	2.48764	0.0128594	0.094143	1
chr10:97036961-97038416	284.509	1.3342	0.44166	3.02087	0.00252052	0.0456376	1
chr10:97291991-97293009	559.064	1.50487	0.581633	2.58732	0.00967256	0.0817342	1
chr10:97333644-97335258	614.847	1.26041	0.461287	2.73238	0.00628785	0.0662424	1
chr10:97400052-97401623	581.552	1.54703	0.559219	2.76641	0.0056678	0.0632768	1
chr10:97407189-97407931	164.717	1.50217	0.539086	2.78651	0.00532793	0.0615248	1
chr10:97425738-97428035	598.583	1.29135	0.502947	2.56757	0.0102415	0.0842479	1
chr10:97445444-97446625	478.335	1.39887	0.563748	2.48138	0.0130875	0.0949964	1
chr10:97468078-97468573	177.254	2.02156	0.601645	3.36006	0.000779266	0.0330127	1
chr10:97497711-97499644	1476.21	1.4482	0.53903	2.68667	0.00721683	0.0706246	1
chr10:97583658-97584639	191.558	1.42048	0.506872	2.80243	0.00507188	0.0600425	1
chr10:97640255-97641563	864.82	1.61159	0.561335	2.871	0.00409182	0.0547475	1
chr10:97686673-97687817	963.857	1.70881	0.579986	2.94629	0.00321612	0.04979	1
chr10:97736627-97738038	474.037	1.43108	0.497733	2.87519	0.00403784	0.0544372	1
chr10:98132967-98135439	482.673	1.23916	0.482989	2.56561	0.0102996	0.0844968	1
chr10:98339672-98341278	381.694	1.81983	0.594366	3.06181	0.00220006	0.0436595	1
chr10:99429588-99431556	1028.22	1.62325	0.554119	2.92942	0.00339591	0.0508596	1
chr10:99619963-99622230	1671.44	1.66243	0.534766	3.10871	0.00187905	0.0414972	1
chr10:99658583-99659983	827.17	1.5918	0.563708	2.8238	0.00474585	0.0584231	1
chr10:99731787-99732994	496.61	1.53855	0.533203	2.88549	0.00390802	0.0537659	1
chr10:100009238-100010428	527.598	1.32102	0.475301	2.77934	0.00544692	0.0621647	1
chr10:100185305-100186997	574.8	1.44275	0.54737	2.63578	0.00839433	0.0759834	1
chr10:100228814-100229795	230.247	1.13709	0.454883	2.49974	0.0124285	0.0926131	1
chr10:100285960-100287104	507.838	1.59996	0.54811	2.91905	0.00351101	0.0515416	1
chr10:100326925-100327835	121.893	1.28299	0.426722	3.00662	0.00264168	0.046467	1
chr10:100372983-100374328	446.73	1.87211	0.588646	3.18037	0.00147085	0.0384038	1
chr10:100481500-100482926	446.401	1.37863	0.537649	2.56418	0.0103418	0.0846834	1
chr10:100912441-100913554	672.019	1.46388	0.558607	2.62058	0.008778	0.0777506	1
chr10:101042619-101043362	295.628	1.79258	0.587968	3.04878	0.00229776	0.0442613	1
chr10:101353624-101354782	775.628	1.42536	0.519503	2.7437	0.00607505	0.0652641	1
chr10:101587380-101588635	521.22	1.34761	0.542429	2.48441	0.0129768	0.0945903	1
chr10:101693895-101695566	604.706	1.37537	0.53635	2.56432	0.0103377	0.084668	1
chr10:101817471-101819226	792.457	1.3609	0.49332	2.75865	0.00580408	0.0639886	1
chr10:102055396-102056462	417.947	1.24344	0.501062	2.48161	0.0130791	0.0949773	1
chr10:102113977-102115391	421.662	1.36669	0.51482	2.65469	0.00793811	0.074111	1
chr10:102132482-102134179	703.941	1.50953	0.503384	2.99877	0.00271075	0.0469764	1
chr10:102151786-102153651	647.394	1.40998	0.524432	2.68859	0.00717551	0.0704479	1
chr10:102226008-102226554	248.7	1.61576	0.56514	2.85905	0.00424913	0.0555722	1
chr10:102244857-102246040	645.729	1.75943	0.537035	3.27619	0.00105217	0.0351203	1
chr10:102420675-102423008	787.86	1.2245	0.49742	2.4617	0.0138279	0.0977565	1
chr10:102478919-102479488	92.674	1.14267	0.463214	2.46684	0.0136313	0.0970375	1
chr10:102501912-102504305	1387.02	1.61231	0.548669	2.93859	0.00329712	0.0502198	1
chr10:102642016-102647054	1707.91	1.26979	0.505833	2.51029	0.0120631	0.0912286	1
chr10:102673925-102674569	56.6183	1.31316	0.48296	2.71899	0.00654819	0.0674022	1
chr10:102713654-102715729	1132.42	1.46254	0.547594	2.67085	0.00756588	0.0722548	1
chr10:102743541-102744776	466.984	1.6508	0.52689	3.13311	0.00172966	0.0402677	1
chr10:102775952-102777992	202.782	1.68379	0.57606	2.92294	0.00346748	0.0512904	1
chr10:102795436-102797033	153.787	1.31929	0.518737	2.54328	0.0109819	0.0871062	1
chr10:102916697-102919222	1266.36	1.62581	0.548552	2.96382	0.00303843	0.0487882	1
chr10:103350426-103351481	168.836	1.26046	0.496032	2.54109	0.0110509	0.0873696	1
chr10:103367748-103368907	458.843	1.31478	0.478414	2.7482	0.00599226	0.0649484	1
chr10:103395879-103396978	478.303	1.58716	0.551164	2.87965	0.00398117	0.0541274	1
chr10:103470446-103472375	469.931	1.61387	0.581947	2.77321	0.00555055	0.0626936	1
chr10:103771691-103772913	260.624	1.54759	0.598743	2.58473	0.00974558	0.0820619	1
chr10:103908085-103908682	262.799	1.83403	0.672868	2.72568	0.00641684	0.0667523	1
chr10:103917617-103918770	920.509	1.65894	0.541338	3.06452	0.00218018	0.0434608	1
chr10:103966569-103968073	591.499	1.25289	0.493601	2.53826	0.0111405	0.0877466	1
chr10:103982761-103983970	51.0471	1.10567	0.431511	2.56232	0.0103977	0.0848015	1
chr10:104120788-104122479	1122.25	1.46884	0.549327	2.67389	0.00749764	0.0719426	1
chr10:104231822-104232828	481.65	1.57563	0.563272	2.79727	0.00515362	0.0604818	1
chr10:104268009-104269406	782.626	1.558	0.559379	2.78524	0.00534883	0.0616549	1
chr10:104291193-104291816	161.653	1.87401	0.528802	3.54387	0.000394295	0.0288461	1
chr10:104300493-104301404	367.218	1.85397	0.63376	2.92535	0.00344069	0.0511235	1
chr10:104337533-104340012	478.076	1.50992	0.493623	3.05886	0.00222182	0.0437145	1
chr10:104349556-104350483	229.951	1.40589	0.551777	2.54793	0.0108365	0.0864751	1
chr10:104353283-104354730	409.968	1.52256	0.518339	2.93737	0.00331006	0.0503029	1
chr10:109922869-109923794	627.959	1.44568	0.514862	2.8079	0.00498652	0.0596399	1
chr10:110007151-110008979	1142.03	1.51263	0.526121	2.87505	0.00403962	0.0544373	1
chr10:110067962-110070040	131.898	1.71861	0.496382	3.46227	0.000535635	0.0309441	1
chr10:110076499-110078139	120.726	1.73162	0.471983	3.66881	0.00024368	0.0259168	1
chr10:110137088-110138574	67.3324	1.29116	0.398624	3.23906	0.00119926	0.036594	1
chr10:110207388-110212427	1387.76	1.31564	0.511458	2.57232	0.0101019	0.0835874	1
chr10:110221693-110222182	282.379	2.3584	0.61586	3.82945	0.00012843	0.0221537	1
chr10:110224294-110227634	1461.77	1.38779	0.520609	2.6657	0.00768272	0.0727492	1
chr10:110304272-110306444	554.802	1.44239	0.505066	2.85584	0.00429227	0.0558679	1
chr10:110340244-110342034	77.077	1.19529	0.457059	2.61519	0.00891787	0.0784895	1
chr10:110353475-110358566	1461.45	1.40672	0.561839	2.50378	0.0122875	0.0920806	1
chr10:110414202-110415178	527.646	1.58203	0.554223	2.85449	0.00431053	0.0559569	1
chr10:110460027-110461456	611.371	1.69547	0.673211	2.51849	0.011786	0.0900783	1
chr10:110497341-110498884	1136.67	1.60056	0.561826	2.84886	0.00438759	0.0563316	1
chr10:110567198-110568632	691.387	1.63626	0.509189	3.21346	0.00131145	0.0374454	1
chr10:110671923-110672841	193.092	1.34418	0.472771	2.8432	0.00446637	0.056776	1
chr10:110803886-110804375	56.3652	1.2439	0.482631	2.57732	0.00995686	0.0829894	1
chr10:110823427-110825015	119.879	1.80434	0.62692	2.8781	0.00400075	0.0541546	1
chr10:110852157-110853280	126.33	1.31826	0.503388	2.61877	0.00882475	0.0779893	1
chr10:110859272-110861320	208.087	1.28511	0.514893	2.49589	0.0125642	0.0931198	1
chr10:110871121-110872987	846.578	1.92353	0.573491	3.35408	0.000796308	0.0331035	1
chr10:110918269-110920299	1478.24	1.59064	0.518478	3.06791	0.00215564	0.0433592	1
chr10:111337420-111339901	225.326	1.53166	0.501955	3.05138	0.00227793	0.0441317	1
chr10:112139936-112140513	123.422	1.19737	0.426595	2.80681	0.0050035	0.0597286	1
chr10:112182880-112184207	449.271	1.49864	0.531951	2.81725	0.00484374	0.0589864	1
chr10:112446077-112447729	408.228	1.44836	0.498313	2.90653	0.00365459	0.0523265	1
chr10:112980881-112982078	77.9047	1.88886	0.683058	2.76531	0.00568695	0.0633984	1
chr10:113845914-113846601	48.3394	1.80743	0.650381	2.77903	0.0054521	0.0621647	1
chr10:113853832-113855941	432.276	1.49767	0.54965	2.72476	0.00643477	0.0668584	1
chr10:113982400-113983848	208.758	1.61283	0.557652	2.89217	0.00382586	0.0532593	1
chr10:114024699-114025715	107.938	1.54845	0.49627	3.12018	0.00180742	0.0409096	1
chr10:114173597-114174984	1097.35	1.79509	0.569677	3.15106	0.00162677	0.0396107	1
chr10:114526226-114527306	213.034	1.601	0.625111	2.56115	0.0104326	0.0849324	1
chr10:114821475-114822892	702.576	1.53896	0.516486	2.97968	0.00288549	0.0480372	1
chr10:114937974-114938896	277.158	1.22225	0.492038	2.48405	0.0129897	0.0946358	1
chr10:117373899-117376263	873.764	1.40564	0.508096	2.76648	0.00566648	0.0632768	1
chr10:118045974-118047314	817.706	1.49277	0.527139	2.83184	0.00462812	0.0577773	1
chr10:118341742-118342724	384.004	1.45467	0.528239	2.75381	0.00589057	0.0644339	1
chr10:118754114-118755641	956.096	1.41339	0.535222	2.64075	0.00827237	0.0755473	1
chr10:119079810-119081458	613.409	1.45819	0.499626	2.91857	0.00351641	0.0515416	1
chr10:119103746-119104955	562.18	1.34943	0.536406	2.5157	0.0118797	0.0904874	1
chr10:119165075-119166152	572.781	1.54971	0.557111	2.78169	0.00540761	0.062035	1
chr10:119178076-119179166	376.134	1.87943	0.532202	3.53142	0.000413339	0.0289415	1
chr10:119305836-119307129	679.995	1.51667	0.579804	2.61583	0.00890102	0.0784125	1
chr10:119595759-119597517	808.544	1.45781	0.532869	2.73578	0.00622317	0.0659682	1
chr10:119650870-119652375	531.959	1.42289	0.575884	2.47079	0.0134816	0.0964718	1
chr10:119686315-119687339	119.247	1.38835	0.495278	2.80317	0.00506027	0.0599736	1
chr10:119724961-119726663	1037.57	1.41926	0.55544	2.5552	0.0106125	0.0856179	1
chr10:119872019-119873668	631.554	1.41416	0.519009	2.72472	0.00643552	0.0668601	1
chr10:119892241-119893377	397.9	1.66551	0.599172	2.77968	0.00544117	0.0621647	1
chr10:120850977-120852195	301.993	1.5935	0.498187	3.19861	0.00138094	0.0378993	1
chr10:121927035-121928838	556.362	1.30036	0.524273	2.4803	0.0131272	0.095108	1
chr10:121974292-121975634	290.932	1.15315	0.421071	2.7386	0.00617015	0.0657029	1
chr10:122980194-122981032	471.013	1.80792	0.5512	3.27998	0.00103816	0.034964	1
chr10:123007876-123009629	704.397	1.42739	0.503984	2.83222	0.00462259	0.0577449	1
chr10:123153963-123155209	688.408	1.6394	0.556033	2.94838	0.00319444	0.049706	1
chr10:124071089-124072873	248.479	1.608	0.633344	2.53891	0.0111199	0.0876474	1
chr10:124149781-124150428	71.129	2.08461	0.749664	2.78073	0.00542373	0.062102	1
chr10:124151671-124153764	516.204	1.39845	0.529801	2.63957	0.00830113	0.0756556	1
chr10:124418205-124419439	730.875	1.58901	0.599827	2.64911	0.00807045	0.0747161	1
chr10:124435328-124436919	95.2261	1.49135	0.607935	2.45314	0.0141615	0.0989775	1
chr10:124461592-124462392	317.524	1.22804	0.461471	2.66114	0.00778768	0.0733264	1
chr10:124507979-124508630	102.24	1.68149	0.653042	2.57485	0.0100283	0.0832726	1
chr10:124801513-124802650	216.324	1.1083	0.448701	2.47002	0.0135106	0.0965874	1
chr10:124916475-124918601	889.131	1.34712	0.550399	2.44754	0.0143837	0.0997634	1
chr10:125718902-125720272	607.181	1.5451	0.536654	2.87913	0.00398774	0.0541316	1
chr10:130108456-130111804	1365.02	1.54559	0.556474	2.77747	0.00547847	0.0623217	1
chr11:448023-448721	267.504	1.3619	0.490038	2.77917	0.00544986	0.0621647	1
chr11:560312-561844	704.423	1.34161	0.492514	2.72401	0.00644946	0.0669454	1
chr11:574540-576793	923.835	1.21641	0.490224	2.48133	0.0130894	0.0949992	1
chr11:628683-629575	92.7686	1.75669	0.685552	2.56245	0.0103937	0.0847872	1
chr11:694183-696322	1598.45	1.46745	0.546984	2.6828	0.00730079	0.0710034	1
chr11:808954-810530	740.479	1.30004	0.526742	2.46807	0.0135843	0.0968844	1
chr11:2778094-2779639	648.537	1.79529	0.656063	2.73646	0.00621037	0.0658821	1
chr11:2888445-2888665	57.6799	1.71595	0.498906	3.43941	0.000582974	0.0315405	1
chr11:2991115-2993102	934.803	1.52841	0.526986	2.90029	0.00372823	0.0527191	1
chr11:3378649-3379470	465.035	1.71085	0.589412	2.90264	0.00370029	0.052634	1
chr11:3797042-3798231	1590.71	1.695	0.59131	2.86652	0.00415015	0.0551265	1
chr11:3854339-3856444	1231.34	1.53036	0.587053	2.60685	0.00913792	0.0794265	1
chr11:3859626-3859865	59.5472	2.30308	0.767504	3.00073	0.00269329	0.0468601	1
chr11:3866388-3868022	129.442	1.73169	0.548193	3.1589	0.00158364	0.039276	1
chr11:3946796-3947760	74.5757	1.7176	0.69496	2.47151	0.0134543	0.0963854	1
chr11:3949081-3949499	69.3555	2.85074	0.941978	3.02633	0.00247544	0.045348	1
chr11:4094228-4095626	498.646	1.42362	0.542641	2.62351	0.00870295	0.077384	1
chr11:4186991-4188126	271.303	1.41132	0.409474	3.44667	0.000567542	0.0314522	1
chr11:4393102-4394118	406.835	1.8572	0.520102	3.57083	0.000355849	0.0281876	1
chr11:4492946-4493550	95.7544	1.83472	0.589618	3.11172	0.00186003	0.041293	1
chr11:4607704-4608644	741.663	1.79923	0.567932	3.16804	0.00153473	0.0389264	1
chr11:5123910-5124411	50.3606	1.98285	0.499985	3.96581	7.3146e-05	0.0183049	1
chr11:5229312-5230066	112.574	2.15108	0.718915	2.99212	0.00277044	0.0473468	1
chr11:5234121-5234858	105.621	2.91061	0.745651	3.90344	9.48332e-05	0.0202199	1
chr11:5291246-5292224	61.804	1.3556	0.476612	2.84424	0.00445173	0.0567084	1
chr11:5380353-5381506	68.5796	1.06951	0.38264	2.79509	0.00518857	0.0606134	1
chr11:5624362-5625700	249.743	1.51825	0.518452	2.92843	0.00340683	0.050941	1
chr11:5684126-5685316	328.022	2.08033	0.557312	3.7328	0.000189364	0.0241563	1
chr11:5689520-5691848	249.028	1.59515	0.559461	2.85122	0.00435511	0.0561545	1
chr11:6095564-6097372	359.38	2.27752	0.794201	2.86769	0.00413483	0.0550334	1
chr11:6234189-6235416	2147.83	1.72204	0.606324	2.84012	0.00450959	0.0570796	1
chr11:6389818-6391920	1195.04	1.40031	0.55508	2.52272	0.0116453	0.0896448	1
chr11:6473381-6474458	716.054	1.5356	0.625665	2.45434	0.0141143	0.0988158	1
chr11:6480889-6482230	795.085	1.52878	0.533978	2.863	0.00419644	0.0553109	1
chr11:6603227-6604661	857.488	1.80053	0.584524	3.08033	0.00206772	0.0427611	1
chr11:6606981-6607242	98.8337	2.23422	0.767025	2.91283	0.00358166	0.0518868	1
chr11:6611703-6613079	1150.41	1.72408	0.584668	2.94882	0.00318992	0.0496897	1
chr11:6618151-6619772	728.187	1.80245	0.576254	3.12788	0.00176072	0.0405329	1
chr11:6682694-6683805	848.35	1.73724	0.590707	2.94095	0.00327207	0.0500612	1
chr11:6737869-6738886	72.4803	1.16643	0.465147	2.50765	0.0121537	0.0916267	1
chr11:6745153-6747246	221.56	2.09242	0.563044	3.71626	0.00020219	0.024358	1
chr11:6925711-6927754	858.247	2.00293	0.648067	3.09061	0.00199743	0.0423187	1
chr11:7019640-7020972	251.923	1.7972	0.670993	2.67842	0.00739709	0.0714767	1
chr11:7030855-7032075	265.414	1.8351	0.634598	2.89175	0.00383107	0.0532952	1
chr11:7442333-7443505	96.8116	1.15184	0.338463	3.40314	0.000666155	0.0321361	1
chr11:7495784-7496621	201.72	1.93345	0.67169	2.87848	0.00399592	0.0541316	1
chr11:7511482-7514572	1787.14	1.65044	0.614756	2.68471	0.00725918	0.0708434	1
chr11:7524677-7525187	93.2708	1.89094	0.755294	2.50358	0.0122943	0.0921067	1
chr11:7548580-7550477	168.668	1.39375	0.436218	3.19508	0.00139794	0.0379847	1
chr11:7591652-7593226	114.393	1.19146	0.423554	2.813	0.00490816	0.0592429	1
chr11:7986696-7987691	503.444	1.70781	0.58877	2.90065	0.00372393	0.0527152	1
chr11:8033001-8034189	154.258	1.06538	0.328896	3.23928	0.00119833	0.0365799	1
chr11:8603829-8604910	79.8788	1.06961	0.368857	2.89979	0.00373418	0.0527421	1
chr11:8682123-8683804	875.573	1.72183	0.543886	3.16579	0.00154665	0.0389916	1
chr11:8688004-8689317	577.769	1.59242	0.626298	2.5426	0.0110031	0.0871829	1
chr11:8813621-8814096	60.7028	1.45906	0.468149	3.11666	0.00182914	0.0410478	1
chr11:8910175-8911833	407.641	1.48003	0.520203	2.84509	0.00443987	0.0566564	1
chr11:8914128-8914694	52.2338	1.18269	0.423101	2.79528	0.00518542	0.0606024	1
chr11:8963695-8965256	1119.34	1.62994	0.586347	2.77982	0.00543882	0.0621643	1
chr11:9314049-9315108	927.415	1.75357	0.566763	3.09401	0.0019747	0.0421828	1
chr11:9363982-9364852	513.378	1.56795	0.604118	2.59543	0.00944713	0.0807687	1
chr11:9384390-9385627	504.999	1.79424	0.542346	3.30829	0.00093869	0.0341298	1
chr11:9460271-9461775	1540.89	1.78857	0.57481	3.11159	0.00186081	0.041293	1
chr11:9565777-9566499	111.837	1.72257	0.674721	2.553	0.0106799	0.0858701	1
chr11:9572850-9574941	1184.75	1.81825	0.56747	3.20414	0.00135469	0.0376399	1
chr11:9600597-9602001	304.591	1.61789	0.544752	2.96996	0.00297841	0.0484809	1
chr11:9613208-9614660	811.074	1.84364	0.541285	3.40604	0.000659133	0.0320573	1
chr11:9748306-9748888	102.699	1.5105	0.465187	3.24709	0.00116591	0.0361089	1
chr11:9757897-9760080	1059.94	1.59304	0.561313	2.83806	0.00453883	0.0572834	1
chr11:9861972-9862491	53.1618	1.78495	0.611177	2.92051	0.00349462	0.0514427	1
chr11:10207509-10208578	54.6602	1.23814	0.476078	2.60071	0.00930308	0.0801634	1
chr11:10293416-10295035	721.612	1.71759	0.645195	2.66212	0.00776497	0.0732166	1
chr11:10302591-10306064	1409.12	1.82059	0.602844	3.02	0.00252778	0.045652	1
chr11:10307349-10310740	816.115	1.83222	0.596639	3.07091	0.00213408	0.0431912	1
chr11:10314310-10315035	104.033	2.27232	0.878423	2.58681	0.00968685	0.0817881	1
chr11:10366401-10367245	223.158	1.67892	0.612462	2.74126	0.00612042	0.0655029	1
chr11:10540579-10541654	874.338	1.78753	0.601559	2.9715	0.0029635	0.0484286	1
chr11:10653692-10654608	86.3475	1.09854	0.410293	2.67745	0.00741852	0.0715798	1
chr11:10735475-10736421	311.178	1.47683	0.584237	2.5278	0.011478	0.0890218	1
chr11:10750826-10751951	593.28	1.66181	0.607558	2.73523	0.00623368	0.066005	1
chr11:10807813-10809661	1541.73	1.91176	0.564805	3.38483	0.000712234	0.0325701	1
chr11:10857302-10858994	1182.02	1.78233	0.575122	3.09905	0.00194142	0.0419331	1
chr11:10933768-10934775	275.636	2.04087	0.563698	3.62051	0.000294023	0.0273029	1
chr11:11786815-11788273	141.481	1.51783	0.576393	2.63333	0.0084553	0.0762473	1
chr11:11841187-11843492	895.222	1.73102	0.525018	3.29707	0.000976975	0.0343788	1
chr11:12249399-12250101	62.5816	1.33044	0.462259	2.87813	0.00400036	0.0541546	1
chr11:12706040-12707561	177.644	2.53744	0.954801	2.65755	0.00787101	0.0737679	1
chr11:12827767-12828741	97.3943	1.82869	0.642685	2.84538	0.00443578	0.0566243	1
chr11:12888585-12889500	58.3961	1.14498	0.344703	3.32164	0.00089491	0.0339175	1
chr11:12985842-12987062	84.9068	1.34101	0.502651	2.66788	0.00763321	0.0725269	1
chr11:13277190-13279019	1821.49	1.56956	0.582978	2.69232	0.0070956	0.0700904	1
chr11:13337999-13339744	176.403	1.3153	0.462478	2.84404	0.00445458	0.0567093	1
chr11:13462448-13463763	1051.44	1.72482	0.592504	2.91106	0.00360199	0.0519831	1
chr11:13668063-13669516	2374.38	1.83403	0.586749	3.12576	0.00177346	0.0406165	1
chr11:14499135-14500857	544.556	1.64375	0.531846	3.09066	0.00199715	0.0423187	1
chr11:14519644-14520879	804.554	1.73129	0.573046	3.0212	0.00251775	0.0456168	1
chr11:14554850-14555405	49.9809	2.53996	0.868231	2.92544	0.00343967	0.0511235	1
chr11:14577812-14579089	254.757	1.99627	0.620429	3.21757	0.0012928	0.0372953	1
chr11:14891000-14892605	1814.33	1.75363	0.567837	3.08826	0.00201333	0.0424201	1
chr11:14904692-14906498	1005.12	1.6748	0.549147	3.04983	0.00228971	0.0442232	1
chr11:14907460-14908772	201.008	1.49195	0.437952	3.40666	0.000657633	0.0320573	1
chr11:15100883-15101638	68.7798	1.7186	0.454038	3.78515	0.000153619	0.023206	1
chr11:15649830-15650910	508.659	1.63486	0.548832	2.97879	0.00289388	0.0480744	1
chr11:15881588-15883127	103.175	1.23078	0.48195	2.55376	0.0106568	0.0858169	1
chr11:15968643-15971534	151.564	1.31693	0.407039	3.23538	0.0012148	0.0368034	1
chr11:16604395-16607963	579.668	1.5011	0.520241	2.88539	0.00390929	0.0537701	1
chr11:16612715-16614411	271.47	1.5379	0.465562	3.30332	0.000955472	0.0341679	1
chr11:16737916-16739201	810.28	1.7535	0.529448	3.31193	0.000926533	0.0341082	1
chr11:16785377-16785841	67.1873	1.80107	0.353715	5.09186	3.54577e-07	0.00209439	1
chr11:16820329-16821076	91.8193	1.30613	0.42124	3.10067	0.00193083	0.0418569	1
chr11:16880906-16882191	318.46	2.84846	0.687385	4.14391	3.41438e-05	0.0141384	1
chr11:16986243-16987036	199.754	1.75221	0.631359	2.7753	0.00551508	0.0624964	1
chr11:17077185-17078437	782.224	1.85038	0.545219	3.39383	0.000689236	0.0322627	1
chr11:17207334-17209145	1149.73	1.89373	0.589824	3.21066	0.00132429	0.037463	1
chr11:17229975-17231740	185.176	2.01124	0.574766	3.49923	0.000466601	0.0298665	1
chr11:17276149-17277361	1253.69	1.81355	0.588608	3.08108	0.00206249	0.0427568	1
chr11:17388745-17389996	762.052	1.55583	0.566607	2.74587	0.00603506	0.0651264	1
chr11:17760191-17762634	274.675	1.11975	0.403901	2.77235	0.00556536	0.0627341	1
chr11:17839445-17840790	697.941	2.32736	0.750283	3.10197	0.00192235	0.0418022	1
chr11:17854208-17856336	191.266	1.8197	0.64506	2.82097	0.00478781	0.058684	1
chr11:17991870-17993429	60.2838	1.17016	0.38244	3.05972	0.00221544	0.0437102	1
chr11:18012367-18013770	1421.38	1.55303	0.576413	2.6943	0.00705357	0.0699396	1
chr11:18229136-18229960	96.937	1.19512	0.466762	2.56044	0.0104539	0.0850142	1
chr11:18321555-18322962	844.689	1.55236	0.564309	2.7509	0.00594313	0.0647109	1
chr11:18394218-18396493	1395.94	1.66418	0.559799	2.97281	0.00295086	0.0483666	1
chr11:18525804-18527386	898.855	1.78742	0.609859	2.93088	0.00338002	0.0507916	1
chr11:18587817-18590048	319.904	1.48857	0.543871	2.73699	0.00620038	0.0658383	1
chr11:18633329-18635008	1133.18	1.6819	0.588237	2.85923	0.00424669	0.0555722	1
chr11:18720922-18722357	560.351	1.44984	0.526518	2.75364	0.00589363	0.0644585	1
chr11:18763907-18764609	96.5529	1.17866	0.481045	2.45021	0.0142774	0.0993763	1
chr11:18768388-18770863	286.214	1.62538	0.606755	2.67881	0.00738838	0.071448	1
chr11:18775532-18776020	53.4931	1.06177	0.376338	2.82131	0.00478273	0.0586582	1
chr11:19076637-19077313	65.3945	1.45477	0.349763	4.1593	3.1922e-05	0.0137453	1
chr11:19116383-19117764	905.786	1.999	0.600259	3.33022	0.000867766	0.0336931	1
chr11:19240452-19242947	772.957	1.69833	0.504592	3.36575	0.000763355	0.0328893	1
chr11:19311373-19312186	95.7284	1.24417	0.42868	2.90233	0.00370394	0.052637	1
chr11:19344913-19346784	451.547	1.28233	0.515572	2.48719	0.0128755	0.0941814	1
chr11:19432359-19434106	383.182	1.81899	0.581584	3.12766	0.00176206	0.0405329	1
chr11:19564030-19564886	112.063	1.17254	0.447279	2.62148	0.00875477	0.0776303	1
chr11:19711956-19713885	1084.02	1.74124	0.583346	2.98491	0.00283659	0.0478123	1
chr11:19951188-19952327	115.495	1.75836	0.523966	3.35586	0.000791186	0.0330422	1
chr11:20110748-20111402	107.904	1.16369	0.465916	2.49763	0.0125026	0.09284	1
chr11:20127923-20128589	90.8414	1.06334	0.407821	2.60738	0.00912382	0.0793658	1
chr11:20131889-20132755	121.93	1.28889	0.441406	2.91996	0.00350073	0.0514848	1
chr11:20211699-20212238	126.858	2.01384	0.817145	2.46449	0.013721	0.0973381	1
chr11:20235223-20235873	65.2156	2.72166	0.939436	2.89712	0.00376605	0.0529438	1
chr11:20363377-20364891	398.231	1.34227	0.462451	2.90251	0.00370184	0.052637	1
chr11:20387051-20388382	1589.74	1.87449	0.554499	3.38052	0.000723494	0.0326687	1
chr11:20609639-20610616	146.302	1.27969	0.465161	2.75106	0.0059402	0.0647009	1
chr11:21511393-21512300	60.8715	1.2617	0.507169	2.48773	0.0128562	0.0941258	1
chr11:22152782-22153459	64.545	2.86955	0.876473	3.27398	0.00106045	0.0351765	1
chr11:22182209-22182972	47.7427	2.41861	0.692007	3.49507	0.000473938	0.0300247	1
chr11:22192290-22193973	667.454	2.09314	0.667596	3.13534	0.00171658	0.0401564	1
chr11:22245019-22245402	57.1644	1.59831	0.579509	2.75803	0.00581502	0.0640565	1
chr11:22580925-22582345	104.034	2.41618	0.655847	3.68406	0.000229545	0.0254433	1
chr11:22624831-22626194	1261.1	1.73679	0.566953	3.06337	0.00218857	0.0435317	1
chr11:22786421-22787926	99.4625	1.64037	0.628468	2.61012	0.00905117	0.0790608	1
chr11:22807522-22809289	360.905	1.8661	0.615244	3.0331	0.00242056	0.0450069	1
chr11:22829268-22830260	1679.51	1.95745	0.595748	3.2857	0.00101731	0.0347488	1
chr11:22875886-22876259	66.016	2.16733	0.698651	3.10217	0.0019211	0.0418022	1
chr11:22930917-22931632	57.9107	2.11054	0.647618	3.25892	0.00111836	0.0355853	1
chr11:23112538-23114988	163.164	1.62148	0.492343	3.2934	0.000989838	0.0344808	1
chr11:23359322-23360668	66.4602	1.746	0.646581	2.70036	0.00692641	0.0694182	1
chr11:23539865-23540825	198.992	2.17815	0.6365	3.42208	0.000621443	0.0317449	1
chr11:23569209-23570137	166.463	3.25519	1.02635	3.1716	0.00151601	0.0388036	1
chr11:24295226-24295828	74.8344	2.25093	0.700923	3.21139	0.00132097	0.037463	1
chr11:24747135-24748534	202.77	2.02682	0.756504	2.67919	0.00738009	0.0714228	1
chr11:24900200-24901249	61.5811	1.77542	0.476321	3.72736	0.000193499	0.0242151	1
chr11:25440852-25442892	95.5025	2.30556	0.696868	3.30846	0.0009381	0.0341298	1
chr11:25981834-25982720	141.436	2.42003	0.533726	4.53422	5.78178e-06	0.00747575	1
chr11:26087136-26088117	156.82	2.27155	0.601788	3.77466	0.000160225	0.023206	1
chr11:26112150-26113342	91.8193	2.058	0.658663	3.12452	0.00178097	0.040673	1
chr11:26134542-26135474	63.7023	1.85932	0.707739	2.62713	0.00861092	0.0770217	1
chr11:26227237-26228809	173.609	2.53581	0.611192	4.14896	3.33991e-05	0.0140426	1
chr11:26276516-26277175	76.0163	1.98397	0.621329	3.1931	0.00140752	0.0380565	1
chr11:26283893-26285193	117.655	2.12212	0.455702	4.6568	3.21155e-06	0.00583466	1
chr11:26297210-26298021	56.0893	1.6928	0.460293	3.67765	0.000235397	0.025605	1
chr11:26331739-26332510	177.944	2.46861	0.75034	3.28999	0.00100191	0.0345227	1
chr11:26651920-26654267	85.3835	1.02846	0.386313	2.66224	0.00776234	0.0732164	1
chr11:26675217-26676164	83.6746	1.54327	0.626702	2.46253	0.0137961	0.0976065	1
chr11:26753693-26754431	72.1015	2.243	0.524655	4.27519	1.90972e-05	0.0116908	1
chr11:26761363-26762596	184.581	2.24912	0.750845	2.99545	0.00274041	0.047125	1
chr11:26777136-26779311	163.522	1.60731	0.600861	2.67501	0.00747273	0.0718443	1
chr11:26890129-26892308	139.312	2.09877	0.748109	2.80543	0.00502493	0.0598128	1
chr11:26914561-26915444	348.436	3.09218	0.713517	4.33372	1.46611e-05	0.00988875	1
chr11:26948372-26950488	100.787	1.48441	0.606027	2.44941	0.0143091	0.099526	1
chr11:27158580-27159539	79.681	1.77024	0.449764	3.93593	8.28751e-05	0.0188587	1
chr11:27356701-27357645	53.285	1.92928	0.787794	2.44897	0.0143266	0.0995651	1
chr11:27362726-27363694	808.289	1.94709	0.571753	3.40547	0.000660498	0.0320659	1
chr11:27471351-27473423	996.013	1.61054	0.548387	2.93686	0.00331555	0.0503253	1
chr11:27499142-27500242	51.0111	1.16981	0.405082	2.88783	0.00387904	0.053606	1
chr11:27506060-27507238	1096.46	1.58051	0.569033	2.77754	0.0054772	0.0623217	1
chr11:27705739-27706238	48.1779	1.4556	0.578912	2.51438	0.0119242	0.0907119	1
chr11:28107330-28108917	1562.87	1.72661	0.570236	3.02788	0.00246277	0.0452318	1
chr11:28110171-28110564	158.609	1.51006	0.582905	2.59057	0.00958168	0.0813263	1
chr11:28999653-29000386	51.5894	2.25233	0.756275	2.97819	0.00289958	0.0481031	1
chr11:29005448-29006240	85.7354	2.15292	0.866178	2.48553	0.0129357	0.0944416	1
chr11:30322794-30323738	1073.46	1.57167	0.609213	2.57983	0.00988481	0.0826719	1
chr11:30342265-30344349	421.313	1.81867	0.562678	3.23217	0.00122853	0.0368466	1
chr11:31369097-31370295	643.04	1.87264	0.553907	3.38078	0.000722793	0.0326687	1
chr11:31509125-31510321	1130.3	2.13672	0.60739	3.51787	0.000435025	0.0292708	1
chr11:31697104-31698238	64.0968	2.73037	0.853974	3.19725	0.00138745	0.0379601	1
chr11:31767951-31770464	117.517	1.53944	0.473646	3.25019	0.00115328	0.035985	1
chr11:31957713-31958596	113.249	1.32162	0.35687	3.70337	0.00021275	0.024655	1
chr11:32176236-32176565	56.6328	1.8957	0.574811	3.29795	0.000973942	0.0343492	1
chr11:32259389-32260199	133.11	1.61287	0.642464	2.51044	0.0120582	0.0912156	1
chr11:32583415-32584550	650.76	1.43596	0.524306	2.73878	0.0061668	0.0656842	1
chr11:32791740-32793399	89.8623	1.34867	0.41002	3.28927	0.00100447	0.0345581	1
chr11:33038782-33040669	944.592	1.60014	0.550481	2.9068	0.00365148	0.0522953	1
chr11:33160336-33161952	473.272	1.79634	0.555854	3.23167	0.00123068	0.0368466	1
chr11:33257018-33258881	1286.24	1.57725	0.509125	3.09797	0.00194854	0.0419952	1
chr11:33320027-33321731	80.8788	1.09785	0.407353	2.69508	0.00703722	0.0699182	1
chr11:33699966-33701324	868.545	1.3759	0.51141	2.69041	0.00713638	0.0702414	1
chr11:33735220-33737209	744.902	1.80185	0.506578	3.55689	0.000375268	0.0285838	1
chr11:33773499-33775114	664.665	1.36953	0.47461	2.88558	0.00390693	0.0537659	1
chr11:34051221-34053658	1261.94	1.4556	0.485204	2.99997	0.00270006	0.0468983	1
chr11:34086026-34087890	114.737	1.96959	0.748301	2.63209	0.00848615	0.076351	1
chr11:34104988-34106168	626.047	1.711	0.531415	3.21971	0.00128319	0.0372472	1
chr11:34356812-34359522	899.572	1.25418	0.508837	2.46479	0.0137094	0.0973171	1
chr11:34438474-34440078	1229.5	1.84663	0.532806	3.46586	0.000528544	0.0307933	1
chr11:34915265-34916999	1284.75	1.49713	0.534075	2.80321	0.00505964	0.0599724	1
chr11:34988355-34989690	65.5223	1.49292	0.512732	2.9117	0.0035947	0.0519366	1
chr11:35104713-35107106	107.556	1.16395	0.419191	2.77667	0.00549194	0.0624167	1
chr11:35237958-35239052	60.3824	1.00317	0.408868	2.45353	0.0141462	0.0989241	1
chr11:35662086-35663442	661.292	1.41982	0.545499	2.6028	0.00924661	0.0799155	1
chr11:35821615-35822449	123.654	1.18214	0.46541	2.53999	0.0110854	0.0875013	1
chr11:36288926-36289889	389.673	1.53434	0.497819	3.08213	0.00205526	0.0427294	1
chr11:36509246-36510679	693.665	1.72309	0.512297	3.36347	0.0007697	0.0329382	1
chr11:36594284-36595093	126.913	1.51802	0.618081	2.45602	0.0140484	0.0986358	1
chr11:36605231-36606143	60.6497	2.01868	0.700915	2.88007	0.00397592	0.0541274	1
chr11:36630878-36632222	140.441	1.9973	0.561252	3.55865	0.00037277	0.0285799	1
chr11:36702436-36703251	56.8078	1.42858	0.424115	3.36837	0.000756142	0.0328893	1
chr11:36746905-36747635	217.582	1.87456	0.503323	3.72436	0.000195813	0.0242151	1
chr11:37503558-37504620	126.342	2.48733	0.877481	2.83463	0.00458795	0.0575764	1
chr11:40292999-40294592	153.955	1.65476	0.5211	3.17552	0.00149569	0.038589	1
chr11:41289339-41290125	74.3531	2.27419	0.773868	2.93873	0.00329558	0.0502198	1
chr11:41307566-41310109	434.291	2.28601	0.669537	3.41432	0.000639422	0.0318567	1
chr11:41413741-41414556	83.0849	1.88722	0.641075	2.94383	0.00324176	0.0498866	1
chr11:41418354-41419610	59.9992	1.52869	0.56963	2.68366	0.00728219	0.0709438	1
chr11:42225519-42226299	61.0725	2.29012	0.63409	3.61167	0.000304237	0.0275469	1
chr11:42524338-42525088	82.4124	1.44493	0.498475	2.8987	0.00374714	0.052839	1
chr11:43311638-43312795	599.838	1.81235	0.48313	3.75128	0.000175935	0.0235081	1
chr11:43358669-43360148	982.78	1.84306	0.522045	3.53046	0.000414836	0.0289415	1
chr11:43643840-43646176	285.337	1.11463	0.413101	2.69819	0.00697169	0.0695871	1
chr11:43680268-43681413	1304.2	2.07972	0.527264	3.94436	8.0015e-05	0.0186093	1
chr11:43880390-43881308	260.52	1.20546	0.474375	2.54116	0.0110486	0.0873631	1
chr11:43906980-43908444	176.989	1.53299	0.580759	2.63964	0.0082995	0.0756556	1
chr11:43920396-43923208	279.203	1.89957	0.61552	3.08612	0.00202785	0.0425078	1
chr11:43942038-43945300	618.039	1.33944	0.507606	2.63873	0.00832162	0.0757335	1
chr11:43992637-43993790	98.4817	1.00903	0.399358	2.52664	0.0115161	0.0890769	1
chr11:44065838-44066811	511.624	1.42133	0.440793	3.22449	0.00126198	0.0370214	1
chr11:44094326-44096626	477.679	1.37508	0.427306	3.21803	0.00129076	0.0372953	1
chr11:44564720-44566021	1095.55	1.55012	0.599223	2.58688	0.009685	0.0817881	1
chr11:45145803-45147720	619.399	1.268	0.460328	2.75455	0.00587734	0.0644052	1
chr11:45339674-45340520	198.61	1.26151	0.492082	2.56362	0.0103587	0.084726	1
chr11:45771074-45772623	400.337	1.4474	0.450202	3.21499	0.00130448	0.0373512	1
chr11:45803988-45805776	813.926	1.3789	0.465561	2.96181	0.00305832	0.0489332	1
chr11:45823811-45824473	244.451	2.18066	0.679151	3.21087	0.00132336	0.037463	1
[truncated: 12,609 more rows]

## Sheet: Subgroup_DO_peaks
chr	start	end	baseMean	pvalue	padj	log2FoldChange_HD_vs_ND	lfcSE_HD_vs_ND	log2FoldChange_CCND1_vs_ND	lfcSE_CCND1_vs_ND	log2FoldChange_MAF_vs_ND	lfcSE_MAF_vs_ND	log2FoldChange_MMSET_vs_ND	lfcSE_MMSET_vs_ND	DE_HD_vs_ND	DE_CCND1_vs_ND	DE_MAF_vs_ND	DE_MMSET_vs_ND
chr1	2532267	2532495	17.6053	0.00115698	0.0712081	-1.07521	0.281914	-1.22681	0.377348	-0.469906	0.408322	-1.00311	0.353694	-1	-1	0	-1
chr1	4468368	4468677	18.408	0.00203831	0.0984599	-1.02586	0.327749	-0.877057	0.41813	0.188054	0.444515	-0.375653	0.390074	-1	0	0	0
chr1	9954218	9954458	5.44227	0.000448145	0.0388917	-1.08331	0.451911	-0.867108	0.601825	-5.42722	1.52774	-0.632354	0.562414	-1	0	-1	0
chr1	12371112	12371372	11.282	0.00191532	0.0953263	1.7335	0.769647	-0.92708	1.00768	0.537999	1.08589	-0.420167	0.957347	1	0	0	0
chr1	23735080	23735561	15.234	0.00173539	0.0900604	-1.07011	0.397852	-0.212943	0.474538	0.203629	0.536589	0.187073	0.455741	-1	0	0	0
chr1	33398899	33399197	7.32538	0.00047142	0.0403424	-1.07871	0.444925	-1.18036	0.572106	-1.31793	0.699399	-2.77743	0.686755	-1	-1	-1	-1
chr1	54292070	54292659	28.9506	0.00127499	0.0753603	-1.1821	0.291772	-0.859848	0.355133	-0.64967	0.413517	-0.575914	0.342218	-1	0	0	0
chr1	54378608	54379101	63.2465	0.00104299	0.0666228	1.23861	0.576724	0.53485	0.680239	2.28049	0.772992	-0.341477	0.68775	1	0	1	0
chr1	61284177	61284638	35.3965	0.00113349	0.0703044	1.83167	0.668773	-0.472787	0.829827	2.34038	0.895674	1.00205	0.788696	1	0	1	1
chr1	64019850	64020212	32.3235	0.00114408	0.0707262	1.55684	0.454801	1.24791	0.545912	1.47233	0.626571	2.20815	0.528134	1	1	1	1
chr1	65804468	65804933	33.1807	0.000561392	0.0453225	1.66804	0.607879	-0.767092	0.748394	1.64685	0.815342	0.31823	0.717562	1	0	1	0
chr1	65813962	65814306	49.5465	1.26849e-09	1.18515e-06	1.85193	0.643469	-1.1535	0.832718	3.95543	0.84903	0.858716	0.761948	1	-1	1	0
chr1	79894113	79894735	43.7611	0.00186332	0.0937828	1.60274	0.764427	-0.576689	0.926302	0.899736	1.04065	2.41265	0.883971	1	0	0	1
chr1	80027555	80027859	11.6347	0.00208074	0.0994681	-1.05707	0.361596	-0.203115	0.436455	-0.10421	0.513334	-1.33441	0.474365	-1	0	0	-1
chr1	85344308	85344569	11.715	1.15128e-07	6.14653e-05	1.47303	0.453868	1.34178	0.576731	3.28119	0.565804	1.43389	0.556367	1	1	1	1
chr1	87583327	87583678	21.2194	0.000561307	0.0453225	1.33774	0.569866	-1.0066	0.743444	-0.0965784	0.830164	-0.278288	0.70182	1	-1	0	0
chr1	87759539	87759952	15.2057	0.000363191	0.0339759	1.82276	0.483252	0.989431	0.613565	1.59284	0.682292	2.24019	0.566465	1	0	1	1
chr1	92323625	92324437	31.2698	0.000121229	0.0156294	2.26586	0.594486	0.321833	0.723878	0.249749	0.852826	0.592044	0.711539	1	0	0	0
chr1	92804676	92805221	38.6634	5.09003e-05	0.00828886	2.26985	0.600705	2.37984	0.702276	0.739765	0.837956	0.164169	0.730548	1	1	0	0
chr1	94072823	94073194	13.2379	0.00125903	0.0748515	-1.10166	0.347492	0.125542	0.410256	-0.671865	0.5263	-0.625462	0.42668	-1	0	0	0
chr1	97270661	97271248	24.9724	0.000376954	0.0348547	1.34696	0.496048	2.44956	0.578959	0.626248	0.715716	1.14487	0.594856	1	1	0	1
chr1	97937025	97937333	11.6882	0.000695811	0.0521458	1.81712	0.463604	0.985718	0.605496	1.81986	0.641242	1.90355	0.553977	1	0	1	1
chr1	98206700	98207083	9.38294	0.00107213	0.067725	-1.09018	0.419909	0.0873701	0.49523	-1.44148	0.707238	-1.39429	0.550258	-1	0	-1	-1
chr1	100382741	100382974	10.2283	0.00173077	0.0899818	1.0904	0.463293	1.21841	0.563854	2.26644	0.59092	0.597968	0.577405	1	1	1	0
chr1	100400419	100400666	14.4134	0.00119638	0.0725889	1.36079	0.604541	1.81372	0.722586	2.94329	0.78561	2.55002	0.700882	1	1	1	1
chr1	100868465	100868934	19.0985	0.000472233	0.0403866	2.30413	0.519747	2.16712	0.617788	1.90099	0.715706	1.51748	0.626584	1	1	1	1
chr1	101288411	101288752	35.0119	0.00152597	0.0834277	1.46043	0.446301	1.72073	0.528073	2.38018	0.592257	1.45235	0.528077	1	1	1	1
chr1	102241655	102242314	31.3673	2.03382e-06	0.000668665	1.00706	0.670588	0.180772	0.828504	1.83769	0.905002	3.25229	0.775924	1	0	1	1
chr1	112668668	112669219	32.2332	0.000380169	0.0349767	1.16452	0.467947	1.10338	0.549055	-1.2614	0.756442	0.116443	0.561164	1	1	-1	0
chr1	113150370	113150907	24.9502	0.000185098	0.0214162	2.26616	0.500056	1.66967	0.597339	1.70417	0.685866	0.95211	0.608147	1	1	1	0
chr1	114707255	114708140	36.0704	0.000906574	0.0611219	1.33207	0.609147	1.13668	0.713008	-1.69534	0.961956	-0.495189	0.735908	1	1	-1	0
chr1	117897601	117897864	8.68665	0.000161174	0.0193907	2.57428	0.90942	-0.328837	1.26513	-3.1163	1.85845	1.77855	1.08975	1	0	-1	1
chr1	125065506	125066120	12.647	4.45348e-05	0.00753056	-1.55355	0.341537	-1.20361	0.428155	-1.71136	0.568184	-1.47141	0.42613	-1	-1	-1	-1
chr1	164445915	164446549	24.3026	0.000238619	0.0255436	1.68909	0.597055	1.60386	0.718832	1.51052	0.824669	3.17599	0.695226	1	1	1	1
chr1	170931815	170932803	71.4531	0.000934162	0.0622665	1.07582	0.466447	0.531096	0.55409	0.43305	0.647016	1.96996	0.542028	1	0	0	1
chr1	170967112	170967397	22.9646	5.46673e-05	0.00871954	1.78658	0.506102	1.78787	0.615656	2.95098	0.665586	2.56485	0.594235	1	1	1	1
chr1	177558212	177558769	43.3708	0.000360964	0.0338319	2.47056	0.689102	1.42805	0.822491	3.81821	0.911887	2.4025	0.807287	1	1	1	1
chr1	181562427	181562888	30.1418	0.000423202	0.0374981	1.39111	0.655556	1.65295	0.774017	3.57727	0.861018	1.56185	0.771922	1	1	1	1
chr1	182746677	182746896	6.08237	9.99419e-05	0.0136478	1.68659	0.564589	1.69994	0.680271	-3.29216	1.57689	1.16498	0.690773	1	1	-1	1
chr1	182829369	182829863	31.9029	0.00174436	0.090325	1.24234	0.552126	1.54174	0.648946	2.14482	0.732184	-0.16331	0.679125	1	1	1	0
chr1	186440626	186441657	28.5367	0.000399085	0.0360722	1.51982	0.523079	0.0711025	0.639331	0.807284	0.726462	-0.781603	0.659112	1	0	0	0
chr1	186625740	186626942	42.7956	4.61186e-05	0.00773195	1.06784	0.464868	2.48772	0.53891	1.23149	0.635861	0.925635	0.552283	1	1	1	0
chr1	187032386	187033659	65.2755	1.26607e-05	0.00289825	1.06348	0.586161	1.43339	0.685165	3.56454	0.778854	1.19356	0.68519	1	1	1	1
chr1	187244637	187245006	23.6168	3.04497e-09	2.53592e-06	1.01134	0.668936	1.2728	0.820566	4.4552	0.862602	2.54569	0.783731	1	1	1	1
chr1	187269825	187270834	90.2363	0.000484438	0.0410214	1.01909	0.462939	2.24539	0.536088	1.97495	0.61799	1.71227	0.537877	1	1	1	1
chr1	188195577	188195949	10.5742	0.001217	0.0733573	1.05743	0.735095	2.7239	0.824526	-0.808791	1.34884	1.09402	0.86263	1	1	0	1
chr1	188782227	188782737	88.1472	7.17161e-06	0.00185243	1.7899	0.540884	2.84851	0.630399	3.7602	0.716496	2.6385	0.630322	1	1	1	1
chr1	188988650	188988890	10.0801	4.3747e-06	0.00124062	1.15755	0.550964	2.12041	0.642129	3.28363	0.676501	1.41581	0.656494	1	1	1	1
chr1	190353586	190354146	42.1069	0.000448291	0.0388929	1.21836	0.501504	2.33611	0.581277	2.47873	0.662895	1.67719	0.585989	1	1	1	1
chr1	191152499	191153348	79.3788	0.0019517	0.0963895	2.75181	0.720856	1.06613	0.845471	0.927846	0.980381	0.299599	0.850528	1	1	0	0
chr1	192385713	192386400	27.1542	5.03021e-09	3.91849e-06	1.17457	0.489536	3.19079	0.560816	1.35325	0.680824	1.13123	0.587945	1	1	1	1
chr1	194705141	194705917	72.667	0.000751273	0.0547194	2.56936	0.579802	2.77551	0.671454	1.74225	0.782785	2.0419	0.67509	1	1	1	1
chr1	195593884	195594669	46.8266	0.000149823	0.0184076	1.29794	0.451543	2.44019	0.525351	1.07961	0.627201	1.90208	0.527848	1	1	1	1
chr1	196309452	196309692	13.7943	2.3449e-05	0.00465571	1.83214	0.680719	3.08348	0.796883	1.24048	1.0101	3.45224	0.786753	1	1	1	1
chr1	196373047	196373301	18.8815	2.57768e-06	0.000820073	1.20404	0.527148	2.59083	0.613445	1.88885	0.716748	2.8902	0.605215	1	1	1	1
chr1	196659421	196659801	17.5297	0.000225654	0.0246382	1.06957	0.37151	1.99297	0.436814	1.58159	0.511678	1.3701	0.444441	1	1	1	1
chr1	197180285	197180620	25.1027	0.000412179	0.0367646	1.62067	0.4618	1.92284	0.552893	1.97843	0.624927	2.42812	0.539544	1	1	1	1
chr1	197692654	197693903	29.8915	0.000679892	0.0514837	1.47056	0.479938	1.9144	0.562992	-0.0221323	0.708946	0.782051	0.575269	1	1	0	0
chr1	197761744	197763153	50.086	4.76248e-05	0.00791704	1.2496	0.386852	2.09774	0.453021	0.661265	0.54498	0.858697	0.463186	1	1	0	0
chr1	198771663	198771863	9.84805	1.37995e-05	0.00310765	1.42205	0.49894	1.84325	0.611178	1.98543	0.689122	2.81822	0.56961	1	1	1	1
chr1	199460908	199461331	26.8406	4.72409e-05	0.00787094	1.12375	0.511461	2.24952	0.59439	2.26467	0.67486	0.279292	0.632159	1	1	1	0
chr1	199932003	199932751	54.5965	0.000798334	0.0567409	1.53628	0.524375	2.59619	0.611017	1.30716	0.715459	1.33807	0.618883	1	1	1	1
chr1	206679617	206680185	163.918	0.000863466	0.0592856	1.69808	0.531699	2.14679	0.619331	2.4741	0.71352	0.824452	0.623733	1	1	1	0
chr1	206742675	206743039	54.5573	0.00186575	0.093888	1.23577	0.693732	-1.04847	0.832473	0.566445	0.940015	-1.10871	0.828803	1	-1	0	-1
chr1	207863949	207864300	48.9795	5.1054e-05	0.00830931	1.42412	0.463221	1.2837	0.551189	2.77026	0.61306	0.789286	0.554445	1	1	1	0
chr1	209207012	209208220	233.812	0.00160068	0.0857211	1.36849	0.49055	1.07296	0.573122	2.65707	0.658076	1.19123	0.572088	1	1	1	1
chr1	211188210	211188628	16.9148	0.000272643	0.0278721	-1.13542	0.362809	-1.15198	0.465553	0.424567	0.47537	-0.377492	0.425628	-1	-1	0	0
chr1	214261297	214262114	145.878	0.000604443	0.0477352	1.09327	0.506422	1.791	0.589648	2.86392	0.677177	1.38992	0.590258	1	1	1	1
chr1	216390977	216391328	16.7868	1.40529e-05	0.0031527	1.95928	0.641432	2.94205	0.768081	-1.37056	1.21758	3.0069	0.761471	1	1	-1	1
chr1	218171408	218171638	11.9698	2.53142e-07	0.000121524	1.96488	0.608931	2.4343	0.715504	3.23089	0.763136	3.57031	0.680623	1	1	1	1
chr1	219099348	219099634	7.83468	4.35249e-05	0.00739366	1.56352	0.643374	3.03486	0.7507	1.0048	0.994271	3.23893	0.738245	1	1	1	1
chr1	220012344	220012584	9.04951	0.000187943	0.0216919	1.02462	0.619529	-0.0403978	0.791488	2.71074	0.787815	-0.0328868	0.771921	1	0	1	0
chr1	220086218	220086506	41.4639	0.0012761	0.0753922	1.8254	0.726619	1.35047	0.856459	3.08458	0.968026	0.082336	0.874732	1	1	1	0
chr1	226677155	226677688	109.565	0.00201934	0.0982235	1.19395	0.595714	1.5977	0.693488	3.01523	0.795673	1.00019	0.695002	1	1	1	1
chr1	226679823	226680502	281.006	0.00191505	0.0953263	1.44455	0.525772	1.7595	0.611802	2.72046	0.705568	1.01906	0.612928	1	1	1	1
chr1	227191729	227192562	70.1633	6.24932e-06	0.00166369	1.41803	0.631647	0.831328	0.749472	3.83247	0.836745	2.11161	0.735362	1	0	1	1
chr1	227744642	227745133	90.4632	0.000777448	0.0558336	1.38534	0.774451	0.187127	0.908373	3.18453	1.03625	-0.000925428	0.908111	1	0	1	0
chr1	231379527	231380044	17.2588	0.000992206	0.0646374	-1.17742	0.432775	-1.20891	0.531944	0.1642	0.56574	-0.0135848	0.488428	-1	-1	0	0
chr1	235015694	235016036	54.9259	0.00189772	0.0947215	1.30315	0.738227	1.22654	0.866422	3.2742	0.981522	0.205002	0.877636	1	1	1	0
chr1	235079445	235079956	108.866	9.20739e-07	0.000351665	1.17894	0.584458	0.672207	0.684835	3.51728	0.779094	0.550577	0.683611	1	0	1	0
chr1	239559103	239559303	5.2632	0.0015861	0.0853122	-1.19854	0.590944	-0.809953	0.750326	-1.32838	0.970538	0.750992	0.64435	-1	0	-1	0
chr1	239898125	239898493	66.3	1.1043e-05	0.00260617	1.06366	0.602861	1.80496	0.705208	3.99112	0.797625	2.01258	0.702082	1	1	1	1
chr1	242425334	242425534	6.47338	4.70604e-06	0.00131324	1.50643	0.576995	2.04282	0.701927	1.70099	0.861821	3.13578	0.64574	1	1	1	1
chr1	243244365	243244822	36.0704	2.47836e-05	0.0048683	1.10176	0.54521	1.84489	0.633332	1.64987	0.730708	-0.899793	0.683663	1	1	1	0
chr1	243727284	243728412	95.0351	0.000162391	0.0195053	1.1817	0.426021	2.20303	0.494193	1.40999	0.573788	0.847623	0.499831	1	1	1	0
chr10	3465517	3465908	13.176	7.00701e-05	0.0104766	-1.03304	0.419764	-0.22573	0.504939	-3.06527	0.976664	0.146328	0.486774	-1	0	-1	0
chr10	3976784	3977066	19.636	0.000170444	0.0202176	1.19714	0.555244	1.2053	0.662518	2.62001	0.726741	-0.151812	0.700752	1	1	1	0
chr10	6753644	6753990	84.3407	3.60217e-05	0.00637971	2.56617	0.771355	-0.723063	0.918287	-0.688264	1.0678	-0.458348	0.91081	1	0	0	0
chr10	11261153	11262039	96.0751	0.000294749	0.029399	1.84381	0.57258	1.5677	0.668706	1.64974	0.7718	-0.40798	0.684052	1	1	1	0
chr10	18759602	18760545	66.2379	0.000695138	0.0521156	2.00737	0.685466	0.930929	0.807022	3.62934	0.914347	1.52681	0.800243	1	0	1	1
chr10	19398853	19399067	4.78502	0.000403885	0.0363647	1.28724	0.773689	0.706748	1.00231	3.59555	0.931384	1.28685	0.927724	1	0	1	1
chr10	21713757	21713991	13.1941	0.000477147	0.0406792	1.56043	0.611957	0.954858	0.75395	2.97043	0.795955	0.491219	0.761103	1	0	1	0
chr10	24378188	24378463	17.6199	0.000159853	0.0192867	1.72618	0.475922	1.01327	0.591148	0.208227	0.741669	-0.0547253	0.621496	1	1	0	0
chr10	31836649	31837129	39.5672	0.00184006	0.093071	2.02219	0.595475	1.88987	0.698164	2.32362	0.79695	0.466151	0.713872	1	1	1	0
chr10	34282282	34282548	10.277	1.688e-06	0.000580166	1.03393	0.65097	0.491374	0.817346	3.55114	0.787838	1.94297	0.743191	1	0	1	1
chr10	34622954	34623315	18.1179	3.68528e-06	0.0010924	1.09539	0.715768	0.255086	0.860103	3.78292	0.9181	0.451728	0.845459	1	0	1	0
chr10	35884779	35885058	11.582	0.000739362	0.0542248	-1.29384	0.42057	-0.00940176	0.494863	0.433183	0.55263	-0.596182	0.505528	-1	0	0	0
chr10	43700288	43704489	190.482	0.0020276	0.0982801	-1.0467	0.278945	-0.798592	0.327497	-1.02595	0.381779	-0.733251	0.326049	-1	0	-1	0
chr10	44564773	44565179	17.9907	0.000722442	0.0534433	-1.03174	0.584704	-0.29502	0.688053	1.28042	0.762036	-1.25985	0.706777	-1	0	1	-1
chr10	45653248	45654443	48.1865	0.00187823	0.0942724	1.2351	0.636046	1.50871	0.7408	-1.29329	0.930294	-0.316338	0.756767	1	1	-1	0
chr10	51285479	51286045	34.799	0.00123863	0.0740794	1.54891	0.712877	-0.0299362	0.847038	-2.06834	1.10095	-0.205072	0.845383	1	0	-1	0
chr10	52900478	52901953	42.4261	0.000635864	0.0493064	1.10432	0.304962	1.0451	0.368579	-0.146257	0.471837	0.801923	0.367937	1	1	0	0
chr10	52964479	52966404	274.876	0.0020229	0.0982235	1.32676	0.558257	1.391	0.649987	2.73614	0.749684	0.705026	0.65088	1	1	1	0
chr10	60816588	60817832	80.1897	8.50333e-05	0.0120639	1.32187	0.51935	1.62899	0.607445	3.11356	0.692073	1.23908	0.608269	1	1	1	1
chr10	60964186	60964459	27.3545	0.000495632	0.0417249	1.85956	0.642188	2.43947	0.753696	3.58493	0.843916	2.66566	0.748203	1	1	1	1
chr10	64734107	64734327	8.1094	8.52396e-06	0.00210947	1.17524	0.710089	1.2742	0.900385	4.0507	0.898214	2.43183	0.836368	1	1	1	1
chr10	68563190	68563525	25.7587	0.000399163	0.0360722	1.22665	0.517414	1.13718	0.622045	1.45137	0.705585	-0.945725	0.68095	1	1	1	0
chr10	70708787	70709207	24.2244	0.00207289	0.0993086	-1.00376	0.316607	-0.0921121	0.374953	-0.27443	0.442382	-0.940907	0.388929	-1	0	0	0
chr10	74589296	74589616	24.3547	0.00129127	0.0759126	1.37968	0.749337	0.613625	0.908139	3.50437	0.989283	1.27164	0.885036	1	0	1	1
chr10	74598907	74599290	40.674	0.000871767	0.0596134	2.85362	0.68469	2.95164	0.801601	3.36944	0.905163	1.79915	0.812273	1	1	1	1
chr10	75021729	75022810	106.256	0.000125054	0.0160107	2.20969	0.666422	-0.534286	0.788552	0.679765	0.901268	0.142851	0.780271	1	0	0	0
chr10	78731180	78731385	9.5044	0.00178316	0.09151	-1.00677	0.347371	-1.92199	0.518545	-1.13749	0.565242	-1.23874	0.444229	-1	-1	-1	-1
chr10	82333186	82333386	4.49673	0.00158569	0.0853122	1.09485	0.580919	1.21951	0.7462	2.81128	0.722135	0.570675	0.770746	1	1	1	0
chr10	85547744	85548360	19.9096	7.50685e-05	0.0109827	-1.02712	0.422618	-0.998567	0.532452	0.918876	0.552401	-0.121139	0.496875	-1	0	0	0
chr10	90732762	90732970	5.77683	0.0011671	0.0715135	1.2743	0.507	1.14451	0.661991	2.47658	0.660668	0.32846	0.696993	1	1	1	0
chr10	92082749	92083181	16.2667	3.20369e-05	0.00584941	1.01815	0.485933	1.17141	0.59513	2.9305	0.625682	1.36838	0.580093	1	1	1	1
chr10	92434559	92436002	45.6725	0.00116871	0.0715434	1.18496	0.46768	0.946529	0.556051	2.54574	0.620517	1.05939	0.551202	1	0	1	1
chr10	93383801	93384188	17.2262	0.00120279	0.0728404	-1.01256	0.354718	-0.0995393	0.419651	-0.607165	0.511713	-1.42165	0.454228	-1	0	0	-1
chr10	95419186	95419714	34.4367	0.000889066	0.0603555	1.97244	0.588701	0.643231	0.704366	0.159754	0.833287	0.133814	0.70889	1	0	0	0
chr10	96341474	96341862	18.6635	2.40341e-06	0.000772121	1.36808	0.398081	-0.434134	0.550152	0.118081	0.615306	-0.0379641	0.512903	1	0	0	0
chr10	99711185	99711437	8.49496	3.17777e-07	0.000145232	1.1634	0.496457	0.173386	0.70485	3.11295	0.607857	1.12505	0.60871	1	0	1	1
chr10	105952082	105952538	39.8325	1.72908e-05	0.00366731	1.15034	0.769726	3.79998	0.889392	2.68076	1.02631	1.57588	0.902262	1	1	1	1
chr10	112349402	112350170	33.0794	1.25231e-05	0.00287504	-1.12722	0.245117	-0.85118	0.30486	-0.534531	0.350603	-1.387	0.311236	-1	0	0	-1
chr10	120691702	120691913	6.49857	2.31552e-09	2.01067e-06	1.19046	0.656419	1.75635	0.819681	4.32766	0.793836	2.58866	0.764545	1	1	1	1
chr10	123102553	123103029	20.7692	0.000137255	0.0172364	-1.02455	0.384449	0.00791179	0.453381	0.823968	0.50423	-0.533921	0.45984	-1	0	0	0
chr10	128540407	128540714	13.1059	0.000258687	0.026845	-1.39066	0.326134	-0.820311	0.414634	-0.502037	0.471555	-1.42647	0.428604	-1	0	0	-1
chr10	130263632	130264497	32.4344	0.00176162	0.0907991	-1.13705	0.327393	-1.18514	0.400815	-0.131133	0.441031	-0.998716	0.390087	-1	-1	0	0
chr10	131883616	131883843	8.90446	0.00187396	0.0941742	-1.1349	0.349032	-1.88305	0.524641	-0.598988	0.509613	-0.909688	0.430131	-1	-1	0	0
chr11	7100703	7101089	14.6759	0.00196134	0.0966435	1.36831	0.701331	1.6747	0.826688	-1.92767	1.27065	-0.188359	0.870899	1	1	-1	0
chr11	10154415	10154673	12.5381	0.00031577	0.0308197	3.09268	0.782608	2.05885	0.923229	-0.125486	1.21964	1.3067	0.936726	1	1	0	1
chr11	11768082	11768375	9.27615	0.00175272	0.0905284	2.23524	0.7453	0.492903	0.942028	-1.45812	1.41935	1.05846	0.900591	1	0	-1	1
chr11	12706017	12707507	116.906	0.000729848	0.0538347	2.68993	0.789673	-0.289008	0.933681	0.224867	1.07649	1.75926	0.919538	1	0	0	1
chr11	12863165	12863401	6.16403	0.000497264	0.041797	-1.07124	0.436717	0.0700004	0.531296	-1.34024	0.76369	-2.17716	0.695571	-1	0	-1	-1
chr11	16785455	16785841	54.8274	0.000441658	0.0385667	1.80688	0.411427	1.08367	0.493659	1.80874	0.556308	1.74524	0.483001	1	1	1	1
chr11	17839451	17841291	538.849	0.000252545	0.0264588	2.66815	0.685178	2.21433	0.79656	-0.133795	0.92844	0.776727	0.797885	1	1	0	0
chr11	20197782	20198228	28.6446	0.00191274	0.0952941	2.1623	0.850971	-0.577667	1.03147	-0.970152	1.22733	-0.124355	1.01114	1	0	0	0
chr11	20200018	20201251	27.8443	0.0014747	0.0818242	1.34123	0.359407	0.780474	0.442107	0.256052	0.537573	0.613742	0.438931	1	0	0	0
chr11	22304403	22304883	23.2443	0.000245976	0.0260479	1.19265	0.394915	1.75873	0.467451	0.364809	0.595994	0.402606	0.491927	1	1	0	0
chr11	24005054	24005498	20.0547	0.00116882	0.0715434	2.74216	0.72741	2.768	0.856192	1.16428	1.0262	3.44223	0.844991	1	1	1	1
chr11	25065724	25066067	22.0017	0.000611649	0.0481809	2.81025	0.724749	3.32143	0.835295	3.93371	0.933488	2.94233	0.836803	1	1	1	1
chr11	26134564	26135478	58.5406	0.00130413	0.0763796	1.84405	0.562372	0.833625	0.669687	2.0282	0.756618	0.297386	0.674599	1	0	1	0
chr11	26283880	26286904	149.403	0.000859228	0.0591235	1.42053	0.378363	1.84908	0.441793	0.964955	0.516178	1.11638	0.443722	1	1	0	1
chr11	27356699	27357642	50.1818	0.00176692	0.0909321	2.20185	0.664061	1.13627	0.784247	0.190402	0.92872	-0.0147129	0.798601	1	1	0	0
chr11	27394749	27395079	11.7231	0.000298618	0.0296248	1.80815	0.447406	1.1102	0.589683	2.15762	0.609466	1.17876	0.567339	1	1	1	1
chr11	27440139	27440559	24.0047	0.00185323	0.0934474	1.75237	0.569726	0.440975	0.690753	-0.0973451	0.831865	-0.0640324	0.697145	1	0	0	0
chr11	27672893	27673253	20.2183	0.000477892	0.0406957	1.41398	0.698248	-0.888043	0.887541	-0.563436	1.03519	1.88004	0.811613	1	0	0	1
chr11	31697104	31698238	52.5256	0.000570989	0.0458715	2.90763	0.728536	0.810604	0.869139	0.977481	1.00129	2.14409	0.851356	1	0	0	1
chr11	32960669	32960876	9.6889	0.000119855	0.0155139	2.94171	0.654598	3.07062	0.770973	3.27073	0.838599	2.75974	0.769937	1	1	1	1
chr11	34086066	34087913	102.918	0.000164433	0.0196865	2.11075	0.616223	0.612259	0.727759	-1.24296	0.894924	1.23966	0.721652	1	0	-1	1
chr11	37003556	37003824	18.6188	7.7924e-05	0.0112499	1.65604	0.578116	2.27336	0.681145	2.45386	0.766417	3.10955	0.664056	1	1	1	1
chr11	37322724	37322924	8.76089	3.0474e-06	0.000943092	2.23872	0.542911	2.66576	0.654889	3.34885	0.691828	2.9471	0.633692	1	1	1	1
chr11	39371244	39371457	9.44379	0.000473874	0.0404936	1.9857	0.604295	2.91423	0.692895	1.72361	0.898774	1.77518	0.721143	1	1	1	1
chr11	40993484	40994489	49.3721	0.00165257	0.0874938	1.69575	0.513085	2.60206	0.598798	1.94186	0.691357	1.62045	0.604339	1	1	1	1
chr11	41785008	41785267	8.75266	1.98492e-06	0.000657713	2.14825	0.668603	1.57752	0.847625	4.28581	0.829273	2.35108	0.791666	1	1	1	1
chr11	44089853	44090074	9.14501	4.10898e-05	0.00706128	2.51614	0.831153	-0.571209	1.15622	-2.97078	1.78619	1.59203	0.995122	1	0	-1	1
chr11	47513328	47513607	24.5299	0.000626771	0.0489412	2.32835	0.819555	2.12209	0.9538	1.33173	1.11252	-1.1447	1.05001	1	1	1	-1
chr11	58592696	58593290	31.7119	0.000688648	0.0518566	1.64151	0.637853	0.823907	0.760748	-2.22126	1.09384	0.587473	0.760105	1	0	-1	0
chr11	58807288	58807795	27.6498	0.000409498	0.0366717	1.91606	0.596895	0.0748826	0.751392	1.22954	0.824877	2.21236	0.699888	1	0	1	1
chr11	61971800	61972212	63.7042	0.000706693	0.0526875	1.22151	0.509757	2.3973	0.592616	2.45716	0.68131	1.83131	0.594379	1	1	1	1
chr11	68825417	68826171	211.495	0.00162594	0.0865093	1.73014	0.623288	0.34181	0.728812	2.03291	0.838339	0.0340927	0.729142	1	0	1	0
chr11	77438062	77438262	10.3644	0.000409046	0.0366717	1.54996	0.578532	-0.0135176	0.778899	-1.88365	1.23982	0.934723	0.71385	1	0	-1	0
chr11	78420743	78421204	137.444	0.000840265	0.0583576	2.53433	0.772874	0.298046	0.903267	-0.501488	1.05472	-0.294082	0.905056	1	0	0	0
chr11	78427361	78428547	172.021	0.000985113	0.0644027	1.8973	0.586713	0.522567	0.685286	-0.468524	0.803489	0.188258	0.68569	1	0	0	0
chr11	78868581	78868894	15.4794	2.38253e-12	4.36902e-09	1.11913	0.567487	0.919705	0.719142	4.213	0.725106	0.14532	0.744178	1	0	1	0
chr11	78943926	78944217	13.7024	1.42649e-07	7.34999e-05	1.06293	0.493452	1.16602	0.613646	3.37245	0.629733	1.19751	0.600501	1	1	1	1
chr11	83025264	83025578	15.3717	2.66774e-10	3.041e-07	1.08388	0.452508	1.03592	0.562034	3.43937	0.563267	1.01306	0.55026	1	1	1	1
chr11	83175546	83176172	22.4267	0.00117764	0.0718206	1.1935	0.525767	0.352146	0.62898	-0.387348	0.773767	-0.873747	0.658615	1	0	0	0
chr11	83820013	83820266	12.5543	0.00168192	0.0884198	2.05565	0.561305	2.16758	0.678436	1.35964	0.823401	2.51934	0.660724	1	1	1	1
chr11	84714302	84714762	64.3315	0.000342948	0.0325986	2.20175	0.779427	0.468066	0.929299	3.70366	1.04029	2.73143	0.906793	1	0	1	1
chr11	86088897	86089171	8.79292	0.00125156	0.0745579	2.56574	0.693236	1.27543	0.856737	1.13975	0.990093	0.837656	0.862325	1	1	1	0
chr11	86869465	86870306	55.8439	0.00197545	0.0971235	1.26589	0.359927	1.56532	0.426985	1.60465	0.488758	1.59319	0.423921	1	1	1	1
chr11	88353933	88355244	37.7042	0.000476962	0.0406751	1.34195	0.48289	1.80405	0.565785	-0.455016	0.71082	0.616799	0.576605	1	1	0	0
chr11	90204889	90205174	24.1758	4.2109e-05	0.00720289	2.35454	0.508294	2.87648	0.594697	2.37131	0.683389	2.04542	0.603786	1	1	1	1
chr11	90476455	90476764	20.771	0.0014229	0.0800638	2.0259	0.575219	2.7286	0.672635	1.26952	0.822509	2.29678	0.675608	1	1	1	1
chr11	91326102	91326625	27.2055	0.00161563	0.0862715	1.1389	0.682751	1.00098	0.826413	2.96178	0.909554	2.39322	0.80004	1	1	1	1
chr11	99064064	99064272	18.1358	0.00173129	0.0899818	2.75778	0.70134	2.49716	0.826882	0.795037	1.03505	2.27715	0.826293	1	1	0	1
chr11	99148322	99148740	47.6197	3.94288e-06	0.00114915	3.06192	0.587176	0.932192	0.719436	2.40395	0.791822	1.70774	0.699185	1	0	1	1
chr11	99431853	99433275	236.829	0.000736692	0.0541178	3.04966	0.655028	2.61181	0.762457	1.26772	0.88767	1.99736	0.763381	1	1	1	1
chr11	99548257	99548808	95.3724	1.58775e-06	0.000554751	3.7272	0.881885	3.35786	1.02758	-1.88751	1.42007	0.695191	1.04779	1	1	-1	0
chr11	99679825	99680079	9.97299	3.61204e-05	0.00639304	1.5449	0.480023	0.99594	0.599259	0.3106	0.75589	-0.815946	0.697127	1	0	0	0
chr11	99686594	99687614	59.7022	0.000632057	0.0491589	1.66116	0.56108	2.13215	0.654015	0.34092	0.778349	0.311829	0.667059	1	1	0	0
chr11	100712489	100712782	21.333	0.00134648	0.0778403	2.35429	0.585436	1.20085	0.709526	0.718153	0.843041	1.52032	0.696041	1	1	0	1
chr11	102592983	102593273	15.1605	6.07953e-05	0.00943199	1.26368	0.470089	0.869235	0.59814	-0.453635	0.806966	2.23712	0.552724	1	0	0	1
chr11	105181304	105181781	11.7796	0.000484129	0.0410192	1.23484	0.555056	2.14299	0.645579	1.18267	0.780405	2.59764	0.630767	1	1	1	1
chr11	105861083	105861867	28.9614	0.00174726	0.090343	1.16226	0.431298	1.70686	0.511339	1.54448	0.590189	2.01733	0.503778	1	1	1	1
chr11	105862856	105863101	15.4636	0.00123994	0.0740936	1.83067	0.590592	0.889516	0.748056	2.21888	0.799476	2.5234	0.69488	1	0	1	1
chr11	106581248	106581823	42.3109	0.000631297	0.0491425	2.45008	0.754451	-0.0314726	0.898957	-0.296792	1.05448	0.284915	0.889707	1	0	0	0
chr11	106594710	106595251	50.6561	0.000656948	0.0502737	2.98609	0.81363	0.350281	0.975686	0.188203	1.13993	1.96613	0.951032	1	0	0	1
chr11	106601974	106602236	11.5679	0.00180836	0.0920668	2.87823	0.851931	0.25211	1.10245	1.21074	1.21348	1.94647	1.01141	1	0	1	1
chr11	107183980	107184419	24.6185	4.99161e-05	0.00817858	1.11212	0.387005	-0.530477	0.517887	-0.674593	0.66396	0.502907	0.47305	1	0	0	0
chr11	108895686	108896327	42.2563	0.000346602	0.0328825	3.09931	0.731068	0.703716	0.879141	1.83782	0.990111	1.20035	0.864982	1	0	1	1
chr11	111302401	111302627	28.163	0.000790048	0.0563683	2.48698	0.754474	-0.0515518	0.918706	0.472529	1.04438	0.142204	0.904414	1	0	0	0
chr11	111303567	111303847	30.32	0.000843666	0.058556	2.63797	0.750906	0.214917	0.903024	-0.0294968	1.06204	0.667112	0.887982	1	0	0	0
chr11	112968914	112969685	70.6713	0.00150144	0.0826533	1.97834	0.635472	0.123695	0.756998	0.0106604	0.885275	1.62432	0.741298	1	0	0	1
chr11	112999698	113001244	67.0008	0.00129007	0.0758723	2.19312	0.623369	0.755046	0.735633	0.247463	0.859243	0.447957	0.735674	1	0	0	0
chr11	113014616	113015396	123.288	1.90244e-05	0.00394658	2.44917	0.634314	0.209777	0.748485	-0.583167	0.885875	0.760194	0.742709	1	0	0	0
chr11	120879159	120879523	42.6622	0.000268179	0.0275301	3.00166	0.733328	1.06416	0.881967	0.0520826	1.06474	1.89976	0.865155	1	1	0	1
chr11	124836702	124837778	98.3717	0.00149703	0.0825979	1.69069	0.400196	1.24632	0.472739	1.80462	0.540198	1.68985	0.468246	1	1	1	1
chr12	1007824	1008260	23.1345	0.00121599	0.0733265	2.16816	0.628149	1.15937	0.756576	-0.506906	0.988136	1.46373	0.745178	1	1	0	1
chr12	7933250	7933569	18.7964	3.08762e-05	0.00570809	-1.32136	0.460354	-1.62331	0.586793	0.190681	0.618088	0.139797	0.5272	-1	-1	0	0
chr12	14782400	14782678	14.5556	4.11909e-05	0.00707453	1.97209	0.528571	1.08114	0.663367	2.65808	0.695292	0.586089	0.670937	1	1	1	0
chr12	16011984	16012675	72.1943	0.00104277	0.0666228	2.50747	0.703694	0.274415	0.831508	0.627041	0.961155	0.657077	0.825179	1	0	0	0
chr12	20628334	20628993	28.7779	0.00155523	0.0843275	1.41059	0.770032	2.51182	0.896505	-0.216958	1.08987	-0.23815	0.931514	1	1	0	0
chr12	24627312	24627536	6.33285	0.00019536	0.022373	1.50336	0.722232	0.511347	0.96076	3.60367	0.902287	1.06708	0.890108	1	0	1	1
chr12	26005268	26005517	12.5031	0.00206277	0.0990982	1.46693	0.659067	-0.916363	0.909571	1.87733	0.888132	0.0787025	0.823609	1	0	1	0
chr12	28460316	28461265	47.1409	0.000519874	0.04309	2.28174	0.741008	0.862235	0.881767	0.586465	1.03219	3.15148	0.860095	1	0	0	1
chr12	29040054	29040625	23.1105	0.00100537	0.0651784	1.09129	0.443591	-0.509877	0.570471	-0.554671	0.682954	0.146306	0.5403	1	0	0	0
chr12	30578576	30578788	6.05467	0.000852836	0.0588844	-1.37167	0.612007	-2.10023	0.82351	-5.68988	1.6255	-0.934019	0.728626	-1	-1	-1	0
chr12	33606750	33606968	9.76986	0.00150196	0.0826533	1.55695	0.623152	1.45407	0.777227	-0.747817	1.1673	2.56782	0.734532	1	1	0	1
chr12	33863468	33863668	5.16731	0.00133458	0.0774791	-1.33407	0.454787	-1.01296	0.570222	-3.99088	1.45097	-1.30587	0.567144	-1	-1	-1	-1
chr12	39352511	39352831	17.0925	0.000956573	0.0632397	2.433	0.585149	1.33708	0.725984	2.56611	0.77833	1.94709	0.697415	1	1	1	1
chr12	40137293	40137593	24.4884	0.00152491	0.083417	2.50592	0.710435	3.301	0.8241	3.55807	0.92981	2.19205	0.833891	1	1	1	1
chr12	41476003	41477205	140.579	0.000833058	0.0580648	2.14317	0.633874	1.21384	0.738688	0.569093	0.859376	-0.139397	0.743785	1	1	0	0
chr12	41480107	41480322	14.9973	0.0018572	0.0935604	3.20844	0.792823	1.45895	0.952634	1.50425	1.09709	1.12543	0.953626	1	1	1	1
chr12	46526276	46526623	62.8303	0.000319335	0.0310744	3.29346	0.832604	0.209358	0.995302	2.63356	1.11748	1.74183	0.97317	1	0	1	1
chr12	46843644	46843960	7.81438	2.49992e-05	0.00489762	-1.05629	0.397677	-1.14756	0.54518	0.414192	0.533495	-2.48069	0.637637	-1	-1	0	-1
chr12	59150046	59150365	44.9415	0.00162764	0.086553	1.63285	0.546818	2.01569	0.643318	2.81725	0.726967	2.26663	0.638639	1	1	1	1
chr12	62123702	62124004	25.4589	0.000432559	0.037997	1.51336	0.500593	2.17588	0.58859	2.11584	0.673993	2.50855	0.580258	1	1	1	1
chr12	62552930	62553163	9.41628	0.000358064	0.033624	1.78492	0.617759	0.563682	0.783252	-0.016669	0.981088	-0.59877	0.838085	1	0	0	0
chr12	64796251	64796568	35.9711	0.000432189	0.0379758	1.98091	0.510918	2.42601	0.598747	2.79219	0.675322	2.40344	0.596307	1	1	1	1
chr12	65615859	65616059	5.48457	0.0014911	0.0823934	-1.58381	0.542526	-0.701139	0.65954	0.222691	0.69706	-2.06313	0.746493	-1	0	0	-1
chr12	66055937	66056370	38.4337	5.30974e-06	0.00145739	1.14195	0.58484	0.553238	0.703839	3.55622	0.771247	1.50734	0.684999	1	0	1	1
chr12	66885054	66885884	80.827	0.000662059	0.0505731	1.79539	0.518735	0.565079	0.612804	-0.114228	0.722526	0.275121	0.613167	1	0	0	0
chr12	68056036	68056667	38.6848	0.000447664	0.0388736	2.54089	0.59028	2.54364	0.68682	0.843213	0.833749	2.12601	0.688638	1	1	0	1
chr12	68175560	68176143	38.2855	3.58378e-05	0.00635095	1.48152	0.461154	2.18043	0.540582	1.00121	0.639316	0.19209	0.565025	1	1	1	0
chr12	70660855	70661226	30.9009	0.0001136	0.0149794	1.08834	0.656163	0.576644	0.804062	1.34146	0.901401	2.987	0.756267	1	0	1	1
chr12	70812186	70812465	10.7934	0.000424501	0.0375473	1.65199	0.610967	0.95698	0.771767	0.509078	0.937032	2.791	0.707873	1	0	0	1
chr12	75722704	75722952	10.8301	8.70494e-05	0.0122674	1.01589	0.505978	-0.162732	0.696684	1.40587	0.703542	2.16211	0.585115	1	0	1	1
chr12	76150826	76151090	6.72117	0.000179051	0.0209348	-1.55562	0.387872	-2.01251	0.582989	-1.83156	0.714855	-1.23833	0.488372	-1	-1	-1	-1
chr12	78888554	78889359	145.142	0.000870767	0.0595653	2.95579	0.637934	3.26102	0.740506	2.21432	0.858596	2.93844	0.740738	1	1	1	1
chr12	79006186	79006887	84.3068	0.00159409	0.0855545	2.0956	0.591192	2.64143	0.687765	0.819467	0.814141	2.39917	0.68781	1	1	0	1
chr12	79997057	79997496	46.902	0.00114004	0.0705775	2.45125	0.609003	2.82121	0.71233	3.16968	0.807355	2.90016	0.70993	1	1	1	1
chr12	80186318	80188135	139.606	0.000185119	0.0214162	1.892	0.487607	2.73732	0.568161	2.64789	0.653904	2.01215	0.569597	1	1	1	1
chr12	80216900	80217561	129.28	0.000250962	0.0263772	3.35069	0.656627	3.59157	0.763451	2.43703	0.883442	2.77118	0.765138	1	1	1	1
chr12	80412420	80412694	25.3778	0.00105255	0.0670162	1.72394	0.456687	2.12186	0.535097	1.56167	0.628535	1.20708	0.547253	1	1	1	1
chr12	81128965	81129283	33.5694	0.00124767	0.0743562	1.82437	0.568907	2.51819	0.662918	2.58684	0.756565	2.68581	0.659037	1	1	1	1
chr12	81258592	81258850	13.7556	4.49687e-05	0.00758656	1.59673	0.545966	2.64767	0.641692	2.57361	0.723857	0.947747	0.684804	1	1	1	0
chr12	84953769	84954304	14.2469	0.00082069	0.0575942	1.04065	0.531463	2.3591	0.617423	0.143663	0.819082	1.54815	0.627023	1	1	0	1
chr12	88111161	88111414	13.2611	0.000926477	0.061969	1.51825	0.734172	2.08373	0.860102	2.92533	0.960919	-0.185375	0.936034	1	1	1	0
chr12	88431375	88431648	8.20009	0.000889035	0.0603555	-1.22345	0.502856	0.180547	0.580762	0.75914	0.648552	-0.980629	0.620051	-1	0	0	0
chr12	90208795	90209379	26.652	0.000636497	0.0493349	1.51372	0.592561	-0.606354	0.730636	-0.684964	0.87395	-0.346368	0.716108	1	0	0	0
chr12	93419467	93419741	21.6717	0.000826766	0.0577995	2.00111	0.57163	2.60062	0.669122	2.30144	0.767141	1.22898	0.689534	1	1	1	1
chr12	94790254	94791228	84.8797	0.000338564	0.0323153	1.26431	0.546316	1.71218	0.638072	2.8113	0.728613	0.444217	0.647005	1	1	1	0
chr12	96550623	96551039	21.54	0.000177884	0.020824	1.52396	0.467939	2.18054	0.543432	2.07524	0.617551	0.629097	0.570084	1	1	1	0
chr12	102474397	102474753	64.5984	0.000292425	0.0292463	2.18903	0.663879	0.56708	0.782178	2.44277	0.889096	0.0611028	0.785323	1	0	1	0
chr12	103104757	103105063	8.3458	0.00122013	0.0734559	-1.1299	0.370068	-0.776001	0.474879	-2.4883	0.771619	-1.34168	0.490208	-1	0	-1	-1
chr12	103174402	103174617	4.83021	5.22419e-05	0.00843753	1.12739	0.923905	2.33616	1.09722	4.54531	1.1301	1.63348	1.12022	1	1	1	1
chr12	104974575	104975222	102.459	0.000538168	0.044062	1.93953	0.505012	1.80513	0.590482	2.51478	0.677329	0.781268	0.595057	1	1	1	0
chr12	105226200	105226660	20.9698	2.94195e-27	1.44763e-22	1.60484	0.48158	1.07523	0.626831	5.12237	0.598355	1.27476	0.601044	1	1	1	1
chr12	112716520	112716775	13.4277	0.000217517	0.0240162	2.0079	0.588986	0.854078	0.744121	-0.616667	1.03434	2.255	0.692901	1	0	0	1
chr12	114820902	114821115	6.12473	8.62366e-08	4.75006e-05	-1.35286	0.617356	-0.477008	0.775305	2.29084	0.738019	-0.186346	0.734532	-1	0	1	0
chr12	116459689	116459966	9.3475	0.000497421	0.041797	-1.5417	0.38089	-1.06986	0.467428	-1.88494	0.6513	-0.913157	0.444186	-1	-1	-1	0
chr12	121203442	121203931	20.806	9.43885e-05	0.0130403	1.18235	0.39527	0.7549	0.500263	2.36811	0.522381	0.86999	0.48662	1	0	1	0
chr12	126393260	126393663	14.9001	0.000741199	0.0542764	-1.1888	0.32541	-1.19007	0.428537	-1.12938	0.520434	-0.368474	0.384661	-1	-1	-1	0
chr12	129451928	129452531	12.8981	0.000408045	0.0366171	-1.22121	0.343394	-0.189476	0.407742	-1.41697	0.5691	-0.467507	0.407024	-1	0	-1	0
chr12	130655692	130656417	33.0518	0.000241491	0.0257391	-1.07718	0.247506	-0.563376	0.304421	-0.339302	0.35212	-0.537148	0.296742	-1	0	0	0
chr13	20429659	20430641	35.8217	0.00183301	0.0928737	-1.0304	0.27909	-0.717732	0.340109	-0.795971	0.406478	-0.374049	0.327912	-1	0	0	0
chr13	27194467	27194736	6.40409	0.00208966	0.0997649	-1.02716	0.487152	-0.226667	0.583579	-4.00999	1.54626	-1.27166	0.62276	-1	0	-1	-1
chr13	27977916	27978626	37.1409	0.000251996	0.0264294	-1.10277	0.264836	-0.886154	0.333132	-0.264343	0.371975	-0.655997	0.321076	-1	0	0	0
chr13	28803187	28803387	5.17445	0.000225324	0.0246295	-1.21445	0.490742	-0.339582	0.636737	0.902509	0.62871	0.55604	0.555217	-1	0	0	0
chr13	28815145	28815437	7.1999	0.00136643	0.0783039	-1.6443	0.48646	-2.32605	0.685769	-0.735953	0.682134	-1.57929	0.605094	-1	-1	0	-1
chr13	29204303	29204950	20.9257	6.02231e-05	0.00939211	-1.54639	0.347938	-0.550151	0.410165	-1.18712	0.508798	-0.569021	0.40415	-1	0	-1	0
chr13	29236598	29237445	15.5695	0.000751369	0.0547194	-1.10549	0.364011	-0.176639	0.432122	-2.12647	0.652915	-0.723349	0.439515	-1	0	-1	0
chr13	30004146	30004358	6.32776	0.00130799	0.0765146	-1.30662	0.458144	-1.29515	0.591319	-4.07632	1.4652	-1.17126	0.561158	-1	-1	-1	-1
chr13	30352400	30352624	6.2596	9.18859e-05	0.0127903	-1.61999	0.433585	-0.603718	0.522956	-2.37959	0.865953	-1.95438	0.592591	-1	0	-1	-1
chr13	30731725	30732202	13.888	0.000569657	0.0458144	-1.17884	0.449269	-0.0732855	0.535154	-2.20874	0.763479	-1.5023	0.574086	-1	0	-1	-1
chr13	30752136	30752689	12.6008	0.000801411	0.0568303	-1.14149	0.378475	-1.13949	0.484446	-0.152801	0.525468	-1.80226	0.502337	-1	-1	0	-1
chr13	30765344	30766508	29.9074	0.000368671	0.0343578	-1.13135	0.327545	-0.446159	0.392246	-1.73678	0.51431	-0.485302	0.387781	-1	0	-1	0
chr13	33137787	33138787	18.5347	0.00117455	0.0717305	-1.16439	0.420264	-0.158874	0.498869	-2.17576	0.70897	-0.336742	0.496583	-1	0	-1	0
chr13	33376489	33376868	9.00922	0.00152404	0.0833866	-1.06652	0.400684	0.177319	0.48614	0.479339	0.543038	-0.495265	0.504235	-1	0	0	0
chr13	36046561	36047053	34.1224	0.00205847	0.0989905	2.03609	0.693623	0.476747	0.833415	-0.112493	0.986538	2.14751	0.809485	1	0	0	1
chr13	42717887	42718125	3.74883	0.000812202	0.0572708	-2.19874	0.547665	-0.791433	0.635894	-1.2865	0.806215	-1.77154	0.695552	-1	0	-1	-1
chr13	43586345	43586630	8.54418	0.00157305	0.0849041	-1.01086	0.430922	0.154196	0.513825	-2.59569	0.974602	-0.46889	0.528096	-1	0	-1	0
chr13	43981887	43982087	6.1593	1.71612e-05	0.00364506	-1.08718	0.442119	-0.468885	0.588023	-3.46601	1.47476	0.632946	0.504281	-1	0	-1	0
chr13	46315654	46316261	17.4632	0.000359708	0.0337462	-1.09067	0.375194	-1.22544	0.489379	0.502004	0.502548	-0.410659	0.448656	-1	-1	0	0
chr13	46617413	46617613	4.47873	0.00024437	0.0259243	-1.58128	0.486651	-0.394991	0.592153	-2.74962	1.15025	-2.34149	0.752388	-1	0	-1	-1
chr13	52981312	52982425	19.1693	0.000151014	0.0185077	-1.36866	0.343763	-0.60402	0.418202	-1.99365	0.584619	-0.809486	0.415651	-1	0	-1	0
chr13	52999153	52999353	4.95642	0.000588593	0.0468589	-1.5834	0.704095	-0.47672	0.858724	-0.347236	0.994422	1.08494	0.770536	-1	0	0	1
chr13	56483115	56483862	21.7562	2.85818e-05	0.00539886	-1.07517	0.284039	-0.2066	0.34437	-1.66819	0.488177	-0.795059	0.352037	-1	0	-1	0
chr13	61331477	61331677	4.16033	0.00188763	0.0944575	-1.71837	0.477027	-0.737623	0.579645	-1.12702	0.755634	-1.92689	0.65485	-1	0	-1	-1
chr13	63636234	63636908	34.1666	0.00130611	0.0764498	1.54621	0.663682	3.08166	0.771234	1.33682	0.912647	1.71106	0.781008	1	1	1	1
chr13	66887136	66887647	16.2097	0.000311603	0.0305561	1.10261	0.597807	2.64763	0.696561	2.38522	0.788779	1.06337	0.72223	1	1	1	1
chr13	73387530	73387998	11.2679	8.32602e-05	0.0118637	-1.24814	0.352276	-0.669312	0.433779	-1.23238	0.565733	-2.06244	0.492688	-1	0	-1	-1
chr13	82632563	82633140	12.3991	0.00116924	0.0715434	-1.03779	0.445516	0.40561	0.517501	-1.30982	0.697488	-0.807805	0.545169	-1	0	-1	0
chr13	83230489	83230694	4.08504	0.00176685	0.0909321	-2.10368	0.540801	-1.34102	0.682536	-1.53895	0.867485	-1.83964	0.696877	-1	-1	-1	-1
chr13	108728513	108728713	4.64521	0.000364426	0.0340487	-1.81535	0.541341	-0.27159	0.601509	-2.90788	1.16547	-1.52501	0.665605	-1	0	-1	-1
chr13	109045876	109046207	11.203	0.000923249	0.0618231	-1.31378	0.487879	-0.188639	0.571291	-2.04976	0.83051	0.060626	0.556913	-1	0	-1	0
chr13	109334399	109334876	16.0134	0.000259324	0.0268829	-1.20421	0.317864	-0.181197	0.387014	-0.286178	0.456895	-0.249219	0.378984	-1	0	0	0
chr13	110244368	110245893	42.2898	0.000237685	0.0254973	-1.01454	0.28832	-0.359933	0.343969	-1.14626	0.424974	-0.156757	0.336983	-1	0	-1	0
chr13	110261624	110262343	33.3606	0.000806357	0.0570357	-1.07376	0.266538	-0.649551	0.322774	-0.988376	0.396263	-0.427811	0.312235	-1	0	0	0
chr13	110384389	110384727	10.4471	0.000890549	0.0603867	-1.28249	0.347943	-1.54456	0.468748	-1.54125	0.58119	-1.20016	0.431153	-1	-1	-1	-1
chr14	24956178	24957095	59.2978	4.62616e-05	0.00774369	1.32398	0.51271	2.51634	0.596114	0.042234	0.724466	0.7865	0.606294	1	1	0	0
chr14	25006962	25008086	99.3505	0.00178937	0.0916228	2.02839	0.678213	1.29419	0.790581	-1.3654	0.962596	0.679974	0.792174	1	1	-1	0
chr14	25537909	25538180	17.1518	0.00010553	0.0142184	1.52964	0.622748	2.10532	0.745631	1.39678	0.879759	3.26842	0.723769	1	1	1	1
chr14	26984386	26984880	45.454	0.000994642	0.064739	2.1345	0.620944	3.02686	0.722503	3.22192	0.823073	2.72344	0.723024	1	1	1	1
chr14	30521989	30522621	29.0359	0.0014006	0.0793231	1.46689	0.435513	2.12823	0.513876	0.976042	0.618964	1.66633	0.516474	1	1	0	1
chr14	34711176	34711490	85.9879	0.000292219	0.0292356	2.44943	0.642503	2.57737	0.748346	2.6871	0.859605	0.635049	0.76111	1	1	1	0
chr14	38867605	38867910	27.0442	0.00161507	0.0862573	1.10162	0.503915	1.69636	0.594999	2.53361	0.667196	1.75969	0.590355	1	1	1	1
chr14	46256567	46256870	7.35551	7.72737e-07	0.000302977	1.38753	0.551721	3.27492	0.628645	1.372	0.815412	1.84391	0.665024	1	1	1	1
chr14	46344406	46344681	21.4368	0.00078825	0.0563116	1.18583	0.726135	2.99866	0.845816	3.33848	0.957721	2.3448	0.850167	1	1	1	1
chr14	46887176	46887465	8.85317	3.37264e-05	0.00605862	1.05778	0.582266	1.96002	0.694632	1.8892	0.789087	2.86143	0.663723	1	1	1	1
chr14	53893444	53894927	196.911	0.00127887	0.0754992	2.4967	0.6885	1.29116	0.80311	-0.322002	0.943978	1.49953	0.801972	1	1	0	1
chr14	53968788	53969282	33.759	2.59954e-07	0.000124591	2.397	0.535056	1.00004	0.645085	-0.975167	0.871602	0.799322	0.643769	1	1	0	0
chr14	54025755	54026004	12.2569	0.000843717	0.058556	2.42993	0.722856	0.732172	0.885046	-1.6559	1.38707	1.1843	0.860906	1	0	-1	1
chr14	54168701	54169909	68.2087	0.00130698	0.0764857	2.25014	0.638812	0.58032	0.752393	-0.324845	0.890836	0.972936	0.747387	1	0	0	0
chr14	55691617	55691985	20.7468	0.00154554	0.084025	3.29119	0.765011	1.83577	0.914222	2.43834	1.02738	2.41087	0.897745	1	1	1	1
chr14	58796786	58797195	13.7975	0.00128088	0.0755574	1.04213	0.43277	1.17969	0.536258	0.351014	0.69559	2.03126	0.505899	1	1	0	1
chr14	63551404	63551641	11.1997	0.000347786	0.032963	1.10095	0.491421	0.704145	0.606712	-2.49833	1.19399	-0.0380072	0.624188	1	0	-1	0
chr14	63797805	63798200	10.3998	0.00205056	0.0987927	1.0931	0.476814	0.779528	0.587704	-1.82139	1.01951	0.0622242	0.604509	1	0	-1	0
chr14	67269750	67269974	5.06332	7.61291e-05	0.0111051	1.03401	0.808916	0.963596	1.01959	3.6446	1.00427	-0.531932	1.13334	1	0	1	0
chr14	68272017	68272243	9.35166	0.00100767	0.0653132	1.60434	0.540129	1.98889	0.650734	-0.617173	0.977473	0.840157	0.682918	1	1	0	0
chr14	71658498	71659383	24.7646	0.000728928	0.0538018	1.794	0.593115	1.84777	0.697209	-0.984669	0.933664	0.613229	0.712709	1	1	0	0
chr14	75419037	75419759	91.3689	0.000205106	0.0230774	1.86623	0.568816	-0.17888	0.673191	0.456464	0.773989	-0.18007	0.670678	1	0	0	0
chr14	80122919	80123119	7.68371	3.53603e-06	0.00105477	-1.00242	0.40506	0.467655	0.483553	-2.51067	0.962389	-1.74048	0.60365	-1	0	-1	-1
chr14	82710301	82710601	23.9124	0.000825572	0.0577857	1.05388	0.557503	2.16303	0.651192	2.83206	0.733752	1.83249	0.652114	1	1	1	1
chr14	83782076	83782297	5.15338	0.000868345	0.0594775	-1.63396	0.484376	-0.333971	0.565868	-2.42851	0.988697	-1.4135	0.614906	-1	0	-1	-1
chr14	86321142	86321466	11.8548	4.54253e-05	0.0076374	2.85694	0.681371	2.91336	0.815655	0.367616	1.20837	3.4516	0.79756	1	1	0	1
chr14	86345363	86347990	181.483	0.000627385	0.0489632	1.69348	0.530024	1.48553	0.61737	-0.734567	0.73339	0.763066	0.618682	1	1	0	0
chr14	86363046	86364944	218.708	1.44514e-05	0.00319835	2.15808	0.652392	-0.0634008	0.763247	-0.899164	0.893292	0.0237206	0.761858	1	0	0	0
chr14	97730292	97731061	25.952	0.00107826	0.0680218	-1.00075	0.324747	-0.140296	0.388829	-1.26356	0.502844	-0.232748	0.384719	-1	0	-1	0
chr14	101741180	101741389	6.96702	0.000199599	0.0226991	-1.57629	0.448862	-0.787376	0.548902	-3.58086	1.13609	-1.26897	0.558301	-1	0	-1	-1
chr14	103186377	103186792	12.252	0.000426808	0.0376599	-1.1497	0.560488	-0.0428295	0.655906	1.33112	0.716417	-0.407168	0.658754	-1	0	1	0
chr14	105783190	105784020	26.4803	0.000349654	0.0331082	1.78754	0.502719	2.18401	0.595766	2.11169	0.678746	2.67081	0.585905	1	1	1	1
chr15	27017222	27017809	43.0288	4.80359e-05	0.00796743	1.49288	0.345032	0.69263	0.429212	0.754353	0.494467	1.62046	0.408302	1	0	0	1
chr15	27372799	27373022	6.23016	0.00131949	0.076837	1.16705	0.419088	-0.0765742	0.637669	0.645422	0.670868	-0.246458	0.61176	1	0	0	0
chr15	27623007	27624659	237.862	0.000261869	0.0271086	2.35193	0.532608	1.90355	0.621455	1.79721	0.718532	0.836568	0.624554	1	1	1	0
chr15	27722104	27722535	20.8521	2.74028e-05	0.00523371	1.35098	0.405429	0.648522	0.52244	2.49593	0.535793	1.17192	0.495273	1	0	1	1
chr15	29077295	29077512	8.62312	0.000294424	0.0293865	1.03574	0.403079	-0.623588	0.655476	-1.11944	0.873146	0.709563	0.519057	1	0	-1	0
chr15	29815429	29815700	12.976	1.4664e-06	0.000518488	1.07357	0.649315	2.53307	0.750054	3.53943	0.822144	0.636905	0.806066	1	1	1	0
chr15	31197353	31198097	58.0621	0.00199991	0.0976759	1.08821	0.364699	0.351482	0.437345	-0.0852281	0.518887	0.0414999	0.437786	1	0	0	0
chr15	31349207	31349447	53.5891	0.00114637	0.0708208	1.80854	0.641799	0.80835	0.759607	2.42849	0.860642	-0.0514137	0.768518	1	0	1	0
chr15	32958699	32959622	59.8954	4.45052e-06	0.00125618	2.36091	0.438551	1.63948	0.521659	0.891406	0.61798	1.73086	0.517982	1	1	0	1
chr15	32993384	32995143	69.9321	0.00156472	0.0846087	1.59597	0.410467	1.04365	0.48604	0.409795	0.572363	0.745454	0.486129	1	1	0	0
chr15	33021890	33022978	45.8918	0.000930026	0.0621079	1.02569	0.312054	0.759392	0.3797	1.44175	0.425136	0.324273	0.382395	1	0	1	0
chr15	33026672	33026910	8.7614	0.000106372	0.0143098	1.59688	0.549548	1.3687	0.689616	3.10498	0.688494	1.17169	0.681468	1	1	1	1
chr15	33031222	33031877	35.55	5.33381e-05	0.0085491	1.22641	0.47384	-0.461941	0.587843	1.9383	0.632178	0.232118	0.565147	1	0	1	0
chr15	34015942	34016142	5.67183	0.00102626	0.0660264	1.236	0.48901	-0.617755	0.830997	0.189296	0.849049	1.61522	0.583597	1	0	0	1
chr15	34861428	34861670	7.70816	0.00136551	0.0782955	1.60387	0.436965	1.04091	0.575905	0.454592	0.732997	0.72611	0.572208	1	1	0	0
chr15	34919747	34920530	33.6883	0.000852225	0.0588807	2.20568	0.507392	2.04712	0.598588	1.15675	0.709183	1.60175	0.600835	1	1	1	1
chr15	37927126	37927392	10.837	0.000476072	0.0406195	1.86147	0.554404	0.0451412	0.754764	0.124593	0.936984	1.22606	0.675918	1	0	0	1
chr15	38660489	38661178	77.267	9.20652e-05	0.0128032	2.02693	0.591347	0.358324	0.699131	0.228144	0.814665	-0.281674	0.703851	1	0	0	0
chr15	38705361	38706125	42.1961	0.00036408	0.0340374	1.25458	0.463269	-0.232339	0.566224	-0.261517	0.669454	-0.344459	0.563289	1	0	0	0
chr15	38707109	38708162	49.1438	0.00147583	0.0818715	1.49068	0.364033	0.893747	0.441166	1.11034	0.506103	1.38127	0.431051	1	0	1	1
chr15	38856474	38858187	54.9614	0.000192701	0.0221458	1.06272	0.262994	0.77904	0.320268	0.30072	0.385183	0.353471	0.322235	1	0	0	0
chr15	39797222	39797871	157.625	7.47862e-05	0.0109616	2.94776	0.749574	-0.204457	0.886036	1.70375	1.01045	1.29033	0.874535	1	0	1	1
chr15	39925486	39925816	47.0431	0.000399361	0.0360791	2.3881	0.625673	0.556259	0.749414	0.0555198	0.888089	1.20517	0.737006	1	0	0	1
chr15	40276502	40276768	26.8977	8.97748e-05	0.0125735	1.63478	0.507162	0.586437	0.620639	-0.353356	0.761531	-0.148567	0.632728	1	0	0	0
chr15	41086603	41087730	33.3652	1.37452e-05	0.0030978	2.05357	0.457965	1.09566	0.555795	-0.0254415	0.702514	1.1122	0.55062	1	1	0	1
chr15	41483060	41483841	111.252	0.00096029	0.0633577	1.79289	0.531813	0.970585	0.62297	0.312557	0.726383	0.0853455	0.626809	1	0	0	0
chr15	41633629	41634784	30.9238	0.00150686	0.0827512	1.11751	0.359512	-0.0375729	0.45874	0.330696	0.527949	0.694812	0.433677	1	0	0	0
chr15	43084952	43085154	7.40649	0.00177677	0.0912296	2.35467	1.0026	0.273835	1.24124	-2.02362	1.891	-1.18894	1.3452	1	0	-1	-1
chr15	44237604	44238125	15.9633	0.0020194	0.0982235	1.48077	0.416624	0.507597	0.536571	0.564298	0.621233	0.731817	0.514535	1	0	0	0
chr15	44695401	44696042	24.5848	0.00144023	0.0805816	1.45329	0.578856	0.390627	0.69285	-0.423187	0.836666	-0.668586	0.712737	1	0	0	0
chr15	44788786	44789628	24.0841	0.00209676	0.0999907	1.1456	0.371408	0.178889	0.4747	1.43685	0.506403	0.596444	0.452362	1	0	1	0
chr15	45439460	45439744	8.14556	0.000651842	0.0500516	1.23154	0.46751	1.39211	0.567002	-0.0416688	0.799134	-0.43812	0.661478	1	1	0	0
chr15	45544696	45546247	61.2533	6.07113e-05	0.00942712	1.98748	0.636246	-0.513849	0.761014	-0.485604	0.883984	0.329918	0.747188	1	0	0	0
chr15	45637566	45637864	81.6692	0.00204095	0.0985295	2.47651	0.628445	1.99939	0.73548	2.50491	0.84385	0.978004	0.741696	1	1	1	0
chr15	46091752	46095331	114.942	0.000579741	0.0463601	1.10297	0.274552	0.850667	0.326643	0.468865	0.383508	0.45275	0.327664	1	0	0	0
chr15	46119946	46121206	151.391	0.000919536	0.0616751	2.61172	0.564549	2.17534	0.659356	1.84133	0.762428	1.51152	0.661078	1	1	1	1
chr15	46145675	46147250	91.7227	1.10106e-05	0.0026006	1.07179	0.245587	0.528849	0.298802	0.341616	0.351571	0.200284	0.299296	1	0	0	0
chr15	46150563	46152644	97.3014	2.92047e-05	0.00547449	2.65632	0.616591	1.3711	0.723718	0.491193	0.849425	0.49497	0.72919	1	1	0	0
chr15	46461832	46462123	10.4298	0.000241425	0.0257391	1.55459	0.390182	0.822644	0.525259	0.0328735	0.714554	0.964503	0.498434	1	0	0	0
chr15	46723386	46723642	13.3931	0.000499817	0.0419577	2.68603	0.943203	-0.06444	1.21116	-1.99704	1.76667	2.36539	1.10561	1	0	-1	1
chr15	46855240	46858236	101.426	0.00161257	0.0861395	1.27963	0.351635	1.29912	0.41224	0.305513	0.487752	0.840535	0.413207	1	1	0	0
chr15	47950036	47950732	26.8866	0.000872926	0.0596438	1.21265	0.303381	1.13914	0.376608	0.995795	0.440611	0.624461	0.381692	1	1	0	0
chr15	48358237	48358628	14.0013	0.000254118	0.0265294	2.57318	0.613276	1.87082	0.761626	1.21221	0.926115	2.8175	0.725895	1	1	1	1
chr15	48823208	48824056	24.6551	7.46969e-05	0.0109555	1.00866	0.301406	0.811657	0.375613	-0.548904	0.525875	0.175595	0.384585	1	0	0	0
chr15	49235443	49236136	91.0281	0.00114228	0.0706714	2.51085	0.59291	1.28444	0.694838	1.06777	0.805226	1.07711	0.694359	1	1	1	1
chr15	49253206	49253493	16.3089	0.000110828	0.0146993	2.20534	0.78873	-2.2309	1.226	1.87608	1.06255	1.1429	0.939275	1	-1	1	1
chr15	49332054	49332354	13.1482	0.000228554	0.024872	1.23212	0.36207	0.569322	0.472644	-0.223309	0.628884	0.113902	0.477478	1	0	0	0
chr15	49438866	49440299	97.9146	0.00157351	0.0849134	1.79731	0.474974	0.854914	0.561403	1.05232	0.647957	1.87251	0.553832	1	0	1	1
chr15	50134597	50135573	36.7132	0.000590612	0.0469749	1.26521	0.401484	0.930291	0.483831	-0.231557	0.605063	1.59985	0.470456	1	0	0	1
chr15	50493545	50493811	9.15672	0.00153083	0.0835878	1.78534	0.460398	1.96607	0.577023	1.15654	0.718723	1.66521	0.574945	1	1	1	1
chr15	51864478	51864878	13.3008	2.15877e-05	0.00435647	2.06784	0.460128	0.697328	0.607132	1.07644	0.679874	1.35344	0.562063	1	0	1	1
chr15	52261163	52263476	469.699	0.00159785	0.0856403	1.76449	0.510274	0.922016	0.594266	1.14535	0.687743	0.0119526	0.595516	1	0	1	0
chr15	52328856	52330327	52.5665	1.44924e-05	0.00320023	1.92549	0.49016	0.732171	0.587313	1.23949	0.6709	-0.130524	0.598696	1	0	1	0
chr15	52331338	52332144	116.67	4.27968e-05	0.00729066	2.72577	0.6085	1.28395	0.713881	2.50337	0.817227	0.569544	0.717447	1	1	1	0
chr15	52336737	52337826	49.8967	1.81508e-05	0.00381409	2.39677	0.503899	1.46608	0.595471	0.759827	0.702806	0.794012	0.600526	1	1	0	0
chr15	52667580	52668421	52.9065	0.00129208	0.0759145	1.55268	0.613542	-0.238099	0.73096	0.205036	0.841229	-0.434091	0.730373	1	0	0	0
chr15	52727401	52729151	127.737	0.000516257	0.0429107	1.45641	0.476891	0.445417	0.560343	0.886562	0.646032	-0.304614	0.564004	1	0	0	0
chr15	52735370	52735830	65.6697	0.00183621	0.0930038	1.87055	0.527346	1.27281	0.622599	0.912209	0.724895	0.383075	0.629998	1	1	0	0
chr15	53474945	53475307	9.82871	0.00138845	0.0789242	1.53095	0.443272	0.0986739	0.635059	1.0223	0.65984	0.786229	0.56701	1	0	1	0
chr15	53586688	53587183	34.5669	0.000825177	0.0577718	1.86731	0.671584	0.62797	0.809844	0.26158	0.957171	2.6266	0.782213	1	0	0	1
chr15	53634583	53634999	18.1667	0.000210615	0.0235002	1.02734	0.310003	-0.105668	0.430333	0.272233	0.487054	0.152588	0.402286	1	0	0	0
chr15	54007529	54007823	7.82694	1.05748e-05	0.00251173	1.53024	0.482	0.718595	0.632239	-3.86736	1.54914	0.767371	0.608103	1	0	-1	0
chr15	54803047	54804267	57.2765	0.000419735	0.0373473	2.01881	0.590732	1.30544	0.700477	0.622584	0.825483	2.78987	0.687969	1	1	0	1
chr15	55230146	55230628	28.4143	0.0005402	0.0441671	1.99867	0.598866	1.11415	0.713949	-0.753451	0.925723	0.233652	0.727098	1	1	0	0
chr15	55646982	55647245	7.42565	0.000679341	0.0514837	1.7252	0.491032	1.06612	0.63408	-0.613559	1.01196	0.988224	0.61773	1	1	0	0
chr15	56568338	56569144	26.1378	5.84222e-06	0.0015752	1.25406	0.329456	0.433123	0.421326	-0.832807	0.575309	0.843981	0.400929	1	0	0	0
chr15	57080009	57080649	29.691	0.000612006	0.0481935	1.78542	0.514945	0.982719	0.617397	1.16718	0.707864	-0.194495	0.639783	1	0	1	0
chr15	57189522	57191359	51.5403	0.000522755	0.0432438	1.75025	0.412891	0.928181	0.497865	0.746396	0.578127	0.998579	0.49285	1	0	0	0
chr15	57395331	57395664	12.3282	0.000345715	0.0328088	1.08096	0.39706	-0.540357	0.615137	0.22385	0.633197	1.35434	0.480048	1	0	0	1
chr15	57559856	57560147	31.3421	0.00148381	0.0821138	1.49743	0.387332	0.73571	0.482083	0.746107	0.560942	1.3609	0.463137	1	0	0	1
chr15	59725003	59725231	12.1321	0.00116082	0.0713506	1.77976	0.486368	0.371034	0.650556	1.45625	0.68637	1.41545	0.586548	1	0	1	1
chr15	60585831	60586101	29.8714	0.001593	0.085527	2.11992	0.513501	1.30372	0.62471	1.77994	0.703965	1.1894	0.621535	1	1	1	1
chr15	63303452	63303979	17.2048	2.08448e-05	0.00424133	1.47271	0.360043	1.56841	0.438787	-0.386624	0.664751	1.382	0.434689	1	1	0	1
chr15	63510137	63510826	35.0401	0.000650682	0.0499756	1.89591	0.584115	1.29936	0.688935	0.749812	0.809021	-0.160165	0.711195	1	1	0	0
chr15	63563467	63566072	78.0208	0.000643648	0.0496244	1.02923	0.418498	0.437292	0.493895	-0.467239	0.587873	-0.399585	0.499475	1	0	0	0
chr15	64399459	64399740	7.0054	0.000281689	0.0284911	1.06798	0.514065	-0.061954	0.71428	-4.14957	1.56953	0.244684	0.664105	1	0	-1	0
chr15	64464712	64464917	28.1258	0.000889055	0.0603555	2.201	0.713023	-0.0350603	0.870206	0.596717	0.990892	0.0152131	0.861419	1	0	0	0
chr15	67782752	67785318	367.388	0.000727175	0.0537369	1.85007	0.516879	0.805618	0.602599	1.53649	0.69593	0.111377	0.603623	1	0	1	0
chr15	67869134	67870603	45.9195	0.000291518	0.0291853	1.10627	0.376333	0.422011	0.453993	-0.283828	0.547204	-0.130649	0.4582	1	0	0	0
chr15	67945277	67947138	222.148	0.000792276	0.0564864	2.03681	0.569788	1.18555	0.664998	0.403365	0.774583	0.148869	0.66822	1	1	0	0
chr15	67961147	67962407	182.94	0.000278909	0.0282777	2.45088	0.630832	1.65168	0.734993	0.938895	0.854128	0.226527	0.739928	1	1	0	0
chr15	68148218	68149289	27.8782	0.0019964	0.0976336	1.04072	0.27501	0.621626	0.346467	0.269485	0.426686	0.65259	0.337029	1	0	0	0
chr15	68154784	68155265	25.1542	0.000273822	0.0279346	2.34344	0.56423	1.68919	0.675207	1.88514	0.76756	0.743167	0.690845	1	1	1	0
chr15	68310464	68311018	63.5023	1.49547e-05	0.00327538	1.72029	0.452154	0.0244955	0.543989	0.407528	0.628387	0.0364107	0.54032	1	0	0	0
chr15	69919688	69920488	121.18	0.00105876	0.0672528	2.09932	0.685145	-0.237456	0.808055	1.20883	0.924952	0.026021	0.804099	1	0	1	0
chr15	69942758	69943543	60.6867	0.00053264	0.0437916	1.80246	0.529406	-0.0592184	0.637646	0.655703	0.72722	0.800299	0.623702	1	0	0	0
chr15	71138488	71138718	11.4592	0.00012504	0.0160107	1.61315	0.393437	1.43918	0.491334	0.36913	0.664402	0.833721	0.50216	1	1	0	0
chr15	73033693	73034693	49.7121	8.04277e-06	0.00202778	1.55133	0.505843	-0.884163	0.627774	-0.0223934	0.711716	-0.00811983	0.604185	1	0	0	0
chr15	75065543	75066357	86.0298	1.77938e-05	0.00375779	2.29827	0.579949	1.01175	0.681987	1.54842	0.783214	-0.148979	0.691625	1	1	1	0
chr15	75167604	75168096	28.5654	0.00113895	0.0705468	2.04842	0.780705	-0.816125	0.967156	0.440329	1.07841	-0.292649	0.940702	1	0	0	0
chr15	75874488	75874783	11.273	0.00147354	0.0817906	1.99001	0.70837	-0.0651136	0.89073	-0.433855	1.07835	-0.0589901	0.873977	1	0	0	0
chr15	76513066	76513748	16.2555	0.0014448	0.0807115	1.15435	0.4239	1.94259	0.502603	0.580988	0.63924	0.957674	0.520042	1	1	0	0
chr15	76726216	76726959	36.468	0.000502956	0.0421493	2.86919	0.848844	0.112498	1.0264	-1.29484	1.30124	1.42424	0.997451	1	0	-1	1
chr15	77604361	77604812	45.661	0.00181218	0.0921821	1.04353	0.339317	0.198708	0.418691	1.06605	0.467938	0.253213	0.41255	1	0	1	0
chr15	78087874	78088747	170.974	0.00156737	0.0846906	2.0065	0.635977	0.894473	0.743573	2.00331	0.855517	-0.0809943	0.747865	1	0	1	0
chr15	80099374	80100073	29.2567	0.00148015	0.081979	1.86715	0.464434	1.48345	0.555514	1.01684	0.652092	0.805818	0.563124	1	1	1	0
chr15	81274856	81275487	89.3197	0.00122312	0.0735116	1.73778	0.46162	0.980411	0.544778	1.53558	0.624527	0.502916	0.546899	1	0	1	0
chr15	81317200	81318109	108.608	0.00197043	0.0969254	1.59966	0.552729	0.711388	0.647866	0.958381	0.748126	-0.324687	0.653797	1	0	0	0
chr15	81452994	81454257	43.0872	0.000118188	0.0153919	2.658	0.607046	2.01564	0.712967	-0.0921852	0.904948	1.75332	0.713399	1	1	0	1
chr15	81573091	81573792	93.5908	0.00185194	0.0934122	3.48287	0.904735	1.20152	1.06013	-0.259563	1.25866	1.45172	1.05698	1	1	0	1
chr15	82139833	82140307	21.8374	0.000597292	0.0473659	2.07717	0.51348	1.13458	0.623398	0.397847	0.759179	1.48024	0.608655	1	1	0	1
chr15	82186401	82187365	44.7624	0.000684547	0.0516891	2.18429	0.533646	0.719329	0.643663	1.2503	0.731602	1.00956	0.634524	1	0	1	1
chr15	82472510	82472741	8.2201	0.000943976	0.0626991	-1.39726	0.390419	-1.39582	0.525582	-1.49343	0.658645	-0.460118	0.453189	-1	-1	-1	0
chr15	83062782	83063140	36.0813	0.00053454	0.0438989	2.20676	0.593305	1.45915	0.701389	0.753556	0.829082	0.475771	0.714813	1	1	0	0
chr15	84878531	84880010	82.6435	0.00143411	0.080388	1.04846	0.279262	0.440296	0.338532	0.489855	0.392461	0.401563	0.33566	1	0	0	0
chr15	85318093	85318866	148.671	5.53016e-06	0.00149867	1.92618	0.713097	-1.54614	0.844928	0.419325	0.963132	-1.07497	0.837816	1	-1	0	-1
chr15	85407636	85408712	126.296	0.00183811	0.0930154	2.2097	0.592373	1.68301	0.693026	1.75206	0.79996	0.597683	0.698325	1	1	1	0
chr15	85610975	85611936	78.2943	0.000714579	0.0531145	1.96748	0.684259	0.218083	0.809454	-0.068946	0.945371	-0.0612585	0.810094	1	0	0	0
chr15	88627544	88628537	105.994	0.000487394	0.0412066	1.61166	0.456345	0.0535246	0.543686	1.2635	0.617726	1.23029	0.533286	1	0	1	1
chr15	89067797	89068742	55.2705	0.000883958	0.0601748	1.43387	0.598596	-0.0406012	0.708454	-1.08151	0.847343	-0.466429	0.710058	1	0	-1	0
chr15	89301937	89302160	8.40594	0.00207606	0.0993659	1.37817	0.567393	-0.870523	0.900132	0.364676	0.890886	1.53008	0.686056	1	0	0	1
chr15	90019973	90021444	171.354	0.000584471	0.0466247	1.63418	0.549458	-0.328583	0.646155	0.65464	0.743185	-0.0557682	0.643402	1	0	0	0
chr15	90031228	90031942	100.569	0.000210817	0.0235139	1.9697	0.652207	0.418574	0.764866	0.899148	0.882072	-0.853275	0.774917	1	0	0	0
chr15	90740567	90740857	10.2493	0.00165274	0.0874938	1.65332	0.741166	-1.05814	0.991244	-1.62943	1.26193	0.292845	0.889509	1	-1	-1	0
chr15	90897124	90897438	20.7547	0.00198435	0.0972882	2.69287	0.709273	2.61936	0.839277	1.64842	0.981603	1.08922	0.866963	1	1	1	1
chr15	91601583	91601830	6.72764	0.0012802	0.0755413	1.17653	0.501421	0.0589102	0.699663	-1.75298	1.19416	-0.0214397	0.676552	1	0	-1	0
chr15	92308207	92308407	6.15544	0.000539281	0.0441216	1.15774	0.434974	-0.842405	0.791771	-0.944099	0.965479	0.545497	0.586041	1	0	0	0
chr15	94306679	94307780	117.643	0.00106234	0.0673713	1.49201	0.512429	-0.485995	0.607608	0.301947	0.697701	0.327829	0.599832	1	0	0	0
chr15	94312437	94315616	157.768	0.00116362	0.0714381	1.36163	0.456162	-0.217997	0.538425	-0.0779952	0.624926	0.589214	0.533153	1	0	0	0
chr15	94323215	94325625	144.522	0.000262343	0.0271197	1.39355	0.338436	0.468098	0.401228	0.625277	0.464332	0.639452	0.398532	1	0	0	0
chr15	94809305	94809533	6.70484	0.00185037	0.0934122	1.69142	0.5842	1.12284	0.756859	-0.828104	1.23595	2.10715	0.691274	1	1	0	1
chr15	96892988	96893623	22.0671	0.001594	0.0855545	1.24634	0.320048	1.14964	0.399711	0.80397	0.485151	0.657969	0.404709	1	1	0	0
chr15	97745564	97745764	13.7687	0.00127304	0.0753375	1.33498	0.633565	1.94619	0.763803	1.51788	0.893245	2.94559	0.736144	1	1	1	1
chr15	99630654	99631777	137.79	0.000858806	0.0591168	2.2349	0.55166	2.50089	0.643232	2.37215	0.741589	1.30609	0.647144	1	1	1	1
chr15	100947838	100948547	85.0718	5.74302e-07	0.00023648	2.37648	0.614073	0.497286	0.724154	1.51407	0.828539	-0.780749	0.737841	1	0	1	0
chr16	8333325	8333706	11.4411	5.3157e-05	0.00852933	-1.06129	0.396616	-1.83912	0.572004	0.607212	0.517112	-0.880264	0.490241	-1	-1	0	0
chr16	9849740	9850210	12.7954	0.00186334	0.0937828	-1.11926	0.367427	-0.225934	0.44945	0.00863843	0.515378	-0.0486008	0.432852	-1	0	0	0
chr16	17294199	17294618	15.2952	0.000181182	0.0210763	-1.10986	0.401162	-1.2665	0.516343	0.654385	0.524818	-0.821483	0.48561	-1	-1	0	0
chr16	17889150	17889470	9.43168	0.000839177	0.0583232	-1.41871	0.362612	-1.44343	0.493884	-0.38475	0.520178	-0.941853	0.446044	-1	-1	0	0
chr16	19002727	19003233	14.6489	0.00174508	0.090325	-1.05819	0.31424	-1.09568	0.426412	-0.975592	0.504427	-0.277143	0.377707	-1	-1	0	0
chr16	19254806	19255095	6.33904	0.000233065	0.0252143	-1.53973	0.439775	-1.13894	0.571318	-2.69099	0.955558	-0.39087	0.50585	-1	-1	-1	0
chr16	25404206	25404414	4.60828	0.00150387	0.0827274	-1.05534	0.490125	-1.86816	0.721141	-3.96877	1.52377	-1.68916	0.663955	-1	-1	-1	-1
chr16	35250668	35250870	4.51235	0.000232709	0.0251849	-1.78012	0.49368	-2.19916	0.735454	-3.06299	1.14774	-0.993246	0.58974	-1	-1	-1	0
chr16	35642522	35643090	24.5183	0.00154684	0.0840576	-1.16119	0.348332	-0.182598	0.41052	0.00526327	0.470781	-0.361024	0.408192	-1	0	0	0
chr16	52573648	52574152	12.9937	0.000564876	0.0455536	-1.42781	0.625279	-0.940567	0.759578	-0.743729	0.87499	0.849649	0.712044	-1	0	0	0
chr16	55534692	55535140	9.72498	3.3362e-06	0.00101231	-1.00264	0.612418	-0.374556	0.73109	2.13114	0.75792	-0.475979	0.722713	-1	0	1	0
chr16	55738200	55738400	5.96746	9.14344e-05	0.0127575	-1.41158	0.439597	-1.13282	0.599159	0.864065	0.545027	-1.01935	0.559507	-1	-1	0	-1
chr16	58409396	58409722	9.24004	8.96133e-05	0.0125686	-1.57499	0.658509	-0.670685	0.786989	1.49071	0.828888	-0.726869	0.777153	-1	0	1	0
chr16	65414296	65414657	9.75157	7.70088e-07	0.000302339	-1.27822	0.596201	0.0808238	0.717393	-2.41174	1.27077	1.52853	0.668231	-1	0	-1	1
chr16	66529296	66529844	22.5667	0.000538625	0.0440872	-1.10091	0.303242	-1.06856	0.392737	-0.00316407	0.417322	-0.528564	0.365384	-1	-1	0	0
chr16	66725631	66725831	5.89143	0.000904352	0.0610702	-1.78902	0.487634	-2.31531	0.683807	-0.736094	0.676153	-1.41933	0.586572	-1	-1	0	-1
chr16	72035945	72036322	8.55449	0.00199171	0.0975335	-1.48036	0.432341	-0.16604	0.510666	-0.612539	0.630014	-0.541232	0.514311	-1	0	0	0
chr16	79008560	79008950	16.6183	3.09146e-10	3.44421e-07	-1.0794	0.43058	-0.14755	0.518337	1.94655	0.53783	-0.27128	0.513428	-1	0	1	0
chr16	81926009	81927094	34.3682	0.000158086	0.0191204	-1.0055	0.259906	-0.268354	0.312072	-0.00313087	0.357241	-0.710936	0.315405	-1	0	0	0
chr16	82829243	82829443	5.01002	0.00140156	0.0793623	-1.91818	0.499602	-0.698547	0.605336	-1.65065	0.888475	-1.19203	0.617574	-1	0	-1	-1
chr16	82958522	82958788	6.09004	0.00012147	0.0156469	-1.44438	0.433309	-1.49637	0.607964	-3.96169	1.49487	-0.556541	0.516783	-1	-1	-1	0
chr16	84013822	84014717	424.539	0.00184893	0.0933755	2.45471	0.793868	0.648308	0.924887	-0.516119	1.0772	2.43557	0.922538	1	0	0	1
chr16	84715926	84716158	7.55941	1.30398e-05	0.00296564	-1.99712	0.438555	-2.45273	0.652109	-0.705795	0.612423	-1.1636	0.524182	-1	-1	0	-1
chr16	84806373	84807177	30.4237	1.02345e-05	0.00244467	-1.40814	0.337897	-0.105962	0.393052	-0.963342	0.484766	-0.311548	0.391991	-1	0	0	0
chr16	84909644	84910998	39.7996	0.00158209	0.0852405	-1.1125	0.293366	-0.35503	0.350284	-0.803628	0.421106	-0.685778	0.351079	-1	0	0	0
chr16	85338365	85339023	24.1633	0.00152864	0.0835144	-1.13324	0.293528	-0.700603	0.361729	-0.624746	0.42796	-0.397728	0.34508	-1	0	0	0
chr16	85995653	85995955	13.6934	0.000374507	0.0347045	-1.2979	0.37651	-0.480452	0.454079	-0.917605	0.571373	0.0171024	0.429698	-1	0	0	0
chr16	86625088	86625382	11.6469	0.0012334	0.0739236	-1.54699	0.451985	-0.906556	0.555635	-0.288065	0.623875	-0.134131	0.517721	-1	0	0	0
chr16	86664633	86665326	29.0023	3.88209e-07	0.000171835	-1.17289	0.35786	-0.596146	0.430958	-1.03769	0.528891	0.525595	0.40784	-1	0	-1	0
chr16	86909699	86910723	37.6621	0.00128525	0.0756926	-1.10807	0.332386	-0.868985	0.405671	-0.572238	0.468709	-0.13426	0.388732	-1	0	0	0
chr16	87173546	87174488	42.9615	0.000317768	0.0309445	-1.0163	0.275995	-0.856967	0.339328	-0.89266	0.405184	-0.195143	0.32307	-1	0	0	0
chr16	87531399	87532264	24.9243	0.00047045	0.0403067	-1.09321	0.321754	-0.571266	0.399995	-0.283758	0.45688	0.036168	0.37873	-1	0	0	0
chr16	88130791	88133290	119.068	0.000560922	0.0453093	-1.02826	0.295361	-0.309138	0.347276	-0.742116	0.407849	-0.128714	0.344825	-1	0	0	0
chr16	88745273	88746218	58.4072	2.06561e-05	0.00421165	-1.01585	0.272063	-0.070538	0.322077	0.118469	0.370991	-0.46612	0.323763	-1	0	0	0
chr16	89550649	89550871	9.33762	0.00198157	0.0972144	-1.4173	0.385172	-0.841903	0.48934	-0.086007	0.535536	-0.915215	0.474962	-1	0	0	0
chr17	10040581	10040898	17.9895	8.53274e-06	0.00210987	-1.40855	0.624056	-0.658774	0.733777	1.77057	0.802112	-0.846761	0.732776	-1	0	1	0
chr17	14545314	14545835	16.6953	0.000313812	0.030709	-1.16116	0.285874	-1.54882	0.40163	-0.956769	0.448611	-0.929455	0.357306	-1	-1	0	0
chr17	55480835	55481179	8.92377	0.000100315	0.0136861	1.70144	0.558743	0.647102	0.706278	1.08427	0.781044	2.46267	0.610804	1	0	1	1
chr17	57476878	57478039	113.322	0.000856963	0.0590726	2.01233	0.644798	-0.258674	0.759865	0.519213	0.874715	0.371045	0.754058	1	0	0	0
chr17	64357219	64358194	173.097	0.000215108	0.0238446	2.41489	0.653977	0.0449829	0.769616	1.16073	0.883376	0.799322	0.764078	1	0	1	0
chr17	65914766	65915506	71.3824	6.28787e-05	0.00964927	1.6754	0.527535	-0.554422	0.637877	1.12926	0.71474	0.458371	0.621137	1	0	1	0
chr17	74170653	74170910	6.59174	0.000524198	0.0433389	1.04479	0.45054	0.906369	0.58594	-2.32098	1.46139	1.60791	0.533115	1	0	-1	1
chr18	2258288	2258533	7.90081	0.00135403	0.0780623	1.63947	0.510919	1.6326	0.638531	2.7153	0.655851	1.74521	0.616427	1	1	1	1
chr18	7452340	7452663	25.5475	0.00131767	0.0767613	1.03158	0.504704	1.70618	0.597031	0.520041	0.726002	2.26935	0.587185	1	1	0	1
chr18	10957863	10958473	24.8211	1.41487e-05	0.00316504	2.13122	0.670145	0.537464	0.810624	-2.77223	1.377	0.621582	0.802227	1	0	-1	0
chr18	24119048	24119336	34.1133	0.0002709	0.0277419	1.23965	0.404638	1.53843	0.481808	2.26173	0.537732	1.81138	0.474058	1	1	1	1
chr18	26710286	26710969	60.1445	7.70913e-05	0.0111828	3.07108	0.642097	1.46016	0.760202	0.856061	0.892328	2.35577	0.750449	1	1	0	1
chr18	31424449	31424708	15.6859	0.00167355	0.0881806	1.01344	0.640061	1.54734	0.753488	0.368548	0.921733	2.65663	0.733289	1	1	0	1
chr18	40935509	40935738	7.70395	0.000951115	0.0629891	1.04923	0.708031	1.25343	0.86578	0.813987	1.03856	2.89202	0.801854	1	1	0	1
chr18	42053051	42053531	40.6535	5.26435e-05	0.00848845	2.09152	0.469126	2.59686	0.544078	2.61061	0.619743	1.76884	0.550228	1	1	1	1
chr18	43596137	43596423	17.2264	0.000143506	0.0178244	1.46221	0.427868	1.09813	0.533889	2.38175	0.562835	1.892	0.502494	1	1	1	1
chr18	43661549	43662025	36.7446	0.000822086	0.0576648	1.13409	0.552898	0.852474	0.660205	2.83225	0.731132	1.07825	0.652607	1	0	1	1
chr18	45197343	45197845	35.5046	0.000185956	0.0214878	1.50044	0.479403	1.66805	0.564744	2.57673	0.637565	0.675008	0.5761	1	1	1	0
chr18	45940060	45941212	74.7162	0.00085127	0.0588588	1.05848	0.480418	-0.586429	0.573943	-0.390852	0.668651	-0.129321	0.566223	1	0	0	0
chr18	46343805	46345031	430.481	0.000266157	0.0273988	1.65106	0.553799	0.158317	0.646223	2.39885	0.744506	0.564739	0.644959	1	0	1	0
chr18	47970579	47971631	75.6365	0.000458751	0.0396227	1.40679	0.436871	0.0887412	0.521066	-0.0804788	0.609612	1.02012	0.511013	1	0	0	1
chr18	48946320	48946687	35.5317	0.00192065	0.0954789	2.17685	0.637716	0.997837	0.754026	1.05975	0.870417	0.0314898	0.766663	1	0	1	0
chr18	48974318	48976626	528.229	0.00142722	0.0802083	1.12946	0.396265	0.745785	0.461682	1.81916	0.533013	0.271949	0.462077	1	0	1	0
chr18	49206410	49207026	38.1801	0.00184869	0.0933755	1.56268	0.39036	0.804717	0.47158	1.07216	0.540686	0.777648	0.467245	1	0	1	0
chr18	50131712	50131990	16.4328	0.00091859	0.0616751	2.24292	0.759804	-0.48466	0.971086	0.404259	1.06757	0.712207	0.907016	1	0	0	0
chr18	53586941	53587569	44.3363	7.48128e-05	0.0109616	2.46195	0.663114	0.0888832	0.802903	-0.47817	0.963207	1.50973	0.777817	1	0	0	1
chr18	53779623	53781052	41.161	0.000989506	0.0646179	1.13197	0.398877	0.741358	0.479923	-0.366454	0.594395	1.45869	0.468117	1	0	0	1
chr18	56982805	56983095	15.4067	0.000262084	0.0271157	2.84594	0.65376	3.00093	0.762958	3.11638	0.856407	1.83463	0.781838	1	1	1	1
chr18	58223661	58225482	172.33	0.00204532	0.0986691	1.58623	0.700391	-0.73458	0.82049	1.03612	0.943182	-0.645131	0.818778	1	0	1	0
chr18	58263011	58263657	31.1833	0.000184788	0.0214031	1.69791	0.64204	-0.339192	0.773314	-1.36965	0.949879	0.011376	0.75964	1	0	-1	0
chr18	58960960	58961377	48.1524	0.00142987	0.0802821	1.69082	0.771874	0.773339	0.913252	3.71314	1.02802	1.04957	0.906635	1	0	1	1
chr18	59145159	59145359	9.14399	0.00094368	0.0626936	-1.08063	0.68961	-0.452331	0.812521	1.79449	0.860867	-0.681387	0.810236	-1	0	1	0
chr18	60053606	60054390	72.3433	0.00137376	0.0785714	1.73696	0.659688	-0.326763	0.777397	-0.406596	0.904927	-0.545962	0.776803	1	0	0	0
chr18	60209531	60210190	31.8909	0.00150074	0.0826403	1.76727	0.602903	0.608959	0.723274	-1.10852	0.94603	0.635382	0.718213	1	0	-1	0
chr18	60232489	60232905	43.3531	0.00116235	0.0713901	2.09274	0.71107	-0.881346	0.863132	1.17513	0.959788	1.09671	0.828177	1	0	1	1
chr18	63433713	63433954	7.57763	0.00122862	0.0737415	1.50047	0.604224	0.580981	0.759279	-1.77587	1.27	-0.286295	0.793524	1	0	-1	0
chr18	64993304	64995170	119.044	2.77221e-05	0.00527359	1.10089	0.506466	2.24873	0.587623	2.93586	0.675247	1.30347	0.590448	1	1	1	1
chr18	66419510	66419780	7.05324	0.000290296	0.0291024	1.29118	0.710433	2.12397	0.840785	3.66348	0.891688	1.5777	0.850756	1	1	1	1
chr18	67104731	67105043	34.812	0.00126451	0.0750567	1.11327	0.669062	1.89154	0.780745	3.38845	0.883949	1.85175	0.778901	1	1	1	1
chr18	67261907	67262267	19.7487	1.27342e-06	0.00045905	1.0124	0.713799	2.98284	0.820551	4.03794	0.915359	2.16535	0.82896	1	1	1	1
chr18	67417865	67418632	76.1788	4.00184e-08	2.41661e-05	1.3345	0.458459	2.76328	0.532535	3.23845	0.605994	2.49173	0.53268	1	1	1	1
chr18	68298442	68298775	14.2153	0.000136971	0.0172155	1.13959	0.567155	2.06947	0.668692	3.16179	0.73274	1.94502	0.665414	1	1	1	1
chr18	70781865	70782299	61.7271	4.2108e-05	0.00720289	1.56512	0.639038	1.441	0.748512	3.79206	0.847685	2.55655	0.740203	1	1	1	1
chr18	74534739	74535655	155.925	0.00012327	0.0158166	2.07048	0.580472	0.341657	0.683731	2.64451	0.777886	0.637152	0.680271	1	0	1	0
chr18	76803751	76804100	50.8295	0.000924121	0.0618675	1.22161	0.431679	0.859769	0.510739	2.30802	0.57142	0.998604	0.506096	1	0	1	0
chr18	77297904	77298179	6.67367	0.000633935	0.0492401	-1.44117	0.424843	-0.637678	0.520383	-2.52928	0.943577	-0.460047	0.493801	-1	0	-1	0
chr19	1016890	1017318	67.6898	0.00111658	0.0696505	1.42725	0.577351	-0.360332	0.687742	0.778495	0.78384	-0.528472	0.686755	1	0	0	0
chr19	2490810	2491712	215.911	0.00070546	0.0526488	1.22507	0.477477	0.558076	0.560019	2.25634	0.641042	0.308657	0.560233	1	0	1	0
chr19	7409992	7410382	33.6321	0.00179553	0.0917618	1.4755	0.578717	0.29882	0.698521	1.19555	0.7888	-0.74916	0.719435	1	0	1	0
chr19	11985014	11985296	31.0023	0.000155287	0.0188746	2.20412	0.567505	0.756924	0.68561	1.58028	0.772762	0.380739	0.68888	1	0	1	0
chr19	28242430	28242649	9.87678	2.61026e-05	0.00504681	1.54733	0.464861	-0.650481	0.734722	1.66505	0.653902	1.4632	0.563855	1	0	1	1
chr19	28481131	28481848	53.6972	4.76564e-05	0.00791783	1.44617	0.558891	0.226774	0.670932	3.03576	0.743838	1.31601	0.65464	1	0	1	1
chr19	28488031	28488360	20.7569	0.000679418	0.0514837	1.01527	0.67878	-0.8251	0.85964	2.67738	0.897748	0.785303	0.800291	1	0	1	0
chr19	28603456	28603814	35.1451	7.89648e-06	0.00200115	1.62958	0.713001	-1.05109	0.902476	3.30902	0.947689	1.21478	0.836832	1	-1	1	1
chr19	41610532	41610895	11.8718	0.00185205	0.0934122	1.41594	0.488595	-0.464869	0.704043	0.795392	0.728928	0.784592	0.609273	1	0	0	0
chr19	42558512	42558712	6.06226	0.00178546	0.0915179	1.14424	0.617189	0.0692736	0.884839	2.82705	0.797783	1.02577	0.77447	1	0	1	1
chr19	44634836	44635170	8.38848	0.000852304	0.0588807	1.33677	0.471663	0.309239	0.640729	-1.37555	0.999728	0.426223	0.610341	1	0	-1	0
chr19	45354384	45354679	24.5351	0.000523264	0.0432738	1.10532	0.399411	-0.208526	0.527192	0.457261	0.579868	1.37191	0.473366	1	0	0	1
chr19	49264254	49264649	18.7687	0.000672281	0.0511159	1.31262	0.790542	0.926629	0.953134	3.35207	1.04069	-0.568661	1.00354	1	0	1	0
chr19	51621245	51621560	16.1928	1.06945e-06	0.000396164	1.98149	0.524756	2.2928	0.61162	3.64068	0.64573	2.34762	0.602866	1	1	1	1
chr19	57251904	57252248	13.8922	0.00167408	0.0881806	1.6108	0.461194	0.515369	0.589517	0.975998	0.665054	0.486214	0.577272	1	0	0	0
chr2	4533699	4534186	25.6771	4.82771e-08	2.87487e-05	1.15725	0.580741	1.09397	0.699697	-0.330698	0.888713	3.26001	0.670639	1	1	0	1
chr2	4753211	4754073	25.983	0.000288782	0.0289899	-1.13338	0.371068	-0.0751461	0.436271	-0.534102	0.525811	0.155228	0.428136	-1	0	0	0
chr2	9160850	9161067	8.6899	0.00198799	0.097432	-1.1201	0.453713	-0.0892858	0.534929	-2.64443	0.986859	-0.218187	0.52871	-1	0	-1	0
chr2	13676254	13676512	6.86344	1.26536e-05	0.00289825	1.31949	0.519157	1.88941	0.627723	2.9185	0.647914	0.444943	0.699116	1	1	1	0
chr2	14673371	14673756	9.50753	0.00026896	0.0275815	-1.43306	0.399197	-1.86495	0.541801	-2.21787	0.713793	-0.811693	0.468161	-1	-1	-1	0
chr2	19336922	19337412	16.9589	4.69504e-05	0.00784468	-1.06811	0.295411	-0.159183	0.35873	0.389838	0.392889	-0.398423	0.356263	-1	0	0	0
chr2	20418978	20419482	71.3051	6.69886e-06	0.00175645	1.17912	0.551709	0.879182	0.651164	3.33571	0.732628	0.63506	0.651464	1	0	1	0
chr2	25197476	25198167	19.6888	0.000528764	0.0436187	-1.06221	0.326629	-1.43013	0.424603	-0.233242	0.452155	-1.39103	0.409983	-1	-1	0	-1
chr2	29825978	29826814	17.384	0.000765351	0.0553205	-1.22915	0.327464	-0.534772	0.398696	-1.33388	0.521087	-0.53653	0.389799	-1	0	-1	0
chr2	29866224	29866521	9.77044	0.000618207	0.0484776	-1.3186	0.404192	-0.708989	0.504494	0.478139	0.519284	-0.610156	0.483832	-1	0	0	0
chr2	32965396	32966600	41.008	0.00198756	0.0974269	1.71351	0.53984	2.07151	0.630054	0.743587	0.748184	0.528072	0.645546	1	1	0	0
chr2	33086285	33087079	71.3126	0.00103731	0.0664037	2.42341	0.631459	1.79845	0.738437	0.547229	0.868113	0.678534	0.744911	1	1	0	0
chr2	33373038	33373285	15.7737	0.000860546	0.0591814	2.87709	0.665321	2.71871	0.788298	3.00736	0.872939	2.56309	0.785215	1	1	1	1
chr2	35428638	35428856	10.4648	0.00136832	0.0783274	1.6914	0.692048	1.05909	0.868039	3.44501	0.894994	1.83108	0.826633	1	1	1	1
chr2	36058978	36060489	112.305	5.31147e-06	0.00145739	1.91676	0.490372	0.386146	0.587576	2.41624	0.657746	2.30478	0.571012	1	0	1	1
chr2	40363401	40364027	27.3948	1.74237e-08	1.16912e-05	1.52729	0.481605	3.06155	0.553731	1.61495	0.65712	0.642686	0.589919	1	1	1	0
chr2	48081016	48081463	16.4392	0.000124682	0.0159769	-1.08508	0.31444	-0.731192	0.4	-0.0085643	0.432294	0.016059	0.363556	-1	0	0	0
chr2	50888317	50888578	14.9489	3.14229e-05	0.00577718	2.8609	0.585078	2.64617	0.693422	1.27292	0.872013	2.38929	0.692821	1	1	1	1
chr2	51650815	51651095	16.7378	0.00205217	0.0988222	2.45839	0.789434	2.49767	0.943618	3.14008	1.04684	3.72338	0.918031	1	1	1	1
chr2	52107143	52107431	17.6326	1.6762e-06	0.000578128	2.99803	0.790001	4.72392	0.919987	0.759583	1.27874	3.94708	0.925216	1	1	0	1
chr2	53741888	53742243	15.5645	0.00173235	0.0899818	1.60126	0.608582	0.712168	0.738608	-2.13788	1.26265	0.511993	0.73671	1	0	-1	0
chr2	57516811	57517071	17.1194	0.00112704	0.0700518	2.15001	0.608377	2.17259	0.726206	2.9535	0.801235	2.80655	0.708139	1	1	1	1
chr2	60565524	60565795	17.8049	0.00195636	0.0965047	2.19533	0.525313	1.57198	0.644287	1.65677	0.745992	1.67061	0.634245	1	1	1	1
chr2	64189108	64189643	84.719	0.000358508	0.0336444	2.63613	0.672328	0.206593	0.799238	2.74453	0.901305	1.22017	0.786986	1	0	1	1
chr2	64601299	64601804	27.4988	0.00127958	0.0755261	1.51373	0.749809	0.312465	0.913824	3.61176	0.994058	1.27584	0.885947	1	0	1	1
chr2	65834209	65834542	10.6934	0.00107878	0.0680401	-1.03815	0.356327	-1.40972	0.480641	-2.05379	0.684463	-1.49842	0.466011	-1	-1	-1	-1
chr2	68292216	68292449	15.7512	0.000215017	0.0238446	1.50164	0.64916	1.56094	0.7877	3.61543	0.841432	1.87466	0.771791	1	1	1	1
chr2	75640575	75640863	40.0725	0.00114341	0.0707218	1.73199	0.526619	1.80258	0.622636	2.88531	0.699794	1.48801	0.623355	1	1	1	1
chr2	78673023	78673476	32.3347	4.55026e-05	0.00764604	1.07203	0.573722	2.25543	0.671877	3.30357	0.752784	2.27387	0.668845	1	1	1	1
chr2	82089555	82089839	18.2686	0.00117932	0.0718978	2.00813	0.690823	1.7092	0.826757	3.65056	0.899347	2.30972	0.808894	1	1	1	1
chr2	85857784	85858824	65.5666	0.000443	0.0386382	1.12483	0.527041	-0.147643	0.626408	1.98838	0.7058	-0.392588	0.626395	1	0	1	0
chr2	85979454	85979789	18.9829	6.41906e-06	0.00169513	1.2855	0.551817	-0.0495971	0.697469	2.37769	0.730541	-0.734665	0.715429	1	0	1	0
chr2	98541596	98542331	68.0083	0.00153558	0.0837329	2.04824	0.769655	-0.086568	0.906687	-0.916362	1.07322	-0.292929	0.90631	1	0	0	0
chr2	99787201	99787584	9.66975	0.000988734	0.0645966	-1.37541	0.370892	-1.73152	0.510078	-1.53498	0.607043	-1.55609	0.477519	-1	-1	-1	-1
chr2	100001089	100001317	6.97422	0.000657296	0.0502874	-1.09459	0.467735	-0.431407	0.58608	-1.32865	0.876434	0.539106	0.52431	-1	0	-1	0
chr2	101231750	101232125	10.4055	0.000518542	0.0430599	-1.23792	0.359491	-1.81865	0.505296	-0.329467	0.497373	-1.1461	0.441781	-1	-1	0	-1
chr2	102093710	102093948	6.67761	2.40155e-05	0.00474584	-1.20152	0.413623	-2.46423	0.730856	0.484697	0.541078	-1.61547	0.577931	-1	-1	0	-1
chr2	106536518	106537483	81.1791	2.44301e-05	0.00481489	1.06239	0.533743	0.649034	0.629425	3.01073	0.712195	0.542346	0.628082	1	0	1	0
chr2	108344802	108345551	26.4361	2.50636e-05	0.00490377	-1.10202	0.270593	-1.0634	0.341245	-1.86884	0.455676	-0.773529	0.324577	-1	-1	-1	0
chr2	108615788	108616032	21.7321	0.0010961	0.068736	1.06284	0.565056	1.31168	0.673517	2.64216	0.747197	0.212986	0.694828	1	1	1	0
chr2	121533015	121533301	45.9118	0.000910289	0.061233	1.693	0.615624	1.04523	0.725964	2.39524	0.822535	-0.0878331	0.739949	1	1	1	0
chr2	122737689	122738100	22.1109	0.000764742	0.0553205	1.62051	0.791433	1.81308	0.936019	0.298278	1.1524	3.41875	0.917179	1	1	0	1
chr2	134154256	134155782	188.176	0.000106428	0.0143098	1.92444	0.484953	1.06944	0.56723	2.37428	0.651153	0.506478	0.568455	1	1	1	0
chr2	143083768	143083990	11.1144	1.17183e-05	0.00272672	1.09609	0.582669	2.4876	0.673034	3.06828	0.736529	2.43841	0.667538	1	1	1	1
chr2	144183651	144184204	95.9947	0.00135647	0.0780968	2.39374	0.640019	2.3608	0.748374	1.3118	0.874294	0.704621	0.760894	1	1	1	0
chr2	146463931	146464237	16.4383	0.000690498	0.051926	1.65872	0.622061	2.97214	0.724207	0.983688	0.890752	1.51698	0.745667	1	1	0	1
chr2	146720155	146721967	276.885	0.000944674	0.0627172	1.78211	0.621517	-0.67388	0.729743	0.653415	0.83934	0.622578	0.724092	1	0	0	0
chr2	147123043	147123553	14.2787	0.00196008	0.0966095	1.64171	0.703202	-0.648442	0.911661	-1.25544	1.16712	1.18432	0.82873	1	0	-1	1
chr2	150136478	150136692	9.09021	1.15676e-05	0.00270617	1.1164	0.696295	1.4334	0.843083	3.93033	0.873348	1.43763	0.83087	1	1	1	1
chr2	150480328	150480571	9.44688	0.000479854	0.0407804	1.14516	0.764574	0.36494	0.946423	3.12467	0.991851	-0.517184	0.983029	1	0	1	0
chr2	150705438	150706126	37.8726	0.000157023	0.0190387	1.59647	0.833356	-0.341726	1.02722	3.84138	1.10875	2.31836	0.971933	1	0	1	1
chr2	151808409	151808890	20.55	0.000921288	0.0617338	1.33087	0.48328	1.62849	0.563931	-0.881914	0.788664	0.990326	0.569877	1	1	0	0
chr2	153606315	153606912	18.9644	0.00105454	0.0670951	1.4506	0.510971	1.13145	0.629662	2.14881	0.685121	2.31919	0.596856	1	1	1	1
chr2	154032304	154032539	14.4157	0.000363614	0.0340047	3.69876	0.909758	3.01932	1.08589	4.13614	1.17005	4.56634	1.04836	1	1	1	1
chr2	154556145	154556480	52.7304	0.0016251	0.0865033	3.57784	0.759007	3.37492	0.88422	3.77675	1.00789	2.67764	0.886847	1	1	1	1
chr2	155690821	155691164	33.6404	0.000982029	0.0642723	4.13991	0.85846	4.03437	1.0011	4.62433	1.11896	4.38653	0.99634	1	1	1	1
chr2	156124115	156125614	49.4568	0.0019444	0.0962059	1.39198	0.433262	0.29665	0.528159	1.00472	0.596375	1.56592	0.508706	1	0	1	1
chr2	157302555	157302844	32.331	0.00182661	0.0926289	1.94605	0.574874	2.5158	0.674381	2.59831	0.766861	2.64707	0.67044	1	1	1	1
chr2	159484622	159484869	16.9244	0.00086482	0.0593234	2.21723	0.668441	0.201081	0.847351	2.47588	0.884955	1.15641	0.79938	1	0	1	1
chr2	162301185	162301734	48.2189	0.000999592	0.0649336	1.61344	0.450763	2.16575	0.528222	0.960813	0.629306	1.29612	0.534574	1	1	0	1
chr2	163345970	163346280	27.001	0.000799258	0.0567439	2.4214	0.570676	2.7825	0.669777	2.69778	0.758458	2.28744	0.672958	1	1	1	1
chr2	163370267	163370471	9.77318	0.00113907	0.0705468	3.05178	0.901698	2.29039	1.0991	-0.564695	1.62952	3.62269	1.05404	1	1	0	1
chr2	164091654	164092036	40.0568	0.00125677	0.0747482	3.46902	0.727829	3.12117	0.848117	2.33783	0.980608	2.94284	0.847516	1	1	1	1
chr2	164144963	164146020	141.079	0.00127861	0.0754988	2.81991	0.592945	2.13207	0.691625	1.88452	0.799947	2.19231	0.69063	1	1	1	1
chr2	166361345	166361559	15.3183	0.000120399	0.0155481	2.01947	0.633015	1.24048	0.792274	3.06427	0.826419	2.96621	0.73575	1	1	1	1
chr2	166374002	166374274	40.1086	5.10868e-12	8.28723e-09	2.00734	0.612912	-0.677071	0.799152	4.39906	0.792725	1.81592	0.714963	1	0	1	1
chr2	168559487	168559997	8.48993	5.47515e-06	0.00149121	-1.05406	0.435515	0.498738	0.505283	0.93755	0.566046	-1.44476	0.595319	-1	0	0	-1
chr2	170075934	170076626	58.2822	3.77379e-05	0.00662405	2.76353	0.544011	2.12039	0.636723	0.819937	0.761929	1.82705	0.637144	1	1	0	1
chr2	171245296	171245726	15.7937	0.000739434	0.0542248	1.30208	0.418971	0.177829	0.531816	1.23133	0.57805	0.0347461	0.52403	1	0	1	0
chr2	171336678	171336933	10.678	0.00170766	0.0892014	1.434	0.488115	2.00883	0.576398	0.247334	0.793708	0.835202	0.608065	1	1	0	0
chr2	172440818	172442676	244.174	1.28716e-05	0.00293905	2.44991	0.524735	1.72039	0.611263	2.24685	0.705333	0.393673	0.615149	1	1	1	0
chr2	172539939	172540343	13.6365	3.37379e-05	0.00605862	2.1958	0.640459	0.360533	0.791955	-0.737878	1.05692	-0.0840314	0.798676	1	0	0	0
chr2	177753698	177755889	127.696	0.00138297	0.0787928	1.89072	0.448329	1.0939	0.526968	1.0547	0.609551	0.932527	0.526323	1	1	1	0
chr2	177983259	177983513	19.9455	0.00011995	0.0155188	1.68591	0.564892	1.56038	0.686235	2.22605	0.760499	3.10305	0.655639	1	1	1	1
chr2	180985960	180986369	38.3031	8.57965e-05	0.0121597	2.54412	0.571041	1.41663	0.676511	0.974756	0.792276	0.638939	0.685692	1	1	0	0
chr2	182263058	182263681	13.5538	0.000479472	0.0407597	-1.2144	0.34461	-0.920366	0.42803	-0.742541	0.496924	-1.83175	0.457473	-1	0	0	-1
chr2	182553337	182554149	72.3467	0.00157056	0.0847974	1.29906	0.547593	1.38052	0.641233	2.99353	0.729715	1.43274	0.63935	1	1	1	1
chr2	182763348	182763629	15.4774	0.000461923	0.0398182	1.79328	0.42717	0.76663	0.549575	1.11695	0.617167	1.29979	0.516816	1	0	1	1
chr2	183295118	183295683	55.9231	0.00099945	0.0649336	3.0107	0.742357	1.65819	0.870818	0.183564	1.05136	2.69923	0.861934	1	1	0	1
chr2	185067385	185067639	7.23416	1.64541e-06	0.000570842	1.21698	0.844209	0.69072	1.08793	4.63832	1.06863	1.15845	1.03401	1	0	1	1
chr2	186256597	186256851	11.7697	0.00188122	0.0943126	1.30582	0.559081	0.111014	0.739902	2.55365	0.719125	1.15945	0.670316	1	0	1	1
chr2	186575363	186575618	16.3172	0.00191701	0.0953943	1.538	0.602796	1.61274	0.708688	2.81317	0.783276	0.552468	0.729954	1	1	1	0
chr2	187129948	187130215	12.0863	0.000314471	0.030743	2.89919	0.725197	1.70137	0.876459	0.440959	1.10745	1.25286	0.881835	1	1	0	1
chr2	187890510	187891047	27.6654	0.00156647	0.0846879	2.11419	0.510383	1.07096	0.620011	1.15935	0.713992	1.16555	0.611016	1	1	1	1
chr2	189287972	189288220	10.438	1.60895e-09	1.45713e-06	3.47532	0.772021	4.07026	0.877916	5.51194	0.90773	4.20454	0.86635	1	1	1	1
chr2	189412405	189412664	18.9363	0.00202577	0.0982235	1.98719	0.597295	2.81004	0.698849	2.66658	0.791621	2.34027	0.702469	1	1	1	1
chr2	193240808	193241160	11.9803	5.59005e-10	5.79086e-07	1.00598	0.513095	2.04794	0.600866	-3.86494	1.56656	2.73318	0.580789	1	1	-1	1
chr2	199922850	199923215	18.4388	2.36849e-05	0.0046853	1.17185	0.595729	0.730097	0.718086	3.28241	0.769506	0.6521	0.711838	1	0	1	0
chr2	201212057	201212475	83.1405	0.000854393	0.0589505	2.16736	0.488059	1.6004	0.572895	1.35761	0.664965	1.15258	0.574796	1	1	1	1
chr2	201343046	201345306	117.522	0.0010996	0.0689117	1.13062	0.358486	0.302391	0.424673	-0.144138	0.499167	0.162598	0.423849	1	0	0	0
chr2	203325716	203325990	26.6147	4.47398e-05	0.00755658	2.81867	0.755086	0.480111	0.915264	-1.75564	1.29031	1.31015	0.891737	1	0	-1	1
chr2	203886742	203887197	18.5872	1.97416e-06	0.000654885	1.34981	0.604244	1.00573	0.741204	3.87112	0.782541	1.05264	0.729039	1	1	1	1
chr2	209368894	209369615	122.847	0.00194834	0.0963038	2.80545	0.793711	2.14535	0.925449	4.29641	1.06138	2.85344	0.922516	1	1	1	1
chr2	209872717	209873110	37.6016	2.8341e-09	2.37035e-06	1.29227	0.541518	2.59725	0.634686	4.1002	0.707597	1.6799	0.642911	1	1	1	1
chr2	211868138	211868349	8.09419	0.00035517	0.0334055	1.77285	0.803364	1.41352	0.993806	3.03424	1.0384	3.62896	0.915828	1	1	1	1
chr2	213959589	213960144	33.0856	2.2535e-05	0.0045137	1.12811	0.615387	0.971398	0.733622	3.15418	0.814374	2.64345	0.712247	1	0	1	1
chr2	214683256	214684023	41.3465	9.02425e-05	0.012627	1.92268	0.527416	2.55413	0.61194	0.575226	0.754971	1.08801	0.626374	1	1	0	1
chr2	216682504	216682779	28.3444	0.00121166	0.0731713	1.04755	0.463425	0.930143	0.559969	2.39775	0.611682	1.60907	0.543227	1	0	1	1
chr2	218301251	218301813	61.8495	0.00175372	0.090534	1.26688	0.374577	1.27494	0.44444	1.97918	0.502581	1.03702	0.444349	1	1	1	1
chr2	219155081	219155304	12.6092	5.8107e-05	0.00913006	1.29614	0.469662	0.783029	0.60809	2.76678	0.605357	1.47163	0.566203	1	0	1	1
chr2	221549020	221549588	22.5	0.00102352	0.0660146	1.65154	0.575949	-0.197293	0.742186	1.90161	0.780645	1.63135	0.681757	1	0	1	1
chr2	226151156	226151521	14.6996	4.95605e-08	2.94409e-05	-1.10937	0.651654	0.198514	0.754492	2.78939	0.820603	0.195834	0.748187	-1	0	1	0
chr2	226300528	226301030	27.9229	0.00150452	0.0827328	1.00076	0.56537	0.720975	0.674908	2.78558	0.741902	1.01552	0.664906	1	0	1	1
chr2	228283339	228284132	75.1837	0.000536449	0.0440067	1.49242	0.60915	0.949931	0.72029	3.04517	0.812181	2.32177	0.70815	1	0	1	1
chr2	229333252	229333865	54.5895	0.00131095	0.0765739	1.32913	0.722965	0.617635	0.865929	2.87073	0.967872	2.67581	0.843431	1	0	1	1
chr2	231677681	231677915	47.7113	0.00187326	0.0941742	1.36691	0.474343	1.44149	0.561116	2.57696	0.631152	1.3793	0.559149	1	1	1	1
chr2	234453301	234453524	6.31508	0.000552987	0.0448648	-1.59982	0.414986	-1.57181	0.556443	-1.61217	0.701847	-1.84054	0.549409	-1	-1	-1	-1
chr2	236085670	236085882	8.21124	0.000627246	0.0489632	-1.04714	0.399722	-1.0885	0.560602	0.313639	0.543487	0.219893	0.461089	-1	-1	0	0
chr2	236808251	236809146	31.0201	0.000870562	0.059565	-1.04704	0.255776	-0.432332	0.311743	-0.780668	0.380319	-0.6388	0.309569	-1	0	0	0
chr2	236863775	236864116	13.0403	0.000285283	0.0287266	-1.36272	0.345674	-0.363006	0.417588	-0.334601	0.48924	-0.383028	0.407343	-1	0	0	0
chr2	236993784	236994085	11.6176	0.00160359	0.0858302	-1.21942	0.416	-1.09191	0.517708	-0.261522	0.561141	-1.93653	0.547431	-1	-1	0	-1
chr2	237118048	237118436	22.8961	0.00104632	0.0667671	1.28497	0.660766	0.789867	0.79171	3.16122	0.871737	0.59413	0.790519	1	0	1	0
chr2	241200879	241201120	16.7216	0.00111183	0.0695013	-1.31895	0.362808	-0.977532	0.456319	-0.0141005	0.495589	-0.574225	0.431461	-1	0	0	0
chr20	1854901	1855362	12.5663	0.000236579	0.0254452	-1.30653	0.325133	-1.2031	0.417473	-1.11612	0.486194	-1.77406	0.430548	-1	-1	-1	-1
chr20	5590223	5590735	29.9507	2.18196e-05	0.00439127	1.92805	0.541372	1.74567	0.641441	1.63408	0.736339	-0.47168	0.69725	1	1	1	0
chr20	7936517	7937613	40.7085	0.00015942	0.0192503	1.25929	0.395479	2.20939	0.46283	1.191	0.548504	1.37449	0.468858	1	1	1	1
chr20	12207868	12208242	30.0572	0.000820669	0.0575942	1.30008	0.444658	-0.306357	0.582145	0.723242	0.638746	1.22697	0.530113	1	0	0	1
chr20	17646817	17647426	77.1743	0.000233913	0.0252728	1.2392	0.508947	-0.751188	0.6088	-0.297317	0.703444	-0.440255	0.602216	1	0	0	0
chr20	17895056	17897216	186.511	0.00033485	0.0320872	1.05925	0.457946	-0.162743	0.537087	0.991493	0.617567	-0.729077	0.538868	1	0	0	0
chr20	18739399	18740245	72.7259	0.000533088	0.0438162	2.78493	0.73258	2.17473	0.852811	0.460017	1.00774	0.512956	0.862161	1	1	0	0
chr20	20463925	20464407	57.3859	0.000580384	0.046399	1.85718	0.78764	1.32898	0.921985	3.3732	1.05288	-0.185358	0.936229	1	1	1	0
chr20	22836029	22836248	7.52396	0.000796814	0.056714	-1.1021	0.493403	0.306143	0.575183	1.00189	0.62827	0.0672669	0.572982	-1	0	1	0
chr20	24462477	24462879	17.0515	3.04924e-09	2.53592e-06	-1.17057	0.532369	-0.93709	0.637623	2.08407	0.663211	-0.278714	0.609417	-1	0	1	0
chr20	38755062	38756203	90.295	0.000403349	0.0363282	1.1168	0.517942	-0.773922	0.614841	0.300736	0.702826	-0.696855	0.611605	1	0	0	0
chr20	39501150	39501419	8.02468	0.000573086	0.0459773	-1.37338	0.38466	-1.25131	0.505915	-2.49048	0.829705	-0.963654	0.468105	-1	-1	-1	0
chr20	39882250	39882849	9.49692	0.000181993	0.021154	-1.46338	0.40368	-0.90063	0.494662	0.209244	0.517109	-1.4644	0.508581	-1	0	0	-1
chr20	42082654	42083636	69.4599	3.82693e-05	0.00669742	1.96883	0.572998	-0.433491	0.69028	0.0151829	0.794382	0.914376	0.671675	1	0	0	0
chr20	46030335	46030676	16.0944	0.000123694	0.0158641	-1.05789	0.272566	-1.59606	0.400591	-1.24656	0.463657	-0.891726	0.345583	-1	-1	-1	0
chr20	47760771	47761855	97.4042	0.00145065	0.0808854	2.09841	0.707249	-0.25032	0.837286	-0.124004	0.971215	1.05672	0.825555	1	0	0	1
chr20	54703916	54704648	67.0615	0.000464535	0.0399966	2.77931	0.721335	0.154963	0.865855	0.65857	0.993744	1.54646	0.845714	1	0	0	1
chr20	57657589	57658531	134.207	0.00187856	0.0942724	1.10733	0.539685	-0.278819	0.636584	1.95999	0.725347	-0.0404333	0.633422	1	0	1	0
chr20	63044686	63044886	9.1344	0.00120714	0.0730165	-1.08547	0.451441	0.441072	0.527666	0.398425	0.610449	-0.790469	0.569421	-1	0	0	0
chr21	15414106	15414370	10.7893	1.01708e-05	0.0024334	1.43449	0.712804	1.98499	0.856696	4.18237	0.89973	2.2396	0.839452	1	1	1	1
chr21	17775364	17776241	160.817	0.00126652	0.0750884	1.30808	0.595016	-0.73395	0.701016	1.13418	0.801796	-0.20683	0.6963	1	0	1	0
chr21	18041088	18041364	10.2554	5.42179e-06	0.00148078	1.02795	0.658314	1.06085	0.822733	3.81531	0.83896	2.10508	0.773798	1	1	1	1
chr21	18152471	18153539	27.7093	3.72475e-12	6.28393e-09	-1.24081	0.414267	-0.36024	0.487183	1.8847	0.527141	-0.440276	0.483331	-1	0	1	0
chr21	18468827	18469182	11.0922	2.58417e-05	0.0050062	1.65	0.602381	1.75879	0.730353	3.48436	0.761694	2.67079	0.694917	1	1	1	1
chr21	19712519	19712719	4.71918	7.05524e-05	0.0105353	-2.32838	0.679081	-0.921067	0.782675	0.553329	0.825959	-2.48629	0.88852	-1	0	0	-1
chr21	20882552	20882785	10.9335	0.00193464	0.0958999	1.15102	0.654746	2.13627	0.767303	2.95891	0.845241	2.35171	0.756573	1	1	1	1
chr21	22223472	22224609	24.3505	4.73792e-05	0.00788952	1.01862	0.582641	2.06927	0.686186	3.31582	0.76441	1.80387	0.685754	1	1	1	1
chr21	30408663	30409294	89.1993	6.48148e-05	0.00989953	1.46514	0.664148	1.27326	0.780686	2.69713	0.890072	3.35501	0.770277	1	1	1	1
chr21	33441982	33442532	30.8741	0.00101452	0.0656278	1.10399	0.46317	-0.0464395	0.570341	0.948355	0.634133	-0.563861	0.577098	1	0	0	0
chr22	23230413	23230663	8.5496	0.000307505	0.0302687	-1.09427	0.440107	-0.789441	0.570892	1.0718	0.558434	-0.617636	0.541595	-1	0	1	0
chr22	26927897	26928182	9.21722	1.89863e-07	9.54934e-05	-1.35838	0.420828	-0.814436	0.54024	0.150643	0.559354	0.724809	0.451501	-1	0	0	0
chr22	29575241	29575496	5.95476	0.000746897	0.0545711	-1.14597	0.450747	-0.232298	0.545372	-3.86903	1.51265	-1.27343	0.589282	-1	0	-1	-1
chr22	32131218	32131554	8.7127	0.000327478	0.0316036	-1.21419	0.396085	-0.574297	0.497428	-1.0266	0.655882	0.28707	0.441412	-1	0	-1	0
chr22	33958146	33958362	5.52252	0.00142652	0.0802063	-1.53306	0.464873	-1.2385	0.641567	0.298169	0.619874	-1.47998	0.629648	-1	-1	0	-1
chr22	36929455	36930744	228.344	0.000747363	0.0545728	1.37738	0.637704	-0.802901	0.747045	0.370093	0.86081	-0.901747	0.746452	1	0	0	0
chr22	36940565	36941129	86.3645	9.31577e-05	0.0129247	1.87152	0.679522	-0.704046	0.810955	1.77598	0.914134	-0.505208	0.804853	1	0	1	0
chr22	40005796	40007269	52.4862	0.00163988	0.0870159	-1.04356	0.268454	-0.550415	0.320018	-0.808669	0.381971	-0.693468	0.318116	-1	0	0	0
chr3	174011	174227	11.0829	0.000897043	0.0607566	1.52523	0.769117	2.69987	0.90723	1.91832	1.06545	3.66407	0.887507	1	1	1	1
chr3	912863	913645	29.0051	0.000570872	0.0458715	1.20242	0.372186	1.13272	0.443056	1.9507	0.491837	0.655952	0.447094	1	1	1	0
chr3	3793356	3793701	12.221	0.000522488	0.0432438	1.15598	0.782712	2.48	0.908544	-2.60282	1.70494	-0.0666213	0.974661	1	1	-1	0
chr3	4507132	4507339	15.2565	0.00162672	0.0865197	1.62297	0.785699	2.53186	0.912244	0.0593472	1.14408	-0.428437	0.98224	1	1	0	0
chr3	13428221	13428528	18.0542	0.00202038	0.0982235	1.746	0.645903	1.27133	0.774401	2.83348	0.853443	0.262967	0.796855	1	1	1	0
chr3	18758140	18758445	36.4551	0.000118383	0.0154106	1.41365	0.689635	1.66039	0.813119	3.76642	0.911411	2.75953	0.80046	1	1	1	1
chr3	18988665	18988929	13.4384	7.02152e-05	0.010491	1.10858	0.727245	2.13579	0.856435	3.88413	0.931049	1.99718	0.853273	1	1	1	1
chr3	20081029	20081671	132.534	0.000184416	0.0213684	2.40344	0.838712	2.89651	0.975388	4.25392	1.12282	0.272278	0.987704	1	1	1	0
chr3	23590980	23591321	18.1811	3.18172e-06	0.000972428	1.60097	0.51648	0.484221	0.667558	3.12322	0.669223	1.06384	0.629829	1	0	1	1
chr3	23927878	23928886	34.6552	0.00180011	0.0918419	1.27821	0.459238	0.423862	0.549079	0.788872	0.63182	-0.356285	0.558893	1	0	0	0
chr3	25472196	25472471	17.4804	0.00051658	0.0429254	1.54149	0.497167	1.14834	0.605588	2.22044	0.667317	0.228628	0.626443	1	1	1	0
chr3	25670689	25670925	7.8181	0.000768349	0.0554674	1.13912	0.68277	0.724633	0.855528	3.23215	0.869172	0.270439	0.864445	1	0	1	0
chr3	26800040	26800240	7.3926	7.36972e-05	0.0108412	1.16528	0.80612	0.174827	1.11076	1.34537	1.14737	3.64179	0.940348	1	0	1	1
chr3	28726920	28727192	18.285	0.00123536	0.0740106	1.82081	0.753363	-0.515673	0.974894	1.48681	1.02589	2.54664	0.874254	1	0	1	1
chr3	31477342	31477632	8.99364	6.0281e-05	0.00939211	1.74744	0.436785	2.159	0.528453	0.519508	0.767567	1.3365	0.548964	1	1	0	1
chr3	31810719	31811565	88.4663	0.00100443	0.0651463	1.88011	0.604355	0.927397	0.7077	-0.989979	0.846129	0.426161	0.708661	1	0	0	0
chr3	46386107	46387328	97.7975	0.0007795	0.0559266	1.39711	0.646128	-0.568672	0.760522	0.450667	0.873861	-1.14601	0.763652	1	0	0	-1
chr3	53123051	53124457	118.015	0.000729558	0.0538347	1.96551	0.566843	0.0903251	0.668054	0.724566	0.769535	0.284102	0.665025	1	0	0	0
chr3	56963770	56964059	11.4818	3.18708e-13	7.07479e-10	1.57337	0.464985	1.18471	0.592847	3.74872	0.559177	0.69556	0.601908	1	1	1	0
chr3	59265631	59265838	7.66612	0.000532124	0.0437856	1.1661	0.576516	1.41793	0.730314	3.06011	0.731472	1.34148	0.716063	1	1	1	1
chr3	60094489	60094904	19.1232	0.00079447	0.0565881	1.37809	0.513007	1.09961	0.622678	2.67955	0.676967	0.93688	0.61995	1	1	1	0
chr3	64152625	64153027	20.7005	0.000705855	0.052665	1.35599	0.582408	-0.973143	0.752471	0.160339	0.827662	-0.324949	0.713988	1	0	0	0
chr3	64196248	64196886	46.5878	0.00122359	0.0735143	3.58647	0.782845	2.74367	0.91881	1.62142	1.0778	3.17632	0.913473	1	1	1	1
chr3	69088120	69088372	33.3908	0.00019888	0.0226532	2.40616	0.786719	0.201786	0.937172	1.81187	1.05655	-1.13241	0.969728	1	0	1	-1
chr3	69305065	69305365	15.0126	6.9516e-05	0.0104182	1.51344	0.703667	-0.11057	0.884155	3.3181	0.916705	-0.0112545	0.862012	1	0	1	0
chr3	71702745	71702948	7.643	1.88586e-05	0.00392374	1.02322	0.546792	0.758579	0.721989	3.05507	0.684772	0.413137	0.72139	1	0	1	0
chr3	71763479	71763731	13.9864	0.00187807	0.0942724	2.39347	0.805589	0.960466	0.99245	-0.460161	1.32346	2.7591	0.941859	1	0	0	1
chr3	73568507	73568758	9.0585	0.000886226	0.0602597	1.00926	0.498451	0.939651	0.631362	2.5921	0.631227	0.83315	0.618639	1	0	1	0
chr3	73733467	73734448	80.5398	0.000338406	0.0323136	3.1541	0.649237	2.61374	0.755508	1.76796	0.879499	1.70049	0.759772	1	1	1	1
chr3	73848309	73849663	32.7411	0.000857609	0.0591033	1.52023	0.379642	1.73526	0.451784	0.912855	0.545977	1.20507	0.455947	1	1	0	1
chr3	75337690	75338655	55.1215	5.48958e-05	0.00874653	1.1543	0.389472	1.53458	0.463107	1.15483	0.540739	2.29892	0.454605	1	1	1	1
chr3	76044894	76045305	15.3965	0.000370633	0.0344972	1.88898	0.568021	2.11592	0.679836	2.14395	0.771004	2.98427	0.658745	1	1	1	1
chr3	76108059	76108259	9.66329	5.53208e-06	0.00149867	2.508	0.781784	3.58597	0.906251	4.38935	0.971711	4.20776	0.887175	1	1	1	1
chr3	79032774	79033000	10.0661	2.71561e-05	0.00520696	1.05851	0.721977	2.48083	0.858738	3.17402	0.938942	3.41048	0.833216	1	1	1	1
chr3	79994352	79994745	18.0428	1.8289e-06	0.000614289	1.27519	0.595466	2.13205	0.706246	3.53782	0.770502	3.15287	0.686147	1	1	1	1
chr3	81823945	81824443	51.4084	0.000111186	0.0147401	1.97243	0.732499	3.89239	0.847203	3.54472	0.971521	2.02359	0.855927	1	1	1	1
chr3	82294486	82295755	39.4736	0.000884236	0.0601798	1.20376	0.608744	3.00214	0.706785	1.24838	0.832049	1.11278	0.720241	1	1	1	1
chr3	82942020	82942415	37.2676	0.00137495	0.0785855	3.63505	0.964015	4.72362	1.12009	4.22119	1.27081	5.34171	1.11644	1	1	1	1
chr3	83523507	83523852	48.8614	7.24438e-05	0.0106941	1.74449	0.800977	3.42873	0.930585	4.8511	1.05641	3.07725	0.931228	1	1	1	1
chr3	98513062	98513655	72.64	0.00146363	0.0814241	2.05327	0.650148	-0.116796	0.769485	1.29157	0.877781	0.839369	0.758852	1	0	1	0
chr3	98546015	98546288	14.9376	0.000301088	0.0297755	1.55115	0.681384	0.759104	0.857406	3.50584	0.893449	1.35679	0.825022	1	0	1	1
chr3	98759082	98759443	28.0474	0.000940859	0.0625866	2.2575	0.624993	1.09389	0.742693	-0.32042	0.91819	1.29563	0.735034	1	1	0	1
chr3	99023664	99023964	19.1753	0.000148805	0.0182978	2.10939	0.555367	1.1684	0.682774	2.15931	0.746405	2.74374	0.641965	1	1	1	1
chr3	102078951	102080078	31.6935	0.000979463	0.064147	1.37505	0.360736	1.14654	0.441251	1.86484	0.486683	0.962944	0.438213	1	1	1	0
chr3	104727304	104727504	7.13524	0.000615029	0.0483211	1.20076	0.496602	1.97953	0.585966	-0.728093	1.01088	0.583667	0.635564	1	1	0	0
chr3	105876778	105877003	7.39267	0.00121035	0.0731506	1.96348	0.602101	1.95046	0.717397	0.298197	0.972646	0.613171	0.767123	1	1	0	0
chr3	106242685	106243164	27.4153	6.52884e-06	0.00171491	1.11249	0.536094	1.78713	0.631331	3.36099	0.700195	1.35085	0.633612	1	1	1	1
chr3	106758633	106758975	9.96335	0.00121814	0.0733706	1.38955	0.510011	2.44026	0.592272	1.42912	0.71897	1.7874	0.602201	1	1	1	1
chr3	107650887	107651144	9.69937	0.00108289	0.0682214	1.1543	0.43898	0.35298	0.581298	2.1318	0.558541	1.00198	0.527279	1	0	1	1
chr3	108088843	108089110	54.6953	0.000354592	0.0333739	2.73533	0.635936	2.4955	0.746011	2.72188	0.849098	1.13866	0.760188	1	1	1	1
chr3	108175383	108176067	29.9182	0.00136267	0.0782249	2.16628	0.73384	0.559646	0.870895	-1.30065	1.11157	0.42723	0.868675	1	0	-1	0
chr3	108716235	108716435	8.30305	0.000772314	0.0556002	1.41656	0.424332	2.06681	0.519824	0.632222	0.72217	1.14863	0.547346	1	1	0	1
chr3	111681475	111682082	98.5492	0.00033215	0.0319138	2.76789	0.632681	1.93379	0.739483	2.29182	0.850935	0.813551	0.745202	1	1	1	0
chr3	112321881	112322335	17.4999	0.00100236	0.0650261	1.17616	0.589086	1.08373	0.697713	-2.74415	1.26173	0.144039	0.712966	1	1	-1	0
chr3	112338199	112338693	24.4332	0.000785256	0.0561798	1.97222	0.523788	0.732508	0.634013	0.256661	0.75603	0.794424	0.625769	1	0	0	0
chr3	112357957	112359111	86.9675	0.00160569	0.0859039	1.57566	0.475214	1.70243	0.554659	0.790673	0.64934	0.364985	0.562094	1	1	0	0
chr3	112629505	112629901	34.8905	0.00177437	0.0911775	1.44918	0.719831	-0.549586	0.859193	-0.933851	1.01139	-1.02141	0.862392	1	0	0	-1
chr3	114756348	114757443	125.679	0.000817677	0.0574827	3.04409	0.643679	2.21729	0.751319	1.44201	0.872816	2.27935	0.75026	1	1	1	1
chr3	114944178	114944543	19.1079	1.24322e-06	0.000450276	3.8176	0.725689	1.63684	0.880084	3.17118	0.942162	2.35408	0.849456	1	1	1	1
chr3	114994666	114995148	21.2704	0.000298477	0.0296208	2.1096	0.681459	-0.256938	0.869274	0.525925	0.978897	2.27526	0.794447	1	0	0	1
chr3	115325625	115325877	11.3037	0.000378682	0.0348943	1.70679	0.469533	0.666883	0.650719	1.49758	0.67921	2.13294	0.565373	1	0	1	1
chr3	117407386	117407625	14.1516	0.00182062	0.0924682	2.56251	0.679934	2.0301	0.815741	2.34055	0.917665	3.11452	0.787626	1	1	1	1
chr3	117553425	117553880	100.09	0.00189689	0.0947121	3.1586	0.692002	2.1183	0.807538	3.08624	0.924512	2.37868	0.80518	1	1	1	1
chr3	118080899	118081486	41.6243	0.00035587	0.0334558	1.4845	0.575466	1.97658	0.671272	3.25246	0.760535	1.21451	0.67596	1	1	1	1
chr3	118842048	118842919	71.4628	0.00129676	0.0760834	2.56096	0.774447	0.123818	0.926032	0.904454	1.06001	1.11154	0.909721	1	0	0	1
chr3	119506874	119507076	5.57899	0.000484986	0.0410393	1.59099	0.599894	0.545482	0.796407	-0.921051	1.26419	-0.464038	0.852217	1	0	0	0
chr3	119892010	119892305	20.8832	3.49106e-05	0.00621648	2.09425	0.469421	2.22856	0.556719	2.63032	0.618936	1.4669	0.567205	1	1	1	1
chr3	121957614	121958212	35.1677	0.000492902	0.0415544	1.18253	0.635539	0.907834	0.746151	2.59119	0.845192	-0.521378	0.766602	1	0	1	0
chr3	123261719	123262015	13.6574	0.00148421	0.0821207	1.43024	0.556336	-0.305028	0.740202	1.21075	0.775216	0.0515329	0.70345	1	0	1	0
chr3	129177390	129177815	10.0342	0.00143685	0.0805113	1.24492	0.461321	0.927178	0.567177	-0.108922	0.753706	-0.310351	0.613082	1	0	0	0
chr3	129195616	129196289	30.8963	4.82492e-09	3.78856e-06	1.05421	0.402791	0.597696	0.49806	3.03028	0.522946	0.99777	0.481287	1	0	1	0
chr3	129309941	129311424	386.077	0.0011098	0.069433	1.39303	0.516787	0.641732	0.601778	0.779638	0.696785	-0.665061	0.604328	1	0	0	0
chr3	129650298	129650569	14.9719	2.23224e-05	0.00448024	2.24346	0.491068	2.16709	0.598104	2.58459	0.657777	1.15649	0.622772	1	1	1	1
chr3	130673582	130673875	11.0187	0.00115797	0.0712246	1.02389	0.346032	0.858419	0.438626	-0.680051	0.669506	0.215665	0.453443	1	0	0	0
chr3	130829057	130829273	7.54629	0.00139421	0.0790823	1.00604	0.615744	-1.0013	0.872402	-0.467482	0.994119	1.57058	0.697922	1	-1	0	1
chr3	133486303	133486771	54.5052	0.00125394	0.0746365	1.88377	0.714261	-0.223755	0.842771	-0.895923	0.998277	-0.695366	0.845865	1	0	0	0
chr3	133835222	133835465	17.909	0.00201263	0.0980696	1.29605	0.370044	0.769108	0.461426	-0.0827178	0.609734	0.955637	0.446393	1	0	0	0
chr3	134223755	134224766	77.5846	0.000568284	0.0457537	1.77156	0.575523	0.441663	0.676141	0.959372	0.779703	-0.350635	0.681816	1	0	0	0
chr3	136245822	136246022	30.1676	0.00179511	0.0917564	1.59652	0.604059	0.978178	0.710201	0.0662127	0.851547	-0.601998	0.739349	1	0	0	0
chr3	136696395	136697476	29.3039	0.0001934	0.0222175	2.14532	0.579789	0.22768	0.708265	1.54048	0.784571	0.861638	0.687953	1	0	1	0
chr3	136801855	136802966	34.8242	0.000829375	0.0579146	1.06778	0.350394	1.08416	0.417756	-0.172019	0.525944	0.287511	0.426466	1	1	0	0
chr3	140781241	140782093	26.6504	8.02486e-05	0.011518	1.35949	0.446038	-0.139035	0.565604	-0.900506	0.723827	0.678306	0.535446	1	0	0	0
chr3	140816338	140817207	95.5768	0.000853742	0.0589331	2.05317	0.516494	1.65302	0.603997	0.28215	0.715512	1.0868	0.605918	1	1	0	1
chr3	140858661	140860306	111.149	0.00172317	0.089758	1.57368	0.536564	0.0703473	0.630658	0.0425158	0.732293	-0.140925	0.630395	1	0	0	0
chr3	141632922	141633400	27.7984	0.000101468	0.0137924	1.6002	0.37179	0.888913	0.464612	0.126377	0.571686	0.941208	0.454896	1	0	0	0
chr3	143157968	143159193	151.543	0.0003416	0.0325146	1.26385	0.676691	-1.37481	0.794802	-0.707277	0.917991	-0.901921	0.790596	1	-1	0	0
chr3	143173904	143174229	21.2037	0.000587495	0.0467901	1.75068	0.759946	-1.1599	0.973273	0.279301	1.05816	-0.36927	0.923776	1	-1	0	0
chr3	143294226	143296029	131.861	0.00183833	0.0930154	1.39108	0.551944	-0.243802	0.652532	1.98074	0.741406	0.987017	0.643736	1	0	1	0
chr3	143485152	143485418	23.2293	0.00121676	0.0733573	2.79967	0.801032	-0.0657466	1.00216	1.17125	1.10618	2.16055	0.935963	1	0	1	1
chr3	143825576	143825792	11.4874	3.59444e-07	0.000160547	1.97109	0.679816	2.37631	0.820687	4.5216	0.849174	2.64315	0.801223	1	1	1	1
chr3	148902975	148903461	18.1112	0.00159549	0.0855975	1.73047	0.55164	0.0542766	0.692047	0.0354188	0.826378	0.713624	0.660005	1	0	0	0
chr3	151839046	151839306	19.2816	3.06643e-06	0.000946995	2.69873	0.582297	3.20254	0.68459	3.90352	0.746686	3.20909	0.679661	1	1	1	1
chr3	152381889	152383639	83.1444	0.000915326	0.0615158	1.94618	0.604202	0.369956	0.710802	0.28276	0.825828	0.195104	0.710273	1	0	0	0
chr3	153137742	153139684	195.511	0.001273	0.0753375	2.21941	0.574884	1.02565	0.67213	2.5851	0.771932	1.46128	0.669857	1	1	1	1
chr3	153215599	153215813	4.54879	0.000511164	0.0426434	1.20945	0.638191	1.80461	0.79973	3.30616	0.788419	1.59424	0.79109	1	1	1	1
chr3	153221675	153222490	326.463	3.06405e-05	0.00568946	2.84255	0.68732	1.31236	0.801345	4.13282	0.922082	1.81841	0.799734	1	1	1	1
chr3	156048184	156048384	9.27998	0.00076137	0.0551756	2.95712	0.766884	0.579062	1.01172	1.9737	1.05576	1.99606	0.914947	1	0	1	1
chr3	156416967	156418636	80.8061	0.00191376	0.0952966	1.64064	0.610049	1.23625	0.711621	-0.446639	0.847312	-0.232622	0.72071	1	1	0	0
chr3	156707274	156707853	24.7997	0.00126031	0.0749125	1.78451	0.603895	0.785231	0.719491	-0.571038	0.893692	-0.0271618	0.730682	1	0	0	0
chr3	157572450	157572923	36.0963	5.28041e-05	0.00850043	2.04694	0.410726	1.57893	0.493804	2.29122	0.551551	1.4152	0.49191	1	1	1	1
chr3	158081331	158081553	7.99298	0.00123281	0.0739181	1.17874	0.494461	2.22871	0.582489	1.00366	0.735135	0.725751	0.635096	1	1	1	0
chr3	158097646	158098588	472.054	0.00191325	0.0952966	2.0193	0.490084	1.68679	0.57035	1.91384	0.659649	1.02858	0.570944	1	1	1	1
chr3	158539477	158540123	23.435	0.00107175	0.067725	1.53999	0.487759	2.07716	0.57316	0.0485655	0.750152	1.41458	0.579268	1	1	0	1
chr3	161230741	161230941	6.68058	0.0020389	0.0984599	1.69764	0.502208	0.634561	0.69462	2.12349	0.678608	1.18364	0.628298	1	0	1	1
chr3	164254793	164255197	11.9899	1.94277e-05	0.00401123	1.09692	0.496723	2.18985	0.590946	2.88288	0.642384	1.4878	0.602739	1	1	1	1
chr3	165211800	165212349	23.9753	0.00107082	0.067725	1.09363	0.358135	1.43788	0.427632	0.986196	0.511182	0.240509	0.449774	1	1	0	0
chr3	165805521	165806615	93.0981	5.01066e-05	0.00820486	1.44128	0.484937	2.84738	0.561878	2.02923	0.651326	2.14636	0.563918	1	1	1	1
chr3	168573272	168574090	106.323	0.000487521	0.0412066	3.85042	0.825195	2.30017	0.966051	1.10514	1.12986	2.67129	0.96278	1	1	1	1
chr3	170096394	170096681	11.6899	0.00067088	0.0510582	1.67143	0.656932	0.404191	0.804097	-1.69852	1.1953	-0.155264	0.815108	1	0	-1	0
chr3	171875793	171877023	67.1594	0.000154851	0.0188295	2.00031	0.563586	0.424892	0.669398	0.197518	0.780395	0.343288	0.667378	1	0	0	0
chr3	171953205	171954165	68.6236	0.000735651	0.0540683	1.95777	0.718287	0.556247	0.844931	-1.0498	1.0227	-0.284682	0.852066	1	0	-1	0
chr3	172313846	172315828	94.9344	0.000543597	0.0443466	1.35457	0.4046	0.428576	0.479023	0.745191	0.552531	0.0221288	0.480395	1	0	0	0
chr3	172317996	172318381	22.3979	0.000232422	0.0251631	1.44778	0.545945	0.108054	0.661446	0.34377	0.76446	-0.869014	0.683959	1	0	0	0
chr3	172331645	172332859	70.569	0.00193785	0.0959943	1.15741	0.333918	0.657186	0.398095	1.30897	0.452554	0.38997	0.398076	1	0	1	0
chr3	172578002	172578452	26.3508	0.00202369	0.0982235	1.96694	0.670026	0.0406896	0.814695	0.122267	0.953977	0.23166	0.803367	1	0	0	0
chr3	173932654	173933393	44.9124	0.000309837	0.0304513	1.20182	0.580411	0.819895	0.686997	3.08083	0.769752	1.92269	0.674334	1	0	1	1
chr3	175193290	175194674	77.9177	0.000606408	0.0478319	2.7074	0.614769	1.21092	0.726698	2.57352	0.823648	2.24253	0.716669	1	1	1	1
chr3	175346886	175347544	70.3276	2.0791e-11	3.00896e-08	1.39628	0.602011	0.457522	0.725423	4.53124	0.791614	2.48058	0.698612	1	0	1	1
chr3	175426791	175427159	13.3236	5.51426e-09	4.21766e-06	1.29897	0.574444	0.951622	0.736222	3.91767	0.724899	2.33188	0.672975	1	0	1	1
chr3	176505833	176506606	75.1932	1.89374e-05	0.00393721	3.23772	0.753248	0.593093	0.89042	1.89358	1.01527	0.749784	0.885707	1	0	1	0
chr3	179076331	179076620	44.6217	0.000634602	0.0492531	2.34609	0.7438	0.41122	0.882325	-0.65786	1.06323	0.489644	0.877664	1	0	0	0
chr3	179141873	179142148	7.36852	0.000229567	0.0249088	1.24275	0.531865	0.381071	0.686091	-4.20775	1.58103	0.445267	0.663939	1	0	-1	0
chr3	181487615	181488134	29.5629	0.00202475	0.0982235	1.1448	0.612903	0.590173	0.735014	2.18001	0.820001	2.38722	0.710545	1	0	1	1
chr3	182484555	182485066	50.7351	0.000790905	0.0564158	3.76721	0.947546	1.14557	1.11666	0.556809	1.30762	2.41859	1.10324	1	1	0	1
chr3	182617634	182619511	146.483	0.000276301	0.0281098	1.93943	0.513842	0.606418	0.602854	1.40537	0.693454	0.159379	0.604231	1	0	1	0
chr3	183275483	183275912	23.1976	9.45172e-06	0.0022873	1.90029	0.443602	2.35813	0.518492	2.84732	0.573861	1.67868	0.525364	1	1	1	1
chr3	183306739	183307674	122.067	0.000275953	0.0280937	1.68114	0.541725	1.35141	0.633906	3.18965	0.724405	1.41233	0.632364	1	1	1	1
chr3	183529803	183530246	73.8726	0.00173153	0.0899818	2.24465	0.754858	1.15891	0.882568	1.30062	1.01935	-0.598067	0.897781	1	1	1	0
chr3	185423209	185423839	46.937	0.00179812	0.0918185	1.04461	0.576188	0.6923	0.68055	2.79386	0.767478	0.68006	0.677817	1	0	1	0
chr3	186413742	186415097	200.224	0.000310313	0.030468	1.20544	0.6269	0.318909	0.731861	3.16401	0.840797	0.787829	0.729742	1	0	1	0
chr3	187043935	187044603	92.6383	0.000383333	0.0351692	1.9221	0.541884	1.8213	0.632536	1.98328	0.727879	0.110842	0.645037	1	1	1	0
chr3	187112784	187113439	27.4962	0.00153817	0.0837869	1.48189	0.47233	0.492661	0.574859	1.69095	0.637873	0.267146	0.573511	1	0	1	0
chr3	187116742	187117106	21.5637	0.000428844	0.0377605	2.03183	0.752295	-0.460666	0.92551	0.217713	1.05338	-0.644224	0.922292	1	0	0	0
chr3	187999839	188000858	66.5568	0.00112686	0.0700518	1.25049	0.603035	0.327758	0.714157	-0.0199693	0.83585	2.37966	0.700589	1	0	0	1
chr3	188954631	188954939	40.3725	0.00167482	0.0882037	1.90821	0.554666	1.46038	0.660238	2.90244	0.738298	1.83625	0.65238	1	1	1	1
chr3	191382689	191383096	33.0877	0.000239218	0.0255985	2.90793	0.688654	2.68111	0.805157	2.90337	0.917019	1.0041	0.825395	1	1	1	1
chr3	192038700	192039906	95.4408	3.08243e-05	0.00570523	1.76791	0.641632	0.456889	0.758167	3.60374	0.857473	1.85314	0.747318	1	0	1	1
chr3	192566748	192567167	41.5592	0.000979102	0.0641376	1.7064	0.469048	2.06716	0.54885	1.93901	0.632516	2.2975	0.54432	1	1	1	1
chr3	192830273	192831685	104.401	0.00208224	0.0995233	1.07197	0.460549	0.0470752	0.540934	-0.087919	0.630163	-0.455247	0.542872	1	0	0	0
chr3	192886522	192888098	91.7821	3.34418e-05	0.00602029	1.76375	0.601067	0.275355	0.70496	-0.930767	0.83933	-0.84385	0.71331	1	0	0	0
chr3	195446492	195447067	47.4451	0.000615346	0.0483211	2.72841	0.732424	0.408241	0.872733	1.14305	0.997315	0.332031	0.869884	1	0	1	0
chr3	195537912	195538369	176.632	0.00151009	0.0828381	2.31968	0.613734	1.86001	0.715316	2.27471	0.825098	0.613783	0.719503	1	1	1	0
chr3	195565556	195565989	19.8597	0.00111925	0.0697173	1.08958	0.302556	0.674399	0.393382	0.254295	0.481245	0.334443	0.393095	1	0	0	0
chr4	11179653	11180027	10.5375	0.00139325	0.0790586	-1.10088	0.431929	0.0531681	0.513172	-0.610801	0.650366	0.375122	0.4936	-1	0	0	0
chr4	11646983	11647207	7.10476	0.000157408	0.0190618	-1.24938	0.45645	-0.346926	0.548984	-4.24103	1.49173	-1.47817	0.594654	-1	0	-1	-1
chr4	12761504	12762160	77.0445	1.27554e-06	0.000459252	2.59308	0.651774	0.0151607	0.776193	-0.519424	0.919423	0.437101	0.76719	1	0	0	0
chr4	14347605	14348309	54.6433	0.000106638	0.0143153	2.19051	0.684866	-0.260787	0.815568	-0.16221	0.94911	0.0950315	0.807314	1	0	0	0
chr4	14782877	14783791	131.996	0.00157079	0.0847974	2.71232	0.753654	0.350857	0.8824	0.822033	1.0195	0.664135	0.879471	1	0	0	0
chr4	16327668	16327949	10.259	0.00099112	0.0646198	1.07782	0.461478	2.21812	0.544316	0.711376	0.717508	1.49691	0.557499	1	1	0	1
chr4	21768400	21768666	15.6138	0.00136835	0.0783274	1.72442	0.541762	2.57558	0.626419	2.26007	0.713013	1.95693	0.633376	1	1	1	1
chr4	23717561	23717863	23.977	0.00172153	0.0897193	2.40457	0.632111	2.09808	0.750153	2.68184	0.843226	3.04638	0.733951	1	1	1	1
chr4	26410782	26411019	14.4989	0.000253034	0.0264695	2.08933	0.573187	2.51496	0.676036	3.04144	0.74417	1.33924	0.703058	1	1	1	1
chr4	27684552	27685016	49.8874	5.02644e-05	0.00821194	1.12689	0.531887	2.19529	0.619285	2.79853	0.705174	2.54011	0.615376	1	1	1	1
chr4	27813445	27814565	110.498	0.000134841	0.0170332	1.33333	0.596413	3.02868	0.690032	1.5771	0.80396	2.67152	0.690197	1	1	1	1
chr4	27861348	27862189	59.6432	0.00100075	0.0649545	1.50005	0.628708	1.66677	0.734732	2.49515	0.840859	2.99398	0.727248	1	1	1	1
chr4	30264046	30264335	9.01477	1.44383e-05	0.00319785	1.26667	0.748729	2.01254	0.891599	4.03378	0.948095	0.490902	0.957142	1	1	1	0
chr4	30380234	30380759	58.4272	0.000245523	0.0260186	1.49302	0.624656	2.52628	0.728208	2.91489	0.833194	3.14634	0.72418	1	1	1	1
chr4	30714495	30714707	20.362	6.97326e-06	0.00181522	1.57989	0.658425	2.32036	0.776739	3.64912	0.854369	3.54568	0.757025	1	1	1	1
chr4	31737458	31737920	34.1374	0.000401437	0.0362224	1.78257	0.539248	2.67782	0.630276	2.32326	0.723134	2.6657	0.627646	1	1	1	1
chr4	36351121	36351399	28.4498	0.00173719	0.0900869	2.45205	0.60511	2.49021	0.710911	2.9426	0.800953	2.6508	0.705697	1	1	1	1
chr4	42995426	42995671	13.5914	3.26621e-05	0.00592328	1.53584	0.649918	2.0821	0.781203	3.0648	0.852238	3.35544	0.750869	1	1	1	1
chr4	44916463	44917181	36.7922	1.71439e-05	0.00364402	1.04409	0.434304	2.47304	0.497783	1.71653	0.580852	1.73587	0.502382	1	1	1	1
chr4	44926781	44927638	26.9672	0.000609275	0.0480196	1.1492	0.494041	2.35549	0.575935	1.84718	0.667972	2.11921	0.575494	1	1	1	1
chr4	45294649	45294849	5.66703	0.000409202	0.0366717	1.06325	0.632188	0.977928	0.808902	2.91684	0.775552	2.30387	0.717182	1	0	1	1
chr4	47744376	47744585	8.48108	0.000161168	0.0193907	1.27418	0.57633	1.28548	0.727244	3.15407	0.733797	2.18643	0.676991	1	1	1	1
chr4	52060135	52060572	12.1219	0.000393798	0.0357572	-1.00501	0.320424	-1.81882	0.465155	-1.34524	0.529079	-1.15013	0.40538	-1	-1	-1	-1
chr4	54971434	54971893	21.7948	6.84706e-05	0.0103117	2.01889	0.592049	2.22604	0.717225	3.26719	0.782271	3.09224	0.697368	1	1	1	1
chr4	55561929	55562266	32.2557	0.000897966	0.060792	1.95831	0.665929	2.49003	0.776255	3.52787	0.87106	2.95836	0.769657	1	1	1	1
chr4	55752975	55753216	6.04676	3.05154e-05	0.00567651	1.78005	0.679831	2.02337	0.829991	3.86776	0.81528	2.44405	0.791458	1	1	1	1
chr4	57945197	57945848	22.0054	0.000559128	0.0452015	1.08685	0.580715	2.09511	0.68171	1.59333	0.790663	2.7791	0.670878	1	1	1	1
chr4	59818728	59819143	24.4974	0.000719282	0.0533432	1.67141	0.73426	3.37649	0.850025	3.21698	0.967104	3.2159	0.849299	1	1	1	1
chr4	62912604	62912806	5.04102	5.90655e-05	0.00924623	-1.07571	0.787031	0.580733	0.905543	2.62358	0.940497	1.14023	0.868323	-1	0	1	1
chr4	65007885	65008147	12.5479	9.4024e-07	0.000357725	2.67457	0.922138	3.9589	1.06033	4.7855	1.15182	5.19621	1.04012	1	1	1	1
chr4	67934696	67936544	60.4571	0.000113815	0.0149795	1.18388	0.442601	0.134706	0.532324	0.209594	0.617693	1.82368	0.514833	1	0	0	1
chr4	67961658	67961886	7.68333	0.00156064	0.0844911	1.73234	0.762661	-0.017474	1.03101	-2.9332	1.72517	1.72402	0.913936	1	0	-1	1
chr4	68494130	68495083	68.9434	0.00203458	0.0984083	2.48013	0.614911	1.90065	0.721287	1.42678	0.837425	2.82268	0.715102	1	1	1	1
chr4	69689624	69689825	11.314	0.000414676	0.036965	1.20008	0.67607	2.49528	0.792751	1.46703	0.951138	3.01652	0.778145	1	1	1	1
chr4	69881213	69881488	25.2963	1.67348e-06	0.000577865	2.63942	0.826255	2.90773	0.976636	4.61171	1.06848	5.04983	0.951346	1	1	1	1
chr4	70505202	70505470	30.8664	0.000448776	0.0389236	1.07223	0.603909	2.01245	0.707917	2.87005	0.797942	2.53775	0.699969	1	1	1	1
chr4	71184263	71184510	32.49	5.58232e-05	0.00886704	1.60576	0.525037	2.25521	0.614291	3.18662	0.686853	2.32815	0.610558	1	1	1	1
chr4	71527128	71527346	9.12595	0.000431829	0.0379609	1.01713	0.44557	1.51084	0.570553	1.46299	0.666254	2.27182	0.528468	1	1	1	1
chr4	73446033	73446680	53.2071	0.000687197	0.0518362	1.14866	0.509714	1.01491	0.604158	2.09989	0.683397	2.36208	0.591691	1	1	1	1
chr4	78627633	78627922	14.0308	0.000108974	0.0145303	1.29899	0.75863	-0.67859	0.981561	3.40619	0.992207	0.773252	0.901771	1	0	1	0
chr4	79338218	79338418	9.9165	0.000237964	0.0255012	3.72543	0.931219	2.47847	1.11778	4.63218	1.1383	4.07409	1.05014	1	1	1	1
chr4	80036901	80037408	28.9329	1.58738e-05	0.00344346	1.48318	0.577101	2.92426	0.667845	1.18341	0.799849	0.615925	0.697836	1	1	1	0
chr4	80365960	80366247	21.7273	0.00161716	0.0863065	1.2227	0.503365	0.862681	0.62037	2.25026	0.672904	2.02937	0.589992	1	0	1	1
chr4	83644742	83645011	22.9647	0.000104095	0.0140888	1.44173	0.472706	1.93873	0.556814	1.97663	0.634132	2.59594	0.542679	1	1	1	1
chr4	84220842	84222012	86.4388	0.000908699	0.0611898	1.05016	0.591458	2.5323	0.686855	2.52152	0.791997	1.16375	0.690764	1	1	1	1
chr4	84235176	84236011	120.582	0.00162301	0.0864777	1.47655	0.689152	2.1639	0.802416	3.59481	0.922118	2.03655	0.802091	1	1	1	1
chr4	88012645	88012894	23.9051	0.000445036	0.0387327	1.84825	0.536088	1.67109	0.635952	3.01305	0.700082	1.29469	0.63738	1	1	1	1
chr4	88359414	88359966	44.9916	1.86086e-05	0.00388817	1.95315	0.816803	0.899443	0.963383	4.91278	1.08214	2.08136	0.948879	1	0	1	1
chr4	91198761	91199370	67.5398	0.00109584	0.0687343	2.11948	0.771964	1.6414	0.915736	4.07255	1.02345	2.88576	0.900806	1	1	1	1
chr4	94406733	94407027	32.497	0.00108319	0.0682214	1.99812	0.573027	2.30187	0.675024	3.10127	0.757472	2.59277	0.669226	1	1	1	1
chr4	95835774	95836002	9.20315	4.33179e-06	0.0012309	2.40462	0.695088	2.49625	0.850001	4.23169	0.874796	3.54092	0.805365	1	1	1	1
chr4	98249036	98249311	14.2062	1.98728e-06	0.000657757	1.05988	0.498116	0.236026	0.636345	2.95875	0.631941	1.14557	0.589901	1	0	1	1
chr4	98580778	98581575	34.7915	0.00104845	0.0668842	1.0601	0.565842	1.21123	0.669788	2.91477	0.747117	1.08245	0.667635	1	1	1	1
chr4	100945754	100946140	19.6801	0.000855068	0.0589558	2.71043	0.797674	1.4468	0.965943	0.965742	1.14153	3.43507	0.927402	1	1	0	1
chr4	101183298	101183502	7.01837	0.00111697	0.0696601	1.30397	0.66912	-0.566362	0.929303	2.57556	0.856379	0.625403	0.81148	1	0	1	0
chr4	101232131	101232678	20.8163	6.16122e-06	0.00164618	1.12863	0.566846	0.928132	0.679464	3.36615	0.72885	0.956962	0.670631	1	0	1	0
chr4	102546609	102546917	28.9415	0.000382253	0.0350919	2.6673	0.658767	1.78261	0.779865	3.20243	0.872484	1.02144	0.788537	1	1	1	1
chr4	102612634	102613524	64.6892	3.53593e-05	0.00627369	1.29135	0.537037	0.367439	0.638504	2.73849	0.717168	0.23	0.637088	1	0	1	0
chr4	102616693	102617017	39.1315	2.01776e-05	0.00413406	3.10316	0.809085	0.223329	0.977812	3.70057	1.0772	0.54933	0.963245	1	0	1	0
chr4	104191130	104192317	51.3978	9.09594e-05	0.0127033	1.27517	0.374524	2.07433	0.436409	1.76506	0.505694	1.70836	0.437552	1	1	1	1
chr4	106898708	106898908	11.0554	3.14455e-05	0.00577718	1.1645	0.563921	0.45503	0.752243	2.53961	0.742455	2.526	0.654456	1	0	1	1
chr4	114595224	114595582	61.6173	0.00099821	0.0648854	3.03885	0.859929	-0.128685	1.02483	0.121595	1.18386	0.684968	1.00957	1	0	0	0
chr4	115145104	115146146	51.8741	0.0019844	0.0972882	1.4115	0.482441	2.05236	0.563044	1.90314	0.648145	0.827198	0.57272	1	1	1	0
chr4	116752109	116752344	17.1601	0.0018964	0.0947037	2.03275	0.716625	2.72501	0.841518	3.20486	0.93891	3.27431	0.829556	1	1	1	1
chr4	116874671	116874958	9.47172	0.000411417	0.0367332	1.68985	0.768943	3.85059	0.864716	2.28375	1.01007	2.18684	0.8935	1	1	1	1
chr4	121056264	121056469	8.46139	0.00181648	0.0923373	1.44654	0.533838	1.24832	0.677208	2.68996	0.687237	1.50285	0.647809	1	1	1	1
chr4	121898118	121898476	26.6432	0.00123853	0.0740794	1.08375	0.463735	1.34157	0.548268	2.31442	0.613222	0.57589	0.557956	1	1	1	0
chr4	122758048	122758444	20.5604	9.79851e-05	0.0134241	1.98855	0.457315	2.41853	0.536874	1.40358	0.649573	1.68106	0.546299	1	1	1	1
chr4	123102759	123103218	22.5472	1.36295e-07	7.09691e-05	1.64173	0.443407	3.03647	0.51854	2.16184	0.60133	1.97938	0.530994	1	1	1	1
chr4	124334171	124334379	15.862	0.00030927	0.0304158	2.70233	0.741699	2.54367	0.878437	3.87367	0.949053	3.64605	0.851841	1	1	1	1
chr4	124631715	124632188	49.3602	1.85841e-07	9.36303e-05	1.40688	0.581549	1.91565	0.679974	4.11085	0.760911	2.65963	0.672134	1	1	1	1
chr4	125796236	125796444	10.2051	9.37104e-06	0.0022715	1.89221	0.649049	-0.963348	0.988192	2.75759	0.850297	2.1781	0.758566	1	0	1	1
chr4	128801784	128802122	23.3321	0.00128774	0.0757651	1.13671	0.551966	0.731056	0.667108	2.43553	0.730534	0.0448638	0.678142	1	0	1	0
chr4	136864621	136864908	22.528	0.00130079	0.0762443	1.77933	0.737467	2.99656	0.859025	3.4334	0.96619	3.04111	0.855803	1	1	1	1
chr4	139419245	139419856	57.0672	0.00110114	0.0689793	1.63496	0.61661	0.415283	0.735191	2.97146	0.822341	1.61029	0.720085	1	0	1	1
chr4	142126964	142127224	22.1516	0.000805889	0.0570295	1.12743	0.564346	1.58566	0.665215	2.62558	0.736305	2.41998	0.647896	1	1	1	1
chr4	144374059	144374461	20.8131	1.89501e-05	0.00393721	1.23793	0.431037	1.06564	0.522675	2.69872	0.556991	1.04549	0.515234	1	1	1	1
chr4	145865383	145865616	16.53	4.64839e-05	0.00777553	2.48449	0.750792	-0.823171	1.04781	2.14087	1.01574	0.660659	0.928124	1	0	1	0
chr4	146916565	146916789	12.4293	0.000105058	0.0141759	2.08298	0.6186	1.95683	0.73433	3.45046	0.778835	1.2557	0.749745	1	1	1	1
chr4	149238193	149238460	8.21496	5.39602e-07	0.000225973	1.86611	0.613364	2.34491	0.735392	1.41798	0.927289	3.63124	0.689836	1	1	1	1
chr4	150402956	150403436	87.0123	1.14303e-10	1.39449e-07	2.15458	0.572219	2.87947	0.668594	5.08669	0.754585	2.27171	0.670707	1	1	1	1
chr4	155639663	155640484	42.1136	0.00111357	0.0695657	1.14474	0.599742	1.01178	0.710643	2.98135	0.793306	1.9092	0.698161	1	1	1	1
chr4	157739303	157739575	17.7287	0.000101436	0.0137924	3.49124	0.951941	1.59195	1.17373	5.13515	1.20839	3.30567	1.10562	1	1	1	1
chr4	157978739	157979105	45.4736	0.00202075	0.0982235	1.51775	0.55599	2.28835	0.646354	2.72314	0.736385	2.29409	0.644453	1	1	1	1
chr4	158624932	158625245	36.8817	0.00117979	0.0718978	1.27615	0.540147	2.1924	0.63266	2.70393	0.71542	1.51828	0.638049	1	1	1	1
chr4	159422046	159422347	11.9019	0.000309522	0.0304305	1.68546	0.468183	1.70827	0.58378	0.133757	0.824744	2.08793	0.55917	1	1	0	1
chr4	159764404	159764670	17.1056	3.44013e-05	0.00614433	1.51042	0.626563	2.22788	0.745535	3.73063	0.802839	2.70999	0.730117	1	1	1	1
chr4	162169060	162169288	15.1638	0.000229724	0.0249167	1.03217	0.76457	2.35258	0.896138	3.37964	0.993266	3.10631	0.881105	1	1	1	1
chr4	162274338	162274845	43.122	0.000100161	0.0136714	1.32345	0.831936	1.55961	0.97786	4.27206	1.10379	3.28426	0.964335	1	1	1	1
chr4	169351953	169352203	15.4089	0.00121142	0.0731713	1.63767	0.791251	1.74358	0.929996	2.40917	1.04763	-1.23673	1.04739	1	1	1	-1
chr4	174764199	174764421	15.4085	0.000199432	0.0226898	1.9644	0.757949	2.83083	0.890977	3.53923	0.978468	3.83432	0.871785	1	1	1	1
chr4	176036270	176037103	41.6122	0.00178449	0.0915179	1.20941	0.434956	0.405944	0.5199	-0.884958	0.660428	0.466385	0.515451	1	0	0	0
chr4	176362650	176363866	142.353	0.000426136	0.0376344	1.44057	0.522561	1.81744	0.608169	-1.02884	0.742541	1.02154	0.610132	1	1	-1	1
chr4	177890078	177890446	10.2833	0.000198255	0.0225945	1.02596	0.697386	2.71855	0.814692	-0.427625	1.13278	0.0271613	0.896806	1	1	0	0
chr4	180028729	180029044	23.3393	0.000827297	0.0577995	2.2884	0.656356	2.16536	0.782407	2.157	0.891965	3.37348	0.762772	1	1	1	1
chr4	180538430	180539616	62.8824	0.00172113	0.0897144	2.05234	0.710571	2.56377	0.83074	2.59466	0.954436	3.61384	0.825542	1	1	1	1
chr4	180557304	180557713	16.1747	2.83846e-05	0.00536849	1.09486	0.519775	1.48422	0.626772	0.676396	0.770811	2.66995	0.599535	1	1	0	1
chr4	181821683	181822253	27.0877	1.65304e-08	1.11936e-05	1.24461	0.508548	1.33933	0.612313	3.51282	0.653967	2.54702	0.587025	1	1	1	1
chr5	6651048	6652474	94.2643	0.000467201	0.0401076	1.56772	0.657899	-0.371206	0.773484	0.107201	0.892023	-1.22352	0.779716	1	0	0	-1
chr5	16066379	16068228	212.957	0.000145908	0.0180694	2.17621	0.437684	2.01218	0.510703	2.44571	0.587372	1.65346	0.511075	1	1	1	1
chr5	19713768	19714108	30.0708	0.0014974	0.0826017	1.94239	0.567017	2.18419	0.656392	2.71181	0.745898	1.08702	0.667352	1	1	1	1
chr5	20371023	20371229	7.61871	0.000160545	0.0193545	1.60327	0.614872	2.44499	0.72133	3.39558	0.768735	2.06204	0.72385	1	1	1	1
chr5	26868534	26868840	18.5886	0.000438161	0.0383181	2.15335	0.667231	1.1736	0.805409	-0.0781719	0.999025	-0.141813	0.846147	1	1	0	0
chr5	26889861	26890166	24.22	0.000495216	0.0417018	2.26918	0.646608	2.32145	0.756205	1.80146	0.88108	0.186766	0.803615	1	1	1	0
chr5	32092925	32093562	113.783	0.0015037	0.0827274	2.15274	0.530631	0.933273	0.623316	1.45212	0.717199	0.838068	0.622355	1	0	1	0
chr5	32295029	32295481	42.7988	0.000474302	0.0405185	2.05123	0.702909	-0.224746	0.85157	2.87462	0.938132	0.691411	0.829755	1	0	1	0
chr5	32406648	32407045	39.8227	0.000106738	0.0143153	2.1948	0.690718	0.230835	0.823243	-0.406246	0.983176	0.223994	0.818982	1	0	0	0
chr5	35436519	35436734	11.2195	2.91702e-05	0.0054715	1.78249	0.68829	1.19	0.864623	0.822109	1.01379	3.51791	0.794673	1	1	0	1
chr5	36273554	36274536	47.7361	1.97278e-05	0.00405881	1.98211	0.458531	0.537177	0.5506	0.259996	0.648183	0.591457	0.545676	1	0	0	0
chr5	36739654	36740169	87.4456	0.00090862	0.0611898	1.75349	0.407637	0.895017	0.482436	1.25848	0.55356	1.1208	0.478504	1	0	1	1
chr5	36887552	36887890	14.5071	0.00188031	0.0942992	1.32713	0.598329	0.82482	0.71145	-2.11362	1.13302	0.100281	0.723298	1	0	-1	0
chr5	37435919	37436554	31.0889	0.000463254	0.0399212	1.48392	0.592893	0.866851	0.709355	3.07727	0.782551	0.968476	0.702694	1	0	1	0
chr5	43530689	43531225	28.8871	2.75075e-07	0.000130148	3.02169	0.588272	1.66909	0.710522	-0.486293	0.967324	2.06439	0.69762	1	1	0	1
chr5	52915034	52915748	66.4458	0.00204977	0.0987712	1.95862	0.466522	1.44692	0.54981	1.2942	0.63676	1.86836	0.54472	1	1	1	1
chr5	53929625	53929941	19.7796	0.000934299	0.0622665	2.41418	0.578617	1.89068	0.691264	0.639654	0.851065	1.61725	0.690899	1	1	0	1
chr5	54530998	54532090	67.9075	0.00182828	0.0926974	1.17547	0.705962	-0.665397	0.836148	1.95683	0.944902	-0.852409	0.835622	1	0	1	0
chr5	55166113	55166798	28.716	0.000489072	0.0412943	1.07511	0.309877	1.04258	0.377201	0.968407	0.438359	0.143689	0.391918	1	1	0	0
chr5	55364760	55365113	16.7786	0.00205182	0.0988222	2.22612	0.670824	0.397819	0.82891	0.720852	0.944767	0.531365	0.812173	1	0	0	0
chr5	55966255	55966577	16.7648	0.000688045	0.0518527	1.7903	0.568115	0.750111	0.685158	-0.340997	0.879803	0.128379	0.696603	1	0	0	0
chr5	56314575	56314913	40.4091	0.000267323	0.0274805	1.79378	0.50615	0.229066	0.615615	0.102902	0.725721	0.506193	0.605864	1	0	0	0
chr5	56837784	56841023	202.881	0.00202509	0.0982235	1.60138	0.514423	1.21084	0.599906	0.682745	0.696804	-0.000219659	0.603595	1	1	0	0
chr5	57128310	57128658	28.7504	0.000140704	0.0175598	2.54356	0.657448	-0.0807832	0.814596	1.99113	0.884411	0.784857	0.782334	1	0	1	0
chr5	57598052	57599107	81.1428	0.000221869	0.0243782	1.14409	0.443367	-0.675071	0.535578	-0.0125626	0.613891	0.520587	0.519762	1	0	0	0
chr5	59565472	59566004	142.696	0.000638403	0.0493793	1.98676	0.681907	-0.26111	0.799457	-0.715001	0.935612	0.137628	0.796066	1	0	0	0
chr5	59608768	59610292	101.385	0.00018345	0.0212982	1.20982	0.482068	-0.394054	0.570269	-0.555847	0.666103	-0.417321	0.568264	1	0	0	0
chr5	60764802	60765828	78.1329	0.00150658	0.0827512	2.40618	0.62098	0.852227	0.73023	0.212983	0.859075	1.26148	0.725643	1	0	0	1
chr5	60972240	60972616	20.0783	0.00187568	0.0941938	1.1428	0.715715	-0.233682	0.864044	-2.47287	1.2635	-0.692304	0.869255	1	0	-1	0
chr5	61768688	61769096	46.6991	0.000661599	0.050551	1.00354	0.554184	-0.32061	0.668807	0.152721	0.766507	1.91913	0.643577	1	0	0	1
chr5	62354101	62354429	29.2346	0.000262827	0.0271419	2.45963	0.616379	0.739826	0.742755	1.80695	0.830161	0.72791	0.736874	1	0	1	0
chr5	62521366	62521659	14.4574	0.000816757	0.0574548	2.1254	0.751478	-0.0200246	0.95004	2.7623	0.990623	0.522214	0.910707	1	0	1	0
chr5	67015263	67016009	48.2684	0.00122169	0.0734899	1.72552	0.567847	-0.16375	0.681568	0.721772	0.775304	0.215462	0.671752	1	0	0	0
chr5	71740070	71740399	19.1562	0.00126337	0.0750042	1.50163	0.633824	-1.01637	0.844906	0.340232	0.903123	1.40599	0.746747	1	-1	0	1
chr5	72822401	72824116	72.7985	0.00148791	0.0822789	1.07835	0.286823	0.480791	0.345261	0.816537	0.396068	0.422236	0.342781	1	0	0	0
chr5	76483515	76485858	150.768	0.000323353	0.0313129	1.30555	0.541021	-0.715543	0.638287	-0.330004	0.737808	-0.220159	0.633698	1	0	0	0
chr5	79946619	79946822	6.81031	0.00080088	0.0568117	1.01447	0.599817	-0.365179	0.805683	-1.23286	1.22788	1.79292	0.671067	1	0	-1	1
chr5	81773099	81773948	74.0931	2.73787e-05	0.00523371	2.88417	0.690366	0.145678	0.816994	1.34441	0.932578	0.454552	0.81071	1	0	1	0
chr5	81909713	81910082	21.2354	0.000491712	0.0414896	1.15935	0.70655	0.866394	0.843071	3.53224	0.929623	0.779945	0.838937	1	0	1	0
chr5	82816619	82817207	41.9255	2.77757e-05	0.00528039	1.94327	0.527535	0.36544	0.634215	0.172384	0.750218	0.136506	0.633687	1	0	0	0
chr5	82884951	82886333	141.227	0.00165969	0.0877042	2.17024	0.594873	0.798488	0.69619	0.158505	0.813749	0.974148	0.69435	1	0	0	0
chr5	82894747	82895353	37.7336	0.000434238	0.0380878	1.68297	0.497879	0.858407	0.604249	2.31208	0.666233	0.486403	0.606697	1	0	1	0
chr5	82911723	82912993	144.774	0.00156801	0.0846906	1.46083	0.581449	-0.622045	0.684601	-0.447529	0.7948	0.145361	0.67885	1	0	0	0
chr5	82917699	82918666	29.194	0.000827271	0.0577995	1.25342	0.440972	0.176864	0.534525	-0.744965	0.662546	0.239627	0.526615	1	0	0	0
chr5	82969115	82969533	17.0301	0.000170684	0.0202255	1.95363	0.55987	1.08819	0.672615	-0.548032	0.911371	0.26327	0.689214	1	1	0	0
chr5	84197609	84198276	34.6423	0.000188786	0.0217722	1.11215	0.541614	2.81681	0.624893	1.80886	0.730321	2.03592	0.628943	1	1	1	1
chr5	85638499	85638699	7.48629	0.00127496	0.0753603	1.24496	0.798709	2.76827	0.937712	-2.23952	1.62827	1.16008	0.974606	1	1	-1	1
chr5	86074968	86075613	54.9349	0.000555562	0.0450144	2.12834	0.669008	2.86352	0.778265	3.89328	0.886794	2.39959	0.779656	1	1	1	1
chr5	86155783	86156133	14.5519	5.21201e-09	4.02823e-06	1.18991	0.644614	0.969143	0.785458	4.48547	0.811773	0.913893	0.775536	1	0	1	0
chr5	86968279	86968704	14.3801	0.00208368	0.0995761	1.9005	0.491239	1.93808	0.597389	0.864669	0.733604	1.91132	0.589011	1	1	0	1
chr5	87307854	87308422	61.5619	0.000937704	0.0624512	2.8828	0.637054	2.01185	0.746583	1.09463	0.873982	1.81074	0.746273	1	1	1	1
chr5	87687040	87687335	9.8353	0.000959554	0.0633526	1.20384	0.785063	0.319629	0.990961	0.903636	1.12303	3.07342	0.89418	1	0	0	1
chr5	87850506	87851216	23.2019	0.000902365	0.0610053	1.2661	0.62839	1.28103	0.757081	2.82472	0.831796	2.61668	0.730632	1	1	1	1
chr5	89308611	89309527	72.4145	7.20323e-05	0.0106493	2.51103	0.552353	2.10556	0.646252	1.10913	0.758963	0.880415	0.655326	1	1	1	0
chr5	89595228	89595450	7.89157	0.000502173	0.0421075	1.85323	0.681498	0.328707	0.940584	3.24021	0.880788	1.43453	0.835835	1	0	1	1
chr5	90398483	90399165	39.045	0.000236481	0.0254452	1.77994	0.569334	0.157104	0.687592	-0.835263	0.853006	0.920238	0.670904	1	0	0	0
chr5	91641810	91642038	13.5255	0.000482303	0.0408908	2.69018	0.646362	2.95853	0.743003	3.16173	0.821583	2.49419	0.747443	1	1	1	1
chr5	92019472	92019828	18.9497	2.71299e-05	0.00520696	2.66792	0.625127	2.60291	0.740003	3.98031	0.800644	2.92745	0.728798	1	1	1	1
chr5	92332102	92332516	16.7888	0.000294119	0.0293659	1.82467	0.419869	1.70593	0.514304	1.72891	0.58829	1.18675	0.520668	1	1	1	1
chr5	92401493	92404461	276.686	2.79294e-05	0.00530278	3.07004	0.552867	1.86434	0.645749	2.00438	0.745303	1.87119	0.6451	1	1	1	1
chr5	92420300	92420977	49.0118	2.8157e-05	0.00533569	3.06212	0.698629	0.9153	0.83301	0.406764	0.984644	2.01158	0.816469	1	0	0	1
chr5	92473087	92473302	8.98678	7.12337e-05	0.0105736	2.67869	0.663517	0.30968	0.882053	1.39242	0.948292	1.39084	0.796872	1	0	1	1
chr5	92518314	92518986	110.006	2.66588e-06	0.000845403	2.58674	0.454245	1.65772	0.535212	2.79055	0.607178	2.04268	0.531193	1	1	1	1
chr5	94850110	94850597	43.9808	0.000198262	0.0225945	1.25478	0.444387	1.3444	0.52947	2.53602	0.588927	1.89235	0.51971	1	1	1	1
chr5	95617151	95617415	28.7705	0.00101545	0.065664	2.62823	0.710168	0.960293	0.841117	0.722008	0.9788	0.495661	0.844556	1	0	0	0
chr5	95811948	95812448	66.6049	0.00115363	0.0710679	1.81403	0.673932	-0.707585	0.807103	1.02726	0.911286	0.152232	0.792513	1	0	1	0
chr5	96000402	96000825	24.3156	0.000989862	0.0646179	1.57243	0.600018	-0.313044	0.733457	-1.1361	0.91755	0.508046	0.708196	1	0	-1	0
chr5	96721379	96721644	14.5438	3.37572e-05	0.00605862	1.34411	0.412141	0.0141825	0.555029	1.86951	0.547152	0.299851	0.521415	1	0	1	0
chr5	97231100	97231359	22.2595	0.00121168	0.0731713	1.83003	0.578047	2.0993	0.686246	3.09774	0.760159	1.55289	0.69165	1	1	1	1
chr5	97838328	97838528	6.33915	0.00150088	0.0826403	1.33958	0.759561	1.70743	0.876549	0.364806	1.17723	2.89947	0.823098	1	1	0	1
chr5	97844876	97845162	13.8942	0.00101553	0.065664	1.16863	0.50846	0.636951	0.636322	2.41913	0.670363	0.281017	0.637789	1	0	1	0
chr5	98069680	98070463	32.6439	0.000860474	0.0591814	1.29618	0.49656	0.915053	0.594843	1.09226	0.682587	2.40214	0.571657	1	0	1	1
chr5	99193654	99194215	9.11158	0.000120914	0.0156025	1.41338	0.587207	1.79461	0.69592	-1.36194	1.24201	2.43237	0.671794	1	1	-1	1
chr5	100647250	100648171	108.785	0.00061555	0.0483211	1.4976	0.47464	0.840539	0.557385	2.42678	0.633127	0.532092	0.557967	1	0	1	0
chr5	100800331	100801160	160.999	0.00137183	0.0784918	2.26117	0.675361	0.086998	0.790265	0.798177	0.911694	0.0457291	0.789219	1	0	0	0
chr5	100813572	100814274	21.4966	0.00207019	0.0992989	1.9021	0.570442	1.53631	0.680422	-0.536299	0.904912	1.25843	0.680568	1	1	0	1
chr5	102531616	102531902	11.8846	0.000427215	0.0376845	1.28575	0.539217	-0.0226268	0.710768	2.428	0.696658	1.58984	0.627975	1	0	1	1
chr5	102582639	102584063	47.9898	0.00138486	0.0788552	1.24128	0.426061	1.02492	0.503466	-0.458077	0.625122	0.252282	0.509729	1	1	0	0
chr5	103544505	103545675	47.4137	0.0014341	0.080388	1.75518	0.517612	1.35779	0.607645	0.61599	0.715473	0.163695	0.619227	1	1	0	0
chr5	103808444	103809042	61.4367	0.000817358	0.0574827	2.01037	0.585617	2.85794	0.679572	3.06296	0.778004	2.22528	0.681621	1	1	1	1
chr5	104353404	104353627	9.20733	0.000201643	0.0228315	2.09672	0.613401	0.923437	0.756052	1.16798	0.86632	-0.198504	0.803751	1	0	1	0
chr5	106195750	106196526	22.936	0.00141024	0.0796857	1.51927	0.422176	1.7394	0.501337	1.99572	0.563438	0.985893	0.510948	1	1	1	0
chr5	108003121	108003651	82.0939	0.00124027	0.0740936	2.1855	0.578186	2.09122	0.675093	2.32512	0.774932	0.807334	0.684283	1	1	1	0
chr5	109380751	109380994	10.8168	3.22446e-05	0.00588371	1.84784	0.639852	2.08178	0.754862	3.49535	0.810182	0.657471	0.803105	1	1	1	0
chr5	110757207	110757457	20.8552	0.00086189	0.0592187	1.77462	0.452693	1.66208	0.539404	1.25294	0.636057	2.19635	0.522467	1	1	1	1
chr5	112270301	112271310	69.5647	0.000399682	0.036097	2.09078	0.564165	0.54876	0.667465	0.506879	0.775076	0.562713	0.66471	1	0	0	0
chr5	112390212	112390679	30.1675	0.000410058	0.0366787	2.30372	0.936382	-0.792404	1.12675	-1.87009	1.40085	-0.763409	1.11885	1	0	-1	0
chr5	112696980	112698169	41.0219	0.000199817	0.0226991	1.49177	0.410199	0.517187	0.49792	-0.290436	0.607983	0.554468	0.49231	1	0	0	0
chr5	112757356	112757938	70.5951	0.000108541	0.0144871	1.96188	0.43321	1.63898	0.507737	0.906625	0.59729	0.828362	0.512856	1	1	0	0
chr5	113090647	113092212	123.293	0.00173742	0.0900869	1.66084	0.579819	0.151055	0.679541	-0.174982	0.790542	-0.0806223	0.679353	1	0	0	0
chr5	113117825	113118025	22.889	0.00105099	0.0669403	2.51142	0.68946	0.982116	0.838695	0.341796	1.00905	0.808031	0.836581	1	0	0	0
chr5	113141029	113141777	42.6875	0.00148016	0.081979	1.35486	0.534122	-0.126364	0.643013	-0.63526	0.764283	-0.173371	0.638944	1	0	0	0
chr5	113170967	113172739	173.762	0.00063158	0.0491425	2.07672	0.690082	-0.295308	0.808448	-0.0292411	0.935716	0.235357	0.805048	1	0	0	0
chr5	113245387	113246692	119.746	0.000246732	0.0260803	2.247	0.541177	0.924967	0.6334	1.04523	0.73208	0.556599	0.634234	1	0	1	0
chr5	113678975	113679485	35.8817	0.000119424	0.0155064	1.67479	0.375278	1.93372	0.440259	1.80594	0.504474	1.48581	0.442893	1	1	1	1
chr5	114223826	114224211	15.2229	3.54772e-06	0.00105693	1.31991	0.553047	0.178666	0.727273	-0.454307	0.933608	2.63389	0.64522	1	0	0	1
chr5	115309785	115310059	13.3495	0.000502324	0.0421082	2.55998	0.579469	2.59972	0.678937	2.15797	0.783508	2.12222	0.683758	1	1	1	1
chr5	115379588	115380450	133.716	0.0010862	0.0683038	1.95745	0.708753	0.0725272	0.83073	3.21556	0.950526	0.531805	0.826802	1	0	1	0
chr5	116947742	116948442	97.5977	0.000811103	0.057232	1.63862	0.486461	1.99192	0.568228	2.60402	0.650356	2.31274	0.565759	1	1	1	1
chr5	117623081	117623877	102.194	7.42258e-08	4.15831e-05	1.06772	0.731106	1.24471	0.854223	4.71584	0.974209	2.63299	0.847232	1	1	1	1
chr5	127096663	127096889	9.48785	7.87211e-05	0.0113484	1.71613	0.468791	1.56205	0.584601	2.74187	0.592364	1.83238	0.556266	1	1	1	1
chr5	127870992	127871304	52.2228	0.000688332	0.0518555	1.5681	0.707676	2.46875	0.826703	3.6603	0.940218	1.45574	0.833486	1	1	1	1
chr5	127875507	127876154	383.822	0.00113643	0.070457	2.86902	0.597637	2.69061	0.694785	2.29027	0.80397	1.84198	0.695581	1	1	1	1
chr5	129664407	129665035	34.3865	0.00196378	0.0967336	2.09595	0.49358	2.25042	0.579995	2.00351	0.666391	1.79672	0.582293	1	1	1	1
chr5	131495672	131496696	142.785	0.00209313	0.0998639	2.66102	0.633945	2.25037	0.73847	1.90537	0.854342	1.13813	0.741892	1	1	1	1
chr5	131505580	131506307	18.0446	0.00144954	0.0808691	1.78696	0.589097	2.31362	0.683157	1.0644	0.813223	0.374436	0.718956	1	1	1	0
chr5	132439594	132439881	22.1013	0.000109675	0.0145922	1.66033	0.685019	-0.571109	0.838603	-1.47671	1.03073	-0.784801	0.834133	1	0	-1	0
chr5	132628944	132630470	75.5608	0.000436412	0.0382331	1.0506	0.414902	1.07968	0.485724	1.472	0.557991	-0.327511	0.496641	1	1	1	0
chr5	138054748	138055630	47.4606	0.00202692	0.0982634	1.54823	0.421075	0.887671	0.503787	0.587758	0.591365	0.401082	0.506916	1	0	0	0
chr5	139546789	139547450	30.1843	0.00123317	0.0739236	1.23491	0.803255	0.00822639	0.942544	-2.83538	1.28421	-1.45975	0.967582	1	0	-1	-1
chr5	140038460	140039901	117.243	0.00118804	0.0722757	1.93094	0.679083	-0.417208	0.800802	0.37544	0.920889	0.0223714	0.795455	1	0	0	0
chr5	141664760	141665373	108.141	0.00107339	0.0677727	1.03855	0.369185	0.878744	0.433717	1.5529	0.496461	0.0871194	0.437935	1	0	1	0
chr5	143128532	143129058	44.34	0.000290902	0.0291532	2.17712	0.711113	-0.609541	0.868219	1.62738	0.957994	0.280002	0.84251	1	0	1	0
chr5	143509753	143510377	47.9957	0.00019754	0.0225615	1.22092	0.669054	0.124788	0.796681	3.15976	0.891549	0.170434	0.792361	1	0	1	0
chr5	144335387	144336142	93.38	0.00153972	0.0838253	2.53039	0.690726	0.176922	0.821201	1.9826	0.930365	1.41293	0.80741	1	0	1	1
chr5	145407191	145408356	142.224	0.000127945	0.0163242	2.45082	0.764265	-0.204899	0.900449	-0.733797	1.05591	1.50283	0.889794	1	0	0	1
chr5	147806834	147807308	22.4145	3.57582e-08	2.20861e-05	1.13361	0.546526	1.00545	0.660402	3.74679	0.699874	1.45821	0.643415	1	1	1	1
chr5	147857610	147857839	14.4766	2.71602e-05	0.00520696	2.04275	0.532531	2.35953	0.63752	2.90122	0.695158	2.90911	0.616749	1	1	1	1
chr5	148842317	148844998	169.521	0.00083663	0.0582284	1.23925	0.511334	-0.490929	0.601509	0.365921	0.692219	-0.402702	0.59964	1	0	0	0
chr5	153527380	153527642	9.15011	0.00158056	0.0852315	1.17341	0.432247	1.07618	0.543514	0.763968	0.645214	-0.466641	0.618431	1	1	0	0
chr5	153698837	153699499	52.8891	0.00128682	0.0757413	1.96936	0.60808	0.248303	0.726997	-0.166325	0.852926	0.680285	0.717796	1	0	0	0
chr5	153981990	153982445	17.0185	0.00184678	0.0933152	1.04472	0.368105	0.611715	0.469232	1.77359	0.494445	0.441347	0.46317	1	0	1	0
chr5	154734143	154735170	52.1808	0.00142691	0.0802083	2.04764	0.560361	1.21176	0.662083	1.29348	0.763089	0.263302	0.672605	1	1	1	0
chr5	154761096	154761654	70.2243	0.000426422	0.0376484	1.95078	0.566742	0.49524	0.669512	0.9208	0.770044	-0.0134027	0.672332	1	0	0	0
chr5	155332602	155333439	77.1054	0.000273615	0.0279231	1.28106	0.577683	0.15348	0.689287	2.9344	0.771654	1.31857	0.67572	1	0	1	1
chr5	157511641	157511985	27.0783	0.000390029	0.0355713	1.06001	0.620145	-0.0642958	0.756958	2.56548	0.821229	-0.149548	0.749813	1	0	1	0
chr5	157528035	157528808	150.721	0.000133738	0.0169243	2.99385	0.73228	0.479568	0.856804	1.13477	0.988225	0.278668	0.856437	1	0	1	0
chr5	157599710	157599910	11.0639	3.19096e-05	0.00583339	1.18906	0.701708	-0.03985	0.919575	3.30293	0.905299	-0.230996	0.910365	1	0	1	0
chr5	157602414	157603800	197.679	0.00182134	0.0924805	1.79264	0.579654	0.383777	0.677709	1.44663	0.780214	-0.0183843	0.678394	1	0	1	0
chr5	157611474	157612981	205.464	0.000450106	0.0390177	1.89968	0.600674	-0.0135591	0.703497	0.529685	0.812145	-0.00933725	0.702387	1	0	0	0
chr5	159286526	159286765	8.67501	0.00122276	0.0735098	2.04042	0.703908	1.76723	0.871189	3.59516	0.905768	1.61914	0.862917	1	1	1	1
chr5	159350311	159350538	9.33227	0.0010535	0.0670618	1.64567	0.821653	-0.000869494	1.05859	3.5182	1.0597	0.952001	0.988665	1	0	1	0
chr5	159515865	159516240	52.1688	0.00169448	0.0888905	1.30913	0.471508	0.262573	0.567399	2.02285	0.631484	1.22745	0.55249	1	0	1	1
chr6	2379352	2379613	11.5501	0.000411992	0.0367598	2.41032	0.778249	-0.761542	1.12064	2.45239	1.0468	1.64832	0.94044	1	0	1	1
chr6	2542446	2543534	105.261	0.00057613	0.0461339	1.05198	0.51687	1.08331	0.605817	2.84117	0.691217	1.31131	0.603531	1	1	1	1
chr6	5869380	5870142	89.8538	0.000872861	0.0596438	1.25051	0.495501	0.298895	0.584259	1.60398	0.665366	-0.476718	0.590052	1	0	1	0
chr6	7897571	7899265	299.962	0.00173836	0.0900876	1.49878	0.468525	1.54584	0.54537	1.42442	0.631038	0.214569	0.548405	1	1	1	0
chr6	9413036	9413266	10.8515	0.00135116	0.0779907	1.57872	0.699998	0.609085	0.909708	3.06027	0.919277	2.46801	0.821568	1	0	1	1
chr6	10901740	10902276	37.224	0.00118469	0.0721166	1.07714	0.500597	0.15114	0.614925	1.10088	0.687352	1.98981	0.5848	1	0	1	1
chr6	11333222	11333927	94.2537	5.28424e-05	0.00850196	2.01721	0.702761	-0.921807	0.83464	0.0769071	0.955106	-0.752803	0.829279	1	0	0	0
chr6	11692131	11693314	62.0668	0.00188463	0.0943969	1.30821	0.467154	0.132259	0.556372	0.883201	0.635776	-0.294134	0.558716	1	0	0	0
chr6	12047296	12047766	45.9784	0.0015848	0.0853122	1.38304	0.525041	-0.0139356	0.629336	-0.296885	0.740686	-0.503569	0.633411	1	0	0	0
chr6	13302318	13304869	405.924	0.00159105	0.0854691	1.59505	0.525466	2.36542	0.610606	2.25604	0.706353	1.06697	0.611961	1	1	1	1
chr6	16905009	16905489	29.1575	0.00158118	0.0852328	1.72302	0.525212	0.536456	0.639893	-0.506601	0.82057	1.07778	0.624006	1	0	0	1
chr6	17628918	17629210	18.4865	2.68147e-05	0.00516084	2.03562	0.454326	0.894603	0.582975	2.17539	0.613648	0.946341	0.567642	1	0	1	0
chr6	20900357	20900679	14.552	5.50735e-05	0.00877012	1.59332	0.541317	-0.723466	0.745156	1.03042	0.753541	-0.082645	0.684767	1	0	1	0
chr6	25131039	25131348	10.0129	0.00162072	0.0864184	2.70562	0.684561	1.54119	0.836131	1.29814	0.988666	1.45989	0.827438	1	1	1	1
chr6	25169789	25170566	65.4912	2.27148e-05	0.00453433	1.96104	0.650612	-0.92634	0.783682	-0.600925	0.905836	-0.12021	0.767131	1	0	0	0
chr6	25298490	25298768	22.6196	0.000376707	0.0348428	1.50782	0.694513	2.63649	0.810925	0.941897	0.966136	-0.304954	0.874064	1	1	0	0
chr6	25351568	25351796	7.75391	8.20319e-07	0.000319511	2.00544	0.551101	1.76434	0.690906	3.58809	0.662454	1.70672	0.673347	1	1	1	1
chr6	25407369	25408192	132.734	0.000623319	0.048749	1.63236	0.486524	1.13277	0.568425	2.08943	0.652086	0.258663	0.572355	1	1	1	0
chr6	25606085	25606580	40.6276	0.000210108	0.0234525	1.85062	0.594402	0.129871	0.712661	0.0516908	0.833196	-0.231272	0.714649	1	0	0	0
chr6	32664462	32665284	36.0996	0.000266434	0.0274177	-1.61681	0.442642	-1.75377	0.531044	-2.07755	0.632584	-1.85807	0.527859	-1	-1	-1	-1
chr6	36664677	36665130	54.7648	0.000656152	0.0502388	1.50636	0.590498	1.44463	0.690111	1.64542	0.794127	-0.714422	0.717173	1	1	1	0
chr6	49623134	49623737	21.7473	0.00032178	0.0312088	1.14483	0.371258	1.55206	0.453665	1.0828	0.539106	1.99665	0.438143	1	1	1	1
chr6	50815598	50816414	45.3885	0.00048041	0.0407877	1.24634	0.536345	1.9995	0.627989	1.54857	0.729866	2.66819	0.621377	1	1	1	1
chr6	50966605	50966862	8.51277	5.29981e-10	5.529e-07	1.67816	0.692912	1.21708	0.931923	2.37844	0.963418	4.39818	0.793487	1	1	1	1
chr6	51678953	51679338	14.4878	0.00169083	0.0887618	1.12579	0.624171	2.13683	0.735381	1.17118	0.880294	2.74399	0.722124	1	1	1	1
chr6	53811084	53812058	120.44	1.4162e-05	0.00316514	1.50492	0.702816	0.551271	0.824199	4.00236	0.940648	1.24828	0.819156	1	0	1	1
chr6	53894022	53894563	98.7999	6.08032e-06	0.00162751	1.50748	0.666025	1.33718	0.780444	4.21142	0.887072	2.08456	0.775192	1	1	1	1
chr6	54249132	54249332	5.60302	0.000431205	0.0379344	2.15447	0.801885	2.35265	0.945294	3.96289	0.9617	1.91985	0.95073	1	1	1	1
chr6	54802777	54804248	58.1359	1.17296e-07	6.22844e-05	1.21431	0.391198	1.53502	0.462709	3.01066	0.512706	1.60836	0.459024	1	1	1	1
chr6	54856051	54856576	173.223	6.70748e-05	0.0101658	2.48358	0.694194	1.83206	0.80921	4.37037	0.927705	2.89323	0.805711	1	1	1	1
chr6	55528453	55528989	29.1694	0.000100869	0.0137364	1.04924	0.668067	0.716897	0.802417	2.05625	0.89654	3.06691	0.772898	1	0	1	1
chr6	63923225	63923476	26.1917	0.000692173	0.0520102	1.86588	0.57558	2.59992	0.668445	2.68797	0.757504	2.67258	0.664857	1	1	1	1
chr6	66926097	66926635	46.4233	0.000814719	0.0573632	2.50752	0.62563	3.29746	0.728979	3.21047	0.830388	2.53535	0.732677	1	1	1	1
chr6	68313999	68314249	9.34552	5.27339e-05	0.00849838	1.26527	0.712005	3.50482	0.813397	2.7688	0.929156	2.41965	0.83028	1	1	1	1
chr6	74409580	74409780	6.13135	1.42588e-05	0.00317476	1.2402	0.619244	2.11091	0.753539	1.20714	0.928445	3.19711	0.703952	1	1	1	1
chr6	76861230	76861757	32.6114	0.000766738	0.0553878	1.57844	0.578138	1.28183	0.688461	3.04446	0.761798	2.13985	0.672694	1	1	1	1
chr6	77620111	77620612	33.4817	0.000381416	0.0350416	1.44337	0.414313	1.85847	0.489761	1.93023	0.556977	2.08742	0.482907	1	1	1	1
chr6	83865459	83865998	37.3595	0.00121747	0.0733706	1.73577	0.580845	0.158992	0.709863	0.261007	0.828681	0.0572314	0.706794	1	0	0	0
chr6	84332805	84333014	5.42804	2.24987e-11	3.20892e-08	1.31885	0.684159	1.43686	0.873984	2.03869	0.94073	4.01004	0.744663	1	1	1	1
chr6	85997281	85997578	14.4524	0.000316808	0.0309095	1.0075	0.473868	0.0659579	0.638735	1.71876	0.651634	1.94781	0.555899	1	0	1	1
chr6	86477266	86478406	66.2371	0.000424006	0.037536	1.02911	0.568127	0.743596	0.670612	2.80155	0.756705	1.93026	0.659436	1	0	1	1
chr6	86749543	86749832	8.83648	1.91378e-05	0.0039595	-1.05984	0.47336	-2.20567	0.746409	-0.419964	0.69321	0.576174	0.537186	-1	-1	0	0
chr6	87915064	87915307	8.88501	1.57896e-06	0.000552332	1.30131	0.543949	1.54205	0.678338	3.483	0.685696	0.901525	0.694192	1	1	1	0
chr6	88780691	88781144	49.7661	0.000819694	0.0575722	1.61774	0.411796	1.94157	0.483617	1.76308	0.557996	1.10643	0.490518	1	1	1	1
chr6	91241258	91241885	37.8868	1.04621e-05	0.00249099	1.51938	0.60207	1.52008	0.713018	3.52225	0.793438	3.09495	0.695349	1	1	1	1
chr6	92644389	92644675	16.6509	6.2337e-06	0.00166103	1.11835	0.744594	3.29516	0.871915	0.377069	1.12809	3.63995	0.865426	1	1	0	1
chr6	93785120	93785612	29.8293	5.18934e-07	0.000219497	1.65188	0.568657	3.16655	0.65753	3.66473	0.734752	3.13956	0.655344	1	1	1	1
chr6	95091874	95092315	27.7746	0.000173542	0.0205027	1.23534	0.439063	2.10239	0.514359	2.20871	0.582256	1.98805	0.512089	1	1	1	1
chr6	98539751	98540256	49.0508	2.44592e-06	0.000783219	1.05673	0.746628	0.939999	0.884467	3.55668	0.993812	3.50635	0.864451	1	0	1	1
chr6	98557832	98558152	24.6175	7.18281e-05	0.0106301	1.0861	0.85778	0.834764	1.02462	4.42933	1.13139	2.51453	0.995026	1	0	1	1
chr6	101037199	101037426	5.83031	2.82581e-07	0.000133178	1.02869	0.613654	1.43454	0.754024	3.5662	0.727643	0.42889	0.808985	1	1	1	0
chr6	104505319	104505524	5.31056	0.000270181	0.0276875	1.19219	0.689915	0.0974487	0.983185	1.25963	1.0014	2.87997	0.793413	1	0	1	1
chr6	106244737	106245280	29	0.00109364	0.0686547	1.5524	0.603441	-0.022275	0.72775	-1.27178	0.921383	0.0590113	0.720704	1	0	-1	0
chr6	108737934	108738478	102.857	0.000296332	0.0294872	2.28669	0.745697	-0.0388891	0.872657	-1.14678	1.02856	-0.496984	0.873877	1	0	-1	0
chr6	112827734	112828229	46.9648	5.61772e-05	0.00890266	1.47987	0.770382	3.24637	0.893929	4.27519	1.01994	2.33562	0.896978	1	1	1	1
chr6	113382033	113382282	12.8862	0.00011986	0.0155139	1.74028	0.596195	2.63322	0.705417	3.21276	0.773451	1.23746	0.738747	1	1	1	1
chr6	114419204	114419451	8.76896	1.49e-05	0.00326736	-1.1791	0.534894	-0.52917	0.657428	1.05617	0.675792	0.862691	0.590146	-1	0	1	0
chr6	116200805	116202266	90.197	7.11045e-05	0.0105736	2.20648	0.539998	1.73319	0.631027	-0.474988	0.761383	1.6946	0.629903	1	1	0	1
chr6	116204967	116205578	36.896	0.000601314	0.0475954	1.69289	0.60036	2.02237	0.695923	-0.326125	0.86614	0.294025	0.712507	1	1	0	0
chr6	117881864	117882725	105.72	0.000268908	0.0275815	3.29856	0.87305	0.0201996	1.03354	1.43921	1.17953	2.20127	1.0147	1	0	1	1
chr6	123594866	123595073	7.80873	3.44519e-05	0.00614964	1.30032	0.713633	1.80984	0.871276	2.81293	0.934234	3.44857	0.810678	1	1	1	1
chr6	125773463	125773663	10.2055	0.000674602	0.0512659	1.49591	0.773061	1.6974	0.915035	-0.239358	1.15841	-1.77899	1.10842	1	1	0	-1
chr6	125802927	125803365	33.1641	0.00200759	0.0979142	2.48755	0.720242	1.85761	0.847266	-0.453146	1.05933	1.24025	0.851571	1	1	0	1
chr6	127641855	127642322	35.1411	0.000104125	0.0140888	2.00058	0.493521	2.765	0.580483	2.71489	0.65844	2.56607	0.579836	1	1	1	1
chr6	130270013	130270625	66.1779	0.00133872	0.0775895	1.37776	0.63227	-1.25414	0.763697	-0.367075	0.872884	0.240754	0.739995	1	-1	0	0
chr6	132354350	132355701	234.909	0.0012305	0.0738393	2.13463	0.567089	0.913677	0.66127	0.0830062	0.77203	1.22357	0.659957	1	0	0	1
chr6	137202114	137202402	24.0917	0.000973753	0.0639717	2.75914	0.679483	0.643789	0.843799	1.78999	0.923936	1.82891	0.804191	1	0	1	1
chr6	139114755	139116855	91.8992	0.000479188	0.0407568	1.10439	0.499318	-0.577873	0.591674	-0.724555	0.691894	-0.289248	0.587043	1	0	0	0
chr6	143034754	143035609	67.345	0.000129553	0.0164795	1.61818	0.520397	0.789027	0.612654	-1.23819	0.780876	1.59659	0.605614	1	0	-1	1
chr6	144587058	144587475	39.8736	0.00015089	0.0185002	2.68496	0.550048	2.04508	0.651773	1.0318	0.773377	1.88033	0.650547	1	1	1	1
chr6	148464755	148465067	19.536	0.00205187	0.0988222	1.08616	0.441164	1.35423	0.529232	0.657303	0.643003	1.99776	0.512113	1	1	0	1
chr6	156113726	156114834	32.34	0.00202509	0.0982235	2.19884	0.542151	1.19818	0.64915	1.01172	0.752797	1.01806	0.647372	1	1	1	1
chr6	162816724	162817633	95.5916	0.00207597	0.0993659	1.33794	0.473405	-0.146505	0.567368	0.281759	0.654848	1.05554	0.55383	1	0	0	1
chr6	164790148	164790362	8.05979	0.000750358	0.0547133	1.94234	0.621803	-0.0991076	0.857853	1.22688	0.907541	0.888066	0.770353	1	0	1	0
chr6	167462961	167463192	8.91312	0.0019647	0.0967562	-1.54817	0.408338	-1.02701	0.49794	-0.928262	0.599043	-1.65287	0.514958	-1	-1	0	-1
chr6	169473176	169474141	88.9457	5.70125e-05	0.00901084	1.30263	0.67934	-0.817579	0.806712	-2.97129	1.04205	0.0176531	0.796171	1	0	-1	0
chr7	5699941	5701547	191.994	0.00158756	0.0853596	1.82553	0.604637	0.321958	0.707774	1.61055	0.814415	0.0986254	0.70777	1	0	1	0
chr7	6725062	6725394	24.5008	0.000448075	0.0388917	2.08849	0.718022	2.0296	0.841832	-2.45936	1.40575	1.49802	0.845104	1	1	-1	1
chr7	7251386	7252264	125.38	0.000941208	0.0625866	2.17966	0.475051	1.99372	0.554534	2.00369	0.63957	1.5258	0.555649	1	1	1	1
chr7	7720836	7721735	73.3515	2.23301e-06	0.000726068	2.19575	0.590185	-0.268275	0.713271	-0.994139	0.866383	0.511395	0.698142	1	0	0	0
chr7	7739819	7740045	8.60863	0.00209605	0.099973	2.05861	0.688667	2.10146	0.813425	-0.106696	1.11857	0.339533	0.878417	1	1	0	0
chr7	7764070	7765732	71.7932	0.000548304	0.0445951	1.86677	0.526019	0.580984	0.619976	-0.269001	0.737161	0.519043	0.618321	1	0	0	0
chr7	7789459	7789990	36.3589	0.000208095	0.0233071	2.13438	0.575523	0.351921	0.695777	0.360906	0.813581	0.939266	0.679884	1	0	0	0
chr7	7804842	7806106	75.201	0.00186996	0.0940357	1.37125	0.533804	0.116518	0.63168	-0.817331	0.761666	0.164439	0.629023	1	0	0	0
chr7	7986273	7986535	12.7762	0.00203143	0.0983432	2.19053	0.802792	0.394227	0.976799	0.0758028	1.18141	-0.113331	0.989034	1	0	0	0
chr7	8115508	8115953	22.223	0.00182289	0.0925047	2.18459	0.565279	0.766057	0.69661	1.35907	0.785337	1.55731	0.67029	1	0	1	1
chr7	8134166	8134696	31.7208	6.4537e-06	0.00169971	1.43932	0.595297	-1.1053	0.76366	2.38398	0.793388	0.0686897	0.714183	1	-1	1	0
chr7	8160967	8161866	59.4771	0.000867065	0.0594359	1.82229	0.66655	-0.800923	0.805477	-0.295578	0.928274	0.846713	0.7803	1	0	0	0
chr7	8217282	8217772	29.9292	1.54145e-05	0.00335863	2.60014	0.546556	2.65527	0.639858	1.19993	0.773175	1.49579	0.653312	1	1	1	1
chr7	8295882	8296624	51.5511	0.0013979	0.0792125	1.88284	0.447453	1.99911	0.525123	1.94978	0.604116	1.5681	0.526835	1	1	1	1
chr7	8418724	8418978	15.1324	0.000832962	0.0580648	1.95207	0.53121	1.5054	0.655615	2.70534	0.702011	2.13743	0.627804	1	1	1	1
chr7	8908920	8909256	16.1099	0.000668745	0.0509783	1.09842	0.597263	1.22676	0.714212	2.84055	0.776149	2.38428	0.684286	1	1	1	1
chr7	10412474	10412731	18.5276	0.000134403	0.016994	2.26021	0.62138	2.85203	0.723229	2.94657	0.814885	3.3577	0.712257	1	1	1	1
chr7	13604115	13604327	6.8873	4.83466e-05	0.00799723	1.06589	0.470606	-1.73972	0.825252	-0.189269	0.762293	-0.129682	0.608739	1	-1	0	0
chr7	13742784	13743026	12.5534	0.000194638	0.0223077	1.47583	0.537689	2.00986	0.643321	3.04909	0.690393	2.13583	0.631468	1	1	1	1
chr7	14446688	14447347	75.8494	0.00165945	0.0877042	3.20951	0.726714	1.5963	0.85308	1.81441	0.982214	2.31089	0.847188	1	1	1	1
chr7	14686866	14688605	141.262	0.000984899	0.0644027	3.34304	0.729433	2.43782	0.849275	1.23937	0.989586	2.68567	0.848016	1	1	1	1
chr7	15305077	15305320	13.794	0.000592422	0.0470809	2.07227	0.843304	1.57188	1.0086	1.60376	1.17123	3.7981	0.964151	1	1	1	1
chr7	16793995	16796176	178.547	0.00206294	0.0990982	2.21289	0.6575	0.700412	0.767366	-0.49344	0.898903	0.9908	0.765803	1	0	0	0
chr7	19715546	19715810	9.29444	0.000254975	0.0265794	1.27953	0.475455	1.33584	0.584937	0.229711	0.771925	-0.820214	0.701671	1	1	0	0
chr7	20188022	20188282	8.73848	0.00119242	0.0724379	1.35557	0.419573	0.914438	0.535117	0.720119	0.633132	-0.0142701	0.571525	1	0	0	0
chr7	21336651	21337596	66.0983	0.000771023	0.0555208	1.85081	0.579176	0.987523	0.681608	-0.852626	0.836314	1.692	0.675452	1	0	0	1
chr7	21763855	21765718	122.838	0.00138666	0.0788752	2.63581	0.629726	1.52746	0.73606	0.609636	0.859253	1.98476	0.733562	1	1	0	1
chr7	21897789	21899318	310.318	0.00176869	0.0909793	3.06859	0.653445	2.13556	0.760227	1.86288	0.880152	2.22252	0.759796	1	1	1	1
chr7	22096672	22097716	63.5076	0.000119207	0.0154973	2.12171	0.497641	1.35365	0.583569	1.94495	0.668549	0.564502	0.588031	1	1	1	0
chr7	22677452	22678044	45.9088	0.0014667	0.0815488	2.28432	0.665458	0.733366	0.787592	-0.586411	0.966205	1.09279	0.780664	1	0	0	1
chr7	24932397	24933274	52.1668	0.000444539	0.0387303	1.37747	0.60384	-0.494615	0.71922	-0.795872	0.84488	-0.793555	0.719731	1	0	0	0
chr7	25147451	25149142	43.3345	5.53102e-05	0.00879831	1.1186	0.317241	0.497878	0.389435	-0.703314	0.509998	0.682737	0.381125	1	0	0	0
chr7	28161387	28161775	19.2575	0.00077651	0.0557935	1.93812	0.504892	0.737369	0.626749	0.556695	0.732642	1.01017	0.60955	1	0	0	1
chr7	28879135	28879431	11.6783	5.69756e-05	0.00900983	2.34791	0.532111	1.62913	0.640005	0.357942	0.861669	1.73643	0.625819	1	1	0	1
chr7	28889924	28891683	254.893	2.14786e-05	0.00434038	2.72659	0.603139	0.987639	0.703954	0.181091	0.820779	1.06184	0.703106	1	0	0	1
chr7	29556502	29556705	7.67408	0.00135476	0.0780749	2.07652	0.642817	-0.0370873	0.906873	1.30214	0.923498	2.04079	0.758237	1	0	1	1
chr7	29569626	29570058	22.3106	3.96502e-10	4.28801e-07	1.59671	0.621542	1.00309	0.756897	4.47375	0.7997	0.741405	0.755478	1	1	1	0
chr7	29973367	29973574	6.73582	6.85367e-05	0.0103133	1.34086	0.432228	0.369176	0.606307	-1.03522	0.971461	-0.191838	0.621874	1	0	-1	0
chr7	30119837	30120619	37.211	0.000257045	0.0267311	2.43863	0.596929	1.00818	0.720028	0.619427	0.850154	1.04867	0.714464	1	1	0	1
chr7	30237128	30237759	117.191	4.34407e-05	0.00738362	2.01017	0.733003	1.29788	0.856562	4.33435	0.980279	1.29833	0.855329	1	1	1	1
chr7	32204454	32204720	16.4653	5.51033e-06	0.00149839	1.06998	0.413607	1.24931	0.513869	1.84038	0.564371	2.38387	0.478063	1	1	1	1
chr7	32948236	32948922	34.894	0.0016565	0.087614	1.15167	0.528674	0.00757818	0.632929	-0.755356	0.76185	-0.256734	0.63209	1	0	0	0
chr7	33477750	33478409	30.8347	0.00137451	0.0785855	2.24442	0.58549	1.08122	0.702548	0.692509	0.825978	1.31448	0.693904	1	1	0	1
chr7	33970156	33970544	14.2809	0.00107226	0.067725	1.04664	0.37013	0.557834	0.478154	-1.22215	0.783021	0.537693	0.465693	1	0	-1	0
chr7	37230301	37230624	27.6147	0.000117385	0.0153144	2.1964	0.620546	-0.0791312	0.758768	0.146714	0.886188	0.410126	0.739397	1	0	0	0
chr7	37359473	37359739	10.7497	0.000135614	0.0170886	1.40779	0.415151	1.50617	0.504426	-0.680932	0.805045	0.510372	0.533788	1	1	0	0
chr7	37493931	37495890	93.8863	0.00135215	0.0780156	1.689	0.434416	0.81467	0.513302	0.529294	0.598502	0.752085	0.511948	1	0	0	0
chr7	40052504	40052852	30.8868	0.000144048	0.0178766	2.27135	0.470221	2.37143	0.554611	2.27251	0.633318	2.02219	0.555736	1	1	1	1
chr7	40427709	40427988	8.22257	0.000421742	0.0374141	1.20179	0.407767	0.332544	0.564518	1.19583	0.593534	-0.335899	0.585579	1	0	1	0
chr7	40717284	40717584	26.6339	0.000172388	0.020399	1.72477	0.566769	1.67286	0.674229	3.29848	0.743771	2.32139	0.660362	1	1	1	1
chr7	44555476	44556276	20.8582	4.46393e-05	0.00754391	1.47748	0.345687	0.651054	0.441659	0.274318	0.542424	0.714963	0.428682	1	0	0	0
chr7	44724005	44724361	12.3279	0.00200691	0.097904	1.24545	0.42442	-0.103828	0.575381	0.707666	0.614569	0.140184	0.541435	1	0	0	0
chr7	44853510	44853710	10.9882	0.00108327	0.0682214	1.30817	0.582927	0.822622	0.724662	2.83995	0.747265	0.810138	0.710343	1	0	1	0
chr7	46448501	46448855	27.4469	0.00016677	0.0198937	1.43599	0.559098	0.652003	0.674542	2.47362	0.740306	2.53827	0.643556	1	0	1	1
chr7	46680136	46680806	91.9451	1.36575e-07	7.09897e-05	2.09638	0.592308	-0.0792344	0.716148	3.33533	0.79142	2.73515	0.688869	1	0	1	1
chr7	48254749	48255385	33.5642	0.000433537	0.0380603	1.58953	0.758212	-0.614715	0.931265	-1.05097	1.13123	2.1799	0.880021	1	0	-1	1
chr7	49812542	49813475	75.1717	0.00178362	0.0915176	1.29601	0.550549	0.594423	0.6465	-0.214441	0.761136	-0.492659	0.654939	1	0	0	0
chr7	50378619	50379559	206.28	0.000155875	0.0189234	2.33867	0.704205	-0.329645	0.824667	-0.129529	0.955505	-0.0788277	0.822362	1	0	0	0
chr7	50396943	50398465	96.749	0.00175023	0.0904301	1.18096	0.55089	-0.185156	0.648192	-0.526727	0.757701	-0.606243	0.649669	1	0	0	0
chr7	51156642	51157187	61.6698	0.000335708	0.0321479	2.58624	0.653419	1.12095	0.769586	0.14653	0.911047	1.95023	0.762036	1	1	0	1
chr7	51853154	51854330	46.2225	0.00195633	0.0965047	1.09987	0.43126	-0.225174	0.528655	-0.384878	0.627012	0.676417	0.510691	1	0	0	0
chr7	51949954	51950416	16.3809	0.000121016	0.0156087	1.54649	0.394344	1.91966	0.475457	1.76393	0.539553	0.802039	0.501624	1	1	1	0
chr7	52053125	52054402	79.4831	0.000373255	0.0346773	1.57408	0.439282	0.9897	0.520119	2.47553	0.588025	1.16966	0.516347	1	0	1	1
chr7	52297192	52297810	35.0373	0.00105571	0.0671303	2.2683	0.616684	1.65782	0.724724	-0.411405	0.92526	1.34446	0.72543	1	1	0	1
chr7	52546483	52546787	17.3672	0.00175812	0.0906502	2.34255	0.728603	0.327195	0.903539	-0.191843	1.11473	1.57174	0.860119	1	0	0	1
chr7	52573090	52573471	12.4367	0.00032143	0.0312063	1.35255	0.645596	-0.178297	0.825727	-3.92753	1.65264	1.36558	0.755972	1	0	-1	1
chr7	52776792	52777482	35.2913	8.25827e-05	0.0117956	2.51378	0.71895	-0.104167	0.86965	-0.132732	1.02142	-0.252706	0.867011	1	0	0	0
chr7	52854740	52854969	4.80321	1.07166e-06	0.000396484	1.44477	0.669336	0.700248	0.924371	3.90021	0.802396	1.30672	0.831439	1	0	1	1
chr7	53182222	53182445	11.1153	0.00117314	0.0716648	1.84079	0.712217	1.78922	0.875899	3.51521	0.929277	0.866441	0.905102	1	1	1	0
chr7	66870333	66870600	10.3061	8.86863e-06	0.00216931	1.42191	0.395473	0.835269	0.509096	-1.98721	1.11351	1.08186	0.481091	1	0	-1	1
chr7	77742716	77743405	25.0639	0.000278594	0.0282619	1.05053	0.280935	0.721677	0.359256	0.281172	0.440335	1.3249	0.335172	1	0	0	1
chr7	77917648	77918205	29.9108	0.00161644	0.0862838	1.55153	0.438686	0.903886	0.523583	1.57324	0.589095	0.374862	0.528393	1	0	1	0
chr7	78026578	78026818	10.2279	3.35396e-07	0.000151641	1.08179	0.389664	0.259313	0.569087	2.6493	0.496925	0.774162	0.508231	1	0	1	0
chr7	78453029	78453579	49.7376	0.0015018	0.0826533	3.29883	0.822179	0.579096	0.985517	1.73682	1.11588	1.9613	0.96245	1	0	1	1
chr7	78673314	78673798	24.146	0.000962177	0.0634512	1.08378	0.577765	0.638654	0.703858	2.93414	0.763374	1.37637	0.682956	1	0	1	1
chr7	79272181	79272395	11.5023	0.000161539	0.0194188	2.26876	0.760284	1.29715	0.967109	2.37208	1.03693	3.83224	0.885413	1	1	1	1
chr7	80206871	80207097	7.19315	0.00163309	0.086749	1.07583	0.668952	1.52998	0.800308	1.10016	0.945813	2.89508	0.751133	1	1	1	1
chr7	80775628	80776264	33.1352	0.00198124	0.0972144	1.44698	0.628594	0.838493	0.759755	2.30092	0.840616	2.55852	0.727243	1	0	1	1
chr7	81641817	81642436	68.0577	3.49554e-05	0.00621697	2.33856	0.569289	0.513826	0.680225	2.92833	0.759552	1.8763	0.66394	1	0	1	1
chr7	81664582	81664901	9.26382	7.70286e-05	0.0111828	1.10793	0.460102	0.849964	0.570891	-4.3437	1.54172	0.587483	0.568104	1	0	-1	0
chr7	81796608	81797440	21.2085	0.00110756	0.0693225	1.68127	0.430817	1.08533	0.529598	0.666085	0.632025	0.7041	0.531694	1	1	0	0
chr7	81839436	81840382	48.2482	6.63158e-05	0.0100818	2.08143	0.520383	2.1216	0.606417	-0.505814	0.782511	1.75379	0.607358	1	1	0	1
chr7	82044564	82044823	14.0539	1.47554e-05	0.00324256	2.88834	0.6565	3.34403	0.75367	3.65489	0.829494	2.35783	0.771629	1	1	1	1
chr7	82571139	82571388	8.44954	9.68196e-06	0.00233002	2.18797	0.822328	3.07927	0.941656	4.65349	1.01719	1.63642	0.981612	1	1	1	1
chr7	82605338	82605565	14.1678	0.00207627	0.0993659	1.91872	0.656144	2.50676	0.763039	2.38302	0.863264	2.98532	0.749984	1	1	1	1
chr7	82740338	82740572	11.3827	1.44036e-05	0.00319785	1.75011	0.610651	0.727001	0.803279	1.42035	0.871431	3.15761	0.705946	1	0	1	1
chr7	83276352	83276560	7.50759	0.000805977	0.0570295	1.02019	0.692764	1.55248	0.828834	1.86448	0.933642	2.89044	0.781577	1	1	1	1
chr7	83468103	83468725	57.7359	0.00055243	0.0448319	1.01901	0.731663	1.1957	0.859161	3.26135	0.975054	2.70573	0.848307	1	1	1	1
chr7	83936127	83936721	52.3701	0.00134936	0.0779463	1.90489	0.484983	2.21447	0.56954	1.74313	0.660944	2.37138	0.56642	1	1	1	1
chr7	85039131	85040798	276.824	4.25627e-06	0.00121702	2.93242	0.515544	3.17512	0.599399	1.57213	0.699048	2.43243	0.600513	1	1	1	1
chr7	85471776	85472104	18.68	0.000407279	0.0365706	2.85071	0.755192	3.33108	0.882144	4.26845	0.973092	2.63995	0.889909	1	1	1	1
chr7	85823455	85823975	28.1199	0.000197752	0.0225731	1.07729	0.557426	2.40771	0.646164	0.0566854	0.823677	0.661076	0.669531	1	1	0	0
chr7	85890310	85890579	19.2453	1.26359e-06	0.000456063	2.83685	0.609743	3.41028	0.701738	4.07857	0.765938	3.35029	0.698401	1	1	1	1
chr7	86123565	86123850	16.213	0.000677991	0.0514176	1.69408	0.560326	1.21177	0.681856	2.97289	0.725342	1.86976	0.655886	1	1	1	1
chr7	86469669	86470170	66.1768	5.67067e-05	0.00898175	2.03699	0.437893	1.92552	0.514492	2.70102	0.582665	1.84173	0.51312	1	1	1	1
chr7	87213899	87214123	23.4571	0.000240842	0.0257087	1.83116	0.651263	0.420492	0.787493	1.98361	0.873565	-0.832491	0.824749	1	0	1	0
chr7	87316221	87317036	67.06	0.000347375	0.032937	2.5832	0.654034	0.616405	0.774801	0.896921	0.892788	1.39845	0.764949	1	0	0	1
chr7	88628738	88629025	9.13064	0.000515931	0.0429077	1.4546	0.698266	0.380792	0.918495	1.49802	0.968884	2.99347	0.804271	1	0	1	1
chr7	88789509	88789712	7.64308	0.000410391	0.0366797	2.10811	0.652862	2.16192	0.799811	3.07279	0.84307	3.11821	0.753191	1	1	1	1
chr7	89029939	89030283	14.5323	8.33265e-06	0.00207605	1.10116	0.426697	1.00842	0.533195	1.99693	0.568014	2.34234	0.487002	1	1	1	1
chr7	90690315	90690753	15.5239	0.00164815	0.0873133	2.27011	0.833958	2.78057	0.969798	0.890717	1.16625	-0.0622798	1.03987	1	1	0	0
chr7	91033548	91034818	70.0654	0.00124438	0.0741901	1.22684	0.360241	1.49421	0.423919	1.60835	0.486925	0.661219	0.429364	1	1	1	0
chr7	91089393	91089882	35.9221	4.28714e-06	0.00122174	2.16962	0.412799	1.95259	0.486893	0.881429	0.589996	1.39398	0.490921	1	1	0	1
chr7	91350975	91352250	57.3702	6.45706e-05	0.00986734	1.41866	0.478342	0.0579657	0.575049	-1.07534	0.722793	0.385598	0.566224	1	0	-1	0
chr7	92075803	92076003	10.1583	0.00190527	0.0950022	1.33497	0.582657	1.33037	0.711336	2.68236	0.760535	0.414155	0.739868	1	1	1	0
chr7	92584814	92585161	18.8119	3.90224e-05	0.00678099	1.68576	0.394241	0.799578	0.500931	-0.18356	0.688463	1.16625	0.47932	1	0	0	1
chr7	92737658	92738462	86.3098	0.00149002	0.0823648	1.52679	0.572766	-0.574507	0.683363	0.212873	0.78303	0.709593	0.66932	1	0	0	0
chr7	93414556	93414974	25.9395	0.000222538	0.0244335	1.96448	0.653625	0.778978	0.791636	-0.41691	1.01232	2.61499	0.759162	1	0	0	1
chr7	93550737	93551405	35.3272	0.000387147	0.0354148	2.35082	0.5656	2.22575	0.665639	0.575978	0.811637	2.41736	0.661138	1	1	0	1
chr7	93943928	93944985	74.8282	0.000242959	0.0258303	2.8864	0.789303	1.07551	0.93092	0.173428	1.09292	3.1017	0.917888	1	1	0	1
chr7	94154948	94155192	7.41335	0.00147799	0.0819454	1.69597	0.510618	1.34742	0.642172	0.443525	0.814672	0.247742	0.692671	1	1	0	0
chr7	94368376	94368812	19.8078	0.00131285	0.0765739	1.47424	0.532394	1.90551	0.63266	2.79179	0.699002	1.84205	0.628232	1	1	1	1
chr7	94445948	94446171	5.99229	0.00104638	0.0667671	1.52003	0.491133	2.20245	0.597648	0.54955	0.853443	0.887343	0.652156	1	1	0	0
chr7	95373051	95373392	12.0982	0.000235889	0.0254309	1.22488	0.455252	1.58659	0.54403	-1.61499	1.00265	0.868418	0.556461	1	1	-1	0
chr7	96336507	96336850	10.7169	0.00180738	0.092049	1.12762	0.49375	0.404327	0.621919	-2.34697	1.19635	0.750299	0.596069	1	0	-1	0
chr7	103940139	103940339	6.21497	8.99729e-07	0.000345428	1.31634	0.625081	1.12292	0.806884	3.78604	0.758639	1.34371	0.76773	1	1	1	1
chr7	103994498	103994823	10.4138	0.000859304	0.0591235	1.29796	0.473821	1.96461	0.557725	-0.404935	0.855056	0.876106	0.584422	1	1	0	0
chr7	105193163	105193680	37.5085	0.000565665	0.0455802	2.96329	0.681521	2.85741	0.786717	1.10031	0.937461	1.87637	0.793478	1	1	1	1
chr7	105773058	105774166	93.2792	2.94688e-05	0.0055205	1.55481	0.578401	-0.601056	0.685027	-0.659105	0.798376	-0.650138	0.682979	1	0	0	0
chr7	108805849	108806072	7.45399	9.71601e-05	0.0133482	1.93799	0.7814	2.14084	0.958761	2.29485	1.07489	3.91974	0.896885	1	1	1	1
chr7	109641477	109641712	6.74961	1.67682e-05	0.00357703	2.12815	0.618167	1.21017	0.796148	3.33679	0.776855	0.852493	0.79503	1	1	1	0
chr7	110090187	110090674	22.524	0.000925677	0.0619436	1.09004	0.437661	2.13153	0.512907	1.09205	0.618228	1.23259	0.523528	1	1	1	1
chr7	111103927	111104932	31.9236	0.000172513	0.0204056	1.10423	0.393935	1.76867	0.462364	-0.0112839	0.586669	0.508925	0.477462	1	1	0	0
chr7	111324306	111324551	12.8736	0.00093285	0.062222	2.62831	0.710428	1.8099	0.858876	-0.126419	1.1785	1.53994	0.858608	1	1	0	1
chr7	111343385	111343814	15.7412	0.000332483	0.0319328	1.0013	0.429977	0.736217	0.531427	-0.034899	0.690859	1.93759	0.494642	1	0	0	1
chr7	112254219	112254451	7.3005	0.000337299	0.0322485	1.06529	0.534986	1.00595	0.68451	2.79003	0.677539	0.618967	0.687209	1	1	1	0
chr7	112550474	112550885	38.7917	0.00052999	0.0436832	1.75097	0.421437	1.68668	0.49857	2.25746	0.561917	1.51141	0.497382	1	1	1	1
chr7	113710331	113710818	76.0417	6.75001e-05	0.0102093	2.24942	0.510913	2.78906	0.595193	3.08672	0.680391	2.30769	0.596445	1	1	1	1
chr7	113749760	113750015	9.83355	0.000825801	0.0577881	1.28792	0.636998	2.54402	0.736936	2.74278	0.826185	0.934009	0.779649	1	1	1	0
chr7	113774273	113774553	20.9726	8.95448e-06	0.00217947	2.05027	0.575884	2.89346	0.675567	3.6276	0.743817	2.88661	0.671486	1	1	1	1
chr7	114723259	114724232	25.179	0.000789263	0.0563532	1.76209	0.402342	1.48419	0.485069	1.45324	0.555932	1.19014	0.484717	1	1	1	1
chr7	115693874	115694187	13.4856	0.000910503	0.0612335	2.03417	0.494793	2.01318	0.59557	1.90177	0.681007	1.22119	0.610903	1	1	1	1
chr7	115747160	115748456	93.7343	6.31024e-05	0.00966799	2.66068	0.60869	2.11855	0.714182	3.94965	0.810628	2.41394	0.71122	1	1	1	1
chr7	115916579	115917337	24.6266	0.000623692	0.0487628	1.56563	0.492409	1.66686	0.580206	-0.55851	0.78096	0.67837	0.592777	1	1	0	0
chr7	116162094	116162600	29.5054	0.00156143	0.0845085	1.962	0.556196	1.43339	0.654816	0.470554	0.781697	0.258395	0.671102	1	1	0	0
chr7	116642786	116643431	21.9523	4.01149e-05	0.0069341	1.47718	0.425827	1.21668	0.511381	-0.297822	0.672431	-0.0421646	0.537619	1	1	0	0
chr7	116687855	116688144	14.6256	0.000839656	0.0583427	1.7286	0.593052	0.427389	0.751244	-1.2618	1.04754	0.470406	0.73505	1	0	-1	0
chr7	116716222	116717370	89.2548	0.000321644	0.0312088	1.80638	0.533788	0.326303	0.628989	-0.216618	0.735496	0.0281249	0.62894	1	0	0	0
chr7	117213017	117213321	41.3797	0.00142821	0.0802404	2.29631	0.566624	2.30611	0.666315	2.9563	0.753389	2.40058	0.662883	1	1	1	1
chr7	117470705	117471193	106.63	7.73006e-05	0.0111873	2.29636	0.869063	2.69597	1.01258	5.50128	1.15802	3.8574	1.00871	1	1	1	1
chr7	117564073	117564425	14.1989	1.3743e-06	0.000490622	1.02297	0.671547	0.941852	0.825519	3.91183	0.865897	2.35708	0.780129	1	0	1	1
chr7	117706223	117706484	9.98964	0.00139459	0.0790823	1.75026	0.612406	0.625858	0.796301	2.07742	0.828655	2.46179	0.710194	1	0	1	1
chr7	117731467	117731860	17.5414	0.00209031	0.0997798	1.20175	0.381544	1.75686	0.460579	1.2104	0.549034	0.854821	0.477645	1	1	1	0
chr7	118153616	118153878	21.8811	0.000406705	0.0365302	2.26548	0.549129	2.64825	0.642061	2.71847	0.723405	2.5346	0.63927	1	1	1	1
chr7	118449535	118450493	27.5246	0.0013791	0.0786635	1.92477	0.517257	2.38818	0.606939	1.06744	0.736488	1.99974	0.608802	1	1	1	1
chr7	118755015	118755632	49.6421	1.71722e-17	8.7412e-14	1.06434	0.571696	1.69988	0.671107	5.08091	0.741469	0.856945	0.680571	1	1	1	0
chr7	119175880	119176334	37.5882	0.000783417	0.0560858	1.36997	0.446017	1.7932	0.526343	2.48908	0.591809	1.48846	0.526804	1	1	1	1
chr7	119935474	119935710	15.1281	0.00162632	0.0865138	2.64837	0.631119	2.11756	0.759614	2.73744	0.841032	2.42144	0.744609	1	1	1	1
chr7	120032938	120033781	83.4656	0.000177139	0.0207765	4.03784	0.864325	2.65954	1.00993	0.509294	1.21511	3.15867	1.00625	1	1	0	1
chr7	120059668	120061206	91.5065	0.00166549	0.0879477	1.55526	0.477673	0.697841	0.561185	-0.267149	0.664824	0.406147	0.561394	1	0	0	0
chr7	120554830	120555313	45.3594	0.00114463	0.0707428	2.43461	0.604516	2.50119	0.706269	2.99873	0.80343	2.95156	0.701163	1	1	1	1
chr7	120805741	120806287	64.7855	0.00104331	0.0666289	1.99166	0.481946	2.42441	0.56357	1.54774	0.657444	1.98737	0.564784	1	1	1	1
chr7	121180202	121181020	94.5293	0.00130984	0.0765468	2.35457	0.642252	3.1614	0.745985	1.36221	0.871394	2.16856	0.748418	1	1	1	1
chr7	121437783	121438968	181.066	0.00159064	0.0854628	2.13026	0.488627	1.85861	0.568985	0.948758	0.663188	1.62614	0.568985	1	1	0	1
chr7	121608018	121608452	19.1909	7.98341e-05	0.0114808	1.41266	0.450409	1.09962	0.551161	-1.90142	1.00832	1.28903	0.537571	1	1	-1	1
chr7	121683157	121683357	7.08684	0.0010627	0.0673713	1.16501	0.449564	1.02003	0.567064	-1.74584	1.14599	0.221118	0.593558	1	1	-1	0
chr7	121774698	121774898	8.43673	0.00207233	0.0993086	1.67789	0.487355	1.80198	0.596469	1.13398	0.721473	0.584673	0.647597	1	1	1	0
chr7	121899652	121901398	178.711	0.000669432	0.0510175	2.21483	0.496437	1.65593	0.579892	0.714497	0.677181	1.41418	0.579932	1	1	0	1
chr7	121945581	121946035	12.7819	0.000728451	0.0537935	1.01668	0.483724	0.30199	0.607545	-2.36507	1.04663	0.0914172	0.602835	1	0	-1	0
chr7	121994566	121995323	95.1173	0.000740054	0.0542433	2.60243	0.546153	2.50959	0.636427	2.59741	0.73155	2.58116	0.635138	1	1	1	1
chr7	122069152	122070251	25.9879	0.000177656	0.0208138	1.412	0.419678	0.723292	0.511304	-0.632328	0.665634	0.444988	0.510877	1	0	0	0
chr7	122343924	122344264	14.0263	0.000431692	0.0379609	1.10212	0.713454	0.796461	0.88224	3.37691	0.930399	0.525952	0.880108	1	0	1	0
chr7	122496202	122496466	14.4453	0.00104232	0.0666089	2.52402	0.736481	0.115595	0.917255	1.21818	1.02039	0.461354	0.891557	1	0	1	0
chr7	122532444	122533065	43.5203	6.82184e-05	0.0102811	2.76695	0.751977	0.593014	0.885892	-1.39704	1.11601	0.588811	0.882706	1	0	-1	0
chr7	122624193	122624393	6.71964	0.000476172	0.0406195	2.50911	0.708019	1.74242	0.880549	-1.31585	1.62739	2.10079	0.846695	1	1	-1	1
chr7	122725358	122726014	55.2707	0.000424623	0.0375473	2.31686	0.602763	0.313266	0.729663	2.24493	0.809127	1.63686	0.707381	1	0	1	1
chr7	122764010	122765199	39.8626	7.23671e-06	0.00186151	1.02975	0.335326	1.01936	0.400495	-1.24675	0.568832	0.389896	0.405652	1	1	-1	0
chr7	123075704	123076889	51.2865	0.00148988	0.0823648	1.27074	0.502102	2.05339	0.585909	1.19725	0.683686	0.349353	0.599638	1	1	1	0
chr7	124263026	124263805	165.692	0.00124435	0.0741901	1.42222	0.685448	3.2133	0.795446	1.64631	0.923467	0.904228	0.800252	1	1	1	0
chr7	124364439	124365611	43.7758	0.00196733	0.0968491	1.28367	0.444013	0.532397	0.528732	0.274587	0.618165	-0.246291	0.536669	1	0	0	0
chr7	124785200	124786259	79.5034	0.000292016	0.0292251	2.55154	0.502011	2.24386	0.589068	2.35617	0.675006	2.01605	0.588965	1	1	1	1
chr7	126489713	126490307	37.1736	0.00175992	0.0907273	1.44627	0.470758	-0.114444	0.576935	0.265545	0.664136	0.734061	0.556942	1	0	0	0
chr7	126831553	126831962	12.8993	0.00021824	0.024071	2.0997	0.790025	-0.928848	1.0015	0.322368	1.12566	-0.117093	0.945631	1	0	0	0
chr7	127841384	127841704	11.3534	0.0012866	0.0757413	1.04436	0.362131	0.837765	0.472273	-0.516012	0.68755	0.0446957	0.495037	1	0	0	0
chr7	127905698	127907289	57.3314	0.000393999	0.0357588	1.10107	0.31756	0.694796	0.381682	0.0468409	0.458824	0.184941	0.385015	1	0	0	0
chr7	127911814	127913159	102.279	0.00153341	0.0836824	1.24524	0.494558	1.85025	0.576009	0.913586	0.671151	0.12917	0.584818	1	1	0	0
chr7	128933206	128933701	106.218	0.0003722	0.0346103	1.84023	0.537368	0.482495	0.634105	2.29542	0.72108	0.587299	0.631492	1	0	1	0
chr7	129500005	129500434	73.4082	0.00164064	0.0870403	1.65093	0.660926	0.498348	0.774805	0.869755	0.895352	-0.892193	0.787177	1	0	0	0
chr7	129595081	129595436	22.1907	0.00159171	0.0854889	2.04975	0.594276	0.288257	0.743247	1.88783	0.803289	1.61786	0.700911	1	0	1	1
chr7	129919398	129919730	18.2478	0.000765135	0.0553205	1.68634	0.52073	0.529977	0.639562	0.453348	0.745883	0.0921239	0.644004	1	0	0	0
chr7	130229088	130229351	7.75075	0.00131292	0.0765739	1.05605	0.418838	-0.535855	0.63124	0.153969	0.682859	-0.00742361	0.556843	1	0	0	0
chr7	134050802	134051506	90.3341	0.00142943	0.0802781	1.94391	0.560076	0.467581	0.660139	-0.0319269	0.773424	0.470675	0.658182	1	0	0	0
chr7	135822451	135822969	35.894	0.000249486	0.0262688	1.01293	0.253016	0.763322	0.315462	0.113272	0.389878	0.425014	0.315618	1	0	0	0
chr7	136259159	136260370	32.1349	0.000418894	0.0372847	1.38946	0.470534	0.337129	0.574378	-0.874851	0.740183	0.363504	0.568346	1	0	0	0
chr7	136312601	136312972	19.0217	0.00130475	0.0764006	2.36627	0.731255	1.12726	0.867201	-1.29632	1.24955	0.824076	0.869045	1	1	-1	0
chr7	138008531	138009581	85.5686	6.33476e-05	0.0096955	1.58453	0.411399	1.12086	0.484216	0.387277	0.570748	0.0910841	0.491385	1	1	0	0
chr7	138509927	138510382	21.6306	0.00199973	0.0976759	1.13444	0.596224	0.73445	0.715709	2.77513	0.788592	0.466899	0.715247	1	0	1	0
chr7	139049660	139049860	5.88333	0.000179572	0.0209634	1.06783	0.448822	-1.77242	0.965137	-0.64341	0.894436	0.563367	0.587983	1	-1	0	0
chr7	139094201	139095754	109.451	0.00202567	0.0982235	1.40868	0.432382	0.275209	0.512585	0.137782	0.595385	0.645018	0.507917	1	0	0	0
chr7	139099290	139099645	13.8974	0.00120012	0.0727459	1.66317	0.451218	1.01597	0.564764	1.27958	0.63821	0.473743	0.573778	1	1	1	0
chr7	139771043	139771689	77.4299	0.000351603	0.0331969	2.06482	0.818987	-1.09363	0.979028	-0.745057	1.13382	0.400512	0.957421	1	-1	0	0
chr7	140140125	140140880	47.8509	1.4416e-05	0.00319785	2.63672	0.671519	0.380514	0.804027	1.38999	0.910781	-0.116842	0.809242	1	0	1	0
chr7	140571831	140572080	10.6118	0.000410222	0.0366787	1.17083	0.38596	0.44683	0.506102	-1.21025	0.839475	0.643375	0.477186	1	0	-1	0
chr7	141482967	141483177	8.52207	0.00175023	0.0904301	1.2777	0.408581	1.06473	0.529856	-0.815115	0.860078	0.664258	0.532685	1	1	0	0
chr7	142152061	142154614	93.2549	0.000161891	0.0194531	1.10894	0.361766	0.462817	0.429553	-0.439549	0.516667	1.29869	0.422525	1	0	0	1
chr7	142177805	142178273	15.3047	3.2781e-05	0.00594119	1.08971	0.56437	-0.408612	0.719229	-2.03662	1.10416	1.75324	0.651784	1	0	-1	1
chr7	145082166	145083556	87.9193	3.45762e-05	0.00616438	1.0175	0.6094	0.428786	0.717155	3.29643	0.814323	1.9283	0.708011	1	0	1	1
chr7	145262906	145265514	225.723	0.000229405	0.0249004	3.13089	0.595563	2.11982	0.695586	2.67463	0.800589	2.53389	0.693966	1	1	1	1
chr7	145909995	145910228	6.89387	0.00127775	0.0754633	3.38917	1.03501	2.45152	1.29455	1.82976	1.52018	4.71235	1.20027	1	1	1	1
chr7	146002483	146003229	72.922	0.00207304	0.0993086	2.09185	0.667569	0.705314	0.789771	0.790964	0.913145	2.52158	0.776947	1	0	0	1
chr7	149245224	149245858	41.8298	0.000978317	0.0641146	1.70151	0.676838	0.267438	0.799084	-0.541818	0.949714	-0.625115	0.809324	1	0	0	0
chr7	150421048	150421495	90.087	0.0013094	0.0765468	1.7529	0.523208	1.35331	0.614777	2.41422	0.701248	0.597936	0.619239	1	1	1	0
chr8	1478780	1480106	50.4461	6.87017e-09	5.09632e-06	-1.07323	0.291044	-0.971819	0.352097	-1.04978	0.416223	0.351294	0.332293	-1	0	-1	0
chr8	2086528	2086943	19.6877	0.000941593	0.0625866	-1.21529	0.463824	-0.300253	0.548978	0.461719	0.615417	0.302341	0.531261	-1	0	0	0
chr8	4070690	4070895	6.76769	4.83781e-05	0.00799723	-1.16775	0.504953	-0.327742	0.612872	1.43456	0.607361	-0.0525031	0.581223	-1	0	1	0
chr8	13662297	13662497	12.9129	0.00150623	0.0827512	1.29997	0.558579	2.3745	0.644368	2.00822	0.745245	2.24206	0.641686	1	1	1	1
chr8	14757343	14757543	7.10127	0.000499224	0.0419198	-1.47677	0.48541	-0.335773	0.562128	0.587832	0.599403	-1.03462	0.585138	-1	0	0	-1
chr8	15378323	15378843	42.2424	0.00104115	0.0665631	1.6572	0.610487	2.38156	0.713171	2.41203	0.817942	2.99667	0.70764	1	1	1	1
chr8	16547269	16548540	83.1591	0.00160613	0.0859039	1.63302	0.817057	1.04634	0.960803	3.49244	1.09461	3.0989	0.950268	1	1	1	1
chr8	17661472	17662234	81.271	6.04942e-06	0.00162071	1.57177	0.505501	-0.0262878	0.601851	2.00277	0.67896	-0.17143	0.600729	1	0	1	0
chr8	17938768	17939010	9.99842	0.00102606	0.0660264	1.38937	0.815555	0.79035	0.999178	3.53699	1.06067	0.0831906	1.02238	1	0	1	0
chr8	20135235	20135618	12.7481	0.00134337	0.0777523	-1.03985	0.320289	-0.569202	0.40394	-1.84078	0.603321	-1.11217	0.413818	-1	0	-1	-1
chr8	20476617	20476908	10.214	0.00077908	0.0559101	-1.19863	0.399008	-0.784213	0.496499	-3.0995	0.959233	-0.629524	0.47811	-1	0	-1	0
chr8	22314106	22314924	79.529	0.00164578	0.0872033	1.52042	0.532866	-0.16591	0.633053	0.371813	0.72849	0.0720078	0.62814	1	0	0	0
chr8	26053283	26053550	11.7891	0.00200864	0.0979401	1.4324	0.622209	-0.295227	0.857189	1.62646	0.860085	2.20965	0.731213	1	0	1	1
chr8	33572334	33572534	4.15852	0.000595668	0.0472879	-1.0003	0.443581	-2.34294	0.781777	-3.76172	1.50652	-1.33851	0.596787	-1	-1	-1	-1
chr8	35152265	35152581	31.6952	0.00203713	0.0984369	1.21058	0.587291	1.12199	0.698583	2.89911	0.777647	1.75157	0.686764	1	1	1	1
chr8	36109562	36109768	4.95707	0.000835856	0.058202	-1.32337	0.469982	-0.605826	0.568714	-0.721771	0.690242	-2.69134	0.739488	-1	0	0	-1
chr8	40429687	40430058	8.15438	0.000209529	0.023408	-1.46386	0.823776	-2.04714	1.07068	-2.56742	1.45842	1.09287	0.900255	-1	-1	-1	1
chr8	58395273	58395502	14.9093	1.08052e-05	0.00256027	2.22557	0.538749	2.70651	0.62024	3.09762	0.680868	1.62812	0.642565	1	1	1	1
chr8	61675672	61676521	131.723	0.000276763	0.028118	2.1637	0.73357	-0.486955	0.863352	-0.392675	1.00224	-0.143203	0.85911	1	0	0	0
chr8	63602670	63602916	11.0279	0.000621918	0.0486687	2.06455	0.713606	3.6153	0.826916	2.11834	0.989057	2.65892	0.841269	1	1	1	1
chr8	64262632	64263049	34.4621	3.99145e-05	0.00690754	2.64185	0.646047	3.46534	0.749619	4.0886	0.843472	2.28682	0.759037	1	1	1	1
chr8	66531541	66531975	37.7994	0.000164246	0.019672	1.98253	0.603622	1.98933	0.705481	-0.282355	0.869083	0.083265	0.726501	1	1	0	0
chr8	68394686	68394917	11.0241	0.00168822	0.088683	2.16145	0.633801	2.64868	0.760381	1.71757	0.915283	2.89341	0.746374	1	1	1	1
chr8	69899220	69900202	110.042	0.000119352	0.0155064	3.10408	0.754924	0.731386	0.884592	-0.154926	1.03793	0.83028	0.882083	1	0	0	0
chr8	70375334	70376972	59.2626	0.00102489	0.0660264	1.43634	0.430222	1.56175	0.503986	1.23864	0.583063	0.21768	0.51522	1	1	1	0
chr8	74965808	74966053	10.5618	3.13477e-07	0.000143935	1.29256	0.55087	1.45383	0.67567	2.43601	0.71452	3.13012	0.618118	1	1	1	1
chr8	75149051	75149419	18.0306	0.000233865	0.0252728	1.90248	0.569394	2.51524	0.670804	2.90236	0.748438	2.82595	0.66141	1	1	1	1
chr8	77118555	77119153	20.1852	0.00142215	0.0800638	1.04905	0.497496	2.25727	0.57497	0.727621	0.704559	1.61625	0.580087	1	1	0	1
chr8	79652790	79653021	16.7607	0.00141609	0.0798697	2.00314	0.627646	2.20284	0.749055	3.40764	0.816543	2.20016	0.74225	1	1	1	1
chr8	80604101	80604454	23.0505	0.000205418	0.0231037	1.39447	0.458794	1.28212	0.556832	-0.0922352	0.716978	2.15258	0.537106	1	1	0	1
chr8	83400448	83400762	19.3018	0.0002524	0.0264529	1.52864	0.614746	2.08113	0.726734	3.63646	0.801042	1.88233	0.725667	1	1	1	1
chr8	86522531	86523745	86.6819	0.000685843	0.0517605	1.80405	0.570506	1.26123	0.669654	3.12529	0.761121	1.34772	0.667414	1	1	1	1
chr8	86871066	86872121	61.6955	0.000338671	0.0323153	2.25672	0.522893	2.02735	0.614865	2.97621	0.696602	2.40665	0.610189	1	1	1	1
chr8	87581957	87582185	16.3172	0.00199598	0.0976293	2.36999	0.771432	2.13266	0.921931	3.79744	1.00417	3.14063	0.897229	1	1	1	1
chr8	87916639	87918301	59.1229	1.47125e-05	0.00323913	1.14446	0.429046	0.412254	0.520236	2.40974	0.572396	1.75055	0.501946	1	0	1	1
chr8	89855960	89856966	46.9738	0.00039386	0.0357572	1.14745	0.419434	1.75732	0.494493	2.3606	0.558109	1.15143	0.498001	1	1	1	1
chr8	90215030	90215652	35.7472	1.0407e-06	0.000388928	1.04553	0.693451	0.467194	0.837647	4.112	0.912878	2.01847	0.808813	1	0	1	1
chr8	96820579	96821162	44.3969	0.000700494	0.0523674	1.66	0.550381	2.63896	0.641453	1.56757	0.750859	2.61818	0.64008	1	1	1	1
chr8	99715059	99715431	19.9891	8.13782e-05	0.0116631	1.23498	0.636286	0.915269	0.763218	3.49103	0.821827	1.65396	0.741458	1	0	1	1
chr8	100564019	100564340	83.0302	0.00182655	0.0926289	2.20798	0.547025	1.86214	0.641218	2.34502	0.735063	1.10654	0.644908	1	1	1	1
chr8	103795546	103795775	13.5745	0.000786869	0.0562639	2.65566	0.620415	2.11109	0.733449	1.24929	0.896434	1.69684	0.737461	1	1	1	1
chr8	103839420	103840127	58.3098	0.00137777	0.078618	2.48765	0.686333	2.32271	0.800118	-0.122895	0.978229	1.30632	0.805882	1	1	0	1
chr8	103841358	103841917	75.8911	2.61501e-07	0.000124927	3.0796	0.672675	2.1426	0.785227	-2.26558	1.14618	0.775875	0.79483	1	1	-1	0
chr8	103871442	103871642	10.1503	0.00050176	0.0420848	2.89171	0.76726	3.11076	0.854172	1.4349	1.08261	2.94216	0.851792	1	1	1	1
chr8	110457838	110458038	5.69869	0.000236474	0.0254452	-1.0224	0.569197	-0.111484	0.686225	1.72947	0.692563	-0.261828	0.677442	-1	0	1	0
chr8	112171907	112172195	7.20386	0.000166309	0.0198697	-1.23002	0.451588	-0.577685	0.548172	0.930863	0.55405	-1.10337	0.560651	-1	0	0	-1
chr8	115588827	115589110	9.3018	0.000343171	0.0326093	1.59758	0.540977	1.53029	0.674404	3.07073	0.692181	1.49616	0.660767	1	1	1	1
chr8	118414989	118415288	32.0518	0.000586116	0.0467036	2.65705	0.657668	2.63697	0.778591	3.74537	0.866059	2.18469	0.781569	1	1	1	1
chr8	121260547	121261417	66.3536	0.000991812	0.064626	1.2779	0.488167	1.6587	0.573035	2.68782	0.651156	1.69498	0.571048	1	1	1	1
chr8	122255606	122255815	5.12044	4.78615e-05	0.00794296	1.05457	0.824334	1.40614	0.999417	-2.40329	1.73798	3.30172	0.921886	1	1	-1	1
chr8	124690079	124690411	19.063	0.00145902	0.0812446	1.15288	0.360032	1.48951	0.440728	1.8512	0.487055	0.874631	0.449275	1	1	1	0
chr8	128084011	128084391	12.5127	0.000398359	0.0360437	1.15421	0.409977	0.34631	0.540482	1.9143	0.548077	0.225739	0.528417	1	0	1	0
chr8	131955887	131956168	9.62018	0.00129186	0.0759145	2.20581	0.785671	1.84613	0.938102	3.63749	1.00073	0.951836	0.966673	1	1	1	0
chr8	133505272	133505539	15.2575	3.72501e-05	0.00655403	1.29023	0.674378	2.08089	0.789208	3.88248	0.849648	1.88376	0.786817	1	1	1	1
chr8	133531760	133532077	14.088	0.000317329	0.0309302	1.89947	0.701648	-0.723742	0.900083	0.531266	0.973542	-0.87012	0.888242	1	0	0	0
chr8	134266161	134266655	22.8999	0.000824409	0.0577594	2.24693	0.677454	0.603632	0.843833	1.9321	0.922878	2.88654	0.788246	1	0	1	1
chr8	135664373	135665371	197.916	0.000693343	0.0520497	1.61971	0.597127	1.88555	0.694711	3.00308	0.800775	0.427033	0.69838	1	1	1	0
chr8	136229937	136230388	42.5593	0.00204712	0.0986916	2.22019	0.808348	0.446963	0.97166	3.35845	1.07674	2.82141	0.939933	1	0	1	1
chr8	136714115	136714441	30.0674	7.33136e-05	0.0107901	1.6618	0.536425	2.5152	0.624407	3.19145	0.697432	2.49964	0.621527	1	1	1	1
chr8	137492403	137493194	62.1274	0.000795663	0.0566475	1.28575	0.533507	2.38344	0.621187	2.5556	0.711804	1.26893	0.627599	1	1	1	1
chr9	447655	448058	64.6059	1.41433e-05	0.00316504	1.92088	0.725324	0.894577	0.860766	4.32367	0.960062	1.24865	0.853107	1	0	1	1
chr9	646692	647091	20.4979	0.000873173	0.0596469	1.47162	0.605375	1.3072	0.721621	-0.0432099	0.891483	-0.870728	0.789231	1	1	0	0
chr9	1071675	1072594	83.2476	0.00088086	0.0600441	1.80917	0.511831	1.39158	0.605567	2.24205	0.687686	0.458626	0.613789	1	1	1	0
chr9	2465803	2466466	123.123	4.43158e-06	0.00125323	2.09119	0.694632	-0.81336	0.830968	3.40733	0.92998	1.43039	0.809279	1	0	1	1
chr9	4237487	4238848	101.684	0.000898583	0.0608084	1.78338	0.565588	0.207213	0.666537	-0.766402	0.79348	0.82677	0.660918	1	0	0	0
chr9	4689605	4690596	101.241	0.00185139	0.0934122	1.53141	0.556884	0.032781	0.657013	0.780602	0.753822	-0.443556	0.659328	1	0	0	0
chr9	5593041	5594646	126.025	0.000349114	0.0330723	1.45202	0.407691	1.24101	0.47847	0.649039	0.557957	0.0547571	0.48516	1	1	0	0
chr9	5750397	5751223	31.099	0.00075207	0.0547498	1.56757	0.626495	0.228677	0.743588	-0.77337	0.90853	-1.08947	0.771533	1	0	0	-1
chr9	5947834	5949607	87.7586	0.0014568	0.0811819	2.68192	0.615455	1.68948	0.71921	1.27002	0.832562	1.12293	0.720881	1	1	1	1
chr9	8895826	8896028	10.9581	3.16914e-05	0.00580789	2.09384	0.773906	2.50247	0.93481	3.90548	0.987869	4.03636	0.887544	1	1	1	1
chr9	9551936	9553048	37.8858	3.28169e-14	8.88881e-11	1.09127	0.330824	1.47936	0.396487	2.97855	0.42472	0.394437	0.414448	1	1	1	0
chr9	9897026	9897297	21.2993	0.000795688	0.0566475	2.32207	0.641765	2.81285	0.744406	1.70774	0.883123	3.05427	0.737702	1	1	1	1
chr9	11338168	11338513	23.0721	0.000154202	0.0187893	2.71076	0.886013	3.9485	1.03666	4.0605	1.15488	5.07654	1.02595	1	1	1	1
chr9	12328953	12329666	68.5944	0.00189874	0.0947564	1.70058	0.632388	3.11385	0.732969	1.78228	0.853118	1.62504	0.738651	1	1	1	1
chr9	14478837	14479755	138.62	6.00998e-05	0.00938326	1.73752	0.601878	-0.324715	0.710019	-1.28318	0.847627	0.486347	0.703149	1	0	-1	0
chr9	18135745	18135993	7.02596	0.000205651	0.0231123	-1.11363	0.38344	-2.15209	0.621869	-0.613857	0.574002	-2.18205	0.577923	-1	-1	0	-1
chr9	19441382	19442703	142.482	0.00195685	0.0965047	1.46618	0.513348	1.33936	0.599823	2.51157	0.687444	0.614495	0.602475	1	1	1	0
chr9	20376618	20377285	52.632	0.000353161	0.0332801	2.27454	0.581579	2.02173	0.678306	0.609036	0.80377	0.462251	0.692603	1	1	0	0
chr9	20424478	20426992	73.8005	0.00113694	0.070474	1.50096	0.441856	0.946121	0.520005	-0.317701	0.625028	0.493412	0.521703	1	0	0	0
chr9	20508171	20508622	46.5722	0.000809048	0.0571577	2.4718	0.742447	1.38398	0.86507	0.738504	1.00813	-0.561834	0.887973	1	1	0	0
chr9	21578739	21579051	11.4224	0.000139461	0.0174393	2.11419	0.500069	2.16952	0.597632	0.841616	0.781237	1.96973	0.593698	1	1	0	1
chr9	21986794	21987513	56.887	0.000960632	0.0633635	2.41672	0.634743	1.76129	0.742121	-0.219661	0.902497	0.829094	0.748201	1	1	0	0
chr9	22239087	22239287	17.924	9.82016e-06	0.00235906	2.77591	0.64715	3.34746	0.754302	1.24664	0.94334	1.56849	0.788035	1	1	1	1
chr9	23120725	23120925	6.25597	1.32759e-06	0.000474523	1.19061	0.54546	2.14263	0.646167	3.21599	0.67212	0.491735	0.724314	1	1	1	0
chr9	23492189	23492461	17.9405	0.000198195	0.0225945	1.46984	0.59035	1.90512	0.699392	3.14868	0.766169	2.69683	0.679843	1	1	1	1
chr9	23590363	23591013	45.8269	0.00025185	0.0264235	1.78303	0.571345	2.62583	0.665728	3.27211	0.755648	2.49539	0.665012	1	1	1	1
chr9	24512866	24513203	11.5979	0.000931987	0.0621967	1.81524	0.697149	2.75829	0.795221	2.283	0.918805	0.329251	0.860632	1	1	1	0
chr9	24698882	24699410	37.964	0.000377368	0.0348712	2.66162	0.592301	3.04207	0.691214	1.65712	0.819076	2.42556	0.695003	1	1	1	1
chr9	26082441	26083569	186.778	1.85199e-06	0.000620338	3.29287	0.72049	-0.128384	0.85323	0.542107	0.982841	1.58097	0.839763	1	0	0	1
chr9	26168161	26168788	47.7105	0.000156662	0.0190027	2.48464	0.598839	0.77475	0.724738	1.0953	0.831482	2.09137	0.7019	1	0	1	1
chr9	26209771	26211043	245.619	0.000939279	0.0625137	2.42821	0.616709	0.480502	0.723527	1.77381	0.83053	1.40918	0.718706	1	0	1	1
chr9	26234230	26235306	80.3619	0.00182153	0.0924805	1.10708	0.519857	-0.741977	0.623815	0.553033	0.707342	-0.287371	0.61477	1	0	0	0
chr9	26324877	26325451	27.205	0.00012916	0.0164367	1.13885	0.415638	-0.326246	0.522895	-0.651216	0.64343	-0.00856352	0.506308	1	0	0	0
chr9	27047222	27047427	9.25623	0.00159593	0.0855975	1.04098	0.537569	1.04429	0.684571	2.71803	0.689421	1.73718	0.639938	1	1	1	1
chr9	28207536	28208756	71.6311	0.00173203	0.0899818	1.96344	0.497337	1.44596	0.587807	2.46723	0.664696	1.47288	0.585347	1	1	1	1
chr9	28212706	28213370	67.8159	0.000253562	0.0264995	2.94162	0.64895	1.0512	0.76874	1.84272	0.87723	2.25111	0.755813	1	1	1	1
chr9	29659082	29659944	38.7709	2.67867e-06	0.000848548	1.97263	0.44693	2.83329	0.517763	1.09308	0.632253	2.26636	0.520552	1	1	1	1
chr9	29772988	29774313	91.2218	0.000400458	0.0361451	2.03191	0.519023	2.24589	0.604122	0.384174	0.720532	1.28252	0.607826	1	1	0	1
chr9	31541671	31542971	89.2208	4.92766e-06	0.00136861	1.14337	0.390023	2.32714	0.453542	2.18515	0.520901	1.45788	0.45734	1	1	1	1
chr9	32251484	32251815	22.4268	0.000124151	0.0159158	1.50935	0.509585	1.68207	0.610002	3.09812	0.661349	1.86256	0.600511	1	1	1	1
chr9	32378184	32379577	87.7326	0.000164175	0.0196716	1.40642	0.338596	1.62958	0.397546	1.75464	0.45629	1.00983	0.400559	1	1	1	1
chr9	33043416	33044691	239.473	0.000134944	0.0170332	1.87873	0.499912	1.03114	0.583751	1.7289	0.673123	-0.0623596	0.587273	1	1	1	0
chr9	35569236	35569988	78.5488	8.40896e-06	0.00208977	1.21578	0.465306	0.130891	0.55681	2.5797	0.619309	0.594886	0.548713	1	0	1	0
chr9	35882311	35882612	24.1831	0.000236497	0.0254452	2.00669	0.550943	2.06517	0.659163	2.97174	0.727627	1.0933	0.676149	1	1	1	1
chr9	36493675	36493901	14.2369	0.000713753	0.0530799	2.25981	0.626104	2.6544	0.727557	1.36781	0.893225	1.30332	0.759501	1	1	1	1
chr9	37289398	37291501	87.1513	0.000812636	0.0572745	1.24537	0.54257	1.21084	0.632837	-0.642832	0.755541	-0.491557	0.643462	1	1	0	0
chr9	68564581	68564826	14.2036	0.00152075	0.0832374	1.23108	0.553791	-0.0218878	0.693299	-0.745507	0.88188	-0.551088	0.703921	1	0	0	0
chr9	68677935	68678938	72.0487	0.00017436	0.0205699	1.73582	0.541007	0.586165	0.637365	-0.161972	0.75442	-0.285549	0.644252	1	0	0	0
chr9	68802453	68803158	253.576	0.000636893	0.0493349	1.91745	0.607808	1.41131	0.707418	2.58849	0.815479	0.0375378	0.711372	1	1	1	0
chr9	68904231	68905990	91.3493	0.000701779	0.0524138	1.68356	0.544	-0.0776279	0.643753	0.307247	0.742338	0.26009	0.638763	1	0	0	0
chr9	68932512	68934400	172.114	0.000130953	0.0166361	2.27316	0.532329	1.78541	0.620625	1.24237	0.720115	0.492086	0.625889	1	1	1	0
chr9	69192956	69193379	21.0629	0.000759665	0.0551119	1.98833	0.501931	2.41555	0.592558	2.50659	0.669098	1.74317	0.59996	1	1	1	1
chr9	70272159	70272800	14.57	0.000746146	0.0545413	1.46583	0.368825	0.982025	0.465568	0.669339	0.578331	0.670503	0.464197	1	0	0	0
chr9	70395666	70395941	26.9093	0.000305533	0.0301084	2.32986	0.769721	-0.882424	0.970708	1.50926	1.03543	0.267726	0.916428	1	0	1	0
chr9	73147706	73147988	11.2065	0.000302966	0.0299054	2.05206	0.637112	0.363282	0.82801	-0.128345	1.06735	2.30683	0.743007	1	0	0	1
chr9	75071597	75072268	88.0648	0.000645927	0.0497398	1.34828	0.480407	0.520825	0.566545	2.45127	0.641761	1.39592	0.559212	1	0	1	1
chr9	75077211	75077468	25.0912	0.00106182	0.0673713	2.3575	0.55458	1.86734	0.660967	2.68936	0.733408	2.01231	0.65327	1	1	1	1
chr9	75471534	75471784	9.74185	0.000257476	0.0267664	1.38171	0.600818	2.25193	0.699642	3.20233	0.763287	1.49809	0.71385	1	1	1	1
chr9	76810414	76810677	17.2396	1.38857e-05	0.00312229	1.47012	0.495449	0.855878	0.630486	1.65776	0.683826	2.67948	0.570502	1	0	1	1
chr9	77458036	77458357	71.4483	0.000827335	0.0577995	1.47645	0.40205	1.18499	0.475906	2.20381	0.53738	1.28554	0.472691	1	1	1	1
chr9	77466801	77467112	15.0782	0.000567025	0.0456648	1.00011	0.430969	-0.39582	0.558586	-0.861089	0.714321	-0.0340588	0.531232	1	0	0	0
chr9	81805336	81805627	11.5322	0.00137721	0.0786012	1.48019	0.631931	-0.0664504	0.805244	-2.20658	1.31636	1.1976	0.747484	1	0	-1	1
chr9	83714272	83714650	20.2359	0.00129406	0.0760134	1.22961	0.575905	0.8098	0.686514	-2.40115	1.1132	0.0603977	0.69765	1	0	-1	0
chr9	84917399	84918436	93.8757	0.000544038	0.0443704	1.29246	0.544198	0.587578	0.640064	2.76182	0.727845	0.778629	0.637051	1	0	1	0
chr9	89339945	89340561	12.8929	0.000301963	0.0298363	1.13109	0.662036	0.44264	0.812396	3.14387	0.858431	0.575615	0.794957	1	0	1	0
chr9	91055226	91057260	52.6864	0.000304176	0.0299947	1.09075	0.475025	0.425713	0.55972	-0.485093	0.668479	-0.766275	0.572411	1	0	0	0
chr9	91842697	91842931	28.5983	0.000655983	0.0502388	1.35888	0.679592	-0.617136	0.82083	0.961875	0.917344	-1.00515	0.823231	1	0	0	-1
chr9	94829468	94830019	26.8759	0.000460628	0.0397297	1.36537	0.63898	-0.991647	0.798368	-0.158068	0.895516	-0.518731	0.77314	1	0	0	0
chr9	96327771	96328068	24.7673	0.000870129	0.059563	1.79525	0.495139	1.23976	0.594353	2.36761	0.654769	0.936495	0.59519	1	1	1	0
chr9	96408888	96409192	12.7761	0.00204817	0.098726	1.31256	0.652492	-0.0813489	0.800784	-2.40163	1.19529	-0.448719	0.801604	1	0	-1	0
chr9	98009599	98010925	172.177	0.00203495	0.0984103	1.81658	0.603115	0.526683	0.704793	1.76069	0.811263	0.0219323	0.705913	1	0	1	0
chr9	100011135	100011361	12.4818	0.00116236	0.0713901	2.41885	0.650295	1.06486	0.821174	2.81466	0.855341	1.95843	0.773938	1	1	1	1
chr9	100083414	100085094	225.435	0.000576599	0.0461463	1.99432	0.54938	2.02572	0.63841	0.939261	0.742267	0.466281	0.64243	1	1	0	0
chr9	100507001	100507711	48.2484	0.000226524	0.0246875	1.9063	0.532969	1.18839	0.627541	-0.683704	0.803355	0.741625	0.630406	1	1	0	0
chr9	100918959	100919713	19.1803	0.000747417	0.0545728	1.03666	0.412959	0.494716	0.506455	-1.489	0.782727	0.793671	0.491304	1	0	-1	0
chr9	101530130	101530424	89.6383	0.000986269	0.064464	1.62469	0.508966	1.63426	0.59603	2.78433	0.679526	1.28673	0.596773	1	1	1	1
chr9	101728241	101728458	12.784	0.000900797	0.0609138	1.16331	0.573025	0.263903	0.753596	1.59619	0.790256	2.35684	0.667836	1	0	1	1
chr9	104743433	104743694	64.1204	0.00154595	0.084025	1.74454	0.450297	1.3461	0.530036	2.13097	0.602202	1.07401	0.5303	1	1	1	1
chr9	105362634	105363542	68.7544	0.000374868	0.0347271	1.97896	0.468979	1.35148	0.552355	0.983255	0.645166	0.75156	0.556442	1	1	0	0
chr9	105436250	105437061	37.9824	3.77126e-06	0.00110898	1.79278	0.482558	0.297115	0.584191	-0.320592	0.713885	-0.0613287	0.586479	1	0	0	0
chr9	105718527	105718729	12.9493	0.000240313	0.0256729	2.49944	0.629288	2.3502	0.749289	3.4791	0.79622	2.53483	0.735031	1	1	1	1
chr9	107484205	107484425	14.8904	7.38266e-05	0.0108548	2.86478	0.721182	2.38286	0.86821	4.45475	0.9211	3.17738	0.843117	1	1	1	1
chr9	110057633	110059754	123.543	0.00205903	0.0989905	1.30916	0.44735	0.396003	0.525649	0.803399	0.606355	-0.18483	0.528098	1	0	0	0
chr9	110067041	110067554	17.3545	0.000976054	0.0640658	1.79849	0.611063	0.477442	0.741269	1.18441	0.831208	-0.511346	0.770586	1	0	1	0
chr9	110161761	110162483	110.147	0.000117699	0.0153418	2.13626	0.683159	-0.194065	0.804073	0.0853283	0.931342	-0.0911697	0.801339	1	0	0	0
chr9	110626132	110626870	53.4728	0.00102421	0.0660228	1.70007	0.569645	-0.106583	0.679868	0.0792835	0.788482	0.269706	0.67143	1	0	0	0
chr9	111982648	111984086	194.737	0.000682068	0.0515942	1.72471	0.655799	-0.910913	0.771042	0.120351	0.887434	0.186352	0.764786	1	0	0	0
chr9	112546112	112546687	39.8427	0.000546118	0.0444785	2.54944	0.803292	0.248321	0.954891	-0.412961	1.13781	0.225032	0.950948	1	0	0	0
chr9	114451533	114453159	284.467	9.65652e-05	0.0132789	2.04454	0.495348	1.06025	0.578458	2.60122	0.664962	0.869322	0.578366	1	1	1	0
chr9	119846611	119847020	15.7713	0.000280073	0.0283567	1.15177	0.332614	0.974095	0.417037	-0.0990524	0.570295	0.209205	0.433701	1	0	0	0
chr9	120583906	120584402	96.2709	0.00121821	0.0733706	2.89275	0.710268	0.711042	0.840434	2.18627	0.955698	2.05598	0.82843	1	0	1	1
chr9	122286880	122287545	19.4739	2.84013e-06	0.00089109	1.34556	0.31966	0.616029	0.412223	0.219247	0.505226	0.065024	0.42044	1	0	0	0
chr9	123111438	123112457	378.616	0.000195683	0.0223926	2.43925	0.69508	0.359064	0.810657	2.75731	0.93416	0.234633	0.810383	1	0	1	0
chr9	123119405	123120525	190.228	0.000882157	0.0600836	2.90495	0.770336	0.415836	0.901172	1.16488	1.03961	0.674984	0.898944	1	0	1	0
chr9	123265932	123266285	115.859	0.00193761	0.0959943	1.91294	0.754541	0.450032	0.8807	-0.11147	1.02511	-0.886979	0.888488	1	0	0	0
chr9	128554617	128554861	33.4084	0.000106662	0.0143153	1.60646	0.653751	-0.333791	0.795841	2.53059	0.869507	-0.154544	0.784525	1	0	1	0
chr9	131203564	131204027	13.14	0.000235721	0.0254271	1.18892	0.443892	0.0110972	0.570834	-0.205805	0.69904	-0.493139	0.579555	1	0	0	0
chr9	131262641	131263137	64.683	5.02889e-05	0.00821194	1.17461	0.493325	0.0605767	0.584653	1.10218	0.665149	-1.02842	0.598448	1	0	1	-1
chr9	131629972	131630876	212.503	7.11365e-05	0.0105736	1.40682	0.798406	-1.23257	0.933958	0.514625	1.07532	-2.22886	0.939225	1	-1	0	-1
chr9	131728928	131729794	290.376	0.00169902	0.0890179	1.07839	0.588474	0.682702	0.685029	1.14509	0.792215	-1.23824	0.690725	1	0	1	-1
chr9	133144041	133144752	384.361	0.00167817	0.0883016	1.45998	0.505721	0.532732	0.589756	1.45885	0.680813	-0.215981	0.591195	1	0	1	0
chr9	136538354	136540396	339.89	0.000133612	0.016923	1.1575	0.431594	0.254214	0.504165	1.90617	0.580228	-0.160098	0.504723	1	0	1	0
chrX	3639215	3639570	11.0427	1.18627e-06	0.000433991	1.69166	0.897474	-1.43593	1.41318	3.87215	1.16849	3.9866	1.03471	1	-1	1	1
chrX	4754960	4755168	6.63578	8.90318e-06	0.00217416	1.19377	0.706316	1.70394	0.88344	1.0381	1.0743	3.50573	0.815535	1	1	1	1
chrX	7614530	7615033	48.7032	0.00126056	0.0749125	2.99757	0.81914	0.313466	0.980716	1.97691	1.10158	1.67738	0.957339	1	0	1	1
chrX	7618004	7618432	26.7533	0.000598895	0.0474757	2.81456	0.801996	-0.445554	1.01312	1.48833	1.0885	1.71954	0.939845	1	0	1	1
chrX	10085284	10085792	32.6832	0.000547512	0.0445552	2.91444	0.656783	2.02911	0.783772	3.20828	0.869581	2.03246	0.779531	1	1	1	1
chrX	13793880	13794140	10.0195	0.00208568	0.0996395	2.52813	0.749521	2.14654	0.896826	3.49271	0.944698	2.92514	0.863751	1	1	1	1
chrX	15151582	15152045	13.5122	5.12155e-05	0.008331	1.20453	0.53742	-0.376615	0.715416	0.858655	0.740892	2.20739	0.612438	1	0	0	1
chrX	16856093	16856379	17.2028	5.77402e-05	0.00908695	4.68269	0.948063	3.96668	1.09274	4.99155	1.17426	5.15515	1.06999	1	1	1	1
chrX	22300004	22301049	80.9847	0.000585886	0.0467036	1.07748	0.543469	2.34182	0.628637	0.515275	0.750483	2.19871	0.628334	1	1	0	1
chrX	26889526	26889921	28.4229	0.000291208	0.0291641	2.68546	0.907719	-0.135152	1.12091	4.05879	1.19656	2.84815	1.0507	1	0	1	1
chrX	27254784	27255057	13.251	0.000455289	0.0393613	2.876	0.96584	-1.38118	1.34837	1.86135	1.29821	2.13582	1.12665	1	-1	1	1
chrX	30142047	30142288	16.3145	0.000831927	0.0580379	2.00197	0.612068	2.27084	0.728209	2.03997	0.832511	3.03961	0.708369	1	1	1	1
chrX	45808712	45809124	15.1147	0.000928364	0.062039	2.0153	0.596521	0.0468773	0.779772	1.96181	0.810427	1.25346	0.717683	1	0	1	1
chrX	51456323	51456722	19.4519	0.000946715	0.0628245	2.16662	0.670215	1.06548	0.786713	-0.96788	1.03529	0.575012	0.790566	1	1	0	0
chrX	63828913	63829126	5.18569	0.00177251	0.0911217	-1.75406	0.521598	-1.959	0.687877	-1.60812	0.813243	-0.635524	0.574057	-1	-1	-1	0
chrX	101774372	101774901	36.8123	2.5562e-05	0.00496505	1.98693	0.661602	-1.14319	0.850843	2.07891	0.883643	1.9153	0.769825	1	-1	1	1
chrX	103845129	103845405	18.0324	1.71072e-06	0.00058457	1.88999	0.467244	1.22908	0.589647	3.12278	0.605688	1.42424	0.571644	1	1	1	1
chrX	107654784	107655658	92.4267	0.0012386	0.0740794	1.1549	0.4959	-0.152371	0.585229	1.45878	0.665714	-0.224031	0.583786	1	0	1	0
chrX	108156755	108158019	62.4151	0.00162026	0.0864095	1.13729	0.522392	-0.56763	0.621028	-0.563348	0.721996	-0.147879	0.613645	1	0	0	0
chrX	108199726	108199973	9.92457	0.0002469	0.0260803	2.06424	0.574225	0.860731	0.731198	1.45263	0.797991	0.310998	0.743766	1	0	1	0
chrX	108501896	108502119	9.81485	0.000106659	0.0143153	1.59335	0.628783	-1.87785	1.09818	0.540713	0.901501	1.64912	0.741674	1	-1	0	1
chrX	109953368	109953891	35.4069	0.00134628	0.0778403	1.49956	0.633593	-0.58445	0.776949	-0.40079	0.903571	1.38563	0.739091	1	0	0	1
chrX	112979942	112980188	9.05016	0.000419914	0.0373473	1.22202	0.582718	0.0656289	0.744836	-3.08111	1.525	-0.158786	0.740338	1	0	-1	0
chrX	117003038	117003338	15.1733	0.000238096	0.0255062	2.6168	0.806897	0.936088	0.998628	1.09695	1.11868	3.7205	0.927231	1	0	1	1
chrX	119690901	119691121	28.7432	1.31438e-05	0.00298046	2.15753	0.613453	-0.507569	0.773524	1.77755	0.820889	0.415667	0.733185	1	0	1	0
chrX	120365334	120365784	42.15	0.000847137	0.0587106	1.13797	0.509191	0.451362	0.612008	2.599	0.677109	1.03696	0.599982	1	0	1	1
chrX	136193722	136194021	9.06389	0.00166682	0.087971	1.33583	0.612761	-0.716073	0.830246	1.06647	0.845573	-0.585245	0.794408	1	0	1	0
chrX	136744945	136745411	17.8399	0.000169138	0.0200869	2.18312	0.795344	-1.30284	1.03886	-1.1103	1.21988	1.16641	0.928565	1	-1	-1	1
chrX	142624095	142624371	12.7339	0.000241085	0.0257237	1.75773	0.742489	3.32788	0.850647	2.90545	0.969078	0.967986	0.901688	1	1	1	0
chrX	143437500	143437759	11.5069	0.00183739	0.0930154	1.9408	0.803704	1.98507	0.973152	3.12267	1.05226	3.60217	0.928701	1	1	1	1
chrX	143648757	143649095	24.153	6.28836e-05	0.00964927	1.12712	0.681787	1.22523	0.812677	3.32679	0.893303	2.8639	0.786093	1	1	1	1
chr1	1897184	1897478	25.4263	4.51632e-05	0.00760632	0.637113	0.803852	-1.22704	0.977005	2.88852	1.06303	-1.26163	0.970234	0	-1	1	-1
chr1	12417024	12417309	11.2	0.00173166	0.0899818	0.867746	0.442501	1.13772	0.560697	2.31408	0.588548	0.812191	0.560459	0	1	1	0
chr1	13629537	13629792	7.42881	0.000438892	0.0383707	-0.543647	0.419045	-1.32131	0.641958	1.21307	0.525224	-0.0944277	0.510696	0	-1	1	0
chr1	23111879	23112370	13.5436	0.00082301	0.0577159	0.284807	0.352808	1.15907	0.421305	-0.29759	0.589348	1.2511	0.409582	0	1	0	1
chr1	63892608	63893430	66.0186	0.00201763	0.0982164	0.489047	0.610772	2.11206	0.707622	0.402067	0.830343	0.0485051	0.717195	0	1	0	0
chr1	70517342	70518359	44.2091	0.00176485	0.0909179	0.6634	0.379491	1.6865	0.442588	0.684135	0.52991	1.2539	0.444385	0	1	0	1
chr1	70909476	70910466	39.848	0.000993435	0.0646896	-0.141326	0.648695	1.82379	0.75075	2.11253	0.86142	1.25217	0.753451	0	1	1	1
chr1	71828828	71829949	29.4177	0.000166633	0.0198934	-0.116588	0.41584	1.10221	0.488075	0.665632	0.575958	1.43195	0.480825	0	1	0	1
chr1	73065608	73065819	4.9413	3.51438e-05	0.00624671	0.537291	0.682201	2.25778	0.788112	3.1439	0.82783	0.636074	0.871844	0	1	1	0
chr1	73144384	73144667	15.028	0.000424642	0.0375473	0.441642	0.790883	1.09162	0.944788	-2.8634	1.69668	2.49089	0.914514	0	1	-1	1
chr1	74964572	74964999	14.7925	0.000283566	0.0286196	-0.122091	0.551343	1.09561	0.636539	1.81285	0.717284	-0.737482	0.679436	0	1	1	0
chr1	74971745	74973819	55.2559	1.2268e-11	1.867e-08	-0.110353	0.425891	1.19815	0.496654	2.88288	0.558514	0.681308	0.499166	0	1	1	0
chr1	86850309	86850718	7.22631	0.000134864	0.0170332	-0.43725	0.700966	1.7527	0.770642	-3.06072	1.647	-0.290381	0.82562	0	1	-1	0
chr1	92882921	92883145	9.52431	0.000140706	0.0175598	-0.066455	0.505119	1.17908	0.595995	2.11646	0.637513	0.919793	0.594773	0	1	1	0
chr1	96518748	96519421	27.347	8.42945e-06	0.00209097	0.0148228	0.441027	1.52005	0.510954	-0.832023	0.665769	-0.442465	0.543979	0	1	0	0
chr1	97631987	97632428	11.6822	1.24571e-07	6.56751e-05	0.94387	0.574353	1.29918	0.706405	3.65221	0.728024	0.843642	0.71261	0	1	1	0
chr1	99783453	99784656	40.1082	0.00043724	0.0382715	0.546113	0.350769	1.32783	0.410991	-0.512974	0.527218	0.261478	0.421447	0	1	0	0
chr1	100441732	100441990	9.49384	1.34857e-05	0.00305096	0.696477	0.67275	1.4952	0.796788	3.38167	0.850445	0.212008	0.840706	0	1	1	0
chr1	101247469	101248243	59.5012	0.0019395	0.0960278	0.355059	0.449948	1.47404	0.525058	1.46908	0.604038	0.147382	0.534723	0	1	1	0
chr1	101520300	101520688	32.3977	0.00131745	0.0767613	0.59164	0.457158	1.17806	0.541304	2.18554	0.604018	1.45327	0.533637	0	1	1	1
chr1	101740510	101740753	6.79128	1.37684e-09	1.27829e-06	-0.0150884	0.492818	-1.08639	0.790426	2.70889	0.602355	-0.440709	0.672142	0	-1	1	0
chr1	102191628	102192055	16.8276	0.00159551	0.0855975	0.655006	0.548129	1.57813	0.649538	1.87733	0.734474	2.2052	0.634402	0	1	1	1
chr1	102879656	102879856	6.27055	0.00135714	0.0781071	0.835591	0.675098	1.98643	0.813894	3.20667	0.858751	1.33293	0.831565	0	1	1	1
chr1	104987262	104987779	15.7904	1.88642e-09	1.66252e-06	0.56396	0.514224	1.20254	0.61936	3.49443	0.647491	1.36377	0.607289	0	1	1	1
chr1	105793662	105793862	9.21919	0.000189826	0.0218707	0.378179	0.614601	1.73947	0.737216	2.97229	0.78879	1.52131	0.735258	0	1	1	1
chr1	107247116	107248438	40.7177	3.13946e-06	0.000962499	-0.0108739	0.258384	1.17271	0.30296	0.345801	0.368823	0.0974333	0.316033	0	1	0	0
chr1	107359072	107360169	66.3056	0.000537821	0.044058	0.147358	0.521553	1.99386	0.602826	0.728108	0.706526	0.965449	0.607054	0	1	0	0
chr1	107670085	107670349	6.44853	3.03175e-05	0.00564368	-0.744268	0.494633	-1.08224	0.72471	1.68932	0.612033	-0.102128	0.61105	0	-1	1	0
chr1	119081786	119081986	4.18852	8.43528e-07	0.000327686	-0.702229	0.581503	-1.85416	1.01079	2.23722	0.702556	-0.581513	0.782283	0	-1	1	0
chr1	158730780	158731152	11.6064	0.00188345	0.0943606	-0.258759	0.375175	1.03584	0.441094	0.0612745	0.564734	-0.488745	0.49091	0	1	0	0
chr1	166385366	166385671	12.183	0.00138851	0.0789242	-0.220161	0.409286	1.02694	0.474023	0.311035	0.585194	1.0272	0.46596	0	1	0	1
chr1	167043714	167044870	223.175	0.000463677	0.039946	0.799986	0.457665	1.63199	0.533011	2.39783	0.613642	1.33791	0.533214	0	1	1	1
chr1	168333904	168334595	20.7703	2.2068e-06	0.000718336	0.488416	0.522912	1.20202	0.619718	3.03457	0.675558	0.66127	0.625975	0	1	1	0
chr1	169601156	169601420	13.1512	0.000971936	0.063895	0.452245	0.532003	1.39372	0.6315	2.17498	0.689863	1.7343	0.615836	0	1	1	1
chr1	170420130	170420375	9.2668	0.00205875	0.0989905	-0.157274	0.462238	1.2655	0.533825	1.40031	0.598657	0.663159	0.544761	0	1	1	0
chr1	172390516	172391465	76.3475	7.24952e-07	0.000287293	0.122691	0.464134	1.215	0.540026	2.02649	0.618575	-0.729547	0.556027	0	1	1	0
chr1	172872852	172875387	102.605	0.00149953	0.0826403	0.409841	0.280671	1.24043	0.329202	0.892687	0.383479	0.591379	0.332136	0	1	0	0
chr1	173190216	173191602	161.864	3.8293e-06	0.0011227	0.231367	0.624848	2.27462	0.725385	2.85573	0.837296	0.519098	0.728947	0	1	1	0
chr1	173276816	173278054	43.9252	0.000103675	0.0140472	0.575469	0.262182	1.35197	0.312226	0.734229	0.375104	1.19231	0.310447	0	1	0	1
chr1	173409372	173409933	29.4983	1.83269e-10	2.19951e-07	0.535097	0.582246	2.4596	0.675859	3.83381	0.753228	0.993687	0.69553	0	1	1	0
chr1	174839839	174840092	6.25446	0.000637255	0.0493349	0.558341	0.49628	1.9343	0.564348	-0.801842	0.986408	1.18865	0.583147	0	1	0	1
chr1	177445060	177445314	8.96441	4.0026e-08	2.41661e-05	0.662812	0.467333	1.2052	0.591327	3.14204	0.57884	1.01031	0.584071	0	1	1	1
chr1	178644280	178644732	20.4458	0.000819987	0.0575722	0.876376	0.485415	1.28447	0.584257	2.55787	0.635037	1.41926	0.575229	0	1	1	1
chr1	179969036	179970325	50.7035	7.14893e-06	0.00184981	0.396793	0.426138	1.92937	0.49285	1.23737	0.573193	-0.0649255	0.510261	0	1	1	0
chr1	182795039	182796336	40.5297	0.000201803	0.0228315	0.681725	0.382981	1.40289	0.451692	2.08553	0.507022	0.957424	0.453737	0	1	1	0
chr1	183063406	183063640	8.55545	0.000315007	0.030775	0.880105	0.528697	1.07788	0.645935	2.68937	0.646957	1.29986	0.620759	0	1	1	1
chr1	184453028	184453418	15.6041	0.00122415	0.0735334	0.414143	0.494198	1.30287	0.598229	2.23482	0.648823	1.17639	0.59345	0	1	1	1
chr1	187390254	187390463	7.56291	0.000497341	0.041797	-0.363037	0.517936	1.22957	0.585074	1.75072	0.638344	0.316878	0.612533	0	1	1	0
chr1	187921516	187921731	7.53225	0.000947017	0.0628304	0.678426	0.59078	1.39561	0.700837	2.76748	0.733928	0.712634	0.719311	0	1	1	0
chr1	188240543	188241522	57.5747	0.00130063	0.0762443	0.996392	0.580062	1.9207	0.676499	1.45613	0.786192	2.50568	0.671542	0	1	1	1
chr1	189205131	189205824	25.5298	2.97497e-05	0.00555199	0.486694	0.474255	2.08645	0.547154	-0.422298	0.711022	0.28944	0.571328	0	1	0	0
chr1	189732955	189733240	11.0051	0.00209342	0.0998639	0.553559	0.464882	1.07963	0.565634	2.21811	0.59746	0.975907	0.558413	0	1	1	0
chr1	189960511	189961294	35.413	0.00158426	0.0853122	0.0485813	0.461831	1.30325	0.54168	1.5841	0.618503	1.04626	0.541731	0	1	1	1
chr1	190373710	190374061	41.7189	0.000119447	0.0155064	0.729081	0.548188	2.19242	0.638882	2.47313	0.728439	2.14198	0.63745	0	1	1	1
chr1	193401296	193401665	12.8606	0.000115297	0.015129	-0.301197	0.403457	1.24977	0.468398	-1.08442	0.724588	0.594201	0.478366	0	1	-1	0
chr1	193474007	193474583	26.6421	0.000808673	0.0571448	0.651983	0.301723	1.41065	0.361872	0.849964	0.437916	1.28164	0.35863	0	1	0	1
chr1	194076078	194076645	22.5418	0.000744241	0.0544555	-0.122185	0.322535	1.1427	0.374822	0.286141	0.465039	0.269108	0.388288	0	1	0	0
chr1	195939783	195940053	9.83495	0.00136321	0.0782409	-0.208678	0.563816	1.60165	0.646487	1.62032	0.731765	0.996306	0.656034	0	1	1	0
chr1	196415809	196416568	17.8432	0.000513368	0.0427589	0.129368	0.373645	1.47773	0.43761	-0.023062	0.574926	0.367471	0.457192	0	1	0	0
chr1	196660400	196661699	66.3652	0.000266801	0.0274459	0.880387	0.397426	1.99756	0.464159	0.657142	0.554803	1.53005	0.465811	0	1	0	1
chr1	196723242	196724459	153.903	0.00119999	0.0727459	0.89503	0.338571	1.41566	0.395844	1.16869	0.459519	1.60458	0.394191	0	1	1	1
chr1	197631958	197634084	85.5915	0.00154336	0.0839627	0.741842	0.332776	1.45932	0.389269	0.274878	0.464541	0.496438	0.3944	0	1	0	0
chr1	198088041	198088989	38.8862	0.000514695	0.042829	0.170725	0.323248	1.2297	0.375225	0.91402	0.438792	0.990609	0.374929	0	1	0	0
chr1	198167448	198168352	29.9253	0.000354573	0.0333739	0.494243	0.439177	1.5179	0.516039	1.97962	0.581604	0.448268	0.529569	0	1	1	0
chr1	198465617	198465885	16.8082	0.00167731	0.088272	0.957871	0.463875	1.47981	0.551745	1.98174	0.607721	1.93611	0.534499	0	1	1	1
chr1	198556900	198557346	38.8655	0.00102806	0.0660264	0.568114	0.467158	1.36335	0.545768	1.13696	0.634295	1.96667	0.538258	0	1	1	1
chr1	198957410	198958267	17.0818	0.00124152	0.0741244	0.919719	0.480475	1.44087	0.57215	0.4509	0.703184	2.07516	0.554768	0	1	0	1
chr1	199151579	199153006	93.0673	7.88388e-06	0.00200068	0.926001	0.523401	2.86847	0.605493	1.24752	0.705919	1.19833	0.610807	0	1	1	1
chr1	199498786	199499169	31.3963	0.000833296	0.0580648	0.641854	0.634066	2.26998	0.726838	0.486307	0.874726	0.0216978	0.757274	0	1	0	0
chr1	199859538	199859952	18.1457	6.8968e-06	0.00180195	0.786817	0.415479	1.90719	0.48698	0.763581	0.606506	2.08243	0.478879	0	1	0	1
chr1	206040496	206042072	83.2705	0.00136265	0.0782249	0.555261	0.368658	1.27855	0.43291	1.75134	0.494091	0.673305	0.43559	0	1	1	0
chr1	208980674	208980915	7.30548	0.000116735	0.0152431	0.467953	0.552319	1.38487	0.651894	2.70329	0.672347	0.532503	0.680148	0	1	1	0
chr1	209426084	209426393	14.7922	0.000191415	0.0220152	-0.686689	0.335255	-1.82972	0.522209	0.490793	0.458094	-0.506391	0.416867	0	-1	0	0
chr1	210099678	210100288	20.1405	1.05645e-06	0.000392332	0.409771	0.558132	1.37038	0.662787	3.39681	0.715328	2.22421	0.643504	0	1	1	1
chr1	211515169	211515974	349.812	0.00205841	0.0989905	0.829666	0.449059	1.25303	0.522827	2.33694	0.602999	0.938989	0.522995	0	1	1	0
chr1	211526477	211528384	269.588	2.62191e-07	0.000125055	0.112684	0.455789	1.04684	0.530627	2.57929	0.610534	0.308948	0.532084	0	1	1	0
chr1	212819703	212821280	62.2714	0.00025614	0.0266706	0.16851	0.332977	1.27192	0.388565	0.868508	0.452721	0.0199055	0.398923	0	1	0	0
chr1	213535513	213535761	11.8201	0.000916204	0.0615549	-0.362483	0.402819	1.19045	0.469128	0.152819	0.599074	-0.190718	0.508804	0	1	0	0
chr1	214123128	214123635	59.5031	1.049e-06	0.000391004	0.713054	0.549252	1.16582	0.646777	3.44973	0.723118	1.93458	0.637252	0	1	1	1
chr1	214438693	214440134	82.2363	1.90361e-05	0.00394658	0.362043	0.289498	1.37955	0.337469	0.61129	0.402319	1.28798	0.336305	0	1	0	1
chr1	216250871	216251480	23.7413	0.000532176	0.0437856	0.816598	0.521675	2.52258	0.604067	1.20013	0.715754	1.45198	0.612948	0	1	1	1
chr1	216700841	216702590	63.4344	0.000254761	0.0265794	0.857926	0.387391	1.85027	0.451271	0.348125	0.542827	1.34803	0.452832	0	1	0	1
chr1	217486566	217486851	11.2405	0.00128035	0.0755413	0.424874	0.560236	1.02757	0.675114	2.50341	0.724788	-0.124873	0.711952	0	1	1	0
chr1	218163854	218165917	442.622	4.88807e-10	5.13575e-07	-0.0914952	0.57715	1.16005	0.670869	1.25006	0.776485	3.07404	0.669178	0	1	1	1
chr1	219090561	219091205	54.5789	0.000114468	0.0150459	0.596627	0.571956	2.00648	0.660506	-1.58239	0.864672	1.50931	0.661725	0	1	-1	1
chr1	219385851	219386515	57.5376	0.000906605	0.0611219	0.895647	0.406937	1.58239	0.477196	1.84952	0.545526	1.82388	0.473016	0	1	1	1
chr1	221157165	221157804	29.8651	2.49135e-08	1.58181e-05	0.747405	0.618397	1.48207	0.731348	0.426782	0.887265	3.40114	0.710746	0	1	0	1
chr1	228490512	228490793	46.4796	1.36043e-05	0.00307308	-0.255321	0.563973	2.00342	0.644302	1.75947	0.744057	0.039918	0.66723	0	1	1	0
chr1	229578800	229579696	106.952	6.22994e-05	0.00958976	0.612127	0.484217	1.1845	0.564475	2.50855	0.644996	0.194545	0.569408	0	1	1	0
chr1	230355074	230355386	19.4354	0.000327657	0.0316036	-0.287476	0.409919	-1.13979	0.543677	1.28106	0.539974	-0.0669165	0.490829	0	-1	1	0
chr1	230913773	230914110	18.5862	0.000522708	0.0432438	0.762014	0.348808	1.30421	0.425203	1.93775	0.465397	0.695057	0.43426	0	1	1	0
chr1	232635825	232636073	18.3644	0.000377097	0.034857	0.731208	0.503998	1.16637	0.604407	2.65564	0.649395	1.28191	0.59443	0	1	1	1
chr1	238252123	238252814	55.3846	0.000610613	0.0481122	0.287129	0.579029	1.23522	0.677981	2.58002	0.771097	1.76325	0.6727	0	1	1	1
chr1	239457894	239458382	18.8197	6.67839e-05	0.0101321	0.884691	0.534085	1.35996	0.640772	1.875	0.715487	2.64431	0.614392	0	1	1	1
chr1	239912217	239913718	118.279	2.47972e-08	1.57782e-05	0.555588	0.402297	1.3384	0.470769	1.59421	0.540942	2.47203	0.465625	0	1	1	1
chr1	241411682	241412284	13.5869	5.13342e-05	0.00834111	0.379731	0.419305	1.21076	0.510276	0.539243	0.623832	1.97402	0.483393	0	1	0	1
chr1	241466983	241467716	20.8983	0.000568781	0.0457706	0.0927179	0.396905	1.3894	0.463828	1.38143	0.530154	0.429463	0.47834	0	1	1	0
chr1	241985958	241986561	27.6925	0.00167909	0.0883219	0.688774	0.302011	1.37543	0.363276	1.23238	0.420569	1.20982	0.360145	0	1	1	1
chr1	242017654	242017951	33.3985	0.000251558	0.0264022	0.935458	0.571565	1.59064	0.668297	3.26094	0.747008	1.75344	0.66364	0	1	1	1
chr1	246836744	246837978	38.2217	7.25122e-06	0.00186322	0.531376	0.279164	1.62176	0.327779	0.647705	0.400655	0.865919	0.334693	0	1	0	0
chr1	247390071	247390622	390.545	0.000334288	0.0320645	0.391008	0.616215	1.10058	0.716309	3.06673	0.82741	0.81952	0.71638	0	1	1	0
chr1	248243199	248243632	35.5157	1.90486e-05	0.00394658	0.543249	0.524236	1.06362	0.618799	2.57379	0.689845	2.22012	0.603826	0	1	1	1
chr1	248686877	248687200	27.1586	0.0003906	0.0355713	0.63827	0.717836	1.22479	0.848924	3.68951	0.945928	1.98824	0.835632	0	1	1	1
chr1	248807066	248807469	73.758	0.00173226	0.0899818	0.746493	0.510756	1.14103	0.599414	2.62738	0.681121	1.34655	0.596385	0	1	1	1
chr10	6683548	6683898	14.988	0.00157778	0.085097	0.743928	0.592154	-1.9767	0.813783	-0.0603949	0.832764	-0.514056	0.718903	0	-1	0	0
chr10	22761547	22762100	16.3029	0.00130334	0.0763482	-0.448417	0.404174	-1.54729	0.546262	-1.19875	0.63273	0.261932	0.469217	0	-1	-1	0
chr10	34775177	34775493	8.77701	0.000791245	0.0564265	-0.358208	0.461891	1.12915	0.519784	-0.935879	0.784719	-0.385074	0.56792	0	1	0	0
chr10	50648472	50648833	10.7388	0.0018373	0.0930154	0.217935	0.527906	1.70842	0.618508	-0.608984	0.864414	0.214133	0.654464	0	1	0	0
chr10	52623001	52623429	8.59573	1.28279e-10	1.55856e-07	-0.260352	0.569663	2.52155	0.634795	-1.82689	1.22918	-0.398364	0.730574	0	1	-1	0
chr10	52639720	52640024	7.80197	0.000176694	0.0207588	0.431065	0.659473	1.18281	0.789394	3.06037	0.814625	1.25018	0.773647	0	1	1	1
chr10	53303866	53304470	19.1219	0.00165949	0.0877042	0.604713	0.737972	2.50095	0.853332	-0.941509	1.16449	1.34465	0.86508	0	1	0	1
chr10	54620428	54620686	6.73069	3.09944e-09	2.56311e-06	0.490568	0.589229	1.54015	0.7165	3.63704	0.714661	0.312776	0.778447	0	1	1	0
chr10	57264168	57264825	31.558	0.00170602	0.0891701	-0.196245	0.559892	1.75759	0.645804	1.20486	0.752331	0.541149	0.65533	0	1	1	0
chr10	59653911	59654395	15.3066	7.26891e-09	5.33846e-06	0.59948	0.520016	1.04067	0.625796	3.53482	0.652412	1.25913	0.610258	0	1	1	1
chr10	59854340	59854571	7.9685	0.00121401	0.073252	-0.351147	0.470761	1.12541	0.545197	1.11036	0.624448	-0.334489	0.598592	0	1	1	0
chr10	60522113	60522371	10.5927	0.000649039	0.0499067	0.709127	0.520688	1.25141	0.636465	2.61251	0.672145	1.448	0.619319	0	1	1	1
chr10	61140824	61141312	27.6036	0.00115668	0.0712043	0.669698	0.537193	1.90856	0.626255	2.30743	0.712501	0.973679	0.635139	0	1	1	0
chr10	63409583	63410014	11.1633	0.000478313	0.040708	0.613734	0.445965	1.91564	0.518326	1.57178	0.59603	0.664222	0.549326	0	1	1	0
chr10	64648927	64649245	16.2509	0.000106437	0.0143098	0.586302	0.686646	1.65985	0.805975	3.37826	0.888491	2.40491	0.789461	0	1	1	1
chr10	65341449	65342668	36.3452	9.90931e-09	7.0327e-06	0.712853	0.418806	1.04068	0.503169	3.04657	0.548388	1.28265	0.494976	0	1	1	1
chr10	67790964	67791312	17.1491	0.00188213	0.0943277	-0.44754	0.644789	2.00939	0.738973	0.0989288	0.91234	0.170539	0.766826	0	1	0	0
chr10	85047293	85047808	17.5623	4.74982e-10	5.00831e-07	0.163532	0.605102	1.28967	0.714851	3.94677	0.771106	0.325034	0.735446	0	1	1	0
chr10	85741641	85741971	16.7548	0.000298235	0.0296067	0.0463187	0.570772	1.21012	0.67217	2.49713	0.745424	0.730254	0.677395	0	1	1	0
chr10	86411016	86413437	88.3462	0.00102208	0.0659433	-0.0770691	0.366708	1.09657	0.426784	1.06979	0.492766	0.288142	0.430145	0	1	1	0
chr10	87691222	87691676	7.90143	0.00027039	0.0276993	0.586625	0.480819	1.89307	0.558221	-0.243721	0.813942	-0.0623786	0.632767	0	1	0	0
chr10	106836803	106837669	51.8649	0.000600694	0.047559	0.928679	0.629714	1.03361	0.737278	3.20329	0.83628	1.17889	0.734071	0	1	1	1
chr10	107425529	107426604	95.2443	0.00148375	0.0821138	0.29678	0.436649	1.33756	0.507641	1.80845	0.583291	0.633239	0.51051	0	1	1	0
chr10	111598291	111598790	34.7376	0.00189948	0.0947776	0.28063	0.385953	1.06942	0.457174	1.69964	0.513696	0.990683	0.454276	0	1	1	0
chr10	111872599	111873357	33.2311	1.70738e-06	0.00058457	0.841049	0.382189	1.10549	0.465198	1.53595	0.524799	2.23215	0.445013	0	1	1	1
chr10	114203599	114203806	5.98914	6.68341e-05	0.0101346	-0.0464652	0.528556	1.21874	0.621455	2.22528	0.648347	-0.131971	0.684511	0	1	1	0
chr10	114496763	114497450	62.9203	0.00159764	0.0856403	0.476107	0.656356	1.91055	0.762711	2.55626	0.877124	0.520179	0.769142	0	1	1	0
chr10	114523960	114524199	12.3822	1.33628e-10	1.61029e-07	0.457995	0.5063	2.04903	0.585703	3.30482	0.625274	0.676297	0.621622	0	1	1	0
chr10	117174529	117176227	196.005	8.72255e-06	0.0021389	-0.00566648	0.308466	1.09464	0.359421	1.36361	0.414372	0.92086	0.359222	0	1	1	0
chr10	121107662	121108131	11.6705	0.000204158	0.0230058	-0.024672	0.355716	1.29282	0.409124	-0.668742	0.619129	0.499627	0.424963	0	1	0	0
chr10	126407021	126407336	9.96705	0.00194228	0.0961334	-0.816781	0.372199	-1.16588	0.520362	0.671705	0.484043	-0.638026	0.464544	0	-1	0	0
chr11	8937847	8938110	11.7132	1.15149e-05	0.00269813	0.822096	0.388757	1.67712	0.473562	-1.02218	0.800489	-0.157228	0.542932	0	1	-1	0
chr11	9703439	9703653	7.08248	0.000650348	0.0499629	-0.0264303	0.437667	-1.05708	0.640258	-5.02042	1.53223	-0.591522	0.57589	0	-1	-1	0
chr11	11426139	11426368	12.398	0.000889378	0.0603628	0.235999	0.359585	1.24145	0.433696	-0.794947	0.681023	1.02466	0.430615	0	1	0	1
chr11	19206850	19207679	27.9341	0.000720247	0.0533494	0.907017	0.280823	1.34872	0.342587	1.03051	0.400309	0.518105	0.355567	0	1	1	0
chr11	21072536	21073163	48.3383	0.000278658	0.0282619	0.798485	0.699689	2.07247	0.815574	3.39725	0.929269	2.191	0.813217	0	1	1	1
chr11	21480401	21480780	9.71036	2.03778e-05	0.0041722	0.198152	0.429808	1.78926	0.500397	-0.582022	0.745741	-0.0415466	0.559873	0	1	0	0
chr11	21707428	21707705	6.76105	0.000893549	0.0605623	0.0196755	0.735712	1.43749	0.859946	2.90652	0.925899	0.891713	0.869822	0	1	1	0
chr11	22823456	22823883	15.9043	0.000174476	0.0205719	0.648366	0.43642	1.3945	0.520275	-2.29469	0.991747	0.54948	0.533348	0	1	-1	0
chr11	24064263	24064627	9.68052	0.000117261	0.015305	0.685462	0.551136	2.26518	0.645913	-0.17269	0.89521	0.117562	0.712426	0	1	0	0
chr11	27354506	27355016	27.746	1.87925e-05	0.00391826	0.901635	0.501094	2.06074	0.584694	-1.25547	0.816799	0.473948	0.603132	0	1	-1	0
chr11	30850054	30851703	46.6898	0.000159559	0.0192592	0.1739	0.279173	1.22607	0.329447	0.324103	0.39955	0.789322	0.331274	0	1	0	0
chr11	39819876	39820083	6.08262	0.00160708	0.0859237	-0.246977	0.448531	1.49466	0.525598	-0.253879	0.765845	0.345049	0.569381	0	1	0	0
chr11	40168464	40168788	14.2762	0.00052897	0.0436235	0.786043	0.686523	2.05572	0.80926	3.17044	0.900232	1.09118	0.82552	0	1	1	1
chr11	40183311	40184294	70.2834	1.35182e-05	0.00305596	0.244776	0.751532	2.27854	0.873931	3.64911	1.0022	1.90454	0.874576	0	1	1	1
chr11	43282274	43283635	73.5295	0.000826722	0.0577995	0.800887	0.25819	1.21732	0.307769	0.265379	0.375534	0.869369	0.308425	0	1	0	0
chr11	64850953	64853011	434.655	0.00194951	0.0963459	0.760092	0.552007	1.11734	0.641693	1.20321	0.742724	-1.04082	0.64469	0	1	1	-1
chr11	66982170	66982380	11.9574	0.00046649	0.0400827	-0.0925499	0.566274	1.17958	0.672337	2.19683	0.735617	0.451979	0.686676	0	1	1	0
chr11	72464051	72464406	11.128	0.000115427	0.0151341	0.70797	0.372971	1.46607	0.458434	-1.54973	0.931149	1.22486	0.455436	0	1	-1	1
chr11	73999669	73999896	11.0057	0.00178632	0.0915408	0.268615	0.409945	1.57324	0.487713	-0.0820088	0.665286	0.327686	0.521887	0	1	0	0
chr11	81168498	81168843	10.2152	0.000826208	0.0577995	0.664061	0.505437	1.17379	0.600876	-3.38832	1.56468	0.941268	0.598515	0	1	-1	0
chr11	87625049	87625430	11.3211	0.000281312	0.0284626	0.788085	0.498471	2.21515	0.586354	-0.258786	0.81539	0.791106	0.617518	0	1	0	0
chr11	89220257	89221278	29.1775	0.000105565	0.0142184	0.393138	0.396958	1.81487	0.46513	1.00594	0.547551	0.691802	0.477622	0	1	1	0
chr11	122748955	122749435	61.1539	0.000338873	0.0323153	0.607817	0.637982	-1.87477	0.794923	0.769513	0.865011	1.36502	0.742583	0	-1	0	1
chr11	128021884	128022091	6.60293	0.00137979	0.0786848	0.844719	0.533826	2.24664	0.625287	-0.411119	1.042	1.26362	0.652818	0	1	0	1
chr11	128405603	128406674	86.1761	6.22352e-06	0.00165982	0.516157	0.530236	1.52534	0.6167	2.62373	0.706582	-0.109105	0.626316	0	1	1	0
chr11	128482463	128483872	101.425	0.000700782	0.0523674	0.00300918	0.497457	1.28289	0.578468	1.04753	0.670013	-0.643436	0.587708	0	1	1	0
chr11	132123145	132124484	90.5311	3.49366e-05	0.00621697	0.108199	0.403363	1.00283	0.472179	2.00752	0.538801	0.491592	0.473727	0	1	1	0
chr12	4174527	4174727	6.62793	0.000209318	0.023408	0.148466	0.527504	1.28873	0.606776	-4.45011	1.56569	0.330423	0.632554	0	1	-1	0
chr12	5246133	5246449	11.4745	0.00158561	0.0853122	-0.105226	0.332363	-1.3268	0.532477	0.834746	0.457897	0.197746	0.410208	0	-1	0	0
chr12	9727888	9728141	17.0683	0.00119341	0.0724683	0.445111	0.642889	1.4974	0.753286	-0.0275112	0.926836	-1.8659	0.876186	0	1	0	-1
chr12	11827128	11827331	9.06609	8.17274e-06	0.00204332	-0.335862	0.708717	1.29591	0.82143	2.68819	0.890812	-1.19249	0.943964	0	1	1	-1
chr12	15494694	15495146	22.9377	0.00191792	0.0954072	0.626585	0.523713	1.00289	0.623192	2.41742	0.689377	0.508386	0.627862	0	1	1	0
chr12	17167640	17167975	14.5698	0.000246586	0.0260803	0.281097	0.672297	2.3288	0.779026	-0.852344	1.05295	0.235819	0.81454	0	1	0	0
chr12	22224826	22225840	25.7737	0.00142737	0.0802083	0.583401	0.466418	1.1177	0.552202	0.328855	0.667627	1.95822	0.538604	0	1	0	1
chr12	22255855	22256576	67.2311	6.61416e-07	0.000266042	0.689916	0.703071	1.62978	0.820259	4.22774	0.93157	2.56819	0.814089	0	1	1	1
chr12	37419131	37419358	8.84591	0.0003474	0.032937	-0.670139	0.406866	-1.59064	0.616463	-1.21352	0.721829	0.466598	0.474165	0	-1	-1	0
chr12	38921111	38921379	16.5212	4.4882e-06	0.0012644	0.339	0.67126	1.3037	0.795962	3.47934	0.859493	2.22178	0.770118	0	1	1	1
chr12	39595888	39596735	18.8094	2.93796e-07	0.000137247	0.558074	0.572768	3.13528	0.645674	1.05038	0.791954	1.07553	0.673704	0	1	1	1
chr12	41452833	41453279	18.8355	0.0010502	0.0669242	0.287197	0.505754	-1.09593	0.633608	-2.7132	0.91886	-0.725305	0.612435	0	-1	-1	0
chr12	42016883	42018737	74.7816	6.27189e-05	0.00964427	0.226133	0.442082	1.54305	0.513407	-0.386808	0.615062	-0.281548	0.523663	0	1	0	0
chr12	42373977	42374523	15.2727	3.85012e-05	0.00672207	-0.109586	0.526285	1.80947	0.608466	-0.672971	0.824464	-0.152579	0.649451	0	1	0	0
chr12	43886224	43886843	14.4453	0.000713336	0.0530622	0.842346	0.426946	1.25617	0.512558	-0.441421	0.725046	1.77397	0.493534	0	1	0	1
chr12	45149243	45149572	12.0989	0.00139198	0.0790016	0.8623	0.445848	1.98773	0.529053	1.33175	0.632779	0.61113	0.566991	0	1	1	0
chr12	48316140	48316340	4.36438	2.02718e-06	0.000668094	-0.179769	0.508471	-2.80045	0.992285	-3.56925	1.53262	-3.28409	0.998238	0	-1	-1	-1
chr12	55676861	55677061	5.84005	0.00048029	0.0407877	0.48108	0.590275	2.1647	0.640754	0.0412035	0.906399	0.789079	0.682777	0	1	0	0
chr12	59113801	59114376	72.945	0.000137948	0.0173161	0.94527	0.366682	1.54603	0.43188	2.16003	0.489859	1.3354	0.43162	0	1	1	1
chr12	62966499	62966751	12.0383	6.73489e-05	0.0101969	0.742449	0.47516	-1.18378	0.693752	-1.20113	0.86266	1.16392	0.548058	0	-1	-1	1
chr12	64737579	64737883	20.4129	8.9442e-07	0.000343837	0.78005	0.569201	1.77608	0.664982	3.49781	0.733898	1.35153	0.668356	0	1	1	1
chr12	69534355	69534847	51.7732	1.19966e-79	3.54185e-74	0.429155	0.385972	1.04461	0.461988	5.60076	0.460253	0.255211	0.477715	0	1	1	0
chr12	70068819	70069023	4.37226	0.000954397	0.0631499	0.718441	0.684226	1.1883	0.8278	1.07226	0.98775	2.62694	0.748131	0	1	1	1
chr12	70719641	70720127	33.486	0.00161198	0.0861236	0.46498	0.458444	1.36704	0.538067	0.0214655	0.668096	1.6529	0.532067	0	1	0	1
chr12	71536440	71536640	9.00491	3.90045e-05	0.00678099	0.608937	0.53548	1.06161	0.657777	-4.2509	1.58273	1.75596	0.625768	0	1	-1	1
chr12	73124520	73124858	12.0001	0.000977408	0.0641045	0.920989	0.547704	1.84648	0.6377	2.53587	0.7032	0.857654	0.65851	0	1	1	0
chr12	76177235	76178841	57.5866	0.000254929	0.0265794	-0.0337123	0.328526	1.16038	0.382733	-0.10439	0.462698	0.211236	0.388852	0	1	0	0
chr12	77303536	77303836	7.71212	0.000794288	0.0565881	0.728289	0.527638	2.24556	0.599766	0.540323	0.791527	0.752403	0.644724	0	1	0	0
chr12	77847778	77848417	21.9915	0.000509813	0.0425427	-0.582328	0.49421	-1.01981	0.620768	0.415916	0.673816	0.967575	0.568006	0	-1	0	0
chr12	79344506	79345395	41.2604	0.000327731	0.0316036	0.953972	0.348747	1.16073	0.418538	1.99801	0.466752	0.700447	0.42172	0	1	1	0
chr12	81294582	81294965	16.1398	0.000244085	0.0259127	0.191163	0.489134	1.35975	0.572078	1.36131	0.656178	-0.855044	0.634683	0	1	1	0
chr12	81354425	81355159	31.4588	0.00017935	0.0209458	-0.33465	0.412417	1.1398	0.469109	-0.115089	0.576824	-0.42793	0.49053	0	1	0	0
chr12	84421194	84421394	7.84161	0.001012	0.0655219	0.946322	0.702284	2.15151	0.816711	3.06734	0.88017	2.47505	0.799149	0	1	1	1
chr12	85575174	85576034	63.0018	1.72925e-07	8.77218e-05	0.677054	0.390281	1.84259	0.456719	2.47147	0.517598	1.9599	0.454064	0	1	1	1
chr12	88855157	88856093	30.727	0.000343533	0.0326332	0.887607	0.69427	1.40376	0.818496	3.61227	0.91864	1.39393	0.81514	0	1	1	1
chr12	88884684	88885109	20.8646	0.000522353	0.0432438	0.562912	0.486629	1.29914	0.583361	2.13077	0.647585	1.83908	0.56922	0	1	1	1
chr12	91255799	91256047	9.14311	0.00090459	0.0610723	-0.282675	0.611485	1.11026	0.710521	1.95707	0.780678	-0.116574	0.745212	0	1	1	0
chr12	92158661	92159473	29.9203	0.000383611	0.0351728	0.880953	0.479073	1.80068	0.556928	0.178162	0.677796	-0.104247	0.581015	0	1	0	0
chr12	94033221	94033661	14.2995	2.10443e-05	0.00427897	0.689147	0.530174	1.04274	0.647161	2.97321	0.686488	0.680222	0.648734	0	1	1	0
chr12	94805849	94806049	5.74284	9.75059e-08	5.29181e-05	0.764453	0.569679	2.80909	0.646361	-0.725477	1.21621	-0.163428	0.800362	0	1	0	0
chr12	102503219	102503627	29.7998	0.00126202	0.074954	0.437227	0.57736	1.25604	0.67259	1.83458	0.766965	-0.76941	0.702267	0	1	1	0
chr12	105899614	105899940	12.982	2.32665e-05	0.00463194	0.105077	0.604494	-1.08934	0.80516	2.5534	0.780112	0.45275	0.71367	0	-1	1	0
chr12	113075166	113075984	74.8592	0.000632225	0.049159	-0.513663	0.566897	1.3531	0.656915	-0.747395	0.777679	-0.404144	0.663536	0	1	0	0
chr12	113229814	113230145	21.2518	0.000956613	0.0632397	-0.044671	0.52758	1.05893	0.612255	1.96633	0.688694	0.0144387	0.628202	0	1	1	0
chr12	116538723	116540442	89.1534	7.05832e-05	0.0105353	0.157817	0.406703	1.24583	0.4746	1.65534	0.545151	-0.00448777	0.481549	0	1	1	0
chr12	121143275	121145352	95.6438	0.000206783	0.0232042	0.403717	0.431997	1.72555	0.501758	1.62379	0.579847	0.400845	0.50726	0	1	1	0
chr12	122406237	122406863	11.5045	9.30764e-05	0.0129247	-0.515326	0.532854	1.35285	0.598963	-0.325957	0.774761	-0.838776	0.661166	0	1	0	0
chr12	126073450	126073653	5.02254	4.05094e-05	0.00698185	-0.753662	0.512492	-3.3506	1.1112	1.03923	0.646304	-1.00201	0.665328	0	-1	1	-1
chr13	26475423	26476563	39.8053	0.000445628	0.038753	-0.492062	0.430613	-2.12956	0.543301	-0.607595	0.593398	-1.3126	0.516371	0	-1	0	-1
chr13	30767167	30767624	28.0173	0.000489117	0.0412943	0.761899	0.607878	1.15396	0.710914	-1.75304	0.927885	-1.16843	0.749908	0	1	-1	-1
chr13	37636844	37637461	17.6937	2.87404e-05	0.0054219	-0.0988166	0.464391	1.80581	0.539996	-0.348109	0.710405	0.555119	0.557896	0	1	0	0
chr13	37778219	37779036	17.9552	0.000863204	0.0592814	0.543584	0.450989	1.21332	0.530981	-1.59868	0.791789	-0.12322	0.554659	0	1	-1	0
chr13	49811233	49811479	8.93244	0.000695944	0.0521458	-0.346815	0.364469	-1.08421	0.519196	-1.26593	0.659912	-2.09194	0.57374	0	-1	-1	-1
chr13	50075791	50076029	7.32007	7.11792e-07	0.000283817	0.919061	0.647919	3.42956	0.743476	0.979305	0.958812	1.17456	0.806835	0	1	0	1
chr13	51721423	51722089	45.4337	0.000990885	0.0646198	0.796246	0.603341	2.24134	0.700904	0.581208	0.82777	-0.0907074	0.720737	0	1	0	0
chr13	59493455	59493727	9.15175	4.12234e-05	0.007076	0.358188	0.470978	1.12471	0.580861	0.226146	0.738632	2.16909	0.539617	0	1	0	1
chr13	60626964	60627448	23.8157	0.000952654	0.0630768	0.43734	0.483596	1.90091	0.566255	0.274715	0.699158	1.65807	0.565833	0	1	0	1
chr13	60766242	60766960	16.6789	3.89685e-05	0.00677959	-0.160183	0.385982	1.32169	0.451271	-1.21204	0.673674	0.334803	0.466855	0	1	-1	0
chr13	61670421	61671568	41.5616	1.83741e-05	0.00385007	0.101307	0.490545	1.86061	0.569737	-0.523897	0.697582	0.0163516	0.584083	0	1	0	0
chr13	63236735	63237253	10.9926	0.00104922	0.0669049	-0.22734	0.885609	2.63648	1.01431	-1.55041	1.44474	1.20355	1.02949	0	1	-1	1
chr13	63585677	63586693	23.1808	0.000758185	0.0550631	-0.0539287	0.509129	1.5065	0.590552	-0.918049	0.761566	0.314696	0.602239	0	1	0	0
chr13	63944825	63945294	16.1663	0.000620607	0.0486141	0.176224	0.637745	2.17903	0.729998	0.809895	0.863589	0.105789	0.75923	0	1	0	0
chr13	65321429	65321840	11.1789	5.08137e-14	1.32762e-10	0.535617	0.683292	1.25767	0.826523	4.78451	0.831029	1.18212	0.816107	0	1	1	1
chr13	68656963	68657285	9.66469	0.00109233	0.0686118	-0.501505	0.51482	1.32146	0.583078	0.263398	0.728957	-0.326008	0.629363	0	1	0	0
chr13	68991577	68991883	6.34274	0.00016924	0.020091	-0.250416	0.595233	1.93618	0.658806	1.32464	0.774643	0.259303	0.713603	0	1	1	0
chr13	69280535	69280793	4.77539	0.000809988	0.0571967	-0.0949931	0.759084	2.10487	0.85493	-2.19175	1.6869	0.59591	0.898313	0	1	-1	0
chr13	70370994	70371196	7.37502	9.78563e-05	0.0134231	-0.236483	0.515378	1.3971	0.605545	0.528031	0.744882	-1.55911	0.770479	0	1	0	-1
chr13	74751850	74752102	6.15276	0.000932999	0.062222	-0.527752	0.508619	1.31888	0.584462	-0.080325	0.807508	0.9019	0.589651	0	1	0	0
chr13	79779877	79780660	29.0755	0.00171088	0.0893381	0.0678599	0.357873	1.11022	0.42299	0.768762	0.501009	1.21535	0.417445	0	1	0	1
chr13	80454233	80454607	11.8151	0.000672143	0.0511159	0.912915	0.693174	1.43393	0.825692	1.17086	0.96418	2.96706	0.791511	0	1	1	1
chr13	85417634	85418083	15.1261	0.000641759	0.049561	-0.125581	0.700205	1.54885	0.806804	-3.83025	1.67225	0.663695	0.815928	0	1	-1	0
chr13	92805851	92806909	44.7391	0.000331833	0.0319016	0.660143	0.533976	2.35167	0.620556	0.400978	0.747044	1.33558	0.62621	0	1	0	1
chr13	101757510	101757713	10.8922	0.000778491	0.0558814	0.456904	0.769258	2.19774	0.909281	-0.235419	1.1908	3.23166	0.8896	0	1	0	1
chr13	105774216	105775246	37.081	0.000303211	0.0299196	0.182253	0.474166	1.86117	0.554244	0.619602	0.655687	0.842644	0.561264	0	1	0	0
chr13	106048877	106049222	9.2076	0.0016224	0.0864613	-0.433152	0.604779	1.4114	0.691474	-1.52388	1.04052	0.0363716	0.720769	0	1	-1	0
chr13	108326348	108326742	20.6643	0.0015608	0.0844911	0.494178	0.53531	1.73859	0.622025	0.41048	0.756675	1.93585	0.616747	0	1	0	1
chr14	22178558	22178800	6.72785	0.00102757	0.0660264	0.372098	0.502132	1.15584	0.615234	-0.911598	1.00629	1.80964	0.578172	0	1	0	1
chr14	27528354	27528672	16.7606	4.14153e-05	0.0071048	0.692285	0.741413	2.54849	0.859317	3.89538	0.960032	2.51007	0.856217	0	1	1	1
chr14	32171692	32172011	7.91463	0.00102672	0.0660264	0.970445	0.590838	1.36333	0.729872	2.94384	0.755336	1.17197	0.723509	0	1	1	1
chr14	36553746	36553946	9.46607	0.00121151	0.0731713	0.988003	0.659305	1.92586	0.783798	2.87419	0.853579	2.36486	0.764827	0	1	1	1
chr14	36604491	36605447	41.3506	0.000352345	0.0332244	0.882758	0.304573	1.30967	0.36711	1.20838	0.425084	1.56682	0.359397	0	1	1	1
chr14	39015460	39015665	7.74983	2.41279e-05	0.00476172	0.732255	0.64599	1.29093	0.790755	3.45564	0.800501	1.93978	0.750714	0	1	1	1
chr14	42929931	42930565	58.5956	0.00167078	0.0881168	0.866543	0.618071	1.82691	0.718584	2.99796	0.821896	1.0268	0.722635	0	1	1	1
chr14	43591819	43592139	14.6683	0.001616	0.0862757	0.733942	0.463725	1.94539	0.544559	1.7682	0.626941	0.951868	0.562597	0	1	1	0
chr14	44113651	44114551	25.5713	0.000188589	0.021758	-0.057786	0.524546	1.87236	0.605653	0.126878	0.733494	0.211472	0.622802	0	1	0	0
chr14	44453447	44454038	24.1132	0.000157263	0.0190522	0.153889	0.720501	1.40709	0.841418	3.5053	0.940078	1.88351	0.832642	0	1	1	1
chr14	46048160	46048667	31.8221	0.000163275	0.0195875	-0.203438	0.596813	1.51698	0.693205	2.58648	0.787042	1.20608	0.694035	0	1	1	1
chr14	46257732	46258514	23.2633	0.00123226	0.0738999	0.291596	0.395181	1.56301	0.460167	0.533227	0.556467	0.325605	0.477189	0	1	0	0
chr14	46333959	46334579	22.0791	0.00124306	0.074175	0.366273	0.430192	1.65181	0.503159	0.356172	0.614487	0.135241	0.52606	0	1	0	0
chr14	52325146	52325644	24.873	0.000846227	0.058675	0.939782	0.571319	2.47016	0.66953	1.55982	0.779658	0.853144	0.69109	0	1	1	0
chr14	64220408	64220949	31.2345	4.65852e-06	0.00130243	-0.146586	0.337773	1.02954	0.396302	1.42432	0.445284	-0.0061492	0.409615	0	1	1	0
chr14	67032412	67032722	6.43944	0.00207246	0.0993086	-0.554786	0.430754	-1.57666	0.632371	-1.17997	0.720759	-2.29496	0.666727	0	-1	-1	-1
chr14	67636317	67636836	22.1629	0.00021879	0.0241207	0.284053	0.607882	2.51964	0.694802	-0.0135573	0.860677	0.440488	0.716123	0	1	0	0
chr14	67668644	67668888	7.68083	1.8231e-05	0.00382821	0.967873	0.523729	1.02313	0.669919	2.91948	0.663433	0.193595	0.701911	0	1	1	0
chr14	68232539	68233039	47.7659	1.60572e-05	0.00346035	-0.146964	0.613585	1.22025	0.711244	2.0718	0.81555	-1.2746	0.740373	0	1	1	-1
chr14	78721680	78722443	66.9921	8.34192e-10	8.18223e-07	0.207841	0.602294	1.42191	0.70121	3.93276	0.79847	0.872376	0.703404	0	1	1	0
chr14	78752640	78753188	32.9673	4.06393e-06	0.00117861	-0.155333	0.523543	1.13358	0.606857	2.29464	0.687825	-0.253648	0.623995	0	1	1	0
chr14	78758326	78758633	14.0848	3.73152e-06	0.00110255	0.049686	0.547608	1.33618	0.640942	2.81089	0.701855	0.676226	0.651567	0	1	1	0
chr14	78836820	78837131	18.5025	1.71004e-06	0.00058457	0.480166	0.531008	1.19295	0.632804	3.14784	0.685351	1.36226	0.623678	0	1	1	1
[truncated: 2,835 more rows]
