# Supplementary material for: Chromatin-based, in cis and in trans regulatory rewiring underpins distinct oncogenic transcriptomes in multiple myeloma
Source: Nat Commun. 2021 Sep 14;12:5450. doi: 10.1038/s41467-021-25704-2 (PMC8440555; doi:10.1038/s41467-021-25704-2)
Supplement: Supplementary file 5 — Supplementary Data 3 [file 41467_2021_25704_MOESM5_ESM.xlsx]

## Sheet: Subgroups_vs_ND
id	baseMean	HD_vs_ND_log2FoldChange	HD_vs_ND_lfcSE	stat	pvalue	padj	HD_vs_ND_DE	CCND1_vs_ND_log2FoldChange	CCND1_vs_ND_lfcSE	CCND1_vs_ND_DE	MAF_vs_ND_log2FoldChange	MAF_vs_ND_lfcSE	MAF_vs_ND_DE	MMSET_vs_ND_log2FoldChange	MMSET_vs_ND_lfcSE	MMSET_vs_ND_DE	SYMBOL	GENENAME
ENSG00000000971	217.764	3.39264	0.915268	21.4592	0.000256726	0.00697608	1	4.73596	1.10534	1	2.99053	1.29224	1	5.78753	1.08163	1	CFH	complement factor H
ENSG00000002587	134.009	-0.851631	0.631739	19.4925	0.000628816	0.0143932	0	-0.267581	0.767834	0	1.92289	0.897907	1	0.285592	0.750662	0	HS3ST1	heparan sulfate-glucosamine 3-sulfotransferase 1
ENSG00000003137	11.0709	1.65788	0.962291	13.6962	0.00833055	0.0901501	1	-2.06021	1.3375	-1	1.97011	1.32921	1	1.85508	1.12522	1	CYP26B1	cytochrome P450 family 26 subfamily B member 1
ENSG00000003989	100.788	1.91418	0.75408	23.4154	0.000104586	0.0033455	1	1.22305	0.915682	0	2.67218	1.06182	1	3.86721	0.890525	1	SLC7A2	solute carrier family 7 member 2
ENSG00000004776	12.6777	2.12499	0.561636	19.5006	0.000626507	0.0143662	1	1.32022	0.672982	0	1.20928	0.760715	0	0.972917	0.668716	0	HSPB6	heat shock protein family B (small) member 6
ENSG00000004838	159.857	1.57464	0.489523	18.8241	0.00085102	0.0179466	1	1.35006	0.594832	0	1.00912	0.696573	0	-0.110793	0.58623	0	ZMYND10	zinc finger MYND-type containing 10
ENSG00000004848	87.989	-2.02397	1.10778	13.6722	0.00841824	0.0907013	-1	0.221616	1.34944	0	-4.6783	1.60561	-1	-2.57672	1.33137	-1	ARX	aristaless related homeobox
ENSG00000005381	349.812	-5.19317	0.875882	67.0639	9.45111e-14	2.14592e-11	-1	-5.75555	1.06928	-1	-5.31165	1.25577	-1	-5.57972	1.04651	-1	MPO	myeloperoxidase
ENSG00000005471	65.3	-0.75335	0.733517	26.8178	2.16377e-05	0.000888801	0	1.54441	0.88647	1	-1.36185	1.05876	0	1.69915	0.866384	1	ABCB4	ATP binding cassette subfamily B member 4
ENSG00000005513	11.2115	-4.66798	0.892468	42.434	1.356e-08	1.25464e-06	-1	-3.53413	1.11321	-1	-4.45629	1.33102	-1	-3.26405	1.07425	-1	SOX8	SRY-box 8
ENSG00000006377	11.0174	-0.793336	0.678505	24.899	5.27173e-05	0.00188874	0	-0.634895	0.822716	0	-0.887145	0.96258	0	1.63654	0.777071	1	DLX6	distal-less homeobox 6
ENSG00000006453	222.466	-0.446143	0.619951	16.7511	0.00216048	0.0357963	0	0.235532	0.754376	0	1.61443	0.883929	1	1.24563	0.736923	0	BAIAP2L1	BAI1 associated protein 2 like 1
ENSG00000006459	3150.43	0.475002	0.476634	14.4555	0.00597463	0.0732401	0	0.294353	0.580388	0	1.9745	0.681473	1	-0.0849457	0.567726	0	KDM7A	lysine demethylase 7A
ENSG00000006659	54.9522	-0.267095	0.694595	24.3155	6.90457e-05	0.00235954	0	0.137346	0.843941	0	0.25547	0.985623	0	2.32028	0.819551	1	LGALS14	galectin 14
ENSG00000007038	39.815	-4.17212	1.17731	34.5143	5.84456e-07	3.69125e-05	-1	-6.25127	1.5001	-1	-3.83711	1.68653	-1	0.499116	1.38468	0	PRSS21	serine protease 21
ENSG00000007237	484.2	-1.08958	0.505408	111.458	3.55586e-23	3.29006e-20	0	-0.172958	0.615196	0	3.74836	0.719923	1	-0.596962	0.602256	0	GAS7	growth arrest specific 7
ENSG00000007350	10.3994	-2.07285	1.10931	14.1654	0.0067854	0.0794266	-1	-3.51056	1.40552	-1	-2.33574	1.60768	-1	0.450832	1.29972	0	TKTL1	transketolase like 1
ENSG00000007516	506.79	-2.1257	0.535256	23.4743	0.000101789	0.00327298	-1	-2.25338	0.652453	-1	-2.06791	0.766144	-1	-2.56478	0.638494	-1	BAIAP3	BAI1 associated protein 3
ENSG00000007968	1485.82	1.06081	0.938019	13.5752	0.00878188	0.0932083	0	0.59446	1.14198	0	2.6817	1.3408	1	3.3096	1.11675	1	E2F2	E2F transcription factor 2
ENSG00000008256	212.275	-0.590669	0.425386	28.9432	8.0277e-06	0.000377037	0	-2.5116	0.525163	-1	-0.321699	0.607872	0	0.095141	0.506384	0	CYTH3	cytohesin 3
ENSG00000008300	1396.69	2.09455	0.567429	23.7861	8.81611e-05	0.00290288	1	-0.262582	0.691152	0	1.66137	0.810571	1	1.63889	0.675643	1	CELSR3	cadherin EGF LAG seven-pass G-type receptor 3
ENSG00000008513	2273.59	-2.28324	0.636664	38.3149	9.64848e-08	7.50189e-06	-1	-1.71661	0.775284	-1	1.0968	0.910358	0	-1.93189	0.758391	-1	ST3GAL1	ST3 beta-galactoside alpha-2,3-sialyltransferase 1
ENSG00000009694	252.059	4.56935	1.15173	13.7497	0.0081382	0.0890582	1	2.68139	1.38276	1	2.11591	1.61382	1	2.66258	1.36383	1	TENM1	teneurin transmembrane protein 1
ENSG00000010278	1811.39	-0.0586755	1.12548	20.1882	0.000458429	0.0112809	0	-6.96955	1.38418	-1	-0.10542	1.60954	0	-0.385554	1.34078	0	CD9	CD9 molecule
ENSG00000010310	651.846	-1.59847	0.568131	21.4686	0.000255626	0.0069513	-1	-2.1976	0.692749	-1	-3.39215	0.815473	-1	-1.01359	0.676794	0	GIPR	gastric inhibitory polypeptide receptor
ENSG00000010319	62.1144	-0.416389	0.601004	15.1508	0.0043985	0.059239	0	-2.29881	0.744236	-1	-2.02633	0.870017	-1	-1.33554	0.722772	0	SEMA3G	semaphorin 3G
ENSG00000010379	53.1546	0.188666	0.630627	16.2363	0.00271794	0.042221	0	-1.6763	0.78122	-1	-1.37959	0.913612	0	0.969914	0.748473	0	SLC6A13	solute carrier family 6 member 13
ENSG00000010610	644.575	0.894159	0.747984	82.1567	6.08068e-17	2.74446e-14	0	-2.11209	0.916153	-1	-1.13356	1.07184	0	4.59152	0.888756	1	CD4	CD4 molecule
ENSG00000011028	61.5665	2.24378	0.65887	22.0414	0.000196649	0.00562005	1	0.118873	0.811578	0	1.56662	0.927611	1	2.88835	0.775991	1	MRC2	mannose receptor C type 2
ENSG00000011105	37.0892	-2.33923	0.916813	17.9856	0.00124212	0.0238685	-1	-1.615	1.12322	-1	-1.4068	1.30718	0	0.661657	1.08796	0	TSPAN9	tetraspanin 9
ENSG00000011677	59.1401	-0.119538	1.05429	13.659	0.0084667	0.091038	0	-1.17042	1.28062	0	-3.00855	1.54263	-1	1.92499	1.24815	1	GABRA3	gamma-aminobutyric acid type A receptor alpha3 subunit
ENSG00000012124	105.017	-1.68317	0.382253	31.9153	1.99093e-06	0.000110141	-1	-1.74786	0.470525	-1	-1.95998	0.554206	-1	-0.535695	0.454401	0	CD22	CD22 molecule
ENSG00000012171	266.996	1.9499	0.487891	16.0431	0.00296181	0.044614	1	0.976487	0.593462	0	1.4489	0.694272	0	1.32486	0.579446	0	SEMA3B	semaphorin 3B
ENSG00000014914	140.044	2.99308	0.690188	26.2111	2.86898e-05	0.00114296	1	2.41349	0.828059	1	3.47428	0.960613	1	4.49121	0.809116	1	MTMR11	myotubularin related protein 11
ENSG00000015413	1465.16	1.72083	1.10729	19.5977	0.000599496	0.0138392	1	-1.8276	1.35416	-1	-4.83111	1.59725	-1	2.1205	1.31915	1	DPEP1	dipeptidase 1
ENSG00000019991	2224	3.93422	0.859229	24.927	5.20379e-05	0.00186983	1	1.15783	1.04626	0	5.10117	1.22725	1	3.11384	1.02292	1	HGF	hepatocyte growth factor
ENSG00000020181	226.469	0.0500005	0.54375	25.3585	4.26116e-05	0.00157391	0	-1.07333	0.664075	0	2.16005	0.774177	1	0.552316	0.647323	0	ADGRA2	adhesion G protein-coupled receptor A2
ENSG00000021826	98.358	1.23061	0.688508	17.1564	0.0018023	0.0313047	0	0.0195415	0.840574	0	0.183646	0.98224	0	2.59377	0.816228	1	CPS1	carbamoyl-phosphate synthase 1
ENSG00000023171	194.007	-1.09498	0.714487	45.1212	3.75177e-09	3.95593e-07	0	1.30348	0.867831	0	-1.18117	1.02234	0	2.5054	0.847825	1	GRAMD1B	GRAM domain containing 1B
ENSG00000025039	3525.89	1.86341	0.474866	17.1246	0.00182814	0.0316314	1	0.820233	0.578199	0	1.14007	0.678911	0	1.95898	0.565441	1	RRAGD	Ras related GTP binding D
ENSG00000025156	448.796	1.15721	0.441552	13.9062	0.00760062	0.0853456	0	1.36799	0.537007	0	0.213745	0.630803	0	1.78942	0.525087	1	HSF2	heat shock transcription factor 2
ENSG00000025708	2817.63	-1.03869	0.576685	24.9541	5.13893e-05	0.00185133	0	-0.610345	0.702326	0	1.28469	0.824633	0	-2.17188	0.687351	-1	TYMP	thymidine phosphorylase
ENSG00000026103	165.956	-2.61925	0.487765	41.3821	2.24014e-08	1.9693e-06	-1	-2.18129	0.595098	-1	-0.479689	0.695333	0	-1.71166	0.58104	-1	FAS	Fas cell surface death receptor
ENSG00000026297	5522.73	0.202903	0.520263	17.2691	0.00171354	0.0300561	0	0.0629864	0.633555	0	2.20305	0.743978	1	0.73387	0.619624	0	RNASET2	ribonuclease T2
ENSG00000027869	120.315	1.714	0.851687	16.4479	0.00247346	0.0395092	1	0.490985	1.03365	0	3.98505	1.20358	1	2.16886	1.00996	1	SH2D2A	SH2 domain containing 2A
ENSG00000029993	734.165	0.0141596	0.780606	14.3816	0.00617175	0.0748906	0	-0.994536	0.950721	0	-0.874739	1.11649	0	1.80291	0.92931	1	HMGB3	high mobility group box 3
ENSG00000034053	137.101	-0.134951	0.604562	70.435	1.83722e-14	4.75494e-12	0	-0.626668	0.737876	0	4.12822	0.852144	1	2.00548	0.71423	1	APBA2	amyloid beta precursor protein binding family A member 2
ENSG00000035499	200.127	1.18873	0.782552	13.7443	0.00815736	0.0890899	0	0.0446772	0.952517	0	0.79209	1.11604	0	2.6654	0.929222	1	DEPDC1B	DEP domain containing 1B
ENSG00000035862	3733.07	-0.389848	0.717838	24.8097	5.49408e-05	0.00195328	0	-2.62111	0.874587	-1	1.69929	1.02658	1	0.844832	0.854915	0	TIMP2	TIMP metallopeptidase inhibitor 2
ENSG00000036448	24.4825	-2.71737	0.947592	42.1562	1.5483e-08	1.41488e-06	-1	-1.24909	1.15294	0	-1.73321	1.35387	-1	2.00698	1.10689	1	MYOM2	myomesin 2
ENSG00000038382	2746.03	-2.68354	1.02955	16.3546	0.00257849	0.040695	-1	-4.75243	1.25414	-1	-0.651035	1.47247	0	-2.37398	1.22624	-1	TRIO	trio Rho guanine nucleotide exchange factor
ENSG00000039068	770.574	-0.867988	0.664566	69.6545	2.68487e-14	6.75965e-12	0	-1.01238	0.810028	0	3.83981	0.949268	1	-1.28615	0.792244	0	CDH1	cadherin 1
ENSG00000039139	16.1929	-0.0663146	0.672242	26.0191	3.1365e-05	0.00122449	0	-0.481457	0.82711	0	0.250484	0.939001	0	2.23038	0.777936	1	DNAH5	dynein axonemal heavy chain 5
ENSG00000039560	87.9365	1.32872	0.532984	19.3973	0.000656526	0.0147798	0	0.321507	0.651426	0	0.746839	0.755983	0	2.34228	0.630176	1	RAI14	retinoic acid induced 14
ENSG00000042062	2380.3	-2.43782	0.552096	34.8677	4.94521e-07	3.18854e-05	-1	-3.30059	0.672639	-1	-2.14455	0.789728	-1	-1.62182	0.657585	-1	RIPOR3	RIPOR family member 3
ENSG00000042781	1617.23	3.84207	1.34117	17.515	0.00153466	0.027635	1	4.04013	1.63262	1	-2.22606	1.92295	-1	-0.684564	1.59876	0	USH2A	usherin
ENSG00000043462	586.379	-1.12697	1.03251	17.3008	0.00168933	0.0297401	0	-1.54063	1.25797	-1	2.76293	1.47588	1	0.96954	1.22924	0	LCP2	lymphocyte cytosolic protein 2
ENSG00000043591	15.4909	-0.0311163	0.52883	32.1678	1.76782e-06	9.86433e-05	0	0.751603	0.614818	0	0.124297	0.717741	0	2.06075	0.596285	1	ADRB1	adrenoceptor beta 1
ENSG00000044524	36.8104	1.43084	0.896222	16.1392	0.00283799	0.0433413	0	0.942503	1.08033	0	0.859472	1.26185	0	3.8442	1.04395	1	EPHA3	EPH receptor A3
ENSG00000046604	1073.17	1.40219	1.21175	23.5552	9.80635e-05	0.00317527	0	1.51386	1.47508	1	-1.7135	1.73724	-1	4.80768	1.44232	1	DSG2	desmoglein 2
ENSG00000046653	339.331	-0.140997	0.42613	96.2168	6.27987e-20	4.22578e-17	0	-0.679141	0.520247	0	3.39979	0.605433	1	-0.121362	0.508286	0	GPM6B	glycoprotein M6B
ENSG00000046774	145.559	21.7494	1.82092	16.4912	0.00242612	0.0389211	1	21.4364	2.06342	1	19.3548	2.31649	1	22.6723	2.02922	1	MAGEC2	MAGE family member C2
ENSG00000047457	180.635	3.34676	0.728719	15.6603	0.00351062	0.0505753	1	2.11245	0.883837	1	2.79526	1.03163	1	2.66682	0.862803	1	CP	ceruloplasmin
ENSG00000047648	317.579	0.948749	0.997486	17.0168	0.00191849	0.0328415	0	0.942699	1.21496	0	3.87165	1.42446	1	-1.30951	1.19246	0	ARHGAP6	Rho GTPase activating protein 6
ENSG00000051128	2112.51	1.35539	0.606819	17.1788	0.00178431	0.0310617	0	2.96662	0.738654	1	1.9091	0.86744	1	1.39744	0.722581	0	HOMER3	homer scaffold protein 3
ENSG00000054179	11.1786	-0.545266	1.09031	16.2878	0.00265628	0.0415978	0	-2.72307	1.41335	-1	2.34312	1.53305	1	-2.56965	1.36084	-1	ENTPD2	ectonucleoside triphosphate diphosphohydrolase 2
ENSG00000054392	94.7057	-3.23792	1.22481	26.4299	2.59154e-05	0.00105052	-1	-7.65535	1.5691	-1	-4.06398	1.75578	-1	-0.529178	1.45767	0	HHAT	hedgehog acyltransferase
ENSG00000054598	148.758	-0.473094	0.537872	15.9396	0.00310134	0.0462452	0	-1.95268	0.659958	-1	-2.13735	0.775226	-1	-1.36251	0.643737	0	FOXC1	forkhead box C1
ENSG00000054654	9188.28	-0.74384	0.546362	19.2204	0.000711328	0.0155869	0	0.205984	0.665282	0	1.55591	0.781378	1	-0.757061	0.650743	0	SYNE2	spectrin repeat containing nuclear envelope protein 2
ENSG00000054793	334.024	-4.53496	0.865605	48.2262	8.46668e-10	9.85384e-08	-1	-4.5396	1.05566	-1	-5.69318	1.24988	-1	-1.93755	1.02938	-1	ATP9A	ATPase phospholipid transporting 9A (putative)
ENSG00000055813	48.6073	8.0652	1.76154	18.2709	0.00109234	0.0217003	1	6.87958	2.00409	1	9.9336	2.21197	1	5.46987	1.98974	1	CCDC85A	coiled-coil domain containing 85A
ENSG00000056487	7.04935	-0.238813	1.17503	15.1443	0.00441113	0.0593442	0	-3.30327	1.57766	-1	-3.70086	1.93113	-1	1.73451	1.38702	1	PHF21B	PHD finger protein 21B
ENSG00000057468	34.5019	1.86642	0.573881	14.5317	0.00577788	0.0715421	1	1.72657	0.685923	1	0.0279346	0.825875	0	1.19121	0.675955	0	MSH4	mutS homolog 4
ENSG00000058335	81.6824	-1.84362	0.588027	15.5608	0.00366882	0.0521841	-1	-2.35747	0.722171	-1	-1.46127	0.841784	0	-1.33988	0.702105	0	RASGRF1	Ras protein specific guanine nucleotide releasing factor 1
ENSG00000058404	82.4991	1.59385	0.497799	23.1724	0.000116969	0.00367803	1	0.221531	0.609162	0	-0.570761	0.720493	0	1.5166	0.589494	1	CAMK2B	calcium/calmodulin dependent protein kinase II beta
ENSG00000058866	179.965	-0.463476	0.800524	34.7958	5.11625e-07	3.27599e-05	0	-0.872406	0.97829	0	3.6156	1.14048	1	0.993904	0.951926	0	DGKG	diacylglycerol kinase gamma
ENSG00000059804	664.095	-2.08722	0.60415	35.5593	3.56522e-07	2.39471e-05	-1	-1.92694	0.735934	-1	-2.33162	0.86476	-1	0.345958	0.719084	0	SLC2A3	solute carrier family 2 member 3
ENSG00000060709	17.0626	-1.9534	1.70533	30.9145	3.18684e-06	0.00016751	-1	-2.71257	2.15917	-1	-5.04817	2.73198	-1	4.53054	1.95032	1	RIMBP2	RIMS binding protein 2
ENSG00000060982	911.665	-0.252784	0.787691	18.7361	0.000885529	0.0185161	0	1.96718	0.958835	1	-1.99577	1.12773	-1	1.05616	0.937989	0	BCAT1	branched chain amino acid transaminase 1
ENSG00000061656	5876.46	-0.0770096	0.617117	16.2508	0.00270042	0.042081	0	1.60429	0.751451	1	-1.03584	0.882693	0	-0.267458	0.735079	0	SPAG4	sperm associated antigen 4
ENSG00000062370	10.9194	3.99061	1.40844	14.0761	0.00705611	0.0816338	1	2.41452	1.60781	1	0.362489	1.93872	0	4.93434	1.57416	1	ZNF112	zinc finger protein 112
ENSG00000062524	1480.79	0.108156	0.873515	38.8385	7.52245e-08	5.97437e-06	0	-3.82728	1.06538	-1	-6.00365	1.26281	-1	-3.21633	1.0415	-1	LTK	leukocyte receptor tyrosine kinase
ENSG00000062716	6707.52	0.353887	0.625725	30.1485	4.56532e-06	0.000232091	0	0.339371	0.761919	0	3.37418	0.894791	1	0.220148	0.745271	0	VMP1	vacuole membrane protein 1
ENSG00000063660	251.613	-0.0217143	0.432126	19.1393	0.000737942	0.0160844	0	0.993421	0.525399	0	1.50741	0.61495	1	0.993183	0.513699	0	GPC1	glypican 1
ENSG00000064309	79.4208	-0.0297928	0.404803	37.297	1.56455e-07	1.15347e-05	0	-0.26577	0.494164	0	-0.0620215	0.575575	0	1.71028	0.476265	1	CDON	cell adhesion associated, oncogene regulated
ENSG00000065054	195.18	-0.507355	0.881913	19.3473	0.000671582	0.0150092	0	-2.80564	1.07834	-1	-2.72005	1.26563	-1	-3.58693	1.05858	-1	SLC9A3R2	SLC9A3 regulator 2
ENSG00000065413	2040.49	-1.70503	0.456879	18.4755	0.000996088	0.0203338	-1	-0.933099	0.556348	0	-0.92486	0.653421	0	-1.4097	0.54425	0	ANKRD44	ankyrin repeat domain 44
ENSG00000065809	5862.76	-1.5005	1.00901	19.671	0.000579879	0.0135062	-1	1.8741	1.22861	1	2.10391	1.44305	1	-0.132272	1.20173	0	FAM107B	family with sequence similarity 107 member B
ENSG00000065833	181.592	1.85064	0.926522	13.396	0.00949442	0.0980102	1	3.22329	1.12599	1	-1.20258	1.33503	0	1.71715	1.10192	1	ME1	malic enzyme 1
ENSG00000066032	281.397	2.1811	0.76439	14.3985	0.00612609	0.0744831	1	-0.152598	0.932999	0	2.12982	1.09004	1	2.21048	0.908722	1	CTNNA2	catenin alpha 2
ENSG00000066735	8.81986	-1.72452	1.00428	14.5793	0.00565836	0.070558	-1	-3.36904	1.33261	-1	-1.12608	1.43307	0	0.848924	1.18494	0	KIF26A	kinesin family member 26A
ENSG00000067057	161.568	-3.25051	0.795183	77.3969	6.19801e-16	2.12397e-13	-1	-4.56871	0.982724	-1	-3.49119	1.14341	-1	1.41833	0.941425	0	PFKP	phosphofructokinase, platelet
ENSG00000067082	71564.6	-2.36074	0.738144	15.2432	0.00422257	0.0577095	-1	-1.31032	0.898827	0	-1.02979	1.05574	0	-2.65715	0.879139	-1	KLF6	Kruppel like factor 6
ENSG00000067113	296.43	0.668142	0.534195	13.4118	0.00942965	0.0977081	0	0.846356	0.650073	0	-0.573256	0.764769	0	1.76846	0.635264	1	PLPP1	phospholipid phosphatase 1
ENSG00000067715	853.432	3.21023	0.741564	18.382	0.001039	0.0209441	1	3.43704	0.901674	1	0.508839	1.06019	0	2.87688	0.881901	1	SYT1	synaptotagmin 1
ENSG00000067840	75.6356	2.31648	0.688899	15.1685	0.00436424	0.0589359	1	1.82907	0.829957	1	2.57504	0.962466	1	3.31735	0.80958	1	PDZD4	PDZ domain containing 4
ENSG00000068078	40481.8	0.585671	0.779571	371.598	3.80151e-79	7.0347e-75	0	0.245848	0.948254	0	-0.041099	1.11323	0	12.2784	0.924088	1	FGFR3	fibroblast growth factor receptor 3
ENSG00000069702	203.232	-0.218836	0.663205	22.5771	0.000153799	0.00462022	0	-0.402318	0.808478	0	2.34168	0.945177	1	1.49456	0.788378	0	TGFBR3	transforming growth factor beta receptor 3
ENSG00000070182	574.774	1.10371	0.904333	25.4526	4.07937e-05	0.00151441	0	-1.90371	1.10523	-1	3.92752	1.29203	1	0.801362	1.07713	0	SPTB	spectrin beta, erythrocytic
ENSG00000070371	86.6298	-1.24329	0.530295	13.3975	0.00948845	0.0980102	0	-2.11339	0.650905	-1	-1.90389	0.762865	-1	-0.980473	0.633332	0	CLTCL1	clathrin heavy chain like 1
ENSG00000070778	20.4586	1.13717	0.477888	14.4086	0.0060988	0.0742978	0	0.671685	0.576676	0	0.740976	0.657842	0	1.92553	0.54989	1	PTPN21	protein tyrosine phosphatase, non-receptor type 21
ENSG00000070882	2383.33	-1.57428	0.884947	18.0585	0.001202	0.0232304	-1	-4.77557	1.07878	-1	-1.21261	1.2657	0	-2.04138	1.05413	-1	OSBPL3	oxysterol binding protein like 3
ENSG00000071205	324.049	-0.838778	0.778937	18.1215	0.00116839	0.022771	0	1.12064	0.947502	0	-0.290079	1.11319	0	1.82734	0.926536	1	ARHGAP10	Rho GTPase activating protein 10
ENSG00000071539	184.241	0.11543	0.863996	15.4356	0.003878	0.0542832	0	0.303499	1.05048	0	1.00451	1.23187	0	2.75853	1.02594	1	TRIP13	thyroid hormone receptor interactor 13
ENSG00000071909	158.723	-1.38449	0.554745	16.5893	0.00232224	0.0377453	0	0.0348992	0.674562	0	-1.76823	0.79596	-1	-1.39653	0.662461	0	MYO3B	myosin IIIB
ENSG00000072041	5.82218	-3.3968	1.70871	20.4145	0.000413565	0.0103628	-1	-3.80814	2.21399	-1	-1.84381	2.40183	-1	2.50194	1.92943	1	SLC6A15	solute carrier family 6 member 15
ENSG00000072071	803.859	1.68551	0.672898	16.4497	0.0024714	0.0394934	1	0.195004	0.819772	0	-0.472948	0.962927	0	2.19097	0.801037	1	ADGRL1	adhesion G protein-coupled receptor L1
ENSG00000072195	123.15	-2.35665	0.559429	50.9108	2.33012e-10	2.95335e-08	-1	-2.14512	0.683732	-1	-2.94101	0.806986	-1	0.321772	0.663806	0	SPEG	SPEG complex locus
ENSG00000072422	104.475	0.972465	1.04388	34.5341	5.78998e-07	3.66303e-05	0	3.60184	1.25279	1	5.63134	1.45877	1	4.43833	1.22667	1	RHOBTB1	Rho related BTB domain containing 1
ENSG00000073008	93.7269	0.536988	0.975344	13.5132	0.0090222	0.0947805	0	0.949943	1.18343	0	-2.38432	1.40854	-1	2.51284	1.15768	1	PVR	poliovirus receptor
ENSG00000073111	918.277	0.428221	0.903899	15.4852	0.00379378	0.0534073	0	0.947123	1.10019	0	1.60766	1.29181	1	3.20439	1.0758	1	MCM2	minichromosome maintenance complex component 2
ENSG00000073282	99.944	-1.53271	0.774697	15.1511	0.00439793	0.059239	-1	-2.46486	0.948626	-1	-0.47222	1.10704	0	-3.08911	0.933236	-1	TP63	tumor protein p63
ENSG00000073861	62.453	-1.15072	1.05817	18.4376	0.00101325	0.020582	0	-3.68954	1.31592	-1	-5.38037	1.57367	-1	-4.06407	1.29111	-1	TBX21	T-box 21
ENSG00000074211	224.277	-0.122385	0.780005	101.002	6.01986e-21	4.36853e-18	0	-0.656668	0.956035	0	6.34059	1.10097	1	0.798746	0.926241	0	PPP2R2C	protein phosphatase 2 regulatory subunit Bgamma
ENSG00000074276	55.5158	1.35985	0.776479	16.541	0.0023729	0.0383163	0	-0.665906	0.957194	0	3.01047	1.09619	1	1.00572	0.924717	0	CDHR2	cadherin related family member 2
ENSG00000074416	740.347	-0.777509	0.631749	17.704	0.00140979	0.0260182	0	-0.894041	0.770189	0	1.65595	0.902915	1	0.220007	0.752535	0	MGLL	monoglyceride lipase
ENSG00000074590	472.348	0.410312	1.04912	90.642	9.61882e-19	5.39383e-16	0	-0.375482	1.28646	0	8.70169	1.48261	1	3.27227	1.23965	1	NUAK1	NUAK family kinase 1
ENSG00000074964	32.9857	-2.90376	0.979159	16.6633	0.0022468	0.0368754	-1	-1.69468	1.19192	-1	-3.00928	1.41208	-1	-0.303752	1.16057	0	ARHGEF10L	Rho guanine nucleotide exchange factor 10 like
ENSG00000075275	322.917	-3.8438	0.824415	36.1943	2.63928e-07	1.83609e-05	-1	-4.48973	1.00716	-1	-1.08761	1.17797	0	-2.21635	0.981743	-1	CELSR1	cadherin EGF LAG seven-pass G-type receptor 1
ENSG00000075340	279.788	-1.04699	0.525982	111.212	4.01263e-23	3.62213e-20	0	-1.2394	0.642451	0	-1.16456	0.752687	0	2.85724	0.623163	1	ADD2	adducin 2
ENSG00000075420	20456.4	-0.825452	0.255292	28.1159	1.18162e-05	0.000530725	0	-0.828834	0.310889	0	-1.89602	0.365202	-1	-1.02287	0.304083	0	FNDC3B	fibronectin type III domain containing 3B
ENSG00000075643	249.349	0.277937	0.535317	29.389	6.51626e-06	0.000313991	0	0.95105	0.651404	0	2.96772	0.76195	1	0.373029	0.637569	0	MOCOS	molybdenum cofactor sulfurase
ENSG00000075891	13.2721	-2.09408	1.49381	17.7662	0.00137092	0.0255385	-1	-6.65231	2.07569	-1	-3.17568	2.1881	-1	1.39364	1.77086	0	PAX2	paired box 2
ENSG00000077063	75.0353	4.25389	1.54232	13.6092	0.0086527	0.0923404	1	2.40722	1.87911	1	6.2997	2.13581	1	7.31674	1.79769	1	CTTNBP2	cortactin binding protein 2
ENSG00000077238	225.209	-3.58505	0.590862	88.5855	2.62991e-18	1.41062e-15	-1	-3.02683	0.719616	-1	0.894049	0.84062	0	-3.13556	0.705795	-1	IL4R	interleukin 4 receptor
ENSG00000077498	11.7611	-1.04445	0.782623	14.9088	0.00489409	0.0636215	0	0.296272	0.937975	0	1.61919	1.07741	1	-1.06013	0.952381	0	TYR	tyrosinase
ENSG00000077522	6.7508	-0.181618	1.87209	16.3837	0.00254519	0.0402381	0	-1.04237	2.26817	0	-0.787756	2.74965	0	4.2088	2.07009	1	ACTN2	actinin alpha 2
ENSG00000078098	27.2297	1.91411	0.792563	24.3157	6.90406e-05	0.00235954	1	-1.15921	0.998775	0	0.854079	1.12112	0	-0.849203	0.97546	0	FAP	fibroblast activation protein alpha
ENSG00000078114	107.145	-0.61292	0.750025	17.7584	0.0013757	0.0255853	0	-1.02757	0.915819	0	1.44225	1.06828	0	1.52172	0.890525	1	NEBL	nebulette
ENSG00000078401	390.488	2.72155	1.18048	30.3086	4.23498e-06	0.000217087	1	-1.36837	1.44939	0	5.71566	1.68395	1	-0.953739	1.41453	0	EDN1	endothelin 1
ENSG00000078725	6.10457	0.837939	1.18065	18.8371	0.000846038	0.0178721	0	-4.39557	1.74081	-1	-4.98358	2.17986	-1	1.18157	1.39833	0	BRINP1	BMP/retinoic acid inducible neural specific 1
ENSG00000078900	127.927	-4.6037	0.983374	36.0559	2.81806e-07	1.94583e-05	-1	-2.72905	1.19612	-1	-0.138964	1.40177	0	-4.35218	1.17437	-1	TP73	tumor protein p73
ENSG00000079102	60.2668	1.69873	0.760805	26.2854	2.77161e-05	0.00110775	1	0.0592882	0.938236	0	0.0461683	1.08909	0	3.87479	0.895134	1	RUNX1T1	RUNX1 translocation partner 1
ENSG00000079215	55.4746	1.47414	0.615185	24.2695	7.05282e-05	0.00240354	0	0.31469	0.748279	0	-0.683872	0.887197	0	2.66867	0.724039	1	SLC1A3	solute carrier family 1 member 3
ENSG00000079931	2783.1	1.24498	0.855744	22.34	0.000171486	0.00500528	0	1.22136	1.04201	0	-6.32993	1.24343	-1	0.340076	1.01922	0	MOXD1	monooxygenase DBH like 1
ENSG00000080224	953.242	3.82233	1.20945	13.7736	0.00805397	0.0885817	1	1.84652	1.47226	1	-0.571372	1.73156	0	1.46535	1.43997	0	EPHA6	EPH receptor A6
ENSG00000080293	67.2472	-0.300551	0.384956	131.972	1.47413e-27	2.37206e-24	0	-0.257364	0.469994	0	3.31971	0.527323	1	-0.848978	0.474077	0	SCTR	secretin receptor
ENSG00000080503	6292.52	0.468159	0.402551	24.9635	5.11674e-05	0.00184572	0	0.0354287	0.490198	0	2.17523	0.5756	1	0.252233	0.479449	0	SMARCA2	SWI/SNF related, matrix associated, actin dependent regulator of chromatin, subfamily a, member 2
ENSG00000080546	4187.23	-0.128207	0.690597	23.264	0.000112139	0.00355026	0	2.0845	0.840889	1	-1.22746	0.987868	0	-0.556411	0.822607	0	SESN1	sestrin 1
ENSG00000080709	19.1199	0.715733	0.698597	23.1016	0.000120842	0.00377096	0	0.441147	0.836999	0	0.0663106	0.969493	0	2.7263	0.808061	1	KCNN2	potassium calcium-activated channel subfamily N member 2
ENSG00000080854	12.5128	-1.51272	0.949593	16.3144	0.00262508	0.0412736	-1	-3.881	1.24603	-1	-3.52341	1.44319	-1	0.137032	1.12502	0	IGSF9B	immunoglobulin superfamily member 9B
ENSG00000081181	191.514	-0.546837	0.694584	49.6458	4.28111e-10	5.22917e-08	0	3.0785	0.842622	1	-0.16064	0.991649	0	-0.489917	0.828932	0	ARG2	arginase 2
ENSG00000081237	1142.6	-2.61655	0.666028	22.103	0.000191178	0.00548078	-1	-1.37504	0.810778	0	-2.16644	0.952803	-1	-2.41012	0.793588	-1	PTPRC	protein tyrosine phosphatase, receptor type C
ENSG00000081479	50.6904	-0.0881384	0.633336	21.6855	0.000231476	0.00645585	0	-0.657676	0.773147	0	-0.519133	0.902784	0	1.86907	0.747498	1	LRP2	LDL receptor related protein 2
ENSG00000081913	587.708	-0.77072	0.602036	22.5637	0.000154748	0.0046412	0	0.392818	0.732785	0	1.84321	0.859849	1	0.656088	0.716705	0	PHLPP1	PH domain and leucine rich repeat protein phosphatase 1
ENSG00000082175	123.153	2.39388	0.845536	25.4266	4.12885e-05	0.00152883	1	-1.31254	1.04313	0	-0.547519	1.21617	0	2.54556	1.00275	1	PGR	progesterone receptor
ENSG00000082397	62.983	-0.0332141	0.622661	105.475	6.70873e-22	5.64296e-19	0	-0.485322	0.761971	0	-0.25229	0.885373	0	4.08592	0.720388	1	EPB41L3	erythrocyte membrane protein band 4.1 like 3
ENSG00000082497	7.06308	3.61599	1.34246	21.026	0.000312926	0.008243	1	2.45829	1.53349	1	2.81511	1.65646	1	5.80526	1.47201	1	SERTAD4	SERTA domain containing 4
ENSG00000082512	587.956	-0.375054	0.561758	13.5349	0.00893758	0.0943199	0	0.466028	0.683838	0	1.57723	0.802443	1	0.719469	0.66873	0	TRAF5	TNF receptor associated factor 5
ENSG00000083454	4641.13	-1.66165	0.604687	13.673	0.00841544	0.0906976	-1	-1.99875	0.736409	-1	-1.01048	0.864852	0	-2.09722	0.72029	-1	P2RX5	purinergic receptor P2X 5
ENSG00000083857	288.314	0.712764	0.728462	98.8105	1.7622e-20	1.25421e-17	0	0.320495	0.887417	0	0.79823	1.03452	0	5.55096	0.860493	1	FAT1	FAT atypical cadherin 1
ENSG00000084463	3280.71	0.100878	0.420021	14.7786	0.00518323	0.0661944	0	0.549855	0.511415	0	1.73388	0.600496	1	0.240886	0.500251	0	WBP11	WW domain binding protein 11
ENSG00000084628	2.63534	-2.22568	1.0006	29.5495	6.04465e-06	0.000293972	-1	-0.941593	1.19079	0	-4.7098	1.88163	-1	1.68115	1.05506	1	NKAIN1	sodium/potassium transporting ATPase interacting 1
ENSG00000084731	201.583	-2.97886	0.878858	21.6208	0.000238438	0.00660524	-1	-4.02064	1.07692	-1	-2.19085	1.25728	-1	-3.02767	1.04915	-1	KIF3C	kinesin family member 3C
ENSG00000085117	324.341	-2.25712	0.656029	60.0404	2.84472e-12	4.85176e-10	-1	-1.77109	0.79934	-1	2.23457	0.935867	1	-1.0322	0.780959	0	CD82	CD82 molecule
ENSG00000085265	227.528	-2.28408	0.596528	27.7199	1.42139e-05	0.000619806	-1	-2.63904	0.727802	-1	-0.962583	0.851855	0	-0.797428	0.709833	0	FCN1	ficolin 1
ENSG00000085563	66.0438	-1.13409	1.22494	33.1587	1.10837e-06	6.51125e-05	0	-2.69411	1.53426	-1	-0.409498	1.74951	0	3.99975	1.44772	1	ABCB1	ATP binding cassette subfamily B member 1
ENSG00000085840	295.701	0.678835	0.677303	16.3639	0.00256783	0.0405441	0	1.10063	0.823483	0	1.74207	0.965525	1	2.68236	0.804761	1	ORC1	origin recognition complex subunit 1
ENSG00000086062	8701.66	-2.01688	0.725129	14.2151	0.00663917	0.0784634	-1	-0.42206	0.882964	0	-0.399266	1.0371	0	-1.99028	0.863667	-1	B4GALT1	beta-1,4-galactosyltransferase 1
ENSG00000086289	103.693	0.168072	0.9077	41.5579	2.05998e-08	1.81523e-06	0	2.71817	1.10249	1	-1.33626	1.31664	0	4.50511	1.07506	1	EPDR1	ependymin related 1
ENSG00000086548	32.5066	-3.45313	0.718777	35.4693	3.72036e-07	2.48091e-05	-1	-3.42265	0.886654	-1	-1.9637	1.02282	-1	-3.24354	0.86842	-1	CEACAM6	carcinoembryonic antigen related cell adhesion molecule 6
ENSG00000086967	193.64	3.2453	1.45326	24.0667	7.74545e-05	0.00259683	1	2.16783	1.74509	1	8.20355	2.02276	1	2.03253	1.72916	1	MYBPC2	myosin binding protein C, fast type
ENSG00000087128	283.283	3.30695	1.38791	35.49	3.68415e-07	2.4612e-05	1	1.70136	1.67965	1	-0.749864	2.00536	0	8.09049	1.63606	1	TMPRSS11E	transmembrane serine protease 11E
ENSG00000087253	419.054	-0.587734	0.508201	121.118	3.0822e-25	3.35507e-22	0	-0.638687	0.618548	0	4.01914	0.720693	1	1.98747	0.602346	1	LPCAT2	lysophosphatidylcholine acyltransferase 2
ENSG00000087494	87.7791	1.93566	1.05153	16.2234	0.00273364	0.0423159	1	-1.70608	1.29777	-1	-2.14991	1.52471	-1	1.89758	1.25145	1	PTHLH	parathyroid hormone like hormone
ENSG00000087495	362.523	-1.0143	0.65261	17.6563	0.00144032	0.0264023	0	-1.83995	0.796029	-1	1.04058	0.932444	0	-1.70738	0.778833	-1	PHACTR3	phosphatase and actin regulator 3
ENSG00000088340	17251.3	-1.0363	0.555354	19.6073	0.000596902	0.0138007	0	-0.00750114	0.67625	0	-3.16275	0.794401	-1	-1.40663	0.661465	0	FER1L4	fer-1 like family member 4, pseudogene
ENSG00000088826	822.429	1.03218	0.61556	24.3198	6.89099e-05	0.00235926	0	-1.21336	0.751994	0	2.27011	0.879482	1	1.72575	0.732925	1	SMOX	spermine oxidase
ENSG00000088827	58.7405	5.17423	1.35455	14.4707	0.00593481	0.072924	1	3.5261	1.5987	1	3.99711	1.83089	1	6.61027	1.55028	1	SIGLEC1	sialic acid binding Ig like lectin 1
ENSG00000088926	6.22181	0.885942	1.04161	14.1652	0.00678592	0.0794266	0	-0.181556	1.28398	0	2.35424	1.37797	1	2.9217	1.17868	1	F11	coagulation factor XI
ENSG00000088992	116.888	-0.374307	0.765078	16.2872	0.00265704	0.0415978	0	-3.50524	0.946487	-1	-1.12596	1.09598	0	-1.49827	0.914934	0	TESC	tescalcin
ENSG00000089041	1310.14	0.268649	0.496706	27.0205	1.96901e-05	0.000823423	0	1.13183	0.604626	0	2.72785	0.709621	1	0.928833	0.591418	0	P2RX7	purinergic receptor P2X 7
ENSG00000089169	866.248	2.38122	0.903097	19.0652	0.000763095	0.0165448	1	-0.138672	1.10051	0	-2.01896	1.29541	-1	2.18428	1.07531	1	RPH3A	rabphilin 3A
ENSG00000089558	88.4807	1.20805	0.99936	21.4759	0.000254772	0.00693826	0	3.67932	1.21106	1	-1.26859	1.44249	0	-0.578812	1.19977	0	KCNH4	potassium voltage-gated channel subfamily H member 4
ENSG00000089685	287.979	0.834969	0.930794	13.8412	0.00781956	0.087012	0	1.32279	1.13159	0	1.82379	1.32763	1	3.45806	1.10607	1	BIRC5	baculoviral IAP repeat containing 5
ENSG00000089692	212.381	2.30307	1.39926	15.6087	0.00359176	0.0514465	1	-0.828266	1.7084	0	-4.75604	2.05301	-1	-1.09341	1.67318	0	LAG3	lymphocyte activating 3
ENSG00000090376	152.076	-2.81614	0.603922	30.3287	4.1954e-06	0.000215356	-1	-2.61264	0.736048	-1	-1.836	0.863022	-1	-1.85822	0.719321	-1	IRAK3	interleukin 1 receptor associated kinase 3
ENSG00000090382	882.559	-3.86945	0.928687	31.5831	2.32755e-06	0.00012594	-1	-4.4342	1.13144	-1	-2.2967	1.32788	-1	-1.78551	1.10572	-1	LYZ	lysozyme
ENSG00000090530	426.854	1.46133	0.937186	24.6519	5.91017e-05	0.00207923	0	-0.316854	1.14284	0	4.62571	1.33736	1	1.27714	1.1151	0	P3H2	prolyl 3-hydroxylase 2
ENSG00000091138	10.5849	2.16443	0.829073	13.4963	0.00908902	0.0952215	1	1.49098	0.986766	0	-0.0111536	1.20173	0	0.376356	1.00268	0	SLC26A3	solute carrier family 26 member 3
ENSG00000091972	1662.88	3.42725	0.963782	14.2394	0.00656881	0.0780455	1	3.48948	1.17295	1	-0.53056	1.37918	0	3.4837	1.14728	1	CD200	CD200 molecule
ENSG00000092068	25.25	0.31923	0.899747	14.1914	0.00670862	0.0789462	0	-1.47427	1.12832	0	0.110709	1.28248	0	2.40654	1.05728	1	SLC7A8	solute carrier family 7 member 8
ENSG00000092295	84.5095	2.21969	0.50984	18.8395	0.000845088	0.0178622	1	1.93581	0.611313	1	2.98141	0.705388	1	1.85029	0.600487	1	TGM1	transglutaminase 1
ENSG00000092607	69.5241	0.347531	0.696264	13.5601	0.00884	0.0936455	0	-0.71701	0.853186	0	2.29497	0.987787	1	0.525658	0.82781	0	TBX15	T-box 15
ENSG00000092969	714.76	6.93419	1.58127	16.1316	0.00284756	0.0433875	1	3.19058	1.90922	1	1.48412	2.23475	0	7.0173	1.87216	1	TGFB2	transforming growth factor beta 2
ENSG00000094963	57.757	3.44232	1.01718	14.0297	0.00720091	0.082815	1	1.4317	1.23508	0	0.704194	1.44841	0	1.66263	1.20598	1	FMO2	flavin containing monooxygenase 2
ENSG00000095397	3275.13	0.313182	0.7293	15.3753	0.0039829	0.055188	0	0.398459	0.888088	0	2.71447	1.04291	1	-0.686242	0.868756	0	WHRN	whirlin
ENSG00000095739	158.276	-2.4551	0.913795	92.5687	3.747e-19	2.23672e-16	-1	-2.7713	1.12471	-1	5.16893	1.28521	1	0.0728489	1.07726	0	BAMBI	BMP and activin membrane bound inhibitor
ENSG00000095777	7.15036	-4.15144	2.10817	18.5629	0.000957563	0.0196726	-1	-3.61572	2.62692	-1	-4.98378	3.22375	-1	2.63786	2.40751	1	MYO3A	myosin IIIA
ENSG00000095970	5.31066	4.69288	1.42358	16.0275	0.00298251	0.0448528	1	2.55771	1.6205	1	3.1278	1.74011	1	4.15927	1.55022	1	TREM2	triggering receptor expressed on myeloid cells 2
ENSG00000096006	53.7715	-5.10383	1.12913	31.6135	2.29451e-06	0.000124334	-1	-5.04467	1.37928	-1	-3.30363	1.60562	-1	-3.36366	1.34061	-1	CRISP3	cysteine rich secretory protein 3
ENSG00000096696	101.944	-3.91937	0.681204	95.3354	9.67008e-20	6.27877e-17	-1	-4.70155	0.857472	-1	-1.79502	0.969135	-1	0.52753	0.80332	0	DSP	desmoplakin
ENSG00000099139	2444.13	-2.6124	0.846794	16.9307	0.00199378	0.0336888	-1	-3.41557	1.03137	-1	-2.28463	1.21121	-1	-2.17039	1.00862	-1	PCSK5	proprotein convertase subtilisin/kexin type 5
ENSG00000099194	550.559	2.29367	0.87324	24.5362	6.23495e-05	0.00217489	1	1.44613	1.06236	0	5.25197	1.24516	1	2.19322	1.03837	1	SCD	stearoyl-CoA desaturase
ENSG00000099204	3039.26	0.908273	1.26047	19.4038	0.000654615	0.0147729	0	2.95999	1.53473	1	5.59967	1.80237	1	1.33772	1.50122	0	ABLIM1	actin binding LIM protein 1
ENSG00000099250	417.303	0.0191796	0.484489	41.3335	2.29268e-08	2.01071e-06	0	-0.410623	0.590338	0	-0.383462	0.6926	0	2.10074	0.575899	1	NRP1	neuropilin 1
ENSG00000099624	2486.27	1.59719	0.254917	44.4094	5.27476e-09	5.34847e-07	1	1.04543	0.310374	0	0.661637	0.364291	0	0.78063	0.303621	0	ATP5F1D	ATP synthase F1 subunit delta
ENSG00000099800	728.03	1.54488	0.368347	18.3385	0.0010596	0.0212898	1	0.764492	0.448462	0	0.862614	0.525803	0	1.3726	0.438253	0	TIMM13	translocase of inner mitochondrial membrane 13
ENSG00000100065	15.6257	-2.08914	0.724965	30.9098	3.19386e-06	0.00016751	-1	-3.83212	0.98494	-1	0.717341	1.01335	0	-0.944084	0.866764	0	CARD10	caspase recruitment domain family member 10
ENSG00000100097	2575.91	-0.070181	0.664215	15.0331	0.00463298	0.06126	0	0.0574494	0.808929	0	1.17023	0.949813	0	1.82286	0.791012	1	LGALS1	galectin 1
ENSG00000100122	52.499	-2.13391	0.835941	62.5759	8.33386e-13	1.66722e-10	-1	-4.35398	1.0969	-1	3.05629	1.18124	1	-1.49538	0.998611	0	CRYBB1	crystallin beta B1
ENSG00000100292	414.677	1.99547	0.604418	28.2366	1.11687e-05	0.000506153	1	0.340265	0.736607	0	2.71394	0.860542	1	3.34846	0.717571	1	HMOX1	heme oxygenase 1
ENSG00000100297	1860.94	0.0333122	0.714252	13.7442	0.00815795	0.0890899	0	0.191453	0.86968	0	1.53368	1.02124	1	2.05174	0.850453	1	MCM5	minichromosome maintenance complex component 5
ENSG00000100362	18.5202	3.0298	1.80022	27.4347	1.62356e-05	0.000695463	1	-1.30563	2.33742	0	8.37505	2.39479	1	2.56298	2.09851	1	PVALB	parvalbumin
ENSG00000100368	6156.21	0.201258	0.690546	37.0928	1.72372e-07	1.26077e-05	0	-4.63249	0.841947	-1	-0.202661	0.987656	0	-1.71831	0.822561	-1	CSF2RB	colony stimulating factor 2 receptor beta common subunit
ENSG00000100448	59.8924	-5.06112	1.15871	36.4225	2.36868e-07	1.66981e-05	-1	-5.5713	1.42406	-1	-5.73783	1.67982	-1	-5.73797	1.39633	-1	CTSG	cathepsin G
ENSG00000100599	123.004	-3.96511	0.680539	50.6033	2.70156e-10	3.38931e-08	-1	-3.50461	0.830192	-1	-1.77413	0.969861	-1	-2.03997	0.808653	-1	RIN3	Ras and Rab interactor 3
ENSG00000100600	1463.5	-1.1795	0.718286	25.7564	3.54324e-05	0.00135457	0	0.844927	0.874485	0	2.16963	1.02692	1	-0.830671	0.855584	0	LGMN	legumain
ENSG00000100644	1156.77	-1.85811	0.690226	33.4284	9.75948e-07	5.87315e-05	-1	-2.31409	0.840809	-1	-2.62088	0.98798	-1	0.913973	0.821766	0	HIF1A	hypoxia inducible factor 1 subunit alpha
ENSG00000100678	350.111	2.20204	1.0283	17.78	0.00136243	0.0254237	1	-1.0291	1.25561	0	-1.97781	1.47871	-1	2.87795	1.22377	1	SLC8A3	solute carrier family 8 member A3
ENSG00000100721	32.0512	-2.05618	0.666947	14.4238	0.00605835	0.0739129	-1	-0.851861	0.811795	0	-1.96865	0.959255	-1	-2.09961	0.805246	-1	TCL1A	T cell leukemia/lymphoma 1A
ENSG00000100852	7617.16	0.469543	0.343659	22.0614	0.000194858	0.00557748	0	0.447964	0.418455	0	1.76367	0.491362	1	1.19309	0.409262	0	ARHGAP5	Rho GTPase activating protein 5
ENSG00000100994	4178.68	-0.688225	0.427435	36.2622	2.5557e-07	1.78802e-05	0	-0.329565	0.520517	0	1.83665	0.611171	1	-0.518742	0.509133	0	PYGB	glycogen phosphorylase B
ENSG00000100997	1836.67	-0.106873	0.416303	57.9749	7.72419e-12	1.23754e-09	0	0.0277015	0.506985	0	2.84699	0.594824	1	0.162948	0.495844	0	ABHD12	abhydrolase domain containing 12
ENSG00000101134	32.0189	-1.05504	1.28841	49.0244	5.77074e-10	6.93426e-08	0	-0.81221	1.61603	0	6.2435	1.77401	1	1.98933	1.50849	1	DOK5	docking protein 5
ENSG00000101187	1813.78	-2.37925	0.721399	21.3511	0.000269743	0.0072817	-1	-3.11063	0.879028	-1	-3.33628	1.03211	-1	-2.18503	0.859457	-1	SLCO4A1	solute carrier organic anion transporter family member 4A1
ENSG00000101188	6.18248	-3.47225	0.912346	29.5421	6.06574e-06	0.00029461	-1	-3.76359	1.16692	-1	-6.26885	1.88344	-1	-1.35836	1.06348	0	NTSR1	neurotensin receptor 1
ENSG00000101255	1113.26	1.12972	0.823785	29.7123	5.60084e-06	0.000274917	0	4.23428	1.00246	1	0.794627	1.17761	0	1.37978	0.980916	0	TRIB3	tribbles pseudokinase 3
ENSG00000101307	360.976	0.979707	0.882711	14.0357	0.00718195	0.082652	0	-0.405553	1.07596	0	3.41722	1.26056	1	0.92332	1.05115	0	SIRPB1	signal regulatory protein beta 1
ENSG00000101311	12.9569	0.902796	1.46463	18.7155	0.00089383	0.0186685	0	-2.5198	1.85595	-1	-3.75329	2.41655	-1	3.59684	1.71164	1	FERMT1	fermitin family member 1
ENSG00000101333	95.59	2.96644	1.00016	29.7411	5.5257e-06	0.00027195	1	5.26349	1.20592	1	-3.17841	1.62513	-1	2.8915	1.18309	1	PLCB4	phospholipase C beta 4
ENSG00000101342	128.592	1.14658	0.659866	32.9179	1.24159e-06	7.22503e-05	0	-0.204241	0.807015	0	3.21343	0.932973	1	2.95453	0.78154	1	TLDC2	TBC/LysM-associated domain containing 2
ENSG00000101349	12.3478	1.15031	1.21649	48.3549	7.95922e-10	9.32185e-08	0	0.229811	1.45907	0	0.795421	1.63126	0	5.44826	1.33784	1	PAK5	p21 (RAC1) activated kinase 5
ENSG00000101353	230.018	-0.904209	0.334717	17.3298	0.00166751	0.0295003	0	-0.180907	0.407612	0	-1.554	0.481691	-1	-0.494901	0.39928	0	MROH8	maestro heat like repeat family member 8
ENSG00000101425	70.3329	-2.39481	0.669298	19.0265	0.000776561	0.0167486	-1	-2.39798	0.818448	-1	-2.15253	0.959072	-1	-1.95856	0.799722	-1	BPI	bactericidal permeability increasing protein
ENSG00000101439	3399.09	0.0364553	0.932694	15.8045	0.00329301	0.0482671	0	-2.55427	1.13637	-1	-0.5373	1.33399	0	1.9519	1.11083	1	CST3	cystatin C
ENSG00000101463	171.726	0.211446	1.40896	204.669	3.7228e-43	1.5309e-39	0	-1.56571	1.78747	-1	11.824	1.58555	1	3.01836	1.49089	1	SYNDIG1	synapse differentiation inducing 1
ENSG00000101493	351.168	-2.52897	0.602292	143.785	4.367e-30	1.01014e-26	-1	-2.79015	0.736967	-1	-2.55228	0.864373	-1	2.54842	0.7135	1	ZNF516	zinc finger protein 516
ENSG00000101665	1274.78	1.65806	0.677319	14.4163	0.00607847	0.0740745	1	1.56107	0.824567	1	3.17276	0.967933	1	0.344288	0.806843	0	SMAD7	SMAD family member 7
ENSG00000101752	5748.99	0.686849	0.399924	18.1765	0.00113984	0.0223558	0	0.237556	0.486992	0	2.02241	0.57182	1	0.897335	0.476276	0	MIB1	mindbomb E3 ubiquitin protein ligase 1
ENSG00000101890	9.13881	5.22124	1.48775	17.9178	0.00128061	0.0244235	1	6.06123	1.70415	1	-0.495682	2.3646	0	4.63064	1.66921	1	GUCY2F	guanylate cyclase 2F, retinal
ENSG00000102024	27.7124	2.27892	0.768752	15.0661	0.00456611	0.0607011	1	0.218437	0.949861	0	0.662706	1.08961	0	2.2858	0.901944	1	PLS3	plastin 3
ENSG00000102038	242.202	1.16434	0.972781	131.746	1.64818e-27	2.54164e-24	0	-0.510941	1.21625	0	9.49941	1.3204	1	3.28108	1.12534	1	SMARCA1	SWI/SNF related, matrix associated, actin dependent regulator of chromatin, subfamily a, member 1
ENSG00000102098	74.7945	-0.458061	0.706802	37.5336	1.39836e-07	1.04552e-05	0	0.243195	0.860715	0	-0.3945	1.00477	0	2.70873	0.8357	1	SCML2	Scm polycomb group protein like 2
ENSG00000102109	170.293	-2.8159	1.17735	51.6863	1.60434e-10	2.06168e-08	-1	-4.94377	1.51927	-1	-4.11439	1.72623	-1	3.71583	1.40036	1	PCSK1N	proprotein convertase subtilisin/kexin type 1 inhibitor
ENSG00000102313	3.0915	3.63081	1.41888	14.3486	0.00626173	0.0756311	1	1.84798	1.672	1	0.579657	2.16302	0	4.15818	1.52858	1	ITIH6	inter-alpha-trypsin inhibitor heavy chain family member 6
ENSG00000102678	24.5592	-1.96226	0.590625	14.2171	0.00663347	0.0784572	-1	-2.14676	0.731246	-1	-0.768643	0.838656	0	-1.55657	0.709649	-1	FGF9	fibroblast growth factor 9
ENSG00000102854	126.176	-6.1167	0.818719	129.596	4.75033e-27	7.03238e-24	-1	-8.39511	1.12763	-1	-11.9381	1.8493	-1	-6.63732	0.998582	-1	MSLN	mesothelin
ENSG00000102886	31.3636	0.44379	0.635174	13.9276	0.00752967	0.084832	0	1.38033	0.764598	0	2.31346	0.885077	1	-0.0855028	0.762261	0	GDPD3	glycerophosphodiester phosphodiesterase domain containing 3
ENSG00000102935	44.8094	0.13148	0.833624	32.5679	1.46422e-06	8.40168e-05	0	-0.529438	1.02651	0	-3.68009	1.33525	-1	2.7326	0.98654	1	ZNF423	zinc finger protein 423
ENSG00000103066	1378.14	0.598534	0.477137	16.8213	0.00209374	0.0349681	0	1.32439	0.580856	0	2.339	0.681755	1	0.723538	0.568201	0	PLA2G15	phospholipase A2 group XV
ENSG00000103187	723.296	-2.0076	0.493294	119.672	6.27707e-25	6.63755e-22	-1	-0.833322	0.60023	0	2.96157	0.703391	1	-0.594162	0.587074	0	COTL1	coactosin like F-actin binding protein 1
ENSG00000103222	2433.5	-0.317354	0.428007	15.7604	0.00335808	0.0488917	0	-0.753439	0.521301	0	-2.5369	0.613055	-1	-0.495467	0.50984	0	ABCC1	ATP binding cassette subfamily C member 1
ENSG00000103375	14.0253	-1.26908	0.678466	20.2594	0.000443828	0.0109653	0	-1.44046	0.845452	0	-2.69708	1.04265	-1	0.74196	0.797522	0	AQP8	aquaporin 8
ENSG00000103522	371.338	-1.92295	0.587655	48.8887	6.15947e-10	7.30648e-08	-1	-1.81555	0.716551	-1	1.60298	0.838889	1	-2.00972	0.701528	-1	IL21R	interleukin 21 receptor
ENSG00000103569	61.405	1.20873	0.948073	13.9733	0.00738061	0.0837133	0	3.23272	1.13775	1	2.42256	1.32896	1	3.10308	1.11423	1	AQP9	aquaporin 9
ENSG00000104043	59.0289	-3.20672	0.721405	36.601	2.17651e-07	1.55208e-05	-1	-4.23011	0.890165	-1	-2.39504	1.0313	-1	-2.90695	0.863819	-1	ATP8B4	ATPase phospholipid transporting 8B4 (putative)
ENSG00000104093	1011.28	2.03068	0.701352	14.6053	0.00559401	0.069919	1	0.263607	0.853963	0	0.07616	1.00282	0	1.8566	0.835023	1	DMXL2	Dmx like 2
ENSG00000104369	9.40845	-0.533744	1.16811	38.2951	9.73977e-08	7.54119e-06	0	-2.1916	1.52882	-1	-0.958855	1.65761	0	3.73164	1.328	1	JPH1	junctophilin 1
ENSG00000104415	46.2057	-1.40689	0.683737	21.8432	0.000215349	0.00607011	0	-2.9335	0.860164	-1	0.723132	0.971223	0	-2.09947	0.829654	-1	WISP1	WNT1 inducible signaling pathway protein 1
ENSG00000104738	1241.66	0.233252	0.730615	14.4605	0.00596162	0.0731321	0	0.546568	0.889371	0	1.45718	1.04426	0	2.38011	0.869728	1	MCM4	minichromosome maintenance complex component 4
ENSG00000104833	47.8812	-1.92404	0.65676	39.2483	6.19039e-08	5.05754e-06	-1	-2.85917	0.821923	-1	-1.37274	0.937749	0	0.813742	0.777241	0	TUBB4A	tubulin beta 4A class IVa
ENSG00000104918	11.5663	-4.90237	1.38571	20.6491	0.000371635	0.0095383	-1	-3.22313	1.68508	-1	-6.14853	2.1084	-1	-2.64926	1.64092	-1	RETN	resistin
ENSG00000104921	505.375	-3.18453	1.06001	45.0457	3.88984e-09	4.08986e-07	-1	1.81517	1.28957	1	-7.00898	1.59306	-1	0.398793	1.26141	0	FCER2	Fc fragment of IgE receptor II
ENSG00000104974	36.8214	-1.55787	0.445748	18.6992	0.000900435	0.0187612	-1	-1.32635	0.546995	0	-1.32339	0.642282	0	-0.439068	0.528	0	LILRA1	leukocyte immunoglobulin like receptor A1
ENSG00000105088	35.7342	0.585716	0.467548	16.1485	0.00282623	0.0432265	0	0.578129	0.562939	0	0.381835	0.656747	0	1.79798	0.54382	1	OLFM2	olfactomedin 2
ENSG00000105173	403.914	0.936265	0.642696	24.1096	7.59326e-05	0.00256645	0	-2.03462	0.785928	-1	-1.19384	0.920689	0	0.933314	0.765333	0	CCNE1	cyclin E1
ENSG00000105205	336.909	-0.791976	1.23311	15.8251	0.00326303	0.047935	0	-0.605956	1.50172	0	3.47023	1.76198	1	0.996732	1.46789	0	CLC	Charcot-Leyden crystal galectin
ENSG00000105290	282.506	-1.9575	0.630582	22.3615	0.000169803	0.00496398	-1	-1.94273	0.769065	-1	-1.42255	0.902534	0	0.00497991	0.750202	0	APLP1	amyloid beta precursor like protein 1
ENSG00000105352	11.7459	-4.29691	1.11151	22.6915	0.000145925	0.00442628	-1	-2.66925	1.3282	-1	-3.08255	1.56407	-1	-1.64169	1.29169	-1	CEACAM4	carcinoembryonic antigen related cell adhesion molecule 4
ENSG00000105369	4268.97	-1.57764	1.0597	15.6295	0.0035588	0.0511599	-1	0.862749	1.29036	0	-5.02225	1.51732	-1	-1.87946	1.26219	-1	CD79A	CD79a molecule
ENSG00000105371	356.594	0.338415	0.616689	17.5639	0.00150134	0.0272509	0	-1.01222	0.752298	0	-1.16258	0.883293	0	-1.87107	0.737382	-1	ICAM4	intercellular adhesion molecule 4 (Landsteiner-Wiener blood group)
ENSG00000105372	23509.7	1.85287	0.392332	26.7402	2.24331e-05	0.000919435	1	0.896951	0.477744	0	0.511563	0.56112	0	1.15982	0.467267	0	RPS19	ribosomal protein S19
ENSG00000105376	91.1716	0.19169	0.544009	20.519	0.00039434	0.0100031	0	-1.63483	0.670109	-1	-0.203213	0.777374	0	-1.65547	0.658497	-1	ICAM5	intercellular adhesion molecule 5
ENSG00000105464	122.535	-0.983412	0.60794	17.4969	0.00154714	0.0277824	0	-2.77865	0.749127	-1	-2.20008	0.874066	-1	-1.80674	0.728161	-1	GRIN2D	glutamate ionotropic receptor NMDA type subunit 2D
ENSG00000105467	20.2084	2.92603	0.732328	20.915	0.000329192	0.00859196	1	2.801	0.855228	1	4.24186	0.949934	1	2.15577	0.846729	1	SYNGR4	synaptogyrin 4
ENSG00000105472	29.6376	-2.38951	0.941743	40.9376	2.76898e-08	2.4e-06	-1	-3.49614	1.20015	-1	-3.86883	1.40843	-1	1.57258	1.11477	1	CLEC11A	C-type lectin domain containing 11A
ENSG00000105609	104.212	0.710815	0.412919	15.8968	0.00316077	0.0468483	0	0.360905	0.501863	0	1.66408	0.580758	1	1.4855	0.487369	0	LILRB5	leukocyte immunoglobulin like receptor B5
ENSG00000105643	122.747	-3.26815	0.757882	36.2737	2.54175e-07	1.78163e-05	-1	-0.0629467	0.919825	0	-0.790641	1.08034	0	-1.85203	0.901852	-1	ARRDC2	arrestin domain containing 2
ENSG00000105717	248.259	-2.12674	0.990615	39.2097	6.30514e-08	5.12864e-06	-1	2.36965	1.20445	1	-4.21953	1.43714	-1	-2.22428	1.1818	-1	PBX4	PBX homeobox 4
ENSG00000105784	51.4437	0.9191	0.583429	19.1284	0.00074158	0.0161541	0	0.351041	0.7073	0	0.646889	0.822703	0	2.38337	0.684935	1	RUNDC3B	RUN domain containing 3B
ENSG00000105810	4374.88	0.664329	0.86624	17.8513	0.00131947	0.0249534	0	-2.30124	1.05529	-1	2.03817	1.23884	1	1.75258	1.03166	1	CDK6	cyclin dependent kinase 6
ENSG00000105855	916.351	-1.15661	0.577921	19.211	0.000714351	0.0156439	0	-0.646214	0.703626	0	0.897624	0.825975	0	-1.93993	0.689186	-1	ITGB8	integrin subunit beta 8
ENSG00000105889	112.141	3.78657	1.24197	18.7002	0.000899991	0.0187612	1	0.026668	1.51296	0	0.328075	1.76741	0	4.79847	1.46737	1	STEAP1B	STEAP family member 1B
ENSG00000105894	120.422	3.54901	1.01887	20.438	0.000409171	0.0102807	1	3.06141	1.22451	1	-3.77887	2.00219	-1	1.96248	1.19893	1	PTN	pleiotrophin
ENSG00000105971	644.458	0.695991	0.42553	21.7839	0.000221275	0.00622294	0	0.0770955	0.518616	0	2.2496	0.60714	1	0.767659	0.5067	0	CAV2	caveolin 2
ENSG00000105991	22.9868	-1.45012	0.907912	19.6132	0.000595311	0.013787	0	-1.57126	1.12639	-1	-5.48587	1.53848	-1	0.896096	1.08047	0	HOXA1	homeobox A1
ENSG00000106004	64.4055	1.22733	0.978571	14.686	0.00539874	0.0681239	0	-0.065694	1.19576	0	-3.42513	1.4497	-1	-1.34615	1.18408	0	HOXA5	homeobox A5
ENSG00000106066	129.3	-0.836409	0.933051	36.9607	1.83518e-07	1.33177e-05	0	-2.11574	1.14792	-1	-1.51282	1.34066	-1	2.79088	1.10859	1	CPVL	carboxypeptidase, vitellogenic like
ENSG00000106078	523.173	5.05998	1.51754	13.5784	0.00876944	0.0931564	1	0.168528	1.85516	0	2.01408	2.1665	1	3.70443	1.80507	1	COBL	cordon-bleu WH2 repeat protein
ENSG00000106123	61.608	-5.02196	0.81988	76.1537	1.13593e-15	3.72043e-13	-1	-4.38069	1.01197	-1	-3.39608	1.16679	-1	-0.256626	0.963664	0	EPHB6	EPH receptor B6
ENSG00000106278	779.045	5.4505	1.15469	32.2887	1.67005e-06	9.43639e-05	1	0.789084	1.40708	0	-0.311182	1.65284	0	1.98206	1.37465	1	PTPRZ1	protein tyrosine phosphatase, receptor type Z1
ENSG00000106415	14265.1	0.891566	0.536139	19.5944	0.000600412	0.013845	0	0.317647	0.652859	0	-2.5462	0.767086	-1	0.358708	0.638549	0	GLCCI1	glucocorticoid induced 1
ENSG00000106484	201.114	-0.0637158	0.713437	27.0144	1.97457e-05	0.000824818	0	-1.2597	0.870437	0	-2.32236	1.02796	-1	1.95981	0.848136	1	MEST	mesoderm specific transcript
ENSG00000106546	1008.49	-0.574016	0.74086	42.5375	1.29061e-08	1.20522e-06	0	-0.54713	0.902206	0	3.13549	1.05847	1	2.25262	0.881765	1	AHR	aryl hydrocarbon receptor
ENSG00000106565	42.6939	-2.15725	0.786035	33.5212	9.34178e-07	5.65858e-05	-1	-3.5008	0.98475	-1	-2.76106	1.1342	-1	0.606145	0.931983	0	TMEM176B	transmembrane protein 176B
ENSG00000106605	161.526	-2.05023	0.760684	15.0765	0.00454523	0.0604669	-1	-1.09703	0.927084	0	0.00512523	1.08628	0	-0.217585	0.905496	0	BLVRA	biliverdin reductase A
ENSG00000106624	539.453	-3.69606	0.455948	122.805	1.3441e-25	1.60468e-22	-1	-4.6139	0.559085	-1	-1.35257	0.651307	0	-3.56587	0.544303	-1	AEBP1	AE binding protein 1
ENSG00000106665	251.413	-1.45035	0.533385	42.0485	1.62999e-08	1.47497e-06	0	-2.63235	0.653234	-1	1.21542	0.760473	0	-0.65513	0.634996	0	CLIP2	CAP-Gly domain containing linker protein 2
ENSG00000106772	126.767	-0.318624	1.10873	30.6184	3.66203e-06	0.000189555	0	-1.47302	1.37176	0	4.42673	1.57729	1	2.39943	1.31941	1	PRUNE2	prune homolog 2
ENSG00000106927	2.24753	2.58185	2.13845	14.2099	0.00665449	0.0785842	1	1.2513	2.63538	0	-0.0750988	3.10325	0	6.33669	2.39058	1	AMBP	alpha-1-microglobulin/bikunin precursor
ENSG00000106952	298.834	1.10051	0.939253	14.4592	0.00596496	0.0731489	0	3.42919	1.14159	1	3.07852	1.33949	1	0.87348	1.11732	0	TNFSF8	TNF superfamily member 8
ENSG00000106991	243.442	1.74938	0.429586	19.8125	0.000543818	0.0128523	1	1.14693	0.521723	0	0.764482	0.611897	0	0.683056	0.511389	0	ENG	endoglin
ENSG00000107018	6.79911	2.44472	0.796846	14.632	0.00552858	0.0692898	1	1.38956	0.92559	0	1.42791	1.01564	0	2.75469	0.881473	1	RLN1	relaxin 1
ENSG00000107130	5.02973	-1.3015	0.945262	17.6122	0.00146909	0.0267838	0	-4.78195	1.49848	-1	-1.45188	1.37499	0	0.788238	1.09277	0	NCS1	neuronal calcium sensor 1
ENSG00000107165	52.9587	3.64963	1.43257	17.2245	0.00174811	0.0306264	1	6.28255	1.72241	1	-0.57415	2.10229	0	2.91106	1.69057	1	TYRP1	tyrosinase related protein 1
ENSG00000107186	20.6887	3.71147	1.47103	17.0585	0.00188301	0.0323688	1	-0.296634	1.80363	0	0.673635	2.01833	0	5.65653	1.70581	1	MPDZ	multiple PDZ domain crumbs cell polarity complex component
ENSG00000107249	445.896	1.39707	1.15435	23.2665	0.00011201	0.00354923	0	-3.21447	1.40994	-1	-5.70141	1.6886	-1	-0.773393	1.37759	0	GLIS3	GLIS family zinc finger 3
ENSG00000107263	16100.7	-0.692709	0.605896	16.0335	0.0029746	0.0447703	0	-1.37673	0.737817	0	0.113325	0.866581	0	-2.64009	0.7217	-1	RAPGEF1	Rap guanine nucleotide exchange factor 1
ENSG00000107295	4.83779	2.79079	1.80008	19.6804	0.000577415	0.0134657	1	0.746539	2.19819	0	-1.12664	2.68041	0	5.79773	1.99024	1	SH3GL2	SH3 domain containing GRB2 like 2, endophilin A1
ENSG00000107331	1077.82	0.158856	0.629743	16.4708	0.00244826	0.0392088	0	-1.02028	0.767117	0	-1.53483	0.90134	-1	-2.08537	0.750988	-1	ABCA2	ATP binding cassette subfamily A member 2
ENSG00000107447	6.45739	-4.54198	0.961603	40.3473	3.66859e-08	3.13567e-06	-1	-2.5897	1.16211	-1	-4.38723	1.48836	-1	-6.37387	1.4265	-1	DNTT	DNA nucleotidylexotransferase
ENSG00000107518	163.729	0.749288	0.918941	55.2476	2.88312e-11	4.13582e-09	0	0.674017	1.11658	0	6.12316	1.29765	1	3.3423	1.08601	1	ATRNL1	attractin like 1
ENSG00000107551	647.484	0.248519	0.707081	18.8721	0.000832752	0.0176519	0	0.0848135	0.861474	0	2.92801	1.0102	1	-0.20137	0.842931	0	RASSF4	Ras association domain family member 4
ENSG00000107736	482.075	0.502035	0.489514	14.1525	0.00682404	0.0797751	0	0.334129	0.596168	0	2.1427	0.698541	1	0.31427	0.582959	0	CDH23	cadherin related 23
ENSG00000107984	888.594	5.91289	1.2356	15.3653	0.00400051	0.0553394	1	5.06899	1.5011	1	1.49401	1.76294	0	4.11154	1.46835	1	DKK1	dickkopf WNT signaling pathway inhibitor 1
ENSG00000108176	154.848	-0.745412	0.866616	13.7667	0.00807816	0.0886962	0	1.29653	1.05433	0	-2.98926	1.24882	-1	0.199848	1.03246	0	DNAJC12	DnaJ heat shock protein family (Hsp40) member C12
ENSG00000108387	252.833	-1.57143	0.527292	19.1759	0.000725818	0.0158668	-1	-2.36761	0.644202	-1	-1.20021	0.754169	0	-0.496397	0.627781	0	2004-09-01	septin 4
ENSG00000108691	20.1519	4.60563	1.50319	17.5987	0.00147806	0.0269075	1	2.92556	1.7285	1	7.27574	1.90488	1	5.19582	1.67771	1	CCL2	C-C motif chemokine ligand 2
ENSG00000108702	8.2424	-1.31066	1.82574	14.6421	0.00550414	0.0690771	0	-0.814762	2.22427	0	4.84368	2.52644	1	-0.15681	2.14971	0	CCL1	C-C motif chemokine ligand 1
ENSG00000108813	31.5484	0.10732	0.732596	35.5542	3.57383e-07	2.39615e-05	0	-1.97706	0.92476	-1	-7.63174	1.77372	-1	1.32859	0.867925	0	DLX4	distal-less homeobox 4
ENSG00000108852	50.8912	0.316248	0.880888	23.4154	0.000104586	0.0033455	0	-2.63233	1.10655	-1	-3.59929	1.34268	-1	1.64686	1.04658	1	MPP2	membrane palmitoylated protein 2
ENSG00000108924	70.0446	1.84932	0.815529	22.7778	0.000140249	0.00428622	1	-1.39482	1.01814	0	-0.297279	1.16849	0	2.55899	0.967556	1	HLF	HLF, PAR bZIP transcription factor
ENSG00000108950	177.083	0.276949	0.492842	32.676	1.39155e-06	8.00955e-05	0	-1.12562	0.603529	0	2.22233	0.700445	1	-0.250071	0.588253	0	FAM20A	FAM20A, golgi associated secretory pathway pseudokinase
ENSG00000109099	19.025	1.82753	0.818004	14.8332	0.00506001	0.0651831	1	1.34972	0.981894	0	2.46078	1.11113	1	3.54496	0.943873	1	PMP22	peripheral myelin protein 22
ENSG00000109158	204.673	0.678071	0.746708	32.5497	1.47684e-06	8.46094e-05	0	2.5113	0.905991	1	0.0785971	1.06691	0	3.71701	0.885354	1	GABRA4	gamma-aminobutyric acid type A receptor alpha4 subunit
ENSG00000109255	11.7381	-1.64621	1.99546	19.1027	0.000750262	0.0163145	-1	-3.5248	2.50282	-1	5.35331	2.71375	1	0.484574	2.30701	0	NMU	neuromedin U
ENSG00000109265	12.4592	-1.44776	0.971778	14.0235	0.00722048	0.0828656	0	-3.22606	1.24686	-1	-1.6276	1.40262	-1	0.634425	1.14446	0	KIAA1211	KIAA1211
ENSG00000109452	214.579	0.34953	0.422184	72.4099	7.03056e-15	1.98627e-12	0	-0.26969	0.51584	0	3.34916	0.59761	1	0.6792	0.502059	0	INPP4B	inositol polyphosphate-4-phosphatase type II B
ENSG00000109472	3.1785	-1.70922	1.47393	20.4483	0.000407248	0.0102602	-1	0.0342583	1.73355	0	-2.58917	2.36831	-1	3.12547	1.62494	1	CPE	carboxypeptidase E
ENSG00000109685	20111.3	0.232268	0.410902	310.582	5.64768e-66	5.22552e-62	0	0.44825	0.500309	0	0.690226	0.587559	0	5.2539	0.489215	1	NSD2	nuclear receptor binding SET domain protein 2
ENSG00000109705	50.6427	6.14274	1.50625	22.0009	0.000200335	0.00570338	1	3.01495	1.79447	1	1.28938	2.1165	0	2.06566	1.75617	1	NKX3-2	NK3 homeobox 2
ENSG00000109743	69.4648	-1.47423	0.315583	30.9366	3.15389e-06	0.000166039	0	-1.6556	0.388494	-1	-0.810117	0.448368	0	-1.12329	0.378983	0	BST1	bone marrow stromal cell antigen 1
ENSG00000109756	13137.3	-0.00793696	0.433003	13.583	0.00875212	0.0930793	0	0.204486	0.527253	0	-1.83068	0.619421	-1	0.604503	0.515698	0	RAPGEF2	Rap guanine nucleotide exchange factor 2
ENSG00000109819	1354.63	1.24253	0.98866	14.6169	0.00556553	0.0696585	0	1.44762	1.20422	0	-5.28493	1.42655	-1	1.9019	1.17768	1	PPARGC1A	PPARG coactivator 1 alpha
ENSG00000109906	375.258	-0.512674	0.779734	13.6115	0.00864393	0.0923266	0	-0.294928	0.949747	0	2.1441	1.11399	1	-0.770719	0.929532	0	ZBTB16	zinc finger and BTB domain containing 16
ENSG00000109944	268.042	-0.68596	0.581456	18.5728	0.000953284	0.0196556	0	-2.41658	0.711657	-1	-2.54238	0.837089	-1	-0.261359	0.692531	0	JHY	junctional cadherin complex regulator
ENSG00000110013	1031.86	1.07744	0.600918	15.0772	0.00454373	0.0604669	0	0.366673	0.73176	0	-0.581201	0.859822	0	2.02678	0.715372	1	SIAE	sialic acid acetylesterase
ENSG00000110046	6709.44	0.74285	0.713987	14.5377	0.00576277	0.0714986	0	2.33385	0.869377	1	0.717428	1.02114	0	-0.394454	0.85044	0	ATG2A	autophagy related 2A
ENSG00000110079	15.2145	0.457931	1.19864	24.3904	6.66967e-05	0.00229409	0	0.183714	1.43482	0	4.60511	1.60851	1	2.87815	1.38659	1	MS4A4A	membrane spanning 4-domains A4A
ENSG00000110092	22639.8	3.91111	1.2192	73.6986	3.755e-15	1.12075e-12	1	10.2306	1.48388	1	-0.0388756	1.74415	0	1.42952	1.45188	0	CCND1	cyclin D1
ENSG00000110104	534.388	0.819548	0.54882	21.0056	0.000315863	0.00829084	0	0.268906	0.668194	0	2.77143	0.782832	1	1.6101	0.652965	1	CCDC86	coiled-coil domain containing 86
ENSG00000110811	710.475	0.0287676	0.710886	45.8904	2.59567e-09	2.81718e-07	0	-4.80409	0.87566	-1	-5.00053	1.02989	-1	-0.107341	0.846974	0	P3H3	prolyl 3-hydroxylase 3
ENSG00000110848	210.333	-2.71322	1.03203	25.4525	4.07962e-05	0.00151441	-1	-4.94867	1.26487	-1	-4.90724	1.48566	-1	-0.0557723	1.2284	0	CD69	CD69 molecule
ENSG00000110852	147.362	-2.54282	0.656619	61.4176	1.46055e-12	2.64975e-10	-1	-3.98679	0.808986	-1	-3.6563	0.948333	-1	0.454266	0.779112	0	CLEC2B	C-type lectin domain family 2 member B
ENSG00000110880	4988.27	0.391148	0.395131	29.8106	5.34888e-06	0.000265364	0	0.61917	0.481142	0	2.35872	0.56494	1	0.0813272	0.470643	0	CORO1C	coronin 1C
ENSG00000110881	13.356	2.27772	0.675018	14.692	0.00538458	0.0679916	1	2.56811	0.788686	1	3.17374	0.867082	1	2.52063	0.768996	1	ASIC1	acid sensing ion channel subunit 1
ENSG00000111046	46.301	4.77624	1.26922	13.8384	0.00782922	0.087082	1	2.59702	1.52149	1	1.34288	1.78027	0	3.51534	1.48444	1	MYF6	myogenic factor 6
ENSG00000111110	205.73	-0.181539	0.566144	75.3897	1.64813e-15	5.25838e-13	0	-0.766889	0.694655	0	-1.57869	0.8157	-1	3.07755	0.672183	1	PPM1H	protein phosphatase, Mg2+/Mn2+ dependent 1H
ENSG00000111249	19.0166	-1.15546	0.951517	17.8786	0.00130339	0.0246996	0	1.82685	1.14671	1	-2.33185	1.42	-1	-0.600903	1.13351	0	CUX2	cut like homeobox 2
ENSG00000111291	3439.58	2.42652	0.592309	46.0225	2.43644e-09	2.65996e-07	1	-0.53277	0.721625	0	3.07488	0.846511	1	3.53475	0.705146	1	GPRC5D	G protein-coupled receptor class C group 5 member D
ENSG00000111536	114.571	-1.28272	0.6603	14.348	0.00626343	0.0756311	0	-2.81326	0.810276	-1	-1.38326	0.945185	0	-1.93505	0.790098	-1	IL26	interleukin 26
ENSG00000111537	213.113	-1.29212	0.581093	16.6409	0.00226938	0.0371637	0	-2.7015	0.711227	-1	-1.28423	0.831614	0	-1.75287	0.693781	-1	IFNG	interferon gamma
ENSG00000111640	17383.8	1.74879	0.573867	13.8073	0.00793624	0.0877825	1	1.28025	0.698777	0	0.989838	0.820736	0	2.51771	0.683451	1	GAPDH	glyceraldehyde-3-phosphate dehydrogenase
ENSG00000111674	1648.99	-0.523809	0.737567	14.2167	0.00663454	0.0784572	0	0.0264318	0.898117	0	-4.08303	1.05749	-1	-1.48899	0.878675	0	ENO2	enolase 2
ENSG00000111713	12.7922	3.87894	0.998281	18.4467	0.00100912	0.0205293	1	2.70678	1.14049	1	1.41041	1.3042	0	3.33446	1.12799	1	GYS2	glycogen synthase 2
ENSG00000111716	4924.26	1.45231	0.465247	23.8974	8.37456e-05	0.00277975	0	0.597268	0.566535	0	-0.28494	0.665439	0	2.07589	0.554035	1	LDHB	lactate dehydrogenase B
ENSG00000111817	436.087	-0.2826	0.670525	22.9617	0.000128879	0.00398147	0	1.32203	0.815785	0	2.7279	0.957285	1	-0.0815204	0.798619	0	DSE	dermatan sulfate epimerase
ENSG00000111863	931.885	0.507898	0.973036	13.9162	0.00756729	0.0851004	0	-1.91946	1.18694	-1	2.11762	1.39127	1	-2.01767	1.1606	-1	ADTRP	androgen dependent TFPI regulating protein
ENSG00000111913	917.868	-1.13127	0.638856	47.2059	1.38153e-09	1.55411e-07	0	-1.20249	0.778002	0	2.79093	0.912338	1	-0.704314	0.760896	0	RIPOR2	RHO family interacting cell polarization regulator 2
ENSG00000111961	38.6108	1.56563	0.669291	20.0985	0.000477528	0.0116502	1	0.826046	0.809081	0	1.3505	0.933468	0	3.16509	0.779188	1	SASH1	SAM and SH3 domain containing 1
ENSG00000111962	49.802	-0.492779	0.578958	37.782	1.24279e-07	9.38687e-06	0	-0.626115	0.710192	0	2.6625	0.81434	1	-0.494788	0.693315	0	UST	uronyl 2-sulfotransferase
ENSG00000111981	41.6723	0.245756	0.511841	13.9941	0.0073138	0.0833351	0	0.327985	0.62274	0	-0.324991	0.733407	0	1.54907	0.602505	1	ULBP1	UL16 binding protein 1
ENSG00000112029	600.035	-0.326601	0.680163	16.1836	0.00278243	0.0428005	0	-0.406412	0.828278	0	-0.915887	0.972917	0	1.61178	0.809625	1	FBXO5	F-box protein 5
ENSG00000112137	2942.48	1.56436	0.791223	16.2182	0.0027399	0.0423397	1	2.64671	0.963229	1	4.03099	1.13115	1	2.03209	0.942161	1	PHACTR1	phosphatase and actin regulator 1
ENSG00000112164	9.25935	-2.80566	0.887186	24.8033	5.51048e-05	0.00195722	-1	-4.651	1.20044	-1	-4.21776	1.39277	-1	-1.44015	1.052	0	GLP1R	glucagon like peptide 1 receptor
ENSG00000112218	273.692	0.625969	0.58007	39.4792	5.54617e-08	4.57157e-06	0	2.42788	0.703684	1	3.73303	0.823686	1	2.10412	0.68835	1	GPR63	G protein-coupled receptor 63
ENSG00000112232	109.676	0.0299914	0.955435	23.9136	8.31236e-05	0.00276406	0	0.0855649	1.15944	0	-2.68293	1.39638	-1	2.94896	1.13158	1	KHDRBS2	KH RNA binding domain containing, signal transduction associated 2
ENSG00000112238	15.3492	-0.197983	2.00615	36.183	2.65337e-07	1.84242e-05	0	-0.317807	2.46337	0	2.43264	2.60854	1	7.76338	2.19607	1	PRDM13	PR/SET domain 13
ENSG00000112297	271.973	-2.318	0.606078	25.0328	4.95523e-05	0.00179095	-1	-3.07826	0.739917	-1	-2.49201	0.868052	-1	-0.99728	0.72159	0	CRYBG1	crystallin beta-gamma domain containing 1
ENSG00000112299	197.891	-1.48096	0.591458	13.4951	0.00909363	0.0952215	0	-1.40714	0.721659	0	-1.96412	0.849764	-1	-0.226203	0.7038	0	VNN1	vanin 1
ENSG00000112414	239.977	4.34086	1.45709	27.4177	1.63644e-05	0.000700167	1	7.58452	1.74652	1	9.53828	2.02909	1	4.82625	1.70696	1	ADGRG6	adhesion G protein-coupled receptor G6
ENSG00000112561	1520.02	-1.05022	0.591938	14.8247	0.00507897	0.0653137	0	-0.0570908	0.720795	0	-2.01901	0.847057	-1	-1.97538	0.705415	-1	TFEB	transcription factor EB
ENSG00000112799	235.025	-0.227935	0.899076	24.3749	6.7177e-05	0.00230847	0	0.0895052	1.09541	0	3.6583	1.28207	1	1.04653	1.0694	0	LY86	lymphocyte antigen 86
ENSG00000112893	14280	1.44888	0.355452	15.2226	0.00426102	0.0580635	0	1.18193	0.432815	0	1.22169	0.50832	0	1.60915	0.423314	1	MAN2A1	mannosidase alpha class 2A member 1
ENSG00000112902	779.842	0.409673	0.753003	96.7497	4.83693e-20	3.37764e-17	0	-0.139958	0.918093	0	6.40339	1.07176	1	3.12567	0.894416	1	SEMA5A	semaphorin 5A
ENSG00000113070	160.627	0.958897	0.665905	38.5403	8.66836e-08	6.82587e-06	0	1.04113	0.809791	0	0.509139	0.946958	0	3.7068	0.788824	1	HBEGF	heparin binding EGF like growth factor
ENSG00000113083	83.3992	1.67215	0.639791	42.1387	1.56132e-08	1.42327e-06	1	0.751293	0.776458	0	4.61215	0.891907	1	1.41211	0.758937	0	LOX	lysyl oxidase
ENSG00000113100	687.42	4.53561	0.904514	18.6599	0.000916528	0.0190245	1	2.30277	1.09906	1	3.30935	1.28791	1	4.04371	1.07464	1	CDH9	cadherin 9
ENSG00000113205	19.7197	6.85775	1.68569	22.1814	0.000184423	0.0053158	1	4.83898	1.90912	1	4.15145	2.14095	1	8.50843	1.856	1	PCDHB3	protocadherin beta 3
ENSG00000113209	14.5643	6.83279	1.65265	13.4074	0.00944742	0.0977564	1	7.2813	1.84518	1	5.70003	2.053	1	6.38871	1.82539	1	PCDHB5	protocadherin beta 5
ENSG00000113211	15.4838	4.2969	1.46262	13.3528	0.00967478	0.0992883	1	3.92436	1.66562	1	3.82149	1.86135	1	6.08809	1.63163	1	PCDHB6	protocadherin beta 6
ENSG00000113212	29.0351	4.42917	1.1062	20.706	0.000362121	0.00932643	1	4.2137	1.28688	1	2.95229	1.47175	1	6.0226	1.24392	1	PCDHB7	protocadherin beta 7
ENSG00000113302	34.5926	0.223414	0.44668	16.8485	0.00206846	0.0346397	0	0.35751	0.541568	0	1.94384	0.615112	1	0.282064	0.532706	0	IL12B	interleukin 12B
ENSG00000113369	8597.63	1.15872	0.508603	16.1101	0.00287492	0.0436964	0	1.07702	0.619299	0	1.27572	0.727336	0	2.36506	0.605694	1	ARRDC3	arrestin domain containing 3
ENSG00000113504	104.543	-0.74239	1.04599	16.0036	0.00301438	0.0451755	0	-4.29533	1.3053	-1	-3.24113	1.50962	-1	0.464137	1.24619	0	SLC12A7	solute carrier family 12 member 7
ENSG00000113520	7.29646	-0.676579	1.01049	22.7846	0.00013981	0.00427634	0	-2.22135	1.30811	-1	2.79623	1.37599	1	-1.36439	1.25763	0	IL4	interleukin 4
ENSG00000113594	670.588	4.38495	0.985183	27.6303	1.48208e-05	0.000643044	1	-0.401307	1.20383	0	5.30848	1.40361	1	3.67891	1.17083	1	LIFR	LIF receptor alpha
ENSG00000113645	229.791	-0.0728711	0.840505	14.4664	0.00594609	0.0730142	0	-2.78975	1.02918	-1	0.159789	1.20116	0	1.11981	1.00042	0	WWC1	WW and C2 domain containing 1
ENSG00000113657	23.9478	1.62631	1.12685	37.3234	1.54505e-07	1.14136e-05	1	-0.21687	1.40459	0	-0.0916089	1.59609	0	5.24897	1.30638	1	DPYSL3	dihydropyrimidinase like 3
ENSG00000113739	12.3234	-0.688444	1.27145	31.7584	2.14338e-06	0.000117347	0	-2.76266	1.61348	-1	-3.92474	2.2041	-1	3.39114	1.45078	1	STC2	stanniocalcin 2
ENSG00000114115	106.175	-0.651171	0.57669	26.02	3.13518e-05	0.00122449	0	1.41246	0.699929	0	-1.69935	0.831774	-1	-0.493744	0.688634	0	RBP1	retinol binding protein 1
ENSG00000114200	61.5005	1.92128	1.57465	28.9743	7.91182e-06	0.00037349	1	6.70838	1.79896	1	6.43623	2.04412	1	0.520088	1.86504	0	BCHE	butyrylcholinesterase
ENSG00000114270	349.401	1.93292	0.508709	17.8693	0.00130882	0.0247899	1	1.6631	0.617979	1	0.119914	0.728059	0	1.18129	0.604626	0	COL7A1	collagen type VII alpha 1 chain
ENSG00000114279	52.0146	1.96746	0.680201	19.5548	0.000611278	0.0140518	1	3.39806	0.815727	1	1.62211	0.955248	1	1.17219	0.805464	0	FGF12	fibroblast growth factor 12
ENSG00000114315	200.15	0.164723	1.31806	16.9921	0.00193977	0.0331085	0	-6.45104	1.66492	-1	-2.08519	1.88625	-1	-2.20438	1.57448	-1	HES1	hes family bHLH transcription factor 1
ENSG00000114378	111.133	1.19471	0.492903	17.7008	0.00141178	0.0260209	0	0.649955	0.60011	0	2.61682	0.695145	1	0.900062	0.586749	0	HYAL1	hyaluronidase 1
ENSG00000114405	74.7069	1.48877	0.717352	17.9339	0.00127137	0.0243169	0	-0.436257	0.876736	0	-1.83866	1.05291	-1	1.36226	0.852002	0	C3orf14	chromosome 3 open reading frame 14
ENSG00000114439	7280.05	0.446003	0.52528	17.6314	0.0014565	0.0266278	0	2.11041	0.639577	1	0.902423	0.751206	0	0.715435	0.625611	0	BBX	BBX, HMG-box containing
ENSG00000114450	852.471	0.605098	0.392261	44.4706	5.1224e-09	5.23701e-07	0	0.620764	0.477662	0	-0.12335	0.561009	0	2.34946	0.466499	1	GNB4	G protein subunit beta 4
ENSG00000114455	189.873	0.718248	0.931371	17.202	0.00176587	0.0308278	0	0.0944894	1.13398	0	-0.710198	1.33186	0	3.0441	1.10705	1	HHLA2	HERV-H LTR-associating 2
ENSG00000114487	256.106	6.30345	1.83348	15.027	0.00464556	0.0613606	1	3.34959	2.21236	1	2.97865	2.57978	1	8.76445	2.15442	1	MORC1	MORC family CW-type zinc finger 1
ENSG00000114541	404.34	-0.41538	0.532574	125.71	3.21833e-26	4.10725e-23	0	-0.161226	0.648322	0	4.68523	0.75679	1	0.289889	0.633479	0	FRMD4B	FERM domain containing 4B
ENSG00000114646	65.7882	2.47201	0.682897	14.2722	0.00647509	0.0772046	1	0.933483	0.828936	0	2.33158	0.957611	1	1.96981	0.807121	1	CSPG5	chondroitin sulfate proteoglycan 5
ENSG00000114698	55.3656	1.70384	1.20737	14.1117	0.00694701	0.0808772	1	1.41366	1.45594	0	3.89366	1.69009	1	4.6195	1.42155	1	PLSCR4	phospholipid scramblase 4
ENSG00000114923	11.6081	-1.64527	0.588464	14.8223	0.0050843	0.0653595	-1	-2.41668	0.761414	-1	-1.31098	0.842527	0	-0.485186	0.699801	0	SLC4A3	solute carrier family 4 member 3
ENSG00000114948	13.8549	-1.00624	1.2119	21.7797	0.000221702	0.0062294	0	-5.60836	1.77037	-1	-2.91967	1.79113	-1	1.56499	1.43562	1	ADAM23	ADAM metallopeptidase domain 23
ENSG00000115290	111.376	0.13805	0.947062	34.7661	5.18862e-07	3.31443e-05	0	-0.301666	1.15454	0	-0.204517	1.35403	0	4.11817	1.12126	1	GRB14	growth factor receptor bound protein 14
ENSG00000115295	640.911	-1.39077	1.1291	34.8214	5.05484e-07	3.24786e-05	0	-5.28567	1.38998	-1	3.4925	1.61382	1	0.82085	1.34451	0	CLIP4	CAP-Gly domain containing linker protein family member 4
ENSG00000115380	276.332	0.587669	1.19815	22.5511	0.000155644	0.00465297	0	-3.73253	1.4808	-1	-1.2329	1.71707	0	3.05462	1.42605	1	EFEMP1	EGF containing fibulin extracellular matrix protein 1
ENSG00000115414	686.555	1.87868	0.674714	44.1365	6.01015e-09	6.01177e-07	1	0.518002	0.821265	0	5.02755	0.961381	1	2.7175	0.80223	1	FN1	fibronectin 1
ENSG00000115423	131.632	-1.45145	0.429315	18.003	0.00123242	0.0237314	0	-1.42015	0.524324	0	-1.53863	0.616394	-1	-1.82275	0.514688	-1	DNAH6	dynein axonemal heavy chain 6
ENSG00000115468	41.8559	0.300473	0.630385	48.4413	7.63611e-10	8.97182e-08	0	-0.0181238	0.770848	0	3.90056	0.875694	1	0.366903	0.750751	0	EFHD1	EF-hand domain family member D1
ENSG00000115590	34.9836	-3.38318	1.24669	21.162	0.000294088	0.007836	-1	0.83038	1.50416	0	-3.38827	1.79343	-1	0.28605	1.47021	0	IL1R2	interleukin 1 receptor type 2
ENSG00000115607	30.8784	-3.96736	1.09529	19.8701	0.000529764	0.0125844	-1	-1.08049	1.32726	0	-3.55168	1.57223	-1	-1.75589	1.30008	-1	IL18RAP	interleukin 18 receptor accessory protein
ENSG00000115756	1171.59	0.299241	0.427136	14.1002	0.00698202	0.0810303	0	0.324966	0.520264	0	1.84765	0.610267	1	0.306136	0.508813	0	HPCAL1	hippocalcin like 1
ENSG00000115758	7192.11	0.641047	0.522438	15.5255	0.00372668	0.0527033	0	0.571608	0.636173	0	2.06478	0.747102	1	1.75252	0.622185	1	ODC1	ornithine decarboxylase 1
ENSG00000115828	4671.96	1.42832	1.0635	16.0278	0.00298207	0.0448528	0	-0.965062	1.29515	0	1.61697	1.52102	1	-2.89024	1.26722	-1	QPCT	glutaminyl-peptide cyclotransferase
ENSG00000116014	55.0494	-0.993744	0.598782	16.8874	0.00203275	0.0341809	0	-1.78486	0.734773	-1	-1.98982	0.864101	-1	-2.73676	0.733297	-1	KISS1R	KISS1 receptor
ENSG00000116032	217.117	1.57143	0.461707	14.5228	0.00580054	0.0716788	1	1.22765	0.561095	0	0.353022	0.659505	0	0.736959	0.549488	0	GRIN3B	glutamate ionotropic receptor NMDA type subunit 3B
ENSG00000116117	187.573	1.82028	1.0435	17.8208	0.0013377	0.0251606	1	0.734633	1.27165	0	4.33014	1.4855	1	4.00284	1.23955	1	PARD3B	par-3 family cell polarity regulator beta
ENSG00000116132	26.8531	0.476685	0.713715	18.8757	0.000831374	0.0176327	0	-1.82265	0.895472	-1	-1.77474	1.05048	-1	-1.5788	0.877969	-1	PRRX1	paired related homeobox 1
ENSG00000116141	197.531	3.71167	1.37041	30.0381	4.8077e-06	0.000242565	1	-4.42016	1.85476	-1	-0.979368	1.9659	0	5.35546	1.62367	1	MARK1	microtubule affinity regulating kinase 1
ENSG00000116574	299.22	-0.607186	0.956806	35.847	3.11121e-07	2.13233e-05	0	-6.23697	1.21738	-1	-1.10637	1.36809	0	1.87052	1.13837	1	RHOU	ras homolog family member U
ENSG00000116717	7105.26	2.95557	0.917143	14.2179	0.00663101	0.0784572	1	0.447249	1.11683	0	2.59141	1.3116	1	1.3495	1.09231	0	GADD45A	growth arrest and DNA damage inducible alpha
ENSG00000116729	87.1573	5.33799	1.32428	25.7816	3.50203e-05	0.00134311	1	4.31599	1.54076	1	2.06182	1.76217	1	7.63786	1.52269	1	WLS	wntless Wnt ligand secretion mediator
ENSG00000116761	582.105	0.92008	0.520472	13.9932	0.00731666	0.0833351	0	2.11178	0.632955	1	0.455516	0.743488	0	0.799067	0.619921	0	CTH	cystathionine gamma-lyase
ENSG00000116771	333.934	0.133923	0.583913	13.8148	0.00791015	0.087597	0	0.00120765	0.710964	0	2.15791	0.83302	1	0.0666338	0.695783	0	AGMAT	agmatinase
ENSG00000116983	63.3351	0.0255439	0.901873	19.3423	0.000673092	0.0150339	0	-1.2529	1.10718	0	0.684002	1.28455	0	2.5617	1.06842	1	HPCAL4	hippocalcin like 4
ENSG00000116991	131.254	-0.600065	0.989791	22.3435	0.000171209	0.00500114	0	-1.70911	1.20622	-1	-2.62626	1.42116	-1	2.21308	1.17539	1	SIPA1L2	signal induced proliferation associated 1 like 2
ENSG00000117016	143.188	-1.07222	0.976974	14.8784	0.00496026	0.0641932	0	-0.0434525	1.19092	0	2.52161	1.39399	1	-0.197127	1.16476	0	RIMS3	regulating synaptic membrane exocytosis 3
ENSG00000117020	518.115	-2.04246	0.575988	27.7168	1.42348e-05	0.000619806	-1	-0.393854	0.700988	0	-1.28495	0.823744	0	0.112253	0.685439	0	AKT3	AKT serine/threonine kinase 3
ENSG00000117069	9.99809	4.13521	1.81368	19.3145	0.00068164	0.0151881	1	-1.4656	2.29798	0	2.60655	2.39402	1	6.19518	2.03181	1	ST6GALNAC5	ST6 N-acetylgalactosaminide alpha-2,6-sialyltransferase 5
ENSG00000117091	5638.84	0.76608	0.587529	19.4881	0.000630067	0.0144016	0	-0.678333	0.715484	0	-2.42822	0.84076	-1	0.891047	0.69974	0	CD48	CD48 molecule
ENSG00000117114	720.955	3.06123	1.1706	16.7819	0.00213096	0.0354457	1	6.52719	1.42264	1	0.103935	1.67498	0	2.82765	1.39185	1	ADGRL2	adhesion G protein-coupled receptor L2
ENSG00000117122	48.5631	-1.15605	0.585118	83.1787	3.69221e-17	1.68702e-14	0	-0.840631	0.719469	0	3.47522	0.813925	1	-0.534825	0.700632	0	MFAP2	microfibril associated protein 2
ENSG00000117215	451.156	-2.18018	0.696637	14.04	0.00716854	0.0825732	-1	-0.834211	0.84843	0	-0.821601	0.996101	0	-1.6167	0.830136	-1	PLA2G2D	phospholipase A2 group IID
ENSG00000117228	797.346	1.2618	0.793664	18.2742	0.00109072	0.0216914	0	1.827	0.966178	1	3.64949	1.134	1	-0.176909	0.945933	0	GBP1	guanylate binding protein 1
ENSG00000117322	309.485	0.10769	0.927937	16.6264	0.00228415	0.0372945	0	-2.38965	1.13489	-1	-3.33493	1.33572	-1	1.26656	1.10508	0	CR2	complement C3d receptor 2
ENSG00000117407	144.143	2.95549	0.906016	17.9173	0.0012809	0.0244235	1	0.463027	1.107	0	-0.0866525	1.29885	0	3.08697	1.075	1	ARTN	artemin
ENSG00000117461	652.935	1.69436	0.614861	17.3001	0.00168991	0.0297401	1	-0.0735271	0.74914	0	1.51849	0.878277	1	0.164874	0.732969	0	PIK3R3	phosphoinositide-3-kinase regulatory subunit 3
ENSG00000117501	59.5916	-0.800338	1.17831	20.5534	0.000388218	0.00988847	0	-5.11307	1.47092	-1	-5.65555	1.76303	-1	-3.85472	1.43106	-1	MROH9	maestro heat like repeat family member 9
ENSG00000117507	44.5297	-0.722826	0.955879	20.6689	0.000368307	0.0094672	0	-3.39349	1.18319	-1	-4.39043	1.42471	-1	-3.66811	1.17245	-1	FMO6P	flavin containing monooxygenase 6 pseudogene
ENSG00000117632	1349.56	0.923684	0.884854	16.4582	0.00246207	0.0393783	0	1.42543	1.07698	0	2.70282	1.26449	1	3.56437	1.05325	1	STMN1	stathmin 1
ENSG00000117643	689.795	-0.811029	0.692339	29.9631	4.97972e-06	0.000250067	0	-0.252623	0.842936	0	2.77197	0.989179	1	0.00815418	0.824374	0	MAN1C1	mannosidase alpha class 1C member 1
ENSG00000117707	283.392	1.15487	1.12832	40.3813	3.60962e-08	3.0924e-06	0	-0.595197	1.37384	0	6.01218	1.59999	1	4.33421	1.33706	1	PROX1	prospero homeobox 1
ENSG00000117834	10.3223	-1.03654	0.706186	28.1547	1.16043e-05	0.000522476	0	-0.408036	0.860961	0	-1.01016	1.00515	0	1.90823	0.812469	1	SLC5A9	solute carrier family 5 member 9
ENSG00000118004	18.7292	0.351634	1.0502	16.9182	0.00200499	0.0338524	0	2.50994	1.27429	1	-6.4081	2.06323	-1	1.71455	1.24859	1	COLEC11	collectin subfamily member 11
ENSG00000118200	1627.27	2.02772	0.50055	16.1965	0.00276657	0.0426273	1	1.4057	0.609241	0	2.60228	0.714922	1	1.49073	0.596007	0	CAMSAP2	calmodulin regulated spectrin associated protein family member 2
ENSG00000118257	291.793	0.226437	0.448727	260.285	3.95903e-55	2.09319e-51	0	-0.238706	0.547992	0	5.97264	0.627203	1	0.646956	0.531739	0	NRP2	neuropilin 2
ENSG00000118276	16.7379	-2.59682	0.696171	76.1144	1.15787e-15	3.759e-13	-1	-2.02549	0.853622	-1	-2.87662	1.01328	-1	1.83549	0.789078	1	B4GALT6	beta-1,4-galactosyltransferase 6
ENSG00000118322	2985.89	3.29547	0.876706	23.9876	8.03327e-05	0.0026809	1	1.16087	1.06744	0	-0.39744	1.25412	0	0.857182	1.0442	0	ATP10B	ATPase phospholipid transporting 10B (putative)
ENSG00000118402	202.054	2.91406	1.13964	21.3396	0.000271166	0.00731475	1	0.480953	1.39348	0	-0.530085	1.63422	0	5.09324	1.35395	1	ELOVL4	ELOVL fatty acid elongase 4
ENSG00000118432	781.953	3.29019	1.35375	16.4443	0.00247741	0.0395148	1	4.52224	1.64844	1	3.40687	1.93352	1	-2.87767	1.63772	-1	CNR1	cannabinoid receptor 1
ENSG00000118473	33.4767	2.93956	0.794829	13.5268	0.00896883	0.0944611	1	1.89555	0.957286	1	1.7896	1.1012	1	3.18037	0.92788	1	SGIP1	SH3 domain GRB2 like endophilin interacting protein 1
ENSG00000118777	639.665	-1.81866	0.954669	19.4353	0.000645325	0.0146524	-1	-0.294882	1.16263	0	2.11518	1.36471	1	-2.43893	1.13834	-1	ABCG2	ATP binding cassette subfamily G member 2 (Junior blood group)
ENSG00000118894	329	0.419614	0.516221	18.2454	0.00110497	0.0219159	0	0.483111	0.628447	0	2.46944	0.735756	1	0.459342	0.614784	0	EEF2KMT	eukaryotic elongation factor 2 lysine methyltransferase
ENSG00000118971	37037.8	3.83987	1.16176	43.6904	7.43941e-09	7.26471e-07	1	-3.92587	1.41617	-1	7.2423	1.66146	1	4.31702	1.38363	1	CCND2	cyclin D2
ENSG00000119280	363.871	-1.97168	0.658244	19.3994	0.000655916	0.0147751	-1	-1.24433	0.801617	0	-0.841753	0.940443	0	0.166578	0.783431	0	C1orf198	chromosome 1 open reading frame 198
ENSG00000119547	45.3273	0.848672	1.05562	32.2496	1.70108e-06	9.56791e-05	0	1.06235	1.27862	0	-0.587936	1.54502	0	4.86481	1.22863	1	ONECUT2	one cut homeobox 2
ENSG00000119698	9.7011	-3.86827	1.38439	20.317	0.000432338	0.0107457	-1	-2.56695	1.66322	-1	-5.26819	2.16277	-1	0.690822	1.59397	0	PPP4R4	protein phosphatase 4 regulatory subunit 4
ENSG00000119888	78.2621	-1.14661	1.00472	17.6198	0.00146414	0.026733	0	1.57194	1.21812	1	-3.28726	1.47874	-1	-1.27507	1.20045	0	EPCAM	epithelial cell adhesion molecule
ENSG00000120049	181.016	-2.74932	0.715545	25.5404	3.91661e-05	0.00146646	-1	-1.8198	0.872193	-1	-3.55872	1.02738	-1	-3.35369	0.856697	-1	KCNIP2	potassium voltage-gated channel interacting protein 2
ENSG00000120093	68.4194	0.564381	1.17287	13.6517	0.0084937	0.0912222	0	2.38138	1.42699	1	-5.27212	1.87636	-1	-0.165576	1.40235	0	HOXB3	homeobox B3
ENSG00000120156	6.00527	3.15574	1.03269	18.389	0.00103575	0.020899	1	1.14313	1.25047	0	0.00561271	1.61669	0	2.80669	1.14254	1	TEK	TEK receptor tyrosine kinase
ENSG00000120278	181.446	-2.80582	0.543937	51.6633	1.62223e-10	2.07746e-08	-1	-2.70401	0.665003	-1	-3.16281	0.783966	-1	-0.627884	0.646474	0	PLEKHG1	pleckstrin homology and RhoGEF domain containing G1
ENSG00000120498	19.4819	0.721264	0.866737	17.7246	0.00139681	0.025848	0	-0.581707	1.0622	0	0.160439	1.22162	0	2.69925	1.01001	1	TEX11	testis expressed 11
ENSG00000120549	4429.01	3.08948	0.58651	20.1918	0.000457696	0.0112704	1	2.29818	0.713962	1	2.03945	0.838412	1	2.71556	0.698278	1	KIAA1217	KIAA1217
ENSG00000120594	356.766	-0.157512	0.657362	35.1548	4.31737e-07	2.82307e-05	0	-0.500497	0.80098	0	2.43435	0.937601	1	2.25907	0.781398	1	PLXDC2	plexin domain containing 2
ENSG00000120645	116.804	0.57795	1.02725	20.1562	0.000465153	0.011416	0	-4.05644	1.27341	-1	-1.88752	1.47323	-1	-1.92013	1.23544	-1	IQSEC3	IQ motif and Sec7 domain 3
ENSG00000120875	4255.76	1.99359	0.965971	15.6012	0.00360383	0.051517	1	-2.70443	1.17702	-1	2.1273	1.38138	1	1.29816	1.15049	0	DUSP4	dual specificity phosphatase 4
ENSG00000120949	15.8484	1.07219	1.43129	18.7915	0.000863627	0.0181607	0	0.0509988	1.68052	0	0.214293	1.93979	0	4.51401	1.64665	1	TNFRSF8	TNF receptor superfamily member 8
ENSG00000121101	1303.23	-2.24371	0.870979	15.9338	0.00310929	0.0463133	-1	-2.76701	1.06077	-1	-2.03902	1.24563	-1	0.0541653	1.03717	0	TEX14	testis expressed 14, intercellular bridge forming factor
ENSG00000121297	18.8605	-0.226069	0.724589	77.1211	7.08979e-16	2.40728e-13	0	-0.324885	0.890246	0	-0.0761021	1.00374	0	3.81007	0.821254	1	TSHZ3	teashirt zinc finger homeobox 3
ENSG00000121594	22.093	-0.475988	0.64986	19.888	0.000525476	0.0125067	0	-0.144453	0.790352	0	2.22404	0.90207	1	-0.448011	0.781638	0	CD80	CD80 molecule
ENSG00000121743	16.4171	-1.05099	1.44776	15.6916	0.00346225	0.0500148	0	-2.91241	1.87721	-1	3.27039	2.03519	1	2.46375	1.71546	1	GJA3	gap junction protein alpha 3
ENSG00000121853	32.886	0.0862716	0.766391	19.4367	0.000644922	0.0146523	0	-2.95163	0.984414	-1	-2.7177	1.13767	-1	-1.28258	0.926886	0	GHSR	growth hormone secretagogue receptor
ENSG00000121895	1224.7	-2.1614	0.762887	18.5623	0.00095785	0.0196726	-1	-3.52198	0.92958	-1	-1.16838	1.09112	0	-2.88945	0.908932	-1	TMEM156	transmembrane protein 156
ENSG00000121966	28446.3	-1.49343	0.621206	31.1517	2.85078e-06	0.000150725	0	0.978122	0.756429	0	-1.04997	0.888488	0	-2.12499	0.73989	-1	CXCR4	C-X-C motif chemokine receptor 4
ENSG00000122126	862.97	1.01936	0.484667	16.442	0.00247995	0.0395148	0	0.963099	0.590002	0	2.57047	0.691851	1	1.44634	0.576947	0	OCRL	OCRL, inositol polyphosphate-5-phosphatase
ENSG00000122641	17.4527	-2.38881	0.678428	20.521	0.000393983	0.0100009	-1	-2.06334	0.829649	-1	-2.66655	0.990987	-1	-0.887665	0.802056	0	INHBA	inhibin subunit beta A
ENSG00000122691	5.93852	2.80452	1.34866	49.8453	3.88963e-10	4.78257e-08	1	1.87917	1.54096	1	2.38666	1.63933	1	6.43774	1.42097	1	TWIST1	twist family bHLH transcription factor 1
ENSG00000122859	14.5729	-4.64288	1.59515	29.2963	6.80533e-06	0.000325828	-1	-1.65076	1.91529	-1	-2.98843	2.26878	-1	2.09766	1.82587	1	NEUROG3	neurogenin 3
ENSG00000122884	5762.33	-1.07198	0.817276	38.4787	8.92588e-08	6.95467e-06	0	2.75085	0.995115	1	-1.306	1.16896	0	-0.855777	0.973468	0	P4HA1	prolyl 4-hydroxylase subunit alpha 1
ENSG00000123159	582.694	0.816257	0.570204	14.3048	0.0063833	0.076455	0	-0.0981685	0.694924	0	-1.91449	0.818484	-1	0.875107	0.679107	0	GIPC1	GIPC PDZ domain containing family member 1
ENSG00000123473	423.201	0.425436	0.609785	18.053	0.00120502	0.0232765	0	0.777884	0.741697	0	1.16952	0.870197	0	2.3714	0.724958	1	STIL	STIL, centriolar assembly protein
ENSG00000123485	352.627	0.596693	0.902965	17.9965	0.00123604	0.0237824	0	0.666705	1.09846	0	0.690876	1.28958	0	3.38963	1.07355	1	HJURP	Holliday junction recognition protein
ENSG00000123892	17.3287	0.747834	0.778266	13.8356	0.00783876	0.0870867	0	-1.03933	0.969593	0	-3.4358	1.35686	-1	0.285809	0.928778	0	RAB38	RAB38, member RAS oncogene family
ENSG00000123975	370.642	2.83924	0.704517	14.5578	0.00571196	0.071011	1	1.58547	0.856492	1	1.38375	1.00379	0	2.24359	0.838115	1	CKS2	CDC28 protein kinase regulatory subunit 2
ENSG00000124006	246.508	-1.44105	0.617182	25.2059	4.57352e-05	0.0016759	0	-2.06655	0.753824	-1	-2.11115	0.884744	-1	0.467609	0.734493	0	OBSL1	obscurin like 1
ENSG00000124107	7.39324	-2.91065	1.10058	17.4925	0.00155019	0.0278237	-1	0.545472	1.2952	0	-2.19885	1.55891	-1	-2.16275	1.3344	-1	SLPI	secretory leukocyte peptidase inhibitor
ENSG00000124126	1581.94	1.08743	1.12761	13.8209	0.00788912	0.0875018	0	-2.1035	1.37381	-1	-2.35557	1.61415	-1	2.16792	1.34286	1	PREX1	phosphatidylinositol-3,4,5-trisphosphate dependent Rac exchange factor 1
ENSG00000124143	14.786	2.15665	1.25506	14.6545	0.00547423	0.0688184	1	0.45993	1.5763	0	0.809828	1.77849	0	4.56996	1.43744	1	ARHGAP40	Rho GTPase activating protein 40
ENSG00000124191	94.477	-3.25308	1.38015	26.822	2.15961e-05	0.00088808	-1	-6.56053	1.7628	-1	2.45456	1.96436	1	-0.194985	1.63885	0	TOX2	TOX high mobility group box family member 2
ENSG00000124256	3934.4	-0.308702	0.41362	13.7538	0.00812368	0.0890513	0	-1.69268	0.503918	-1	-0.449201	0.591596	0	-0.298069	0.492659	0	ZBP1	Z-DNA binding protein 1
ENSG00000124469	120.679	-2.25429	0.552857	24.921	5.21834e-05	0.00187324	-1	-2.41602	0.675503	-1	-1.57263	0.790498	-1	-2.05202	0.660727	-1	CEACAM8	carcinoembryonic antigen related cell adhesion molecule 8
ENSG00000124496	489.739	-1.07991	1.01339	15.5141	0.00374552	0.0528686	0	-1.78317	1.23456	-1	2.04998	1.44839	1	0.986713	1.20644	0	TRERF1	transcriptional regulating factor 1
ENSG00000124507	320.006	-1.04088	0.921096	37.4828	1.4325e-07	1.06889e-05	0	-0.184413	1.12188	0	-0.0348682	1.31651	0	3.43428	1.09519	1	PACSIN1	protein kinase C and casein kinase substrate in neurons 1
ENSG00000124557	46.7085	-1.83577	0.93112	29.1541	7.27363e-06	0.000346457	-1	1.63109	1.12896	1	-2.0805	1.34402	-1	-2.80529	1.12695	-1	BTN1A1	butyrophilin subfamily 1 member A1
ENSG00000124721	380.591	-6.09927	1.01454	73.5489	4.03883e-15	1.19582e-12	-1	-8.80791	1.25983	-1	-6.75528	1.46023	-1	-6.27991	1.21093	-1	DNAH8	dynein axonemal heavy chain 8
ENSG00000124749	15.7497	2.96833	1.67857	22.077	0.000193472	0.00554209	1	3.157	1.9211	1	0.394532	2.30444	0	6.72484	1.87607	1	COL21A1	collagen type XXI alpha 1 chain
ENSG00000124795	267.465	-1.00199	0.601494	35.8243	3.14487e-07	2.14745e-05	0	1.49284	0.730639	0	1.86959	0.856459	1	0.517922	0.715628	0	DEK	DEK proto-oncogene
ENSG00000124813	537.271	-1.15168	0.977699	21.103	0.000302122	0.00802694	0	-2.73968	1.1915	-1	-3.7223	1.40341	-1	1.52592	1.16373	1	RUNX2	runt related transcription factor 2
ENSG00000124831	2746.74	-0.448894	0.459274	19.3282	0.000677432	0.0151126	0	-0.0243664	0.559266	0	1.56822	0.656642	1	0.339755	0.546963	0	LRRFIP1	LRR binding FLII interacting protein 1
ENSG00000124920	533.301	-1.65755	0.444353	17.5897	0.00148402	0.0269894	-1	-1.02174	0.541206	0	-1.30677	0.63568	0	-1.83384	0.530076	-1	MYRF	myelin regulatory factor
ENSG00000124942	141326	-1.33829	0.797985	14.0891	0.00701592	0.0813979	0	-1.57744	0.971697	-1	0.847932	1.14133	0	-2.52815	0.950411	-1	AHNAK	AHNAK nucleoprotein
ENSG00000125246	151.27	-0.456244	0.353699	14.3419	0.00628007	0.0757446	0	0.0208601	0.430649	0	-1.76577	0.512598	-1	-0.586471	0.423556	0	CLYBL	citrate lyase beta like
ENSG00000125257	334.113	-0.92256	0.794504	20.5633	0.000386472	0.00985077	0	-3.59381	0.971164	-1	-4.4096	1.14456	-1	-0.699253	0.946677	0	ABCC4	ATP binding cassette subfamily C member 4
ENSG00000125355	324.877	0.746207	0.791276	27.5676	1.52605e-05	0.000657497	0	0.977332	0.964009	0	3.889	1.12797	1	2.90897	0.940741	1	TMEM255A	transmembrane protein 255A
ENSG00000125363	6.8181	0.361009	1.52699	13.3445	0.00970944	0.0994317	0	0.500342	1.87238	0	4.15419	2.12372	1	-3.06852	2.03965	-1	AMELX	amelogenin X-linked
ENSG00000125378	137.648	6.09046	1.37564	23.747	8.97618e-05	0.00295034	1	4.67429	1.63409	1	-4.48673	2.37689	-1	6.56462	1.60488	1	BMP4	bone morphogenetic protein 4
ENSG00000125398	17.8185	4.47061	1.46989	35.8103	3.16578e-07	2.15774e-05	1	2.78224	1.72456	1	4.06053	1.86998	1	8.18461	1.63026	1	SOX9	SRY-box 9
ENSG00000125657	55.1573	-1.97153	0.711315	26.8535	2.1282e-05	0.00087807	-1	-2.10459	0.872695	-1	-3.04579	1.03562	-1	0.359575	0.843959	0	TNFSF9	TNF superfamily member 9
ENSG00000125726	24.0974	-0.231395	0.872328	19.0705	0.000761256	0.0165147	0	-1.51025	1.08462	-1	-1.48115	1.26246	0	1.9738	1.03043	1	CD70	CD70 molecule
ENSG00000125810	71.3653	-2.02641	0.696604	14.0457	0.00715052	0.0824772	-1	-1.33609	0.847257	0	-1.23315	0.995	0	-0.315954	0.826485	0	CD93	CD93 molecule
ENSG00000125850	9.49883	1.02663	1.52504	23.7275	9.05729e-05	0.00296384	0	1.76199	1.79722	1	0.367812	2.12374	0	5.41482	1.72445	1	OVOL2	ovo like zinc finger 2
ENSG00000125869	5600.59	5.96276	1.49165	18.1952	0.00113027	0.0222625	1	0.292911	1.81862	0	2.54769	2.13226	1	6.92864	1.77584	1	LAMP5	lysosomal associated membrane protein family member 5
ENSG00000125900	8.15035	0.0576455	1.54827	13.4073	0.00944812	0.0977564	0	-1.17066	1.952	0	4.44936	2.15313	1	0.136412	1.84569	0	SIRPD	signal regulatory protein delta
ENSG00000126353	154.04	-3.06635	1.08865	42.5339	1.29282e-08	1.20522e-06	-1	2.60692	1.32081	1	-1.19669	1.55324	0	-3.98876	1.31563	-1	CCR7	C-C motif chemokine receptor 7
ENSG00000126890	349.598	5.83937	2.10463	18.1882	0.00113382	0.0222962	1	1.0708	2.51066	0	-0.395224	2.96343	0	9.06198	2.46273	1	CTAG2	cancer/testis antigen 2
ENSG00000127129	3.90531	1.2215	1.54976	14.7314	0.00529196	0.0670737	0	0.563243	1.96618	0	5.37516	2.01533	1	3.36717	1.72907	1	EDN2	endothelin 2
ENSG00000127152	46.7552	4.01426	1.38937	23.8663	8.49576e-05	0.00280963	1	2.82963	1.62926	1	4.79754	1.8439	1	7.39919	1.58231	1	BCL11B	B cell CLL/lymphoma 11B
ENSG00000127252	6.47973	2.92078	2.14574	23.5455	9.84999e-05	0.00318661	1	3.58235	2.57337	1	0.623083	3.17333	0	8.75282	2.41934	1	HRASLS	HRAS like suppressor
ENSG00000127318	79.0259	-1.30849	0.67111	15.8337	0.00325065	0.0478721	0	-2.9782	0.828046	-1	-1.62297	0.962256	-1	-2.12321	0.804979	-1	IL22	interleukin 22
ENSG00000127578	86.3169	1.3043	0.504661	15.0467	0.00460527	0.0610244	0	1.28816	0.611369	0	1.6624	0.712358	1	-0.141186	0.606105	0	WFIKKN1	WAP, follistatin/kazal, immunoglobulin, kunitz and netrin domain containing 1
ENSG00000127863	341.534	2.31172	0.920072	13.6795	0.00839156	0.0906249	1	0.142906	1.12123	0	-0.462833	1.31649	0	0.325732	1.09714	0	TNFRSF19	TNF receptor superfamily member 19
ENSG00000127946	583.648	-1.77803	0.368345	39.5844	5.27541e-08	4.39035e-06	-1	-0.532682	0.448205	0	-1.47094	0.527025	0	-0.479849	0.438441	0	HIP1	huntingtin interacting protein 1
ENSG00000127955	71.2376	-0.0457288	0.613342	70.6975	1.61701e-14	4.24437e-12	0	-0.856143	0.756764	0	3.15407	0.857702	1	2.99991	0.7196	1	GNAI1	G protein subunit alpha i1
ENSG00000128218	117.51	-2.42266	0.814187	68.2943	5.19957e-14	1.21795e-11	-1	2.47029	0.986941	1	-3.89777	1.1966	-1	-2.43533	0.978428	-1	VPREB3	V-set pre-B cell surrogate light chain 3
ENSG00000128274	25.2714	-0.588649	0.954329	21.0142	0.000314624	0.00827005	0	-3.2394	1.25319	-1	2.439	1.34664	1	-0.971135	1.17177	0	A4GALT	alpha 1,4-galactosyltransferase (P blood group)
ENSG00000128294	1789.36	-0.895041	0.581094	13.6363	0.008551	0.091625	0	-2.36114	0.708103	-1	0.0619937	0.831012	0	-0.696185	0.692158	0	TPST2	tyrosylprotein sulfotransferase 2
ENSG00000128383	120.543	-0.49088	0.493146	19.7434	0.000561141	0.0131692	0	-0.248881	0.59972	0	1.64508	0.698992	1	0.282537	0.586056	0	APOBEC3A	apolipoprotein B mRNA editing enzyme catalytic subunit 3A
ENSG00000128487	1676.05	-0.0326378	0.569439	28.0634	1.21093e-05	0.000542573	0	0.639275	0.693393	0	2.86624	0.81396	1	0.399934	0.678194	0	SPECC1	sperm antigen with calponin homology and coiled-coil domains 1
ENSG00000128512	1007.74	1.64689	0.843696	24.9527	5.14231e-05	0.00185133	1	1.56582	1.02711	1	4.85101	1.20536	1	1.08178	1.00471	0	DOCK4	dedicator of cytokinesis 4
ENSG00000128536	591.07	0.420643	0.798294	21.5336	0.000248138	0.0068077	0	-1.14051	0.972845	0	2.542	1.14091	1	-1.64387	0.952385	-1	CDHR3	cadherin related family member 3
ENSG00000128564	6.43893	2.53446	1.10305	19.2814	0.000691946	0.0153255	1	4.00016	1.24615	1	3.61927	1.39388	1	-0.166542	1.39874	0	VGF	VGF nerve growth factor inducible
ENSG00000128602	11.5913	-1.57164	0.612561	16.3804	0.00254901	0.0402642	-1	-2.52663	0.817337	-1	-2.91251	0.967672	-1	-0.712731	0.738008	0	SMO	smoothened, frizzled class receptor
ENSG00000128645	54.2593	-3.42632	1.33735	57.0625	1.20038e-11	1.88247e-09	-1	-7.15976	1.90511	-1	-6.1853	2.34997	-1	3.56379	1.57409	1	HOXD1	homeobox D1
ENSG00000128652	7.34942	-3.36016	1.11921	43.235	9.24886e-09	8.77693e-07	-1	-5.8605	1.64635	-1	-3.22242	1.71742	-1	1.49808	1.26513	0	HOXD3	homeobox D3
ENSG00000128656	50.6028	-1.23645	0.491413	16.6717	0.00223839	0.036819	0	-1.21348	0.604605	0	-2.10667	0.718787	-1	0.0272622	0.583874	0	CHN1	chimerin 1
ENSG00000128918	59.8065	3.28146	0.898278	15.4156	0.00391248	0.0546006	1	1.05748	1.0857	0	3.18671	1.2428	1	2.26805	1.05094	1	ALDH1A2	aldehyde dehydrogenase 1 family member A2
ENSG00000129048	174.629	0.155432	0.573407	26.3555	2.68279e-05	0.00108136	0	0.988615	0.697387	0	2.92414	0.815132	1	0.494821	0.682699	0	ACKR4	atypical chemokine receptor 4
ENSG00000129226	403.681	-0.528671	0.729162	18.3787	0.00104056	0.0209641	0	-1.80988	0.890741	-1	1.05323	1.04193	0	1.46182	0.867967	0	CD68	CD68 molecule
ENSG00000129514	126.457	3.15125	2.14837	43.8523	6.88533e-09	6.75931e-07	1	3.64781	2.49902	1	-0.0701254	3.13915	0	12.4342	2.40563	1	FOXA1	forkhead box A1
ENSG00000129521	13.1309	-1.35585	0.667031	14.0851	0.00702841	0.0814433	0	-0.961452	0.822638	0	-2.34366	1.00622	-1	0.375818	0.786513	0	EGLN3	egl-9 family hypoxia inducible factor 3
ENSG00000129946	74.6597	-2.45685	1.12573	64.9949	2.57954e-13	5.48672e-11	-1	-4.68437	1.46854	-1	-6.01113	1.87847	-1	3.27898	1.3317	1	SHC2	SHC adaptor protein 2
ENSG00000130052	476.416	-0.554035	0.451782	35.5482	3.58395e-07	2.39859e-05	0	-1.86364	0.552129	-1	1.48496	0.644978	0	-0.487416	0.5383	0	STARD8	StAR related lipid transfer domain containing 8
ENSG00000130054	4.68255	-2.23218	1.78741	16.9617	0.00196633	0.0333927	-1	1.21777	2.08922	0	-0.0478188	2.45284	0	3.39047	2.0111	1	FAM155B	family with sequence similarity 155 member B
ENSG00000130055	27.7124	0.662416	0.451817	29.1254	7.37208e-06	0.000350695	0	0.691245	0.541158	0	1.41698	0.610644	0	2.20616	0.517566	1	GDPD2	glycerophosphodiester phosphodiesterase domain containing 2
ENSG00000130147	56.6502	-1.83319	1.01059	68.3675	5.01789e-14	1.18288e-11	-1	-2.11308	1.2666	-1	-3.02036	1.48084	-1	3.82953	1.19057	1	SH3BP4	SH3 domain binding protein 4
ENSG00000130164	7646.39	-1.37355	0.75159	23.4804	0.000101503	0.00326664	0	-2.17743	0.91526	-1	1.27155	1.07493	0	-2.85245	0.895278	-1	LDLR	low density lipoprotein receptor
ENSG00000130202	40.5562	-1.80606	0.702749	32.2097	1.73326e-06	9.7194e-05	-1	-3.81289	0.896963	-1	-2.59076	1.02249	-1	0.550071	0.831406	0	NECTIN2	nectin cell adhesion molecule 2
ENSG00000130203	340.555	1.87001	0.675941	13.5162	0.00901034	0.0947365	1	1.00241	0.822591	0	1.12939	0.964677	0	2.98598	0.803094	1	APOE	apolipoprotein E
ENSG00000130287	18.5699	-1.73229	0.681873	37.788	1.23923e-07	9.37914e-06	-1	-1.11205	0.840011	0	-3.48056	1.11824	-1	1.18033	0.796479	0	NCAN	neurocan
ENSG00000130433	167.42	2.13281	1.40206	43.9072	6.70678e-09	6.63684e-07	1	-2.53987	1.80845	-1	-1.29594	2.04103	0	7.3634	1.66441	1	CACNG6	calcium voltage-gated channel auxiliary subunit gamma 6
ENSG00000130508	1404.7	0.778923	0.755645	188.833	9.44251e-40	3.32966e-36	0	-0.216169	0.927876	0	-0.422411	1.08154	0	7.94832	0.893858	1	PXDN	peroxidasin
ENSG00000130649	336.15	-0.102463	0.512865	14.9348	0.00483848	0.063187	0	-0.861659	0.625973	0	-2.76854	0.740034	-1	0.0234735	0.611268	0	CYP2E1	cytochrome P450 family 2 subfamily E member 1
ENSG00000130766	2172.68	0.817168	0.824861	33.7875	8.23822e-07	5.04451e-05	0	4.02387	1.00417	1	-0.779296	1.18025	0	1.11328	0.982334	0	SESN2	sestrin 2
ENSG00000130775	5985.6	-1.79221	0.586369	14.7977	0.00513968	0.0657972	-1	-0.858168	0.714031	0	-0.280432	0.838619	0	-1.3561	0.698413	0	THEMIS2	thymocyte selection associated family member 2
ENSG00000131019	17.5361	-1.81186	1.11347	20.0481	0.000488596	0.0118417	-1	1.0488	1.34661	0	-1.82833	1.62117	-1	2.44706	1.3089	1	ULBP3	UL16 binding protein 3
ENSG00000131042	98.7038	-1.28207	0.67168	13.7054	0.00829705	0.0899901	0	-1.61034	0.821298	-1	0.247675	0.958084	0	0.229853	0.798443	0	LILRB2	leukocyte immunoglobulin like receptor B2
ENSG00000131059	4.83091	-1.75693	0.752763	22.5712	0.000154215	0.00462895	-1	-1.95959	0.953622	-1	1.18436	0.987604	0	-1.85269	0.952099	-1	BPIFA3	BPI fold containing family A member 3
ENSG00000131080	133.427	3.5936	0.798238	15.5702	0.00365357	0.0520072	1	3.72797	0.963496	1	1.89022	1.12785	1	2.9862	0.94364	1	EDA2R	ectodysplasin A2 receptor
ENSG00000131142	14.5613	-3.30196	1.40341	13.7846	0.00801529	0.0883664	-1	-3.19382	1.74187	-1	-9.13118	2.45751	-1	-1.50534	1.67907	-1	CCL25	C-C motif chemokine ligand 25
ENSG00000131183	3.57684	4.16047	1.54731	19.2317	0.000707685	0.0155531	1	1.59521	1.86307	1	4.74733	1.88953	1	0.034233	1.95614	0	SLC34A1	solute carrier family 34 member 1
ENSG00000131370	2232.33	-0.728924	0.753453	14.9489	0.00480849	0.0628984	0	-2.52688	0.917862	-1	0.597346	1.07755	0	-2.03857	0.897617	-1	SH3BP5	SH3 domain binding protein 5
ENSG00000131378	160.163	-1.82583	0.403556	43.593	7.79411e-09	7.52273e-07	-1	-2.53803	0.495916	-1	-2.5013	0.581495	-1	-2.28208	0.484815	-1	RFTN1	raftlin, lipid raft linker 1
ENSG00000131398	23.5685	-2.40922	0.772071	123.499	9.55123e-26	1.1783e-22	-1	-3.79348	1.13593	-1	-6.54317	1.76868	-1	3.11033	0.864434	1	KCNC3	potassium voltage-gated channel subfamily C member 3
ENSG00000131401	7.56222	-3.19361	0.829821	31.6711	2.23324e-06	0.000121547	-1	-5.95455	1.37986	-1	-2.06946	1.18255	-1	-1.39089	0.972639	0	NAPSB	napsin B aspartic peptidase, pseudogene
ENSG00000131650	25.9619	-0.812576	0.911817	19.0917	0.000754001	0.0163669	0	2.42563	1.09215	1	2.07287	1.27686	1	-0.0240763	1.07944	0	KREMEN2	kringle containing transmembrane protein 2
ENSG00000131711	937.51	0.205945	0.83628	62.2461	9.77803e-13	1.88482e-10	0	1.23634	1.01774	0	-0.620515	1.19634	0	4.91332	0.994694	1	MAP1B	microtubule associated protein 1B
ENSG00000131831	37.1639	-4.45672	1.09963	63.3895	5.61848e-13	1.16168e-10	-1	-4.84047	1.46504	-1	-7.38818	2.07309	-1	2.03231	1.24569	1	RAI2	retinoic acid induced 2
ENSG00000132321	40.2035	0.390054	1.38659	21.072	0.000306426	0.0081006	0	-4.26768	1.87163	-1	0.181814	1.97965	0	3.55831	1.64704	1	IQCA1	IQ motif containing with AAA domain 1
ENSG00000132423	94.749	1.07265	0.436549	14.3413	0.00628173	0.0757446	0	0.487331	0.531181	0	0.532617	0.618794	0	1.72928	0.516203	1	COQ3	coenzyme Q3, methyltransferase
ENSG00000132437	5.6425	2.17579	1.12426	16.7553	0.00215637	0.035772	1	-0.936299	1.45643	0	-3.96136	2.06634	-1	1.22027	1.33082	0	DDC	dopa decarboxylase
ENSG00000132481	682.144	0.167736	0.611017	51.2124	2.01533e-10	2.56313e-08	0	-0.496637	0.744641	0	3.81749	0.87236	1	0.620918	0.727475	0	TRIM47	tripartite motif containing 47
ENSG00000132561	96.3569	0.0744316	0.582807	23.8905	8.40159e-05	0.00278387	0	0.343743	0.707643	0	2.5664	0.824411	1	-0.457607	0.698273	0	MATN2	matrilin 2
ENSG00000132640	2746.57	3.59183	0.878485	30.2637	4.3252e-06	0.00022119	1	-1.32303	1.07163	0	3.55748	1.2557	1	3.35752	1.04602	1	BTBD3	BTB domain containing 3
ENSG00000132846	557.918	2.12174	0.50956	14.4405	0.00601411	0.0734838	1	2.28358	0.61959	1	1.42257	0.726817	0	1.88767	0.606246	1	ZBED3	zinc finger BED-type containing 3
ENSG00000132932	450.079	3.14112	0.969431	16.5131	0.00240258	0.0386012	1	2.54093	1.17681	1	-0.428105	1.39436	0	4.59561	1.14919	1	ATP8A2	ATPase phospholipid transporting 8A2
ENSG00000132958	137.433	-1.60119	0.676258	26.0557	3.08372e-05	0.00120935	-1	-2.66137	0.831721	-1	1.09985	0.964492	0	-0.841537	0.806332	0	TPTE2	transmembrane phosphoinositide 3-phosphatase and tensin homolog 2
ENSG00000132965	223.898	-1.61728	0.866684	17.8245	0.00133545	0.02514	-1	1.28477	1.05346	0	-0.475205	1.23833	0	-0.328551	1.03134	0	ALOX5AP	arachidonate 5-lipoxygenase activating protein
ENSG00000133056	1519.04	-0.880838	0.418271	14.1429	0.00685269	0.0800057	0	-0.611093	0.509401	0	-2.30961	0.59908	-1	-0.525659	0.498247	0	PIK3C2B	phosphatidylinositol-4-phosphate 3-kinase catalytic subunit type 2 beta
ENSG00000133069	403.9	-0.508526	0.860298	36.4748	2.3107e-07	1.63204e-05	0	-4.40648	1.0642	-1	2.63016	1.22922	1	-0.859002	1.02554	0	TMCC2	transmembrane and coiled-coil domain family 2
ENSG00000133101	9.06056	-1.55784	1.47587	21.5046	0.000251449	0.00686798	-1	-2.67063	1.92929	-1	0.0289536	2.07842	0	3.27868	1.71455	1	CCNA1	cyclin A1
ENSG00000133107	56.2078	4.6912	1.61583	14.9094	0.00489283	0.0636215	1	2.33691	1.96137	1	1.9101	2.28749	1	-1.46938	2.00255	0	TRPC4	transient receptor potential cation channel subfamily C member 4
ENSG00000133135	15.0654	-3.83893	1.59049	14.0826	0.00703595	0.0814846	-1	0.513438	1.91796	0	-3.54057	2.26642	-1	-2.44482	1.90642	-1	RNF128	ring finger protein 128, E3 ubiquitin protein ligase
ENSG00000133169	12.0577	-2.23396	1.38758	22.4096	0.000166094	0.00488525	-1	-1.76021	1.73185	-1	-2.84073	2.07422	-1	3.22902	1.62934	1	BEX1	brain expressed X-linked 1
ENSG00000133216	65.7558	-0.919474	0.648132	32.3953	1.58826e-06	9.01555e-05	0	-1.01857	0.792874	0	-1.32452	0.931007	0	1.70595	0.766924	1	EPHB2	EPH receptor B2
ENSG00000133433	30.5594	0.383974	0.86448	28.5914	9.46295e-06	0.000438328	0	-5.64071	1.34175	-1	0.813258	1.22829	0	-1.97352	1.06887	-1	GSTT2B	glutathione S-transferase theta 2B (gene/pseudogene)
ENSG00000133687	322.37	0.696144	0.672621	32.5044	1.50871e-06	8.6169e-05	0	-0.529538	0.82048	0	2.2542	0.958675	1	2.95708	0.799359	1	TMTC1	transmembrane and tetratricopeptide repeat containing 1
ENSG00000133742	102.637	-2.21179	0.660389	23.2029	0.000115337	0.00363287	-1	-3.76444	0.813902	-1	-1.67634	0.944325	-1	-1.6556	0.78796	-1	CA1	carbonic anhydrase 1
ENSG00000133789	201.662	-2.09373	0.340645	53.3511	7.19551e-11	9.93678e-09	-1	-2.1529	0.416818	-1	-2.04227	0.489263	-1	-1.28053	0.405993	0	SWAP70	switching B cell complex subunit SWAP70
ENSG00000133818	588.004	-1.99979	1.06775	14.2275	0.00660327	0.0783542	-1	0.665532	1.29987	0	1.49999	1.52651	0	-1.11311	1.2717	0	RRAS2	RAS related 2
ENSG00000134028	81.1391	-1.45768	0.903396	39.1741	6.41281e-08	5.20478e-06	0	0.620795	1.09516	0	3.67019	1.28031	1	-2.20868	1.09096	-1	ADAMDEC1	ADAM like decysin 1
ENSG00000134138	985.847	1.80155	0.982371	25.8799	3.34586e-05	0.00129529	1	-2.4429	1.19808	-1	-3.33748	1.41031	-1	-0.381548	1.17066	0	MEIS2	Meis homeobox 2
ENSG00000134198	35.1584	-2.72459	0.967935	22.8472	0.000135844	0.00417922	-1	0.0320302	1.15638	0	1.34411	1.35018	0	-0.196813	1.13426	0	TSPAN2	tetraspanin 2
ENSG00000134215	906.306	2.5291	0.467733	35.2659	4.09635e-07	2.69619e-05	1	1.41702	0.568737	0	0.91535	0.667683	0	2.94849	0.555685	1	VAV3	vav guanine nucleotide exchange factor 3
ENSG00000134243	4476.16	0.168316	1.04492	16.4408	0.00248129	0.0395148	0	3.14701	1.27231	1	0.661454	1.4944	0	-0.610983	1.24468	0	SORT1	sortilin 1
ENSG00000134247	10.1532	6.4689	1.60366	14.8069	0.00511895	0.0656064	1	4.87264	1.80707	1	5.73735	1.97272	1	6.73096	1.75709	1	PTGFRN	prostaglandin F2 receptor inhibitor
ENSG00000134490	513.723	-1.86759	0.430857	23.1834	0.000116377	0.00366253	-1	-1.36754	0.52478	0	-1.38615	0.616222	0	-1.61129	0.513728	-1	TMEM241	transmembrane protein 241
ENSG00000134504	457.551	0.52987	0.579788	13.8827	0.00767913	0.0859663	0	-1.2347	0.707853	0	1.50004	0.828177	1	0.148448	0.690849	0	KCTD1	potassium channel tetramerization domain containing 1
ENSG00000134508	1296.55	-2.57525	1.03015	18.1041	0.00117758	0.0228868	-1	-2.1136	1.25451	-1	-0.736659	1.47326	0	-5.15822	1.22885	-1	CABLES1	Cdk5 and Abl enzyme substrate 1
ENSG00000134531	233.87	0.221615	0.642732	18.5387	0.00096807	0.0198275	0	-1.18793	0.784686	0	2.24742	0.91629	1	0.580127	0.764965	0	EMP1	epithelial membrane protein 1
ENSG00000134548	37.0315	2.48371	0.828604	18.4157	0.00102331	0.0207407	1	1.56498	0.998586	1	0.428793	1.17874	0	3.72417	0.966115	1	SPX	spexin hormone
ENSG00000134690	215.824	0.916205	0.950295	14.9615	0.00478178	0.0626234	0	1.45285	1.15394	0	1.39061	1.35383	0	3.66907	1.12759	1	CDCA8	cell division cycle associated 8
ENSG00000134716	222.802	5.20945	0.979561	28.1988	1.13675e-05	0.000513062	1	3.56098	1.18082	1	1.61904	1.38214	1	6.67469	1.15124	1	CYP2J2	cytochrome P450 family 2 subfamily J member 2
ENSG00000134769	150.525	1.32237	0.63475	138.421	6.1469e-29	1.33822e-25	0	1.11769	0.768858	0	0.527487	0.902908	0	5.76226	0.738189	1	DTNA	dystrobrevin alpha
ENSG00000134780	9.58492	-0.11571	0.960195	16.8332	0.00208266	0.0348145	0	-1.45456	1.18504	0	-1.06264	1.36177	0	2.13195	1.11038	1	DAGLA	diacylglycerol lipase alpha
ENSG00000134802	303.323	-0.618701	0.955605	19.8082	0.000544868	0.0128689	0	-1.15166	1.16386	0	-0.685264	1.36643	0	2.42913	1.13646	1	SLC43A3	solute carrier family 43 member 3
ENSG00000134827	19.0736	-5.31381	1.01551	43.6022	7.76002e-09	7.51828e-07	-1	-3.71334	1.22795	-1	-5.05696	1.48004	-1	-3.61858	1.20208	-1	TCN1	transcobalamin 1
ENSG00000134853	89.0736	2.52862	0.713121	14.6451	0.00549693	0.0690099	1	0.869704	0.868324	0	1.70531	1.00931	1	1.23726	0.848816	0	PDGFRA	platelet derived growth factor receptor alpha
ENSG00000134897	91.8293	-2.57705	0.593992	25.1755	4.63834e-05	0.00169128	-1	-2.3039	0.725484	-1	-2.21165	0.850063	-1	-2.04366	0.710069	-1	BIVM	basic, immunoglobulin-like variable motif containing
ENSG00000135047	204.299	2.37563	1.03519	13.6444	0.00852071	0.0914062	1	-0.159699	1.26291	0	-0.373027	1.48388	0	3.03198	1.23031	1	CTSL	cathepsin L
ENSG00000135052	735.4	1.20616	0.744269	17.8925	0.00129523	0.0246334	0	0.432231	0.906415	0	0.000747333	1.06408	0	2.89681	0.885893	1	GOLM1	golgi membrane protein 1
ENSG00000135077	182.894	0.584645	0.447674	15.8497	0.00322762	0.0476293	0	0.220938	0.545047	0	2.08754	0.635285	1	0.561941	0.532615	0	HAVCR2	hepatitis A virus cellular receptor 2
ENSG00000135111	43.3072	-0.559365	0.998201	101.856	3.95988e-21	3.05323e-18	0	-1.01846	1.20313	0	5.66726	1.24496	1	5.10945	1.12439	1	TBX3	T-box 3
ENSG00000135116	139.455	-2.77669	0.510403	50.3177	3.09928e-10	3.83626e-08	-1	-2.22191	0.622121	-1	-3.06251	0.73445	-1	-3.32735	0.613829	-1	HRK	harakiri, BCL2 interacting protein
ENSG00000135248	46.5365	2.00948	0.861508	16.3013	0.00264038	0.0414152	1	-0.556674	1.06057	0	-0.699677	1.24728	0	2.22146	1.01873	1	FAM71F1	family with sequence similarity 71 member F1
ENSG00000135318	252.176	-1.70367	0.890204	26.8932	2.08923e-05	0.000865172	-1	2.02332	1.08155	1	-0.783807	1.27202	0	-0.0798414	1.05886	0	NT5E	5'-nucleotidase ecto
ENSG00000135378	572.619	0.0528535	0.644049	26.2986	2.75462e-05	0.00110264	0	2.48019	0.783469	1	1.77194	0.919685	1	-0.0466609	0.767571	0	PRRG4	proline rich and Gla domain 4
ENSG00000135547	624.3	2.43069	0.699074	24.435	6.53376e-05	0.00225605	1	2.88513	0.850373	1	-1.9949	1.00837	-1	2.43398	0.831793	1	HEY2	hes related family bHLH transcription factor with YRPW motif 2
ENSG00000135604	1684.02	-1.59085	0.600373	13.7249	0.00822677	0.0894981	-1	-1.54426	0.731259	-1	-2.382	0.859078	-1	-0.431798	0.71505	0	STX11	syntaxin 11
ENSG00000135736	420.259	-1.13397	0.612848	14.1939	0.00670117	0.0789318	0	-0.81031	0.746603	0	-3.64727	0.881739	-1	-0.486519	0.730164	0	CCDC102A	coiled-coil domain containing 102A
ENSG00000135829	7275.28	0.565352	0.431379	13.9864	0.00733858	0.0834411	0	0.846537	0.525244	0	0.408585	0.616909	0	1.66389	0.513719	1	DHX9	DExH-box helicase 9
ENSG00000135835	275.599	1.2033	0.695233	25.3232	4.33145e-05	0.00159509	0	-0.476874	0.847752	0	3.47249	0.989847	1	1.83168	0.826597	1	KIAA1614	KIAA1614
ENSG00000135862	9300.5	1.37019	0.550624	15.5873	0.00362598	0.0517338	0	0.83821	0.670463	0	0.545511	0.787479	0	2.34039	0.655743	1	LAMC1	laminin subunit gamma 1
ENSG00000135898	68.4873	-3.19263	0.967129	26.0565	3.08252e-05	0.00120935	-1	-5.90218	1.23322	-1	-2.29125	1.38498	-1	-1.64824	1.15124	-1	GPR55	G protein-coupled receptor 55
ENSG00000135919	859.525	0.669548	0.787108	63.5596	5.17393e-13	1.08185e-10	0	-0.742986	0.959545	0	-0.841809	1.12648	0	4.34249	0.936461	1	SERPINE2	serpin family E member 2
ENSG00000136114	143.098	0.492831	0.647647	21.8973	0.000210074	0.00595318	0	0.159442	0.788953	0	-1.67594	0.934275	-1	2.14849	0.769241	1	THSD1	thrombospondin type 1 domain containing 1
ENSG00000136158	21.0207	-1.29092	1.02713	38.0202	1.10985e-07	8.52186e-06	0	-2.1845	1.28893	-1	0.671174	1.43109	0	3.01682	1.1947	1	SPRY2	sprouty RTK signaling antagonist 2
ENSG00000136160	4868.65	8.18447	1.63928	16.3301	0.00260673	0.0410882	1	4.67734	1.99178	1	2.01434	2.33846	1	8.92876	1.94776	1	EDNRB	endothelin receptor type B
ENSG00000136167	2842.19	-3.59521	0.839007	52.9468	8.74296e-11	1.18962e-08	-1	-2.56117	1.02154	-1	1.52861	1.1995	1	0.514531	0.998852	0	LCP1	lymphocyte cytosolic protein 1
ENSG00000136457	33.307	-1.54458	0.607188	15.0045	0.00469192	0.0618405	-1	-1.35608	0.747368	0	-3.34571	0.914222	-1	-1.66271	0.732683	-1	CHAD	chondroadherin
ENSG00000136634	121.517	0.376465	0.463037	39.0244	6.88614e-08	5.51637e-06	0	-0.649051	0.566768	0	2.62882	0.653627	1	0.112694	0.553149	0	IL10	interleukin 10
ENSG00000136636	1286.98	1.39708	0.551849	13.4705	0.0091916	0.096015	0	1.25112	0.671673	0	1.92374	0.788357	1	2.41195	0.656822	1	KCTD3	potassium channel tetramerization domain containing 3
ENSG00000136688	4.97393	5.71905	1.91978	14.9695	0.00476488	0.0624462	1	2.46729	2.29746	1	-0.497601	2.85185	0	3.35965	2.24177	1	IL36G	interleukin 36 gamma
ENSG00000136810	3249.42	1.87051	0.532862	14.3435	0.00627573	0.0757303	1	0.802945	0.648874	0	0.690013	0.761972	0	1.67494	0.634567	1	TXN	thioredoxin
ENSG00000136842	103.619	0.0330219	0.814573	17.8152	0.00134108	0.0251821	0	0.0938866	0.992607	0	3.07775	1.15869	1	-0.402584	0.970876	0	TMOD1	tropomodulin 1
ENSG00000136848	579.058	-0.269655	0.912494	19.4677	0.00063591	0.0145099	0	-2.31388	1.11262	-1	-6.79261	1.3482	-1	-1.20578	1.08724	0	DAB2IP	DAB2 interacting protein
ENSG00000136859	148.556	-0.150178	0.403923	28.8088	8.54862e-06	0.000399475	0	-0.928726	0.495361	0	1.50783	0.573695	1	-0.952752	0.484476	0	ANGPTL2	angiopoietin like 2
ENSG00000136869	551.896	-0.0632477	0.629947	152.721	5.31463e-32	1.40496e-28	0	0.292475	0.766278	0	6.26588	0.893024	1	2.92065	0.746019	1	TLR4	toll like receptor 4
ENSG00000136918	58.1907	2.57089	0.715935	14.9889	0.00472429	0.0621123	1	1.99613	0.865229	1	0.9924	1.01466	0	0.993697	0.851	0	WDR38	WD repeat domain 38
ENSG00000136942	11499.6	1.68989	0.49594	16.0955	0.00289368	0.0439274	1	0.974196	0.603905	0	0.259818	0.709309	0	0.69238	0.590682	0	RPL35	ribosomal protein L35
ENSG00000136950	3951.7	2.32897	0.530844	19.5606	0.00060968	0.0140325	1	1.92079	0.646294	1	1.20419	0.758977	0	2.86288	0.632054	1	ARPC5L	actin related protein 2/3 complex subunit 5 like
ENSG00000136960	302.931	0.948494	0.948331	60.7391	2.02851e-12	3.55806e-10	0	0.306617	1.15587	0	6.42518	1.34552	1	3.80495	1.12445	1	ENPP2	ectonucleotide pyrophosphatase/phosphodiesterase 2
ENSG00000136999	5.5387	0.177494	1.77938	25.2256	4.53192e-05	0.0016623	0	-0.158901	2.16773	0	3.57251	2.26016	1	5.59188	1.92945	1	NOV	nephroblastoma overexpressed
ENSG00000137078	288.875	-0.718311	0.834421	35.359	3.91969e-07	2.60445e-05	0	-0.565358	1.01648	0	-5.60208	1.26865	-1	2.12767	0.992644	1	SIT1	signaling threshold regulating transmembrane adaptor 1
ENSG00000137193	6859.96	-1.63766	0.690404	16.6333	0.00227716	0.037258	-1	-2.56476	0.840763	-1	-0.461471	0.987442	0	-2.73156	0.822368	-1	PIM1	Pim-1 proto-oncogene, serine/threonine kinase
ENSG00000137203	35.5659	-0.957169	0.988829	38.4815	8.91421e-08	6.95467e-06	0	-2.1226	1.25391	-1	0.402507	1.40039	0	3.19335	1.1686	1	TFAP2A	transcription factor AP-2 alpha
ENSG00000137266	1059.45	-0.603001	0.586703	106.158	4.79766e-22	4.12933e-19	0	-2.12238	0.716272	-1	4.19768	0.837616	1	0.669953	0.698328	0	SLC22A23	solute carrier family 22 member 23
ENSG00000137273	45.1064	-5.84045	1.46939	35.7078	3.32313e-07	2.24843e-05	-1	-6.43069	1.78597	-1	-8.82184	2.2803	-1	-8.54028	1.85845	-1	FOXF2	forkhead box F2
ENSG00000137285	174.355	-4.47718	1.1441	51.447	1.80021e-10	2.29744e-08	-1	-4.76964	1.40482	-1	2.56705	1.6248	1	-1.18365	1.35596	0	TUBB2B	tubulin beta 2B class IIb
ENSG00000137309	2042.59	1.38086	0.552174	18.4304	0.00101657	0.0206381	0	0.148305	0.672421	0	0.0556651	0.78964	0	2.08899	0.657456	1	HMGA1	high mobility group AT-hook 1
ENSG00000137463	9.23483	2.37811	0.97336	13.9845	0.00734461	0.083484	1	2.85525	1.11851	1	3.942	1.24044	1	1.09868	1.16205	0	MGARP	mitochondria localized glutamic acid rich protein
ENSG00000137474	239.719	-0.824759	0.782022	74.4706	2.57863e-15	8.01975e-13	0	-0.437034	0.952887	0	5.03084	1.11085	1	0.888922	0.928822	0	MYO7A	myosin VIIA
ENSG00000137501	417.33	1.13299	0.844439	13.3472	0.00969809	0.0993696	0	-1.45544	1.03173	0	0.759159	1.20713	0	2.06303	1.0052	1	SYTL2	synaptotagmin like 2
ENSG00000137573	80.2042	0.804722	0.65642	27.7592	1.39558e-05	0.000609806	0	-0.759884	0.806096	0	0.142934	0.935739	0	2.6335	0.776392	1	SULF1	sulfatase 1
ENSG00000137642	505.463	-2.03495	0.694676	25.8671	3.36577e-05	0.00130028	-1	-0.697973	0.845389	0	-0.804731	0.993001	0	0.732469	0.826442	0	SORL1	sortilin related receptor 1
ENSG00000137693	51.8352	1.45235	0.588969	43.4364	8.39999e-09	8.05398e-07	0	-0.158271	0.721993	0	0.0702141	0.83125	0	3.58683	0.687858	1	YAP1	Yes associated protein 1
ENSG00000137727	20.9675	0.706897	0.642361	44.0707	6.20254e-09	6.17086e-07	0	-0.63	0.808355	0	-3.83175	1.34549	-1	2.53918	0.747378	1	ARHGAP20	Rho GTPase activating protein 20
ENSG00000137747	31.2401	-1.64787	0.452333	22.4593	0.000162348	0.00479913	-1	-1.80188	0.560313	-1	-2.71674	0.672904	-1	-1.53438	0.549295	-1	TMPRSS13	transmembrane serine protease 13
ENSG00000137825	46.0874	0.783657	0.600471	24.8492	5.39477e-05	0.00192166	0	-1.70877	0.755122	-1	-0.56376	0.866872	0	-1.21286	0.732346	0	ITPKA	inositol-trisphosphate 3-kinase A
ENSG00000137831	297.444	0.961127	0.770427	13.7721	0.00805925	0.0885871	0	-0.940718	0.939989	0	-0.688632	1.10196	0	1.88514	0.917045	1	UACA	uveal autoantigen with coiled-coil domains and ankyrin repeats
ENSG00000137941	2741.76	0.470833	0.631038	13.7501	0.00813704	0.0890582	0	0.080666	0.768455	0	-1.43676	0.902812	0	1.78417	0.751499	1	TTLL7	tubulin tyrosine ligase like 7
ENSG00000137959	418.776	0.685115	0.572265	30.1432	4.5767e-06	0.000232351	0	1.88886	0.695326	1	3.31464	0.815138	1	0.292823	0.681789	0	IFI44L	interferon induced protein 44 like
ENSG00000137965	379.375	1.37099	0.950867	15.2015	0.00430098	0.0584358	0	3.35406	1.15597	1	4.06099	1.3562	1	2.04559	1.13139	1	IFI44	interferon induced protein 44
ENSG00000138061	192.577	5.53775	1.11539	14.5753	0.00566808	0.0706316	1	4.10105	1.34232	1	4.95028	1.56071	1	5.70501	1.31096	1	CYP1B1	cytochrome P450 family 1 subfamily B member 1
ENSG00000138080	473.597	1.19642	0.769575	40.8577	2.87654e-08	2.4816e-06	0	0.442229	0.938195	0	5.00016	1.09778	1	0.326429	0.917419	0	EMILIN1	elastin microfibril interfacer 1
ENSG00000138472	7.85519	4.72988	1.98959	25.7941	3.48179e-05	0.00133812	1	1.05319	2.49329	0	1.57952	2.93006	1	8.54569	2.2384	1	GUCA1C	guanylate cyclase activator 1C
ENSG00000138622	18.7112	3.34276	1.33	13.6744	0.00840995	0.0906976	1	-1.26717	1.7052	0	2.84831	1.83127	1	3.7542	1.56153	1	HCN4	hyperpolarization activated cyclic nucleotide gated potassium channel 4
ENSG00000138678	38.6607	-1.74017	1.12221	15.3677	0.00399639	0.0553128	-1	1.94683	1.35759	1	1.35246	1.59185	0	1.16671	1.32757	0	GPAT3	glycerol-3-phosphate acyltransferase 3
ENSG00000138738	2010.46	1.58499	0.467355	20.3783	0.00042044	0.0105015	1	2.0876	0.568769	1	1.8988	0.667798	1	0.202882	0.556805	0	PRDM5	PR/SET domain 5
ENSG00000138755	8.25096	4.13384	1.65637	16.9922	0.00193967	0.0331085	1	2.12567	1.94707	1	7.01379	2.0758	1	4.97526	1.8707	1	CXCL9	C-X-C motif chemokine ligand 9
ENSG00000138769	43.7202	0.813111	0.658463	78.3355	3.92232e-16	1.45165e-13	0	0.733482	0.795187	0	5.30192	0.89452	1	1.47218	0.770387	0	CDKL2	cyclin dependent kinase like 2
ENSG00000138771	611.346	2.21037	0.947805	31.1734	2.82193e-06	0.000149627	1	-0.0862254	1.15571	0	4.13401	1.35185	1	5.0931	1.12678	1	SHROOM3	shroom family member 3
ENSG00000138772	97.269	-1.87552	0.711041	15.2015	0.00430094	0.0584358	-1	-2.31045	0.868775	-1	-2.13681	1.01953	-1	-0.425421	0.845957	0	ANXA3	annexin A3
ENSG00000138796	635.202	0.678219	0.562565	14.8847	0.00494653	0.0640781	0	2.24043	0.684243	1	0.861082	0.803612	0	1.16492	0.669633	0	HADH	hydroxyacyl-CoA dehydrogenase
ENSG00000138964	789.041	-3.04528	0.685561	27.621	1.48848e-05	0.000645065	-1	-2.3643	0.835115	-1	-2.825	0.980875	-1	-1.55124	0.816519	-1	PARVG	parvin gamma
ENSG00000139132	2814.53	-0.579998	0.636281	18.137	0.00116031	0.0226972	0	0.414685	0.77476	0	1.94492	0.909851	1	-0.670892	0.757915	0	FGD4	FYVE, RhoGEF and PH domain containing 4
ENSG00000139151	4.19603	1.58359	1.60632	19.4898	0.00062957	0.0144007	1	3.66697	1.79518	1	2.21869	2.03241	1	5.44	1.74933	1	PLCZ1	phospholipase C zeta 1
ENSG00000139219	27.3473	2.67739	0.639009	18.6128	0.000936247	0.0193686	1	1.76993	0.759725	1	1.2245	0.883327	0	2.40952	0.736067	1	COL2A1	collagen type II alpha 1 chain
ENSG00000139263	627.91	2.28216	0.923511	13.5774	0.00877345	0.0931723	1	0.902664	1.12418	0	4.18613	1.31856	1	1.96188	1.09904	1	LRIG3	leucine rich repeats and immunoglobulin like domains 3
ENSG00000139269	251.792	1.6319	0.687895	56.1041	1.90694e-11	2.82303e-09	1	4.88099	0.833173	1	0.289549	0.983413	0	2.02668	0.816385	1	INHBE	inhibin subunit beta E
ENSG00000139304	25.5783	3.8698	1.01364	14.4952	0.00587143	0.0723856	1	2.881	1.19871	1	1.00408	1.41527	0	2.99282	1.17309	1	PTPRQ	protein tyrosine phosphatase, receptor type Q
ENSG00000139351	117.829	-0.00927251	0.350702	94.8045	1.25407e-19	7.86661e-17	0	0.164624	0.425534	0	3.01422	0.488357	1	-0.0466177	0.41961	0	SYCP3	synaptonemal complex protein 3
ENSG00000139625	978.681	0.592083	0.371307	17.3311	0.00166659	0.0294999	0	1.43809	0.45176	0	1.52471	0.530112	1	0.278062	0.44232	0	MAP3K12	mitogen-activated protein kinase kinase kinase 12
ENSG00000139910	41.9574	0.13344	0.467209	29.9253	5.06893e-06	0.000253173	0	0.146818	0.563485	0	0.187044	0.655472	0	1.93308	0.543422	1	NOVA1	NOVA alternative splicing regulator 1
ENSG00000139946	165.411	-2.29696	0.827511	21.2726	0.000279588	0.00750367	-1	-3.62028	1.01391	-1	-1.1681	1.18311	0	-0.320952	0.984382	0	PELI2	pellino E3 ubiquitin protein ligase family member 2
ENSG00000140022	296.545	0.500955	0.520618	47.2696	1.33996e-09	1.51657e-07	0	-0.559636	0.636072	0	3.34607	0.740947	1	0.97876	0.619323	0	STON2	stonin 2
ENSG00000140030	59.664	-1.92279	0.520557	25.5794	3.84648e-05	0.00145115	-1	-1.53399	0.634429	-1	-1.79463	0.746677	-1	-0.198514	0.616525	0	GPR65	G protein-coupled receptor 65
ENSG00000140105	14665	0.231645	0.773556	26.0676	3.06672e-05	0.00120744	0	2.83576	0.94192	1	-1.72596	1.10647	-1	1.08853	0.921306	0	WARS	tryptophanyl-tRNA synthetase
ENSG00000140287	34.3513	-4.4754	1.11039	29.5968	5.91219e-06	0.000288668	-1	-6.96434	1.46651	-1	-6.73912	1.73948	-1	-5.49401	1.35806	-1	HDC	histidine decarboxylase
ENSG00000140451	571.938	-0.459882	0.508388	16.1428	0.00283342	0.0433007	0	-0.985823	0.619554	0	-2.35923	0.729948	-1	-1.70227	0.60652	-1	PIF1	PIF1 5'-to-3' DNA helicase
ENSG00000140470	288.496	-0.642374	0.853802	37.9264	1.16042e-07	8.83688e-06	0	-4.20449	1.05301	-1	-4.06336	1.23245	-1	1.64625	1.01652	1	ADAMTS17	ADAM metallopeptidase with thrombospondin type 1 motif 17
ENSG00000140506	62.0908	3.42881	0.821793	30.0368	4.81066e-06	0.000242565	1	2.55528	0.976297	1	5.98983	1.11216	1	3.47595	0.947897	1	LMAN1L	lectin, mannose binding 1 like
ENSG00000140519	9.37332	-0.484258	0.970106	19.1393	0.000737915	0.0160844	0	-4.78824	1.4788	-1	-5.3351	1.96702	-1	-0.183712	1.16153	0	RHCG	Rh family C glycoprotein
ENSG00000140522	75.9516	-1.66511	0.696319	16.4708	0.0024483	0.0392088	-1	-3.20082	0.857937	-1	-2.7079	1.00297	-1	-2.63098	0.83661	-1	RLBP1	retinaldehyde binding protein 1
ENSG00000140545	458.433	-1.45009	0.705159	25.4057	4.16893e-05	0.00154138	0	-0.865407	0.859099	0	1.84122	1.00733	1	0.450182	0.839313	0	MFGE8	milk fat globule-EGF factor 8 protein
ENSG00000140853	4687.58	0.971539	0.510282	16.6011	0.00231004	0.0376296	0	0.214768	0.621379	0	1.11856	0.729663	0	2.07183	0.607669	1	NLRC5	NLR family CARD domain containing 5
ENSG00000140945	95.5797	-0.446504	0.391615	27.0322	1.95833e-05	0.000819883	0	-0.361289	0.477626	0	1.54701	0.552373	1	-0.375632	0.467992	0	CDH13	cadherin 13
ENSG00000140968	94.5076	-4.10535	0.841092	63.3593	5.70131e-13	1.17225e-10	-1	-5.08292	1.04467	-1	-3.74352	1.20752	-1	0.0602169	0.995746	0	IRF8	interferon regulatory factor 8
ENSG00000141052	31.702	2.21008	3.10394	16.9124	0.00201022	0.0339099	1	3.99899	3.7186	1	12.0182	4.25279	1	0.420576	3.72278	0	MYOCD	myocardin
ENSG00000141096	99.583	-0.755578	0.92492	15.3145	0.00409154	0.056272	0	-0.977514	1.12838	0	2.23017	1.31937	1	-2.01373	1.10689	-1	DPEP3	dipeptidase 3
ENSG00000141314	8.36652	-0.469281	0.808562	27.5416	1.5446e-05	0.000663946	0	-0.573505	1.00201	0	2.94559	1.06968	1	1.28248	0.933637	0	RHBDL3	rhomboid like 3
ENSG00000141431	32.5323	0.991947	1.50033	15.371	0.00399042	0.0552508	0	0.248872	1.75687	0	-0.600021	2.09049	0	4.19471	1.7261	1	ASXL3	ASXL transcriptional regulator 3
ENSG00000141497	15.9266	-2.32432	0.63971	26.0707	3.06227e-05	0.00120697	-1	-2.91527	0.814293	-1	-3.99237	1.04702	-1	-1.536	0.763121	-1	ZMYND15	zinc finger MYND-type containing 15
ENSG00000141506	424.108	-4.80758	0.959981	40.5078	3.39843e-08	2.91823e-06	-1	-5.34625	1.17093	-1	-0.983434	1.37123	0	-2.22542	1.14212	-1	PIK3R5	phosphoinositide-3-kinase regulatory subunit 5
ENSG00000141582	3719.77	0.612977	0.469046	14.1939	0.00670114	0.0789318	0	0.967936	0.57113	0	-0.273427	0.670881	0	1.68412	0.558559	1	CBX4	chromobox 4
ENSG00000141622	312.903	0.878558	0.69529	62.4843	8.71234e-13	1.70605e-10	0	-0.286275	0.84872	0	5.0391	0.989622	1	0.476277	0.827699	0	RNF165	ring finger protein 165
ENSG00000141639	2.8348	1.83551	2.02918	13.5437	0.00890331	0.0941461	1	-0.324344	2.50056	0	2.03972	2.70405	1	5.5352	2.25791	1	MAPK4	mitogen-activated protein kinase 4
ENSG00000141668	27.6	0.0436954	0.588349	15.1546	0.00439117	0.0591998	0	-1.18978	0.737586	0	1.54765	0.822812	1	0.78588	0.696856	0	CBLN2	cerebellin 2 precursor
ENSG00000141682	2591.29	-2.46776	1.08557	32.8924	1.25663e-06	7.30108e-05	-1	2.35558	1.32158	1	-3.23314	1.55299	-1	0.166392	1.29269	0	PMAIP1	phorbol-12-myristate-13-acetate-induced protein 1
ENSG00000141753	178.007	4.77594	1.13394	18.5875	0.000947017	0.0195477	1	3.22045	1.36335	1	6.64174	1.58097	1	1.85794	1.33478	1	IGFBP4	insulin like growth factor binding protein 4
ENSG00000141756	207.39	0.321647	0.810963	14.4018	0.00611705	0.0744363	0	1.95098	0.986938	1	-1.5875	1.16458	-1	-0.626028	0.967953	0	FKBP10	FK506 binding protein 10
ENSG00000141858	1229.42	1.60435	0.48137	15.4323	0.00388375	0.0543325	1	0.598824	0.586143	0	1.77723	0.687563	1	1.89076	0.572995	1	SAMD1	sterile alpha motif domain containing 1
ENSG00000141977	10.8366	-0.029017	0.535308	17.0733	0.00187055	0.0321996	0	-1.47744	0.702511	0	-0.575735	0.774971	0	-2.0543	0.730005	-1	CIB3	calcium and integrin binding family member 3
ENSG00000142303	55.9458	-1.06997	1.06289	48.9693	5.92559e-10	7.09729e-08	0	-1.69385	1.32504	-1	-2.43139	1.55353	-1	3.9006	1.25457	1	ADAMTS10	ADAM metallopeptidase with thrombospondin type 1 motif 10
ENSG00000142347	290.783	-2.32012	0.448362	37.7473	1.26343e-07	9.52336e-06	-1	-1.85663	0.546281	-1	-1.34053	0.640894	0	-1.0794	0.533609	0	MYO1F	myosin IF
ENSG00000142583	1280.07	-0.908631	0.800189	32.7902	1.31864e-06	7.64935e-05	0	-2.24714	0.975648	-1	2.90369	1.14403	1	-0.540059	0.953221	0	SLC2A5	solute carrier family 2 member 5
ENSG00000142627	8.39765	-2.40109	1.03605	16.1139	0.00287008	0.0436408	-1	-4.64708	1.3833	-1	-4.7035	1.68565	-1	-2.5911	1.2553	-1	EPHA2	EPH receptor A2
ENSG00000142731	273.801	1.35872	1.00413	17.7026	0.00141068	0.0260182	0	2.0159	1.21923	1	3.17384	1.42906	1	4.38651	1.1917	1	PLK4	polo like kinase 4
ENSG00000142871	37.6596	-0.121292	0.771769	19.4923	0.000628851	0.0143932	0	-1.07044	0.941749	0	1.82751	1.07149	1	1.81651	0.909518	1	CYR61	cysteine rich angiogenic inducer 61
ENSG00000142945	202.044	0.148661	0.872528	18.1228	0.00116774	0.0227704	0	0.825775	1.05959	0	1.05847	1.24296	0	3.05801	1.03555	1	KIF2C	kinesin family member 2C
ENSG00000143028	21.1378	0.21705	1.0278	29.7627	5.47019e-06	0.000270296	0	0.526383	1.24552	0	-1.41468	1.53191	0	3.93794	1.19636	1	SYPL2	synaptophysin like 2
ENSG00000143162	2073.53	1.03058	0.412462	28.6945	9.01796e-06	0.00041929	0	1.12007	0.502099	0	2.81966	0.589229	1	0.642171	0.491301	0	CREG1	cellular repressor of E1A stimulated genes 1
ENSG00000143179	1463.74	1.73767	0.476032	18.8033	0.000859056	0.0180954	1	0.580045	0.579511	0	0.363389	0.680483	0	1.63543	0.566701	1	UCK2	uridine-cytidine kinase 2
ENSG00000143195	140.115	0.307468	0.646186	15.9625	0.00306996	0.0458882	0	2.08546	0.783912	1	0.776596	0.920392	0	1.7555	0.767035	1	ILDR2	immunoglobulin like domain containing receptor 2
ENSG00000143199	65.2762	2.19041	0.563057	13.8934	0.00764317	0.0857193	1	1.4908	0.677784	0	1.62148	0.785524	1	2.21832	0.662624	1	ADCY10	adenylate cyclase 10
ENSG00000143228	215.387	0.785827	1.02758	13.6779	0.00839715	0.0906589	0	1.46258	1.2473	0	1.84953	1.46268	1	3.67743	1.21949	1	NUF2	NDC80 kinetochore complex component NUF2
ENSG00000143333	755.962	-1.0386	0.82042	19.9116	0.000519865	0.012397	0	0.952967	0.99891	0	-4.12161	1.17754	-1	0.5346	0.977175	0	RGS16	regulator of G protein signaling 16
ENSG00000143341	14.834	2.36673	1.35931	17.7373	0.00138882	0.0257516	1	0.876523	1.62469	0	0.986633	1.85764	0	5.05546	1.56305	1	HMCN1	hemicentin 1
ENSG00000143344	325.705	0.327084	0.735291	71.7204	9.83285e-15	2.63706e-12	0	0.485649	0.895625	0	5.60888	1.04469	1	2.77719	0.872325	1	RGL1	ral guanine nucleotide dissociation stimulator like 1
ENSG00000143375	150.476	-1.22608	0.677671	20.1444	0.000467668	0.0114625	0	-1.44909	0.826915	0	1.36809	0.966759	0	-1.6133	0.809574	-1	CGN	cingulin
ENSG00000143473	10.9277	-2.39333	1.11918	16.4319	0.00249114	0.0396546	-1	-4.14412	1.4662	-1	-0.522916	1.58165	0	0.134537	1.31992	0	KCNH1	potassium voltage-gated channel subfamily H member 1
ENSG00000143502	12.9941	0.385864	1.4617	18.2001	0.00112775	0.0222248	0	-0.885765	1.82605	0	-5.00168	2.50406	-1	3.93327	1.71867	1	SUSD4	sushi domain containing 4
ENSG00000143595	45.0719	3.73175	0.822805	16.3204	0.00261799	0.041213	1	2.60754	0.977464	1	3.72036	1.107	1	3.85605	0.955053	1	AQP10	aquaporin 10
ENSG00000143674	592.921	-2.00615	0.824887	16.9728	0.0019566	0.0332784	-1	-0.958604	1.00444	0	-1.80492	1.17984	-1	0.581976	0.982098	0	MAP3K21	mitogen-activated protein kinase kinase kinase 21
ENSG00000143776	265.94	-0.597432	0.565715	217.311	7.1064e-46	3.2876e-42	0	-1.74893	0.699348	-1	-3.36379	0.862868	-1	4.52217	0.666711	1	CDC42BPA	CDC42 binding protein kinase alpha
ENSG00000143816	70.8145	-0.23529	0.994576	15.3167	0.00408744	0.056243	0	1.18876	1.20269	0	-0.764705	1.4141	0	2.53524	1.1767	1	WNT9A	Wnt family member 9A
ENSG00000143850	56.9607	-0.98882	0.61149	28.7237	8.89565e-06	0.000414645	0	-1.48403	0.750901	0	-2.67939	0.901367	-1	0.993896	0.724425	0	PLEKHA6	pleckstrin homology domain containing A6
ENSG00000143869	296.008	-0.724234	0.784681	35.3386	3.95782e-07	2.62507e-05	0	-1.40924	0.957565	0	3.2269	1.12002	1	-0.5065	0.935208	0	GDF7	growth differentiation factor 7
ENSG00000143995	78.0239	-0.734027	0.722473	63.2044	6.14576e-13	1.25665e-10	0	-2.58948	0.90658	-1	-2.06453	1.04476	-1	2.74294	0.855288	1	MEIS1	Meis homeobox 1
ENSG00000144045	60.38	-2.88488	0.726048	33.2799	1.04681e-06	6.21868e-05	-1	-2.83687	0.888056	-1	-4.55901	1.07978	-1	-3.50105	0.873654	-1	DQX1	DEAQ-box RNA dependent ATPase 1
ENSG00000144218	138.885	-1.86101	0.27972	55.8306	2.17602e-11	3.15821e-09	-1	-1.68698	0.343111	-1	-1.58501	0.402205	-1	-1.83849	0.336737	-1	AFF3	AF4/FMR2 family member 3
ENSG00000144228	1567.49	0.499081	0.440508	18.5194	0.000976541	0.0199789	0	1.89953	0.536067	1	1.08136	0.629488	0	0.772071	0.524587	0	SPOPL	speckle type BTB/POZ protein like
ENSG00000144229	108.515	8.46905	1.5579	25.5502	3.89886e-05	0.00146346	1	7.52905	1.74308	1	10.1403	1.926	1	10.0185	1.7067	1	THSD7B	thrombospondin type 1 domain containing 7B
ENSG00000144278	136.565	2.57215	0.623087	58.9862	4.73717e-12	7.86201e-10	1	2.61152	0.749785	1	5.65702	0.867757	1	1.4336	0.735582	0	GALNT13	polypeptide N-acetylgalactosaminyltransferase 13
ENSG00000144369	443.492	2.19363	0.819515	13.9422	0.00748171	0.0845233	1	2.17544	0.996436	1	4.03984	1.16808	1	3.30855	0.973797	1	FAM171B	family with sequence similarity 171 member B
ENSG00000144407	10.3033	-2.50242	0.762393	16.1483	0.00282648	0.0432265	-1	-2.94366	0.953048	-1	-2.0238	1.08843	-1	-2.57668	0.939613	-1	PTH2R	parathyroid hormone 2 receptor
ENSG00000144476	83.334	0.991605	1.14674	29.0823	7.52212e-06	0.000357373	0	-1.66165	1.44593	-1	5.3058	1.62334	1	2.32471	1.35972	1	ACKR3	atypical chemokine receptor 3
ENSG00000144746	2789.15	1.25022	0.568117	19.0615	0.000764372	0.0165532	0	1.42079	0.691684	0	3.13853	0.812145	1	0.600569	0.676655	0	ARL6IP5	ADP ribosylation factor like GTPase 6 interacting protein 5
ENSG00000144749	484.745	-0.441267	0.717849	14.5723	0.00567572	0.0706824	0	-1.91555	0.875138	-1	-0.360501	1.02629	0	1.16545	0.854523	0	LRIG1	leucine rich repeats and immunoglobulin like domains 1
ENSG00000144847	341.705	2.12975	0.804485	28.4609	1.0058e-05	0.000461843	1	-1.46768	0.985274	0	-2.05968	1.16379	-1	1.57215	0.957152	1	IGSF11	immunoglobulin superfamily member 11
ENSG00000145022	1015.12	1.39023	0.369655	14.7686	0.00520594	0.0662883	0	1.54565	0.449722	1	1.57563	0.527572	1	0.85611	0.440189	0	TCTA	T cell leukemia translocation altered
ENSG00000145075	510.023	0.708529	0.333598	20.9769	0.000320021	0.00838301	0	0.618756	0.406148	0	-0.0107004	0.476814	0	1.55253	0.396555	1	ENSG00000145075	NA
ENSG00000145147	285.484	3.62794	1.02783	17.4218	0.00160014	0.0286065	1	3.64222	1.24166	1	6.30197	1.45067	1	4.07816	1.21703	1	SLIT2	slit guidance ligand 2
ENSG00000145194	131.322	1.99345	0.56573	14.8498	0.00502302	0.064842	1	1.13304	0.687516	0	0.238324	0.807532	0	1.75663	0.671485	1	ECE2	endothelin converting enzyme 2
ENSG00000145242	8.04237	0.338469	1.40589	17.5904	0.00148357	0.0269894	0	-0.111903	1.67762	0	-1.11711	2.04409	0	3.8655	1.59719	1	EPHA5	EPH receptor A5
ENSG00000145246	2018.72	-0.180809	0.562436	14.4459	0.00599975	0.0733567	0	0.708701	0.684898	0	0.460341	0.804254	0	1.59711	0.669766	1	ATP10D	ATPase phospholipid transporting 10D (putative)
ENSG00000145358	7.22594	-3.77069	1.24744	22.0493	0.000195942	0.00560417	-1	-4.31922	1.57896	-1	-3.87154	1.82844	-1	0.0470279	1.43472	0	DDIT4L	DNA damage inducible transcript 4 like
ENSG00000145362	102.961	0.998608	0.618978	16.5042	0.0024121	0.0387296	0	0.322107	0.752895	0	-0.248213	0.885646	0	2.26235	0.733013	1	ANK2	ankyrin 2
ENSG00000145386	255.286	0.286796	1.00904	13.963	0.00741423	0.0839916	0	0.301472	1.22663	0	0.98573	1.43904	0	3.07072	1.19891	1	CCNA2	cyclin A2
ENSG00000145423	989.945	-4.11771	3.11357	26.2216	2.85505e-05	0.00113863	-1	-4.71782	3.85976	-1	11.5175	4.35144	1	-0.446132	3.68546	0	SFRP2	secreted frizzled related protein 2
ENSG00000145431	58.5946	-0.882457	1.29662	18.1509	0.00115303	0.0225907	0	-0.361974	1.56672	0	-0.121709	1.83497	0	3.12246	1.5283	1	PDGFC	platelet derived growth factor C
ENSG00000145555	443.613	-0.252805	0.279515	79.5229	2.19823e-16	8.56385e-14	0	-0.382578	0.340563	0	-0.398662	0.399425	0	1.59286	0.331332	1	MYO10	myosin X
ENSG00000145685	444.997	-0.907461	0.479939	44.8516	4.26858e-09	4.45014e-07	0	-0.425103	0.58446	0	2.17364	0.684601	1	-0.643658	0.572141	0	LHFPL2	LHFPL tetraspan subfamily member 2
ENSG00000145700	93.6143	2.20746	0.775964	13.4146	0.00941794	0.09769	1	0.546442	0.946222	0	-0.374754	1.11713	0	1.71592	0.920367	1	ANKRD31	ankyrin repeat domain 31
ENSG00000145703	3196.7	1.28966	0.851453	18.8929	0.000824951	0.0175468	0	-1.81557	1.03725	-1	2.83497	1.21751	1	1.62987	1.01404	1	IQGAP2	IQ motif containing GTPase activating protein 2
ENSG00000145757	15.1051	1.88581	0.625333	14.5275	0.00578849	0.0716015	1	0.55449	0.756438	0	1.81022	0.834023	1	0.964545	0.742026	0	SPATA9	spermatogenesis associated 9
ENSG00000145794	22.7482	1.82828	0.817163	24.9669	5.10864e-05	0.00184459	1	1.48915	0.98231	0	-1.17902	1.25374	0	3.60775	0.945845	1	MEGF10	multiple EGF like domains 10
ENSG00000145808	29.5283	6.75174	1.52531	36.5619	2.21725e-07	1.57506e-05	1	0.521184	1.90937	0	-1.89506	2.41728	-1	5.96766	1.71187	1	ADAMTS19	ADAM metallopeptidase with thrombospondin type 1 motif 19
ENSG00000145850	159.091	2.80429	0.965182	24.3499	6.79568e-05	0.0023331	1	0.546164	1.17457	0	2.90183	1.36619	1	4.84893	1.14238	1	TIMD4	T cell immunoglobulin and mucin domain containing 4
ENSG00000145864	56.4722	3.91407	1.28078	44.4385	5.20186e-09	5.28903e-07	1	1.41438	1.51117	0	-0.732414	1.95794	0	7.09448	1.44694	1	GABRB2	gamma-aminobutyric acid type A receptor beta2 subunit
ENSG00000145882	123.18	-0.495437	0.743608	15.8669	0.00320311	0.047343	0	-0.119905	0.904787	0	2.31719	1.05834	1	0.826927	0.883476	0	PCYOX1L	prenylcysteine oxidase 1 like
ENSG00000145908	126.019	1.57235	0.852742	18.0925	0.00118377	0.0229451	1	-0.546873	1.03968	0	-3.55998	1.26326	-1	0.922297	1.01647	0	ZNF300	zinc finger protein 300
ENSG00000146005	65.0275	-0.653703	0.613601	16.0404	0.00296543	0.0446504	0	-1.24091	0.751788	0	-3.90676	0.934068	-1	-0.0187928	0.730908	0	PSD2	pleckstrin and Sec7 domain containing 2
ENSG00000146066	1170.32	1.66876	0.386992	22.6839	0.000146431	0.00443124	1	0.717323	0.471373	0	1.10206	0.552823	0	0.765919	0.460963	0	HIGD2A	HIG1 hypoxia inducible domain family member 2A
ENSG00000146090	4.10043	0.0762367	1.18632	26.7697	2.21274e-05	0.00090791	0	-1.08332	1.55572	0	1.26567	1.56941	0	3.64323	1.30966	1	RASGEF1C	RasGEF domain family member 1C
ENSG00000146147	269.929	2.57612	0.75385	16.5397	0.00237427	0.0383217	1	1.25205	0.917462	0	0.842745	1.0764	0	0.56288	0.898612	0	MLIP	muscular LMNA interacting protein
ENSG00000146216	19.0485	1.34718	0.607494	20.5834	0.000382933	0.00978077	0	-0.218308	0.771669	0	-1.58672	0.985943	-1	1.60252	0.711893	1	TTBK1	tau tubulin kinase 1
ENSG00000146416	2696.31	1.55706	0.454669	17.8204	0.00133791	0.0251606	1	1.50052	0.553587	1	0.283341	0.650178	0	2.17768	0.541367	1	AIG1	androgen induced 1
ENSG00000146426	426.541	-2.39632	0.449623	44.728	4.52882e-09	4.695e-07	-1	-2.72275	0.548862	-1	-2.63995	0.644033	-1	-2.48482	0.536885	-1	TIAM2	T cell lymphoma invasion and metastasis 2
ENSG00000146477	21.4629	6.74585	1.66221	13.3923	0.00950971	0.0980102	1	4.91516	1.88391	1	6.35897	2.07452	1	6.60217	1.84194	1	SLC22A3	solute carrier family 22 member 3
ENSG00000146555	160.062	1.48771	1.40513	17.1223	0.00183003	0.0316492	0	-2.92199	1.7575	-1	-3.53914	2.07128	-1	3.58726	1.67244	1	SDK1	sidekick cell adhesion molecule 1
ENSG00000146670	442.985	1.15811	1.04171	15.2523	0.00420552	0.0574978	0	1.80416	1.26652	1	2.72028	1.48596	1	4.27361	1.23813	1	CDCA5	cell division cycle associated 5
ENSG00000146674	162.324	4.66764	1.22029	30.1359	4.59233e-06	0.000232825	1	2.73579	1.46329	1	8.45649	1.68339	1	5.25105	1.42659	1	IGFBP3	insulin like growth factor binding protein 3
ENSG00000146955	7.91492	-2.9437	1.12232	14.2809	0.00645034	0.0770286	-1	-3.93256	1.42057	-1	-4.46517	1.73592	-1	-1.74401	1.33449	-1	RAB19	RAB19, member RAS oncogene family
ENSG00000147027	78.1879	2.44811	1.36613	43.2804	9.05012e-09	8.6326e-07	1	0.546586	1.64241	0	0.786981	1.88236	0	7.65616	1.57693	1	TMEM47	transmembrane protein 47
ENSG00000147119	413.803	-2.03096	0.554674	20.4381	0.000409148	0.0102807	-1	-0.782277	0.675194	0	-0.993025	0.793025	0	-2.12742	0.661584	-1	CHST7	carbohydrate sulfotransferase 7
ENSG00000147324	243.748	-3.12168	0.984116	29.4612	6.29988e-06	0.000304782	-1	-0.275778	1.19586	0	1.17477	1.40241	0	0.450171	1.16891	0	MFHAS1	malignant fibrous histiocytoma amplified sequence 1
ENSG00000147650	429.68	-0.742524	0.67362	15.0378	0.0046234	0.061177	0	-0.890907	0.820797	0	-1.98176	0.964772	-1	0.962349	0.801992	0	LRP12	LDL receptor related protein 12
ENSG00000147676	61.1234	-0.660776	1.12132	80.1859	1.59081e-16	6.39955e-14	0	-2.18933	1.45164	-1	4.24388	1.52748	1	6.1392	1.2896	1	MAL2	mal, T cell differentiation protein 2 (gene/pseudogene)
ENSG00000147862	82.3578	1.46387	0.785985	21.5246	0.00024916	0.00682054	0	3.53507	0.949728	1	-0.358008	1.12761	0	1.61197	0.932717	1	NFIB	nuclear factor I B
ENSG00000148053	1498.5	3.32733	1.18321	68.2595	5.28821e-14	1.23092e-11	1	2.16652	1.43902	1	10.6217	1.67634	1	2.21625	1.40567	1	NTRK2	neurotrophic receptor tyrosine kinase 2
ENSG00000148143	74.9559	0.261927	0.553016	36.2791	2.53527e-07	1.78046e-05	0	-0.224455	0.675237	0	0.0049461	0.786614	0	2.44556	0.652221	1	ZNF462	zinc finger protein 462
ENSG00000148346	74.2693	-4.37308	1.00914	28.3145	1.07699e-05	0.000490273	-1	-3.58567	1.23047	-1	-4.19351	1.44716	-1	-2.85971	1.20166	-1	LCN2	lipocalin 2
ENSG00000148357	141.38	0.352824	0.983599	35.0996	4.43161e-07	2.88757e-05	0	-0.294253	1.19829	0	-0.415976	1.40607	0	4.38918	1.16514	1	HMCN2	hemicentin 2
ENSG00000148400	2463.44	0.878967	0.421955	20.6234	0.000376014	0.00963732	0	-0.141789	0.513933	0	1.93677	0.603152	1	0.207594	0.502597	0	NOTCH1	notch 1
ENSG00000148444	3907.77	1.17474	0.455812	17.9077	0.00128642	0.0244909	0	1.86788	0.554965	1	2.07721	0.651657	1	0.342404	0.542991	0	COMMD3	COMM domain containing 3
ENSG00000148468	634.405	1.10839	1.33606	20.1468	0.000467143	0.0114572	0	-4.71106	1.63792	-1	-6.22179	1.94223	-1	1.74064	1.59141	1	FAM171A1	family with sequence similarity 171 member A1
ENSG00000148600	62.8214	-2.49626	0.961616	76.8287	8.1756e-16	2.72594e-13	-1	-3.87494	1.237	-1	4.41024	1.34652	1	-1.88762	1.15252	-1	CDHR1	cadherin related family member 1
ENSG00000148926	1906.11	3.60156	0.879125	31.541	2.37414e-06	0.000128273	1	1.12725	1.0703	0	-2.64938	1.26264	-1	1.8087	1.0469	1	ADM	adrenomedullin
ENSG00000148948	21.0439	1.49004	1.16599	19.2962	0.000687304	0.0152409	0	4.45244	1.37819	1	4.87614	1.58662	1	3.41507	1.34674	1	LRRC4C	leucine rich repeat containing 4C
ENSG00000149212	144.187	-1.72635	0.5234	39.9689	4.39302e-08	3.67841e-06	-1	-2.51332	0.643135	-1	-0.219838	0.746182	0	0.308242	0.621815	0	SESN3	sestrin 3
ENSG00000149260	219.233	1.52794	0.728409	15.1939	0.0043154	0.0585246	1	-0.343671	0.888645	0	-0.704705	1.04482	0	1.98125	0.866007	1	CAPN5	calpain 5
ENSG00000149294	4905.6	3.31896	0.760435	61.095	1.70748e-12	3.03816e-10	1	-0.534143	0.926495	0	-5.01647	1.10606	-1	4.04233	0.905458	1	NCAM1	neural cell adhesion molecule 1
ENSG00000149328	90.0246	0.0720246	0.675947	16.4844	0.00243349	0.0390223	0	-0.883403	0.827254	0	-0.619459	0.967787	0	1.71549	0.802466	1	GLB1L2	galactosidase beta 1 like 2
ENSG00000149403	840.857	0.341425	0.780424	13.4847	0.00913487	0.0955572	0	-0.898004	0.950792	0	-4.02358	1.12231	-1	-0.463051	0.929762	0	GRIK4	glutamate ionotropic receptor kainate type subunit 4
ENSG00000149418	2404.08	-1.24877	1.10821	13.7458	0.00815225	0.0890899	0	0.456402	1.34942	0	1.7724	1.5849	1	-2.60879	1.32027	-1	ST14	suppression of tumorigenicity 14
ENSG00000149489	98.3292	2.08828	0.392392	30.0718	4.73244e-06	0.000239273	1	1.33392	0.474673	0	1.51089	0.549445	1	1.00052	0.465657	0	ROM1	retinal outer segment membrane protein 1
ENSG00000149506	58.6603	1.17222	0.611217	48.1515	8.77582e-10	1.01498e-07	0	-0.262529	0.750555	0	4.08395	0.850194	1	0.882461	0.726301	0	ZP1	zona pellucida glycoprotein 1
ENSG00000149516	29.2608	-4.19935	0.724008	59.1575	4.36046e-12	7.30229e-10	-1	-4.96023	0.902764	-1	-3.6797	1.03178	-1	-3.93922	0.881722	-1	MS4A3	membrane spanning 4-domains A3
ENSG00000149564	160.693	0.729139	0.894621	13.6305	0.00857274	0.0917782	0	-1.13886	1.0928	0	2.88624	1.27554	1	1.19427	1.06466	0	ESAM	endothelial cell adhesion molecule
ENSG00000149972	1772.51	4.26847	0.865193	23.4561	0.000102643	0.00329757	1	2.26316	1.05294	1	5.39157	1.23535	1	2.33883	1.0296	1	CNTN5	contactin 5
ENSG00000150051	731.465	2.39593	1.06653	16.5268	0.0023879	0.0384914	1	-1.30637	1.30021	0	-2.76367	1.53352	-1	1.80446	1.26986	1	MKX	mohawk homeobox
ENSG00000150471	110.061	2.27637	1.27467	13.6132	0.00863766	0.0922863	1	0.0460048	1.53978	0	4.33218	1.7751	1	4.29331	1.49809	1	ADGRL3	adhesion G protein-coupled receptor L3
ENSG00000150593	7698.82	-0.644612	0.623105	15.097	0.00450412	0.060139	0	0.824796	0.758732	0	-1.37838	0.89125	0	-1.50387	0.742201	-1	PDCD4	programmed cell death 4
ENSG00000150594	6.84194	-1.28072	0.917618	19.7696	0.000554509	0.0130467	0	-3.82494	1.32485	-1	1.45128	1.26111	0	-0.299965	1.09845	0	ADRA2A	adrenoceptor alpha 2A
ENSG00000150667	48.2697	1.44776	0.766431	16.2961	0.00264654	0.0414859	0	-1.54292	0.958392	-1	0.0101297	1.09649	0	0.498224	0.914221	0	FSIP1	fibrous sheath interacting protein 1
ENSG00000150672	259.016	1.44204	0.768849	15.059	0.00458049	0.0608048	0	-1.00898	0.939465	0	2.39705	1.09708	1	0.594244	0.916075	0	DLG2	discs large MAGUK scaffold protein 2
ENSG00000150760	40.4711	0.434446	0.600727	49.329	4.98502e-10	6.00963e-08	0	-0.805055	0.755697	0	-0.351984	0.856475	0	2.91613	0.706392	1	DOCK1	dedicator of cytokinesis 1
ENSG00000150938	824.176	1.19262	1.04813	13.7207	0.00824211	0.0895977	0	-1.74332	1.27834	-1	-1.86406	1.50074	-1	2.11901	1.2482	1	CRIM1	cysteine rich transmembrane BMP regulator 1
ENSG00000151012	966.008	0.0217673	0.756194	30.4737	3.91949e-06	0.000201903	0	2.7362	0.920421	1	-0.309799	1.08156	0	2.51154	0.900213	1	SLC7A11	solute carrier family 7 member 11
ENSG00000151240	357.952	0.256501	1.13263	14.0777	0.00705105	0.0816008	0	-0.387756	1.37984	0	-5.09479	1.64393	-1	2.4572	1.34856	1	DIP2C	disco interacting protein 2 homolog C
ENSG00000151276	97.5594	-0.77967	0.469873	294.86	1.39181e-62	1.03022e-58	0	-0.790554	0.578581	0	-1.42834	0.692359	0	4.38188	0.537236	1	MAGI1	membrane associated guanylate kinase, WW and PDZ domain containing 1
ENSG00000151376	59.0971	1.56507	1.02719	19.9783	0.000504338	0.0121205	1	-3.10906	1.31382	-1	-1.48907	1.47058	0	2.10299	1.22541	1	ME3	malic enzyme 3
ENSG00000151490	198.636	1.65893	0.641126	15.1114	0.00447563	0.0598422	1	1.71216	0.778529	1	3.23564	0.910084	1	2.49957	0.760302	1	PTPRO	protein tyrosine phosphatase, receptor type O
ENSG00000151651	1299.27	-1.30698	0.782406	16.7999	0.0021138	0.0352092	0	-0.064676	0.952614	0	1.12143	1.11874	0	-2.56029	0.932591	-1	ADAM8	ADAM metallopeptidase domain 8
ENSG00000151790	51.0022	4.39039	1.16119	25.8125	3.45222e-05	0.00132952	1	2.53084	1.38719	1	2.95317	1.56269	1	6.5334	1.33535	1	TDO2	tryptophan 2,3-dioxygenase
ENSG00000151892	31.8061	3.4189	0.88256	16.9951	0.00193715	0.0331083	1	1.16426	1.06659	0	2.43296	1.2121	1	3.15415	1.02265	1	GFRA1	GDNF family receptor alpha 1
ENSG00000152127	1481.1	-0.171221	0.47467	90.7634	9.06406e-19	5.16093e-16	0	-0.368498	0.578032	0	3.67579	0.677944	1	-0.40865	0.565558	0	MGAT5	alpha-1,6-mannosylglycoprotein 6-beta-N-acetylglucosaminyltransferase
ENSG00000152133	760.81	0.470796	0.361848	38.511	8.79001e-08	6.87776e-06	0	1.13949	0.43999	0	1.93766	0.515645	1	1.90585	0.430118	1	GPATCH11	G-patch domain containing 11
ENSG00000152315	26.4941	0.419662	1.27806	21.6623	0.000233944	0.00650509	0	-1.98518	1.62145	-1	4.74002	1.77936	1	2.75699	1.49588	1	KCNK13	potassium two pore domain channel subfamily K member 13
ENSG00000152402	177.322	2.87076	0.759739	26.8511	2.13052e-05	0.00087807	1	1.08438	0.922851	0	-0.338615	1.08968	0	3.81106	0.899376	1	GUCY1A2	guanylate cyclase 1 soluble subunit alpha 2
ENSG00000152583	52.5639	4.84004	0.954401	17.8122	0.00134284	0.0251984	1	4.11561	1.10988	1	4.20339	1.26281	1	3.80799	1.08742	1	SPARCL1	SPARC like 1
ENSG00000152684	730.273	1.309	0.51699	13.3792	0.00956407	0.0984333	0	1.9051	0.629052	1	0.631364	0.738776	0	2.12927	0.615145	1	PELO	pelota mRNA surveillance and ribosome rescue factor
ENSG00000152894	1120.75	2.8901	0.684325	15.5396	0.00370346	0.0525556	1	2.63131	0.832532	1	1.63304	0.977447	1	3.44729	0.814127	1	PTPRK	protein tyrosine phosphatase, receptor type K
ENSG00000152952	507.554	2.33386	0.903382	14.7202	0.00531818	0.067337	1	0.661082	1.0995	0	1.7016	1.28942	1	3.69961	1.0741	1	PLOD2	procollagen-lysine,2-oxoglutarate 5-dioxygenase 2
ENSG00000152953	39.2663	-3.75499	1.24902	31.8594	2.04397e-06	0.000112403	-1	-1.83125	1.48228	-1	2.77448	1.71978	1	-1.43034	1.46469	0	STK32B	serine/threonine kinase 32B
ENSG00000152969	12.4677	-3.58371	0.513942	60.7606	2.00755e-12	3.53806e-10	-1	-2.94716	0.638271	-1	-3.25317	0.760918	-1	-2.16631	0.608191	-1	JAKMIP1	janus kinase and microtubule interacting protein 1
ENSG00000152977	11.1712	0.935016	1.17238	25.1797	4.62936e-05	0.00168967	0	-0.498176	1.47667	0	0.914558	1.62514	0	4.39389	1.34435	1	ZIC1	Zic family member 1
ENSG00000153071	226.836	1.09936	0.817824	19.9331	0.000514825	0.0122927	0	0.431133	0.997291	0	-0.333665	1.171	0	3.48416	0.972099	1	DAB2	DAB2, clathrin adaptor protein
ENSG00000153132	190.069	0.237409	1.12496	24.1529	7.44319e-05	0.00252033	0	3.6595	1.36721	1	-2.16538	1.62603	-1	3.17052	1.33702	1	CLGN	calmegin
ENSG00000153165	37.5206	-0.273174	0.613705	30.2628	4.32697e-06	0.00022119	0	0.51946	0.742735	0	2.86638	0.855172	1	0.621139	0.726172	0	RGPD3	RANBP2-like and GRIP domain containing 3
ENSG00000153208	4569.5	-2.1044	0.741913	14.7871	0.00516375	0.0659684	-1	-0.470745	0.903441	0	-1.02805	1.06109	0	-2.00131	0.883751	-1	MERTK	MER proto-oncogene, tyrosine kinase
ENSG00000153233	6.39425	3.83806	1.56066	21.6688	0.000233253	0.00649563	1	3.55535	1.76507	1	-1.42776	2.38985	0	6.14247	1.71092	1	PTPRR	protein tyrosine phosphatase, receptor type R
ENSG00000153250	2895.76	1.0968	0.366803	24.1003	7.62593e-05	0.00257514	0	1.43443	0.446459	0	2.33984	0.524064	1	1.70233	0.436662	1	RBMS1	RNA binding motif single stranded interacting protein 1
ENSG00000153266	34.0255	-4.05941	1.20397	30.6596	3.592e-06	0.000186713	-1	-8.29898	1.63487	-1	-3.50055	1.70549	-1	-4.399	1.47208	-1	FEZF2	FEZ family zinc finger 2
ENSG00000153495	11.933	-0.921052	0.612199	13.6735	0.0084136	0.0906976	0	-2.73022	0.827929	-1	-1.86328	0.919082	-1	-0.429474	0.732025	0	TEX29	testis expressed 29
ENSG00000153551	479.819	-1.21259	0.683523	14.6812	0.00541025	0.0682226	0	-2.29887	0.833797	-1	0.37139	0.977203	0	-1.88095	0.814932	-1	CMTM7	CKLF like MARVEL transmembrane domain containing 7
ENSG00000153563	60.3188	1.95154	0.764352	15.5744	0.00364677	0.0519503	1	0.206774	0.929327	0	2.51081	1.07015	1	0.240975	0.915476	0	CD8A	CD8a molecule
ENSG00000153823	17.0119	2.52472	0.785425	18.6367	0.000926183	0.0191926	1	1.41738	0.929642	0	2.2815	1.03745	1	3.59802	0.886169	1	PID1	phosphotyrosine interaction domain containing 1
ENSG00000153956	16.0584	2.84496	1.06714	20.7208	0.000359698	0.00928342	1	1.0583	1.28725	0	3.76475	1.39829	1	4.744	1.2128	1	CACNA2D1	calcium voltage-gated channel auxiliary subunit alpha2delta 1
ENSG00000153993	186.901	1.14051	0.855996	13.6813	0.0083848	0.0906048	0	1.25541	1.03799	0	-0.0701061	1.22115	0	3.07984	1.01515	1	SEMA3D	semaphorin 3D
ENSG00000154025	46.5212	-0.14451	0.551119	16.1716	0.00279732	0.042958	0	-0.293919	0.672707	0	1.92886	0.775235	1	-0.169009	0.657736	0	SLC5A10	solute carrier family 5 member 10
ENSG00000154096	30.33	8.06217	1.70637	16.9603	0.00196761	0.0333927	1	5.6584	1.92736	1	7.85431	2.12884	1	7.15484	1.88791	1	THY1	Thy-1 cell surface antigen
ENSG00000154118	113.658	-1.48277	0.536112	14.1805	0.00674056	0.0792156	0	-2.02263	0.655852	-1	-1.89267	0.769928	-1	-0.928511	0.639085	0	JPH3	junctophilin 3
ENSG00000154127	382.229	-1.51103	0.989362	13.9284	0.00752725	0.0848306	-1	-3.8242	1.20917	-1	-2.99106	1.41907	-1	-0.188002	1.17793	0	UBASH3B	ubiquitin associated and SH3 domain containing B
ENSG00000154134	161.089	-0.928107	0.931241	18.1782	0.00113898	0.0223508	0	-2.46844	1.14269	-1	-2.2517	1.33634	-1	1.43871	1.10872	0	ROBO3	roundabout guidance receptor 3
ENSG00000154153	42.709	0.846347	0.720781	34.0238	7.36849e-07	4.58995e-05	0	-0.0397109	0.880725	0	-0.187831	1.02897	0	3.33466	0.845453	1	RETREG1	reticulophagy regulator 1
ENSG00000154188	72.8954	2.77389	0.692555	15.2277	0.0042515	0.0579765	1	1.75751	0.837816	1	1.184	0.97964	0	2.30945	0.816454	1	ANGPT1	angiopoietin 1
ENSG00000154269	22.933	-1.44688	0.451075	14.2282	0.00660131	0.0783542	0	-0.775392	0.552342	0	-1.65059	0.665917	-1	-0.772383	0.538486	0	ENPP3	ectonucleotide pyrophosphatase/phosphodiesterase 3
ENSG00000154277	3099.13	4.64122	1.21444	36.8969	1.89159e-07	1.36734e-05	1	-2.39944	1.48992	-1	-0.0107776	1.73709	0	6.32396	1.44604	1	UCHL1	ubiquitin C-terminal hydrolase L1
ENSG00000154310	71.1945	-2.32455	0.86799	22.8368	0.000136498	0.00419583	-1	-2.74453	1.06642	-1	-1.40661	1.24023	0	0.857057	1.03105	0	TNIK	TRAF2 and NCK interacting kinase
ENSG00000154316	12.1177	1.89176	0.790703	13.8009	0.00795853	0.0878977	1	0.0638707	0.981392	0	0.942855	1.0972	0	2.41023	0.907597	1	TDH	L-threonine dehydrogenase (pseudogene)
ENSG00000154342	36.1453	1.75185	1.03879	13.7258	0.00822358	0.0894981	1	0.355128	1.26506	0	2.07713	1.46077	1	3.68108	1.222	1	WNT3A	Wnt family member 3A
ENSG00000154380	1618.79	2.61673	0.750168	18.6846	0.000906367	0.0188275	1	0.81201	0.9136	0	-0.151873	1.07296	0	2.51426	0.893237	1	ENAH	ENAH, actin regulator
ENSG00000154639	253.397	0.304785	0.645985	22.4188	0.000165389	0.00487186	0	-0.18232	0.78647	0	1.19158	0.920899	0	2.35646	0.767416	1	CXADR	CXADR, Ig-like cell adhesion molecule
ENSG00000154642	2422.69	1.62279	0.400907	15.8566	0.00321778	0.0475034	1	0.895713	0.488138	0	1.08528	0.573031	0	1.54118	0.477347	1	C21orf91	chromosome 21 open reading frame 91
ENSG00000154646	25.477	0.133752	0.872712	44.6596	4.67944e-09	4.82413e-07	0	-1.60814	1.11255	-1	4.39978	1.20967	1	-0.0344197	1.04753	0	TMPRSS15	transmembrane serine protease 15
ENSG00000154721	133.241	-0.374797	0.624203	24.7278	5.70625e-05	0.00201708	0	1.95094	0.75765	1	-0.57076	0.893051	0	-0.429028	0.744992	0	JAM2	junctional adhesion molecule 2
ENSG00000154734	515.842	0.549562	0.830089	62.1232	1.03779e-12	1.99009e-10	0	0.302586	1.0098	0	4.42637	1.17911	1	5.26353	0.9842	1	ADAMTS1	ADAM metallopeptidase with thrombospondin type 1 motif 1
ENSG00000154914	10.6882	-4.71387	1.53396	52.6356	1.01573e-10	1.36203e-08	-1	-3.68335	1.9543	-1	-4.24017	2.46209	-1	3.33037	1.69092	1	USP43	ubiquitin specific peptidase 43
ENSG00000155052	29.4313	0.329176	0.759404	17.024	0.00191235	0.0327666	0	-0.3734	0.926651	0	0.178443	1.07418	0	2.35185	0.891795	1	CNTNAP5	contactin associated protein like 5
ENSG00000155495	2024.7	9.43473	1.59478	14.0448	0.00715352	0.0824772	1	7.36744	1.91154	1	8.81188	2.22738	1	7.53051	1.88012	1	MAGEC1	MAGE family member C1
ENSG00000155660	31515	-0.444738	0.755013	16.0943	0.00289521	0.0439326	0	1.80219	0.91936	1	-0.257669	1.07986	0	1.14254	0.899218	0	PDIA4	protein disulfide isomerase family A member 4
ENSG00000155890	15.9527	3.28817	1.20146	21.6638	0.000233783	0.00650509	1	0.0957178	1.49307	0	-3.93612	2.17548	-1	3.71522	1.39098	1	TRIM42	tripartite motif containing 42
ENSG00000155926	547.456	-0.194073	0.884462	15.2288	0.00424938	0.0579689	0	-1.64732	1.0778	-1	1.69478	1.2638	1	1.78952	1.05273	1	SLA	Src like adaptor
ENSG00000155980	18.1558	-1.09523	0.844116	20.0197	0.000494944	0.011949	0	-1.54808	1.04034	-1	-4.04148	1.38548	-1	1.01922	0.995171	0	KIF5A	kinesin family member 5A
ENSG00000156011	82.3697	0.887654	0.566093	33.2974	1.03817e-06	6.1847e-05	0	1.42982	0.685052	0	1.19065	0.799606	0	3.14823	0.665328	1	PSD3	pleckstrin and Sec7 domain containing 3
ENSG00000156049	15.2102	2.86147	0.860401	24.5438	6.21315e-05	0.00217137	1	-0.964255	1.15793	0	1.96495	1.17509	1	1.75752	1.00273	1	GNA14	G protein subunit alpha 14
ENSG00000156052	319.492	-1.07515	0.536093	61.9842	1.11007e-12	2.0961e-10	0	-1.02539	0.65391	0	1.91703	0.763486	1	1.70412	0.636801	1	GNAQ	G protein subunit alpha q
ENSG00000156103	317.144	7.59779	1.30352	35.3245	3.98428e-07	2.63789e-05	1	1.06533	1.59986	0	7.03982	1.77458	1	8.7626	1.51114	1	MMP16	matrix metallopeptidase 16
ENSG00000156113	333.527	-4.97144	0.915165	55.9161	2.08811e-11	3.0667e-09	-1	-2.0587	1.11291	-1	-5.72859	1.32022	-1	-4.82858	1.09173	-1	KCNMA1	potassium calcium-activated channel subfamily M alpha 1
ENSG00000156127	42.2117	-3.70646	1.02719	26.9091	2.07383e-05	0.00086142	-1	-6.0695	1.31433	-1	-1.06374	1.46283	0	-2.01624	1.22006	-1	BATF	basic leucine zipper ATF-like transcription factor
ENSG00000156140	27.3269	0.717735	1.29176	14.085	0.00702864	0.0814433	0	2.46887	1.5646	1	-1.09052	1.86748	0	3.98319	1.52553	1	ADAMTS3	ADAM metallopeptidase with thrombospondin type 1 motif 3
ENSG00000156222	34.9325	1.72114	1.07761	17.3328	0.00166533	0.0294999	1	-3.24605	1.39149	-1	-1.63126	1.57088	-1	-0.178598	1.2909	0	SLC28A1	solute carrier family 28 member 1
ENSG00000156298	4473.8	-3.84023	1.32758	19.7291	0.000564801	0.0132383	-1	-4.82608	1.61667	-1	-6.29434	1.89931	-1	-5.33755	1.58163	-1	TSPAN7	tetraspanin 7
ENSG00000156345	17.9515	-3.2831	1.68514	25.6387	3.74201e-05	0.00141909	-1	-7.94968	2.24822	-1	-6.11958	2.75206	-1	1.87918	1.96422	1	CDK20	cyclin dependent kinase 20
ENSG00000156427	60.5613	0.907774	0.675839	15.4859	0.00379266	0.0534073	0	-0.745314	0.829206	0	-1.79325	0.985084	-1	-0.476045	0.811526	0	FGF18	fibroblast growth factor 18
ENSG00000156453	92.7128	-3.55632	0.856806	57.4252	1.00745e-11	1.59341e-09	-1	-4.7745	1.07333	-1	1.59941	1.21777	1	-2.26971	1.02085	-1	PCDH1	protocadherin 1
ENSG00000156535	1330.52	0.519868	0.760723	128.606	7.73542e-27	1.06033e-23	0	-0.338914	0.927495	0	7.66488	1.08348	1	1.57983	0.904061	1	CD109	CD109 molecule
ENSG00000156575	321.589	8.12023	1.81311	21.3211	0.00027347	0.00736082	1	8.40346	2.10409	1	12.3272	2.3936	1	9.23403	2.05753	1	PRG3	proteoglycan 3, pro eosinophil major basic protein 2
ENSG00000156804	4916.86	-0.450454	0.627578	33.1723	1.10126e-06	6.49632e-05	0	0.704996	0.764168	0	2.91304	0.897439	1	-0.267302	0.747494	0	FBXO32	F-box protein 32
ENSG00000156966	61.7049	-1.36825	0.36147	20.0468	0.000488896	0.0118417	0	-1.71212	0.44756	-1	-0.842761	0.515122	0	-0.89945	0.433376	0	B3GNT7	UDP-GlcNAc:betaGal beta-1,3-N-acetylglucosaminyltransferase 7
ENSG00000157110	327.747	-0.506075	0.452285	32.2098	1.73319e-06	9.7194e-05	0	-0.100837	0.550512	0	1.99103	0.644309	1	-0.521424	0.53962	0	RBPMS	RNA binding protein, mRNA processing factor
ENSG00000157150	6.43137	6.47572	1.69266	15.4211	0.00390301	0.0545096	1	3.90882	1.97596	1	4.21435	2.16891	1	4.6552	1.92155	1	TIMP4	TIMP metallopeptidase inhibitor 4
ENSG00000157227	141.952	-0.149122	0.561921	56.6544	1.46192e-11	2.27334e-09	0	-0.482416	0.686545	0	3.31033	0.797758	1	-1.24098	0.674616	0	MMP14	matrix metallopeptidase 14
ENSG00000157554	10.0579	-3.44299	1.1281	19.3123	0.00068232	0.0151904	-1	-4.35351	1.41768	-1	-4.12315	1.64514	-1	-3.82044	1.40011	-1	ERG	ETS transcription factor ERG
ENSG00000157557	75.9058	-1.76331	0.665347	13.705	0.00829873	0.0899901	-1	-0.748287	0.809124	0	-1.83016	0.955673	-1	-0.0370056	0.78997	0	ETS2	ETS proto-oncogene 2, transcription factor
ENSG00000157657	160.804	-0.441817	0.750597	84.1619	2.28439e-17	1.05681e-14	0	-2.29401	0.934913	-1	-1.06859	1.07678	0	3.8202	0.889851	1	ZNF618	zinc finger protein 618
ENSG00000158106	865.373	1.22232	0.911052	26.3238	2.72254e-05	0.00109404	0	-2.02151	1.1133	-1	3.94606	1.30207	1	1.11115	1.08505	0	RHPN1	rhophilin Rho GTPase binding protein 1
ENSG00000158125	158.513	-0.0478536	0.597604	68.8817	3.90877e-14	9.45513e-12	0	0.0164438	0.72794	0	4.14815	0.846236	1	-0.204839	0.713997	0	XDH	xanthine dehydrogenase
ENSG00000158161	1403.76	-0.384114	0.48771	21.0958	0.000303111	0.00803591	0	-0.114099	0.593902	0	1.80986	0.697089	1	-0.510546	0.581051	0	EYA3	EYA transcriptional coactivator and phosphatase 3
ENSG00000158201	1612.69	1.05466	0.517131	15.3311	0.0040615	0.0559837	0	0.492218	0.629685	0	2.52405	0.738995	1	1.06591	0.615812	0	ABHD3	abhydrolase domain containing 3
ENSG00000158246	2.3882	-2.31249	1.5522	14.1086	0.00695642	0.0809248	-1	-0.0809739	1.81129	0	0.528039	2.06148	0	2.17192	1.7036	1	TENT5B	terminal nucleotidyltransferase 5B
ENSG00000158258	1236.86	3.85897	1.03696	21.4464	0.000258242	0.00700699	1	0.168627	1.26282	0	0.0199774	1.48321	0	2.26626	1.23429	1	CLSTN2	calsyntenin 2
ENSG00000158286	1010.08	-0.576219	0.784015	13.8633	0.00774428	0.0864263	0	-0.888305	0.954866	0	-0.0176285	1.12122	0	-3.45544	0.935846	-1	RNF207	ring finger protein 207
ENSG00000158292	48.5802	-2.45962	0.603029	28.0166	1.23768e-05	0.000552227	-1	-3.08672	0.746361	-1	-2.32858	0.866265	-1	-2.25733	0.724321	-1	GPR153	G protein-coupled receptor 153
ENSG00000158321	109.064	-2.58012	1.10131	33.4961	9.45299e-07	5.71658e-05	-1	-1.78666	1.34083	-1	1.99012	1.56638	1	1.94555	1.30496	1	AUTS2	AUTS2, activator of transcription and developmental regulator
ENSG00000158352	156.67	-0.217093	0.701731	45.4812	3.1578e-09	3.36801e-07	0	-0.434758	0.856229	0	-0.118439	1.00086	0	3.17323	0.83175	1	SHROOM4	shroom family member 4
ENSG00000158402	223.051	3.14848	0.668581	15.9629	0.00306936	0.0458882	1	2.87448	0.809891	1	2.58651	0.94739	1	2.12688	0.793454	1	CDC25C	cell division cycle 25C
ENSG00000158457	124.687	-2.15599	0.859097	17.8519	0.00131909	0.0249534	-1	-2.49967	1.05406	-1	-4.53077	1.25941	-1	-0.55497	1.02359	0	TSPAN33	tetraspanin 33
ENSG00000158458	349.863	2.97895	0.822374	30.6467	3.61384e-06	0.000187322	1	-1.75744	1.02263	-1	0.984544	1.17395	0	3.01506	0.97857	1	NRG2	neuregulin 2
ENSG00000158473	1153.54	1.50389	0.805625	25.5741	3.85592e-05	0.00145142	1	1.61288	0.980811	1	-5.52388	1.18557	-1	2.29944	0.959236	1	CD1D	CD1d molecule
ENSG00000158528	559.032	-0.488665	1.02072	41.6578	1.96406e-08	1.73899e-06	0	-1.91212	1.24752	-1	-0.647543	1.45989	0	3.89342	1.21104	1	PPP1R9A	protein phosphatase 1 regulatory subunit 9A
ENSG00000158813	186.87	-2.44193	0.593707	92.9507	3.10798e-19	1.88568e-16	-1	-0.486033	0.720407	0	2.71225	0.841637	1	0.121829	0.70342	0	EDA	ectodysplasin A
ENSG00000158825	18.4533	-3.81792	1.12988	15.4278	0.00389149	0.0544102	-1	-2.36455	1.36984	-1	-1.83426	1.60439	-1	-2.03863	1.33776	-1	CDA	cytidine deaminase
ENSG00000158865	26.0224	-0.652149	0.684025	20.4569	0.000405651	0.0102358	0	-0.0216175	0.817823	0	-1.46463	0.978884	0	1.57406	0.798347	1	SLC5A11	solute carrier family 5 member 11
ENSG00000158966	48.5812	1.70051	0.938974	20.4565	0.000405726	0.0102358	1	-0.544263	1.15869	0	-0.613219	1.36429	0	3.31291	1.10614	1	CACHD1	cache domain containing 1
ENSG00000159189	136.471	8.96805	1.72315	26.3006	2.75205e-05	0.00110264	1	7.22154	1.93872	1	10.8707	2.15211	1	11.3934	1.90385	1	C1QC	complement C1q C chain
ENSG00000159212	42.3862	-2.38152	0.770307	23.2285	0.000113985	0.00359949	-1	-2.97552	0.950665	-1	-1.09107	1.09875	0	-0.241765	0.911904	0	CLIC6	chloride intracellular channel 6
ENSG00000159217	216.853	-0.211065	0.724064	50.4659	2.8861e-10	3.58438e-08	0	-0.0189877	0.881516	0	-0.148135	1.03379	0	3.54095	0.858778	1	IGF2BP1	insulin like growth factor 2 mRNA binding protein 1
ENSG00000159307	951.633	2.01228	0.850931	27.9302	1.28858e-05	0.000571663	1	-2.19695	1.03869	-1	1.7169	1.21642	1	-0.858386	1.01458	0	SCUBE1	signal peptide, CUB domain and EGF like domain containing 1
ENSG00000159335	294.399	0.80087	0.896821	21.4165	0.000261798	0.00709826	0	-3.14778	1.10044	-1	-2.9134	1.28926	-1	-0.614762	1.0694	0	PTMS	parathymosin
ENSG00000159339	121.937	-2.42316	0.678657	18.7965	0.000861694	0.0181304	-1	-1.97237	0.826532	-1	-2.07952	0.970842	-1	-1.20977	0.807975	0	PADI4	peptidyl arginine deiminase 4
ENSG00000159363	2044.55	0.269492	0.444885	69.9866	2.28463e-14	5.83133e-12	0	0.533285	0.541722	0	3.62236	0.635605	1	0.560578	0.529844	0	ATP13A2	ATPase cation transporting 13A2
ENSG00000159399	1004.95	0.585887	0.804571	28.4528	1.00961e-05	0.000461874	0	-2.04444	0.980781	-1	-2.77364	1.15359	-1	2.1588	0.957965	1	HK2	hexokinase 2
ENSG00000159556	316.289	1.85219	1.12752	14.9858	0.00473084	0.0621541	1	-0.059447	1.37693	0	-4.59599	1.64405	-1	-0.128305	1.34655	0	ISL2	ISL LIM homeobox 2
ENSG00000159640	79.3061	-1.64428	0.41952	54.4471	4.24198e-11	5.94681e-09	-1	-1.25743	0.512261	0	1.1218	0.591052	0	-1.4766	0.504868	0	ACE	angiotensin I converting enzyme
ENSG00000159674	818.598	-1.94064	0.571864	33.1701	1.10243e-06	6.49632e-05	-1	-1.86585	0.697072	-1	0.553376	0.817427	0	-2.61783	0.682394	-1	SPON2	spondin 2
ENSG00000159712	32.5221	-0.0210007	0.812332	14.2754	0.0064661	0.0771223	0	-2.38667	1.01619	-1	-2.38069	1.19632	-1	0.804195	0.965149	0	ENSG00000159712	NA
ENSG00000159904	8.31429	-1.60335	1.19238	13.5358	0.00893379	0.0943068	-1	-2.76097	1.51777	-1	-1.03648	1.69898	0	1.5601	1.39238	1	ZNF890P	zinc finger protein 890, pseudogene
ENSG00000160255	276.335	-3.14794	0.652877	37.954	1.14529e-07	8.75771e-06	-1	-3.07497	0.796058	-1	-1.76096	0.933181	-1	-1.36235	0.776905	0	ITGB2	integrin subunit beta 2
ENSG00000160791	204.452	-1.59702	1.12335	44.482	5.09462e-09	5.22304e-07	-1	-4.73282	1.40814	-1	3.64947	1.60269	1	-5.48209	1.38401	-1	CCR5	C-C motif chemokine receptor 5 (gene/pseudogene)
ENSG00000160838	45.4099	1.54214	0.833303	13.3418	0.00972102	0.0994953	1	-0.977085	1.0338	0	1.41615	1.17863	0	2.22959	0.987213	1	LRRC71	leucine rich repeat containing 71
ENSG00000160862	489.531	4.4223	1.37908	43.6282	7.66416e-09	7.46449e-07	1	1.56426	1.68097	1	6.45686	1.92865	1	9.38961	1.61734	1	AZGP1	alpha-2-glycoprotein 1, zinc-binding
ENSG00000161647	24.849	-3.20885	0.611533	87.6357	4.18405e-18	2.18101e-15	-1	-2.51401	0.754933	-1	-3.33765	0.909956	-1	0.826693	0.703428	0	MPP3	membrane palmitoylated protein 3
ENSG00000161664	155.948	-0.0824347	0.456051	29.3137	6.75032e-06	0.000323613	0	1.7768	0.552061	1	-0.270404	0.651446	0	0.65523	0.541752	0	ASB16	ankyrin repeat and SOCS box containing 16
ENSG00000161791	1942.57	2.4833	0.760201	27.9005	1.30659e-05	0.00057726	1	4.9358	0.925013	1	3.00381	1.0861	1	2.30712	0.904898	1	FMNL3	formin like 3
ENSG00000161905	56.2832	0.459098	0.910408	20.3446	0.000426948	0.0106406	0	0.186142	1.10734	0	3.77748	1.28555	1	1.75282	1.0775	1	ALOX15	arachidonate 15-lipoxygenase
ENSG00000161944	19.8065	-2.3154	0.898594	41.0552	2.61796e-08	2.27443e-06	-1	-1.15845	1.08983	0	2.75599	1.24298	1	-0.401497	1.05669	0	ASGR2	asialoglycoprotein receptor 2
ENSG00000161958	96.833	0.0986472	0.538807	25.1309	4.73513e-05	0.00172148	0	1.93197	0.652419	1	-0.441278	0.771039	0	-0.455005	0.645757	0	FGF11	fibroblast growth factor 11
ENSG00000162105	662.963	1.85324	0.956693	19.9402	0.000513153	0.0122842	1	-0.479563	1.16583	0	4.11116	1.36597	1	3.34293	1.13845	1	SHANK2	SH3 and multiple ankyrin repeat domains 2
ENSG00000162188	56.0211	2.36327	0.541437	17.7424	0.00138564	0.0257055	1	2.26828	0.649816	1	1.5103	0.75555	1	1.52269	0.640156	1	GNG3	G protein subunit gamma 3
ENSG00000162337	717.039	-0.349209	0.607279	24.3967	6.65037e-05	0.00229171	0	-3.38675	0.742574	-1	-0.303792	0.86838	0	-1.22032	0.723999	0	LRP5	LDL receptor related protein 5
ENSG00000162374	2.28345	-1.69235	2.07175	15.2142	0.00427699	0.058174	-1	-0.22962	2.52216	0	4.89704	2.7511	1	-1.15111	2.50149	0	ELAVL4	ELAV like RNA binding protein 4
ENSG00000162383	18.6109	1.47652	1.69395	36.9085	1.88122e-07	1.3625e-05	0	-0.771144	2.12864	0	-1.40749	2.61229	0	6.95237	1.91028	1	SLC1A7	solute carrier family 1 member 7
ENSG00000162407	491.912	-1.98609	0.553814	17.1561	0.0018025	0.0313047	-1	-1.34423	0.674557	0	-0.536467	0.791668	0	-1.36656	0.659816	0	PLPP3	phospholipid phosphatase 3
ENSG00000162409	56.4577	-0.518234	0.533199	33.2224	1.07555e-06	6.37569e-05	0	-0.578734	0.649687	0	-0.384459	0.758375	0	1.72844	0.627202	1	PRKAA2	protein kinase AMP-activated catalytic subunit alpha 2
ENSG00000162496	29.5415	0.862357	0.781685	27.5535	1.53604e-05	0.000661033	0	-0.827752	0.970538	0	3.72904	1.0868	1	1.01934	0.924375	0	DHRS3	dehydrogenase/reductase 3
ENSG00000162543	60.7999	-2.61025	0.994621	56.4438	1.61846e-11	2.47518e-09	-1	-3.71669	1.26095	-1	-5.33521	1.54855	-1	2.63722	1.18084	1	UBXN10	UBX domain protein 10
ENSG00000162571	26.2668	-2.43218	0.58083	28.9713	7.92319e-06	0.000373551	-1	-1.68497	0.709698	-1	-2.06733	0.837671	-1	-3.07453	0.717222	-1	TTLL10	tubulin tyrosine ligase like 10
ENSG00000162591	132.317	-4.11726	0.697278	51.8196	1.5046e-10	1.94026e-08	-1	-3.88744	0.852505	-1	-3.79369	1.0013	-1	-2.85035	0.830393	-1	MEGF6	multiple EGF like domains 6
ENSG00000162595	37.8673	-1.63902	1.96054	17.7254	0.0013963	0.025848	-1	-1.75685	2.39431	-1	-6.84667	3.12955	-1	3.89792	2.31692	1	DIRAS3	DIRAS family GTPase 3
ENSG00000162599	799.394	1.03605	0.825425	28.3508	1.05887e-05	0.000483811	0	-2.09924	1.00764	-1	3.59097	1.17954	1	0.630518	0.983125	0	NFIA	nuclear factor I A
ENSG00000162627	14.2494	-2.25009	0.954034	37.6243	1.33944e-07	1.00553e-05	-1	-3.29083	1.24691	-1	-0.374443	1.32924	0	2.12042	1.11607	1	SNX7	sorting nexin 7
ENSG00000162631	161.197	-1.826	0.769097	13.8113	0.00792218	0.0876794	-1	0.0205905	0.935581	0	-0.719508	1.09915	0	-2.55143	0.919895	-1	NTNG1	netrin G1
ENSG00000162636	705.777	0.678619	0.409652	14.825	0.00507838	0.0653137	0	0.556174	0.498687	0	1.42009	0.584665	0	1.59744	0.487186	1	FAM102B	family with sequence similarity 102 member B
ENSG00000162722	285.09	-0.953525	0.535905	78.1158	4.36581e-16	1.57513e-13	0	-1.30406	0.654313	0	-0.73305	0.765511	0	2.43463	0.635806	1	TRIM58	tripartite motif containing 58
ENSG00000162739	964.522	0.704048	0.729935	17.7256	0.00139614	0.025848	0	-1.72857	0.889577	-1	-2.43306	1.04573	-1	-0.295747	0.869623	0	SLAMF6	SLAM family member 6
ENSG00000162746	512.798	3.93145	0.951833	29.8547	5.23939e-06	0.000260631	1	6.62547	1.15434	1	2.61793	1.35372	1	3.73764	1.12931	1	FCRLB	Fc receptor like B
ENSG00000162869	708.83	-0.259087	0.476422	14.0874	0.00702132	0.0814095	0	0.364194	0.579929	0	1.52889	0.680435	1	-0.137406	0.567605	0	PPP1R21	protein phosphatase 1 regulatory subunit 21
ENSG00000162873	175.604	-2.26741	1.12727	20.9602	0.00032248	0.00844058	-1	0.806138	1.37223	0	-4.56397	1.62876	-1	-3.19896	1.34725	-1	KLHDC8A	kelch domain containing 8A
ENSG00000162889	14793.3	1.32337	0.495531	16.9833	0.00194741	0.0331617	0	0.879791	0.603412	0	0.585694	0.708706	0	2.25341	0.590156	1	MAPKAPK2	mitogen-activated protein kinase-activated protein kinase 2
ENSG00000162892	43.9391	-2.38632	0.976718	15.7213	0.00341694	0.0495537	-1	-1.14251	1.18559	0	-0.230835	1.38855	0	0.736318	1.15485	0	IL24	interleukin 24
ENSG00000162894	319.669	-2.30591	0.942464	16.9014	0.00202006	0.0340448	-1	-0.984323	1.14718	0	0.160879	1.34673	0	0.804238	1.12137	0	FCMR	Fc fragment of IgM receptor
ENSG00000162981	27.8064	-0.727029	0.552427	18.191	0.0011324	0.0222808	0	-2.21118	0.700645	-1	-0.889696	0.790886	0	0.529727	0.652956	0	FAM84A	family with sequence similarity 84 member A
ENSG00000162989	241.802	0.118706	0.633673	20.3166	0.000432413	0.0107457	0	1.89212	0.768596	1	-0.621751	0.907478	0	-0.909649	0.758672	0	KCNJ3	potassium voltage-gated channel subfamily J member 3
ENSG00000163053	564.108	1.78749	0.906862	16.1716	0.00279729	0.042958	1	0.0704784	1.10424	0	-2.54861	1.30522	-1	2.41785	1.07936	1	SLC16A14	solute carrier family 16 member 14
ENSG00000163069	283.997	0.321266	0.910124	16.4541	0.0024666	0.0394337	0	0.761285	1.10702	0	0.178335	1.3002	0	2.96133	1.08214	1	SGCB	sarcoglycan beta
ENSG00000163126	337.059	0.0673482	0.431807	66.6687	1.14497e-13	2.55274e-11	0	-0.121971	0.526293	0	3.14261	0.614232	1	-0.106491	0.514734	0	ANKRD23	ankyrin repeat domain 23
ENSG00000163141	181.955	1.82787	0.503938	13.4521	0.00926566	0.096523	1	1.60713	0.611165	1	1.44842	0.715256	0	0.807188	0.600237	0	BNIPL	BCL2 interacting protein like
ENSG00000163220	659.872	-3.70619	1.05839	18.0454	0.00120913	0.0233438	-1	-1.96674	1.28848	-1	-2.48394	1.51342	-1	-1.16005	1.26011	0	S100A9	S100 calcium binding protein A9
ENSG00000163221	126.183	-3.77443	1.22504	14.6402	0.00550868	0.0691106	-1	-2.22619	1.49115	-1	-2.5623	1.7506	-1	-0.889551	1.45711	0	S100A12	S100 calcium binding protein A12
ENSG00000163288	2.8598	1.45114	1.67938	37.3877	1.49862e-07	1.1115e-05	0	1.35738	2.02576	0	3.06555	2.0976	1	6.42088	1.73671	1	GABRB1	gamma-aminobutyric acid type A receptor beta1 subunit
ENSG00000163346	8678.16	0.55202	0.506119	27.6683	1.456e-05	0.000632471	0	1.16193	0.616287	0	2.95958	0.723754	1	1.4639	0.602763	0	PBXIP1	PBX homeobox interacting protein 1
ENSG00000163352	16.3961	0.944294	0.662521	14.4235	0.00605922	0.0739129	0	1.04672	0.781869	0	2.90116	0.872465	1	0.888158	0.788571	0	LENEP	lens epithelial protein
ENSG00000163376	2100.14	0.942266	0.582227	16.1074	0.00287842	0.0437316	0	2.00095	0.70878	1	0.704162	0.832421	0	2.28991	0.69325	1	KBTBD8	kelch repeat and BTB domain containing 8
ENSG00000163507	650.083	1.00584	0.561286	19.5781	0.000604852	0.01393	0	1.15703	0.682707	0	3.09193	0.800581	1	1.5904	0.667831	1	CIP2A	cell proliferation regulating inhibitor of protein phosphatase 2A
ENSG00000163518	55.1654	2.76906	1.36076	14.6333	0.00552551	0.0692748	1	4.81933	1.62819	1	-1.16044	1.94834	0	0.9111	1.64199	0	FCRL4	Fc receptor like 4
ENSG00000163536	582.034	2.22969	0.844637	13.7947	0.00797982	0.088054	1	1.50793	1.02858	1	0.149178	1.20811	0	3.43666	1.00509	1	SERPINI1	serpin family I member 1
ENSG00000163554	68.4546	-2.29014	1.08266	14.0154	0.00724594	0.082926	-1	-5.17004	1.34561	-1	-1.07862	1.54651	0	-0.988587	1.28953	0	SPTA1	spectrin alpha, erythrocytic 1
ENSG00000163577	62.8369	-0.446689	0.441745	36.7906	1.98938e-07	1.42965e-05	0	0.0415029	0.53706	0	-0.624218	0.632212	0	1.57787	0.519698	1	EIF5A2	eukaryotic translation initiation factor 5A2
ENSG00000163599	10.1186	2.11758	1.01048	18.0975	0.00118113	0.0229227	1	2.1386	1.17984	1	4.66918	1.29938	1	3.2584	1.13859	1	CTLA4	cytotoxic T-lymphocyte associated protein 4
ENSG00000163606	332.73	-1.05207	0.776429	71.4362	1.12905e-14	2.98472e-12	0	0.290646	0.945056	0	4.70378	1.10649	1	-1.98857	0.929388	-1	CD200R1	CD200 receptor 1
ENSG00000163618	46.5239	-1.23546	0.451186	26.2977	2.75585e-05	0.00110264	0	-1.82604	0.557735	-1	-1.5854	0.650333	-1	0.13967	0.534081	0	CADPS	calcium dependent secretion activator
ENSG00000163624	98.0871	-0.399948	0.77633	42.4673	1.3346e-08	1.23794e-06	0	-1.58252	0.955315	-1	1.21024	1.10232	0	2.89077	0.919727	1	CDS1	CDP-diacylglycerol synthase 1
ENSG00000163625	705.905	0.65709	0.926195	17.4834	0.00155652	0.0279238	0	0.876887	1.12774	0	1.6855	1.32363	1	3.58556	1.10249	1	WDFY3	WD repeat and FYVE domain containing 3
ENSG00000163637	1152.26	3.2671	0.68631	22.7007	0.00014531	0.00442355	1	2.35225	0.834644	1	4.35727	0.978787	1	3.93422	0.815989	1	PRICKLE2	prickle planar cell polarity protein 2
ENSG00000163697	517.583	1.6187	0.745159	19.2535	0.000700726	0.0154552	1	-0.437927	0.909311	0	3.21349	1.06375	1	2.37183	0.886826	1	APBB2	amyloid beta precursor protein binding family B member 2
ENSG00000163710	5.6319	-1.45715	0.895386	20.7772	0.000350562	0.00909202	0	-1.37973	1.13175	0	-4.64039	1.866	-1	1.11778	1.04249	0	PCOLCE2	procollagen C-endopeptidase enhancer 2
ENSG00000163751	6.95745	-5.99244	1.34803	30.9487	3.13601e-06	0.000165569	-1	-6.23947	1.77717	-1	-6.06465	2.09101	-1	-4.83126	1.61865	-1	CPA3	carboxypeptidase A3
ENSG00000163754	1592.02	1.22466	0.402376	22.5587	0.000155102	0.0046448	0	0.584616	0.489987	0	-0.374638	0.575718	0	1.68335	0.478999	1	GYG1	glycogenin 1
ENSG00000163823	621.829	0.738312	1.03707	48.5591	7.21606e-10	8.5053e-08	0	0.451191	1.26262	0	6.63817	1.4791	1	2.44703	1.23311	1	CCR1	C-C motif chemokine receptor 1
ENSG00000163825	4.65802	1.03517	1.32546	18.8916	0.000825446	0.0175472	0	0.762033	1.55684	0	4.83231	1.65792	1	2.1037	1.49697	1	RTP3	receptor transporter protein 3
ENSG00000163888	37.4773	3.68805	0.993431	18.516	0.000978045	0.0199986	1	1.47275	1.19754	0	0.25972	1.41846	0	2.33955	1.16647	1	CAMK2N2	calcium/calmodulin dependent protein kinase II inhibitor 2
ENSG00000163947	1926.63	1.93662	0.750011	13.733	0.00819797	0.0892898	1	0.701202	0.913334	0	3.43366	1.07211	1	1.94077	0.893117	1	ARHGEF3	Rho guanine nucleotide exchange factor 3
ENSG00000164023	66.2026	0.0132796	0.755688	36.5407	2.23962e-07	1.5879e-05	0	-0.104584	0.92217	0	1.98489	1.06685	1	3.2038	0.891161	1	SGMS2	sphingomyelin synthase 2
ENSG00000164032	3061.41	0.414504	0.49037	13.7778	0.00803897	0.0885268	0	0.667125	0.597075	0	0.643471	0.70118	0	1.73788	0.583921	1	H2AFZ	H2A histone family member Z
ENSG00000164039	173.627	0.402689	0.476337	25.1942	4.59833e-05	0.00168276	0	1.61139	0.577834	1	-0.945715	0.684839	0	1.53924	0.565395	1	BDH2	3-hydroxybutyrate dehydrogenase 2
ENSG00000164050	290.642	0.864615	0.789957	14.3455	0.00627035	0.0756901	0	-0.0130766	0.962666	0	-0.845757	1.13125	0	-2.0583	0.945373	-1	PLXNB1	plexin B1
ENSG00000164099	314.209	1.95437	0.46772	18.2856	0.00108513	0.021615	1	2.3157	0.566638	1	2.55361	0.662299	1	2.40014	0.55484	1	PRSS12	serine protease 12
ENSG00000164100	32.2677	-1.3214	0.52876	15.5326	0.00371493	0.0526578	0	-1.91339	0.658145	-1	-2.58779	0.785141	-1	-0.826953	0.633001	0	NDST3	N-deacetylase and N-sulfotransferase 3
ENSG00000164116	393.774	1.29666	1.33985	35.9842	2.91538e-07	2.00554e-05	0	-4.118	1.6801	-1	6.45317	1.90741	1	2.85146	1.59277	1	GUCY1A1	guanylate cyclase 1 soluble subunit alpha 1
ENSG00000164118	1467.79	1.29317	0.363496	15.1539	0.0043924	0.0591998	0	1.80194	0.442243	1	1.25755	0.519123	0	1.3521	0.432708	0	CEP44	centrosomal protein 44
ENSG00000164120	39.4436	-7.05712	1.46414	50.4906	2.85201e-10	3.55398e-08	-1	-4.53209	1.74371	-1	-8.65798	2.45246	-1	0.550677	1.6675	0	HPGD	15-hydroxyprostaglandin dehydrogenase
ENSG00000164181	803.567	2.59824	0.62548	36.4771	2.30814e-07	1.63204e-05	1	-0.74068	0.763245	0	0.264346	0.894462	0	2.02992	0.744265	1	ELOVL7	ELOVL fatty acid elongase 7
ENSG00000164199	273.096	-0.162656	0.464102	30.7943	3.3719e-06	0.000176014	0	0.134701	0.564574	0	2.33241	0.660314	1	-0.0333642	0.552986	0	ADGRV1	adhesion G protein-coupled receptor V1
ENSG00000164220	176.181	-0.550395	0.532835	13.913	0.00757804	0.0851649	0	-1.85472	0.652124	-1	0.653536	0.759735	0	-0.707377	0.636236	0	F2RL2	coagulation factor II thrombin receptor like 2
ENSG00000164236	3307.72	3.70895	1.23376	16.4092	0.00251648	0.0399721	1	1.25901	1.50222	0	5.20514	1.76398	1	0.69708	1.46947	0	ANKRD33B	ankyrin repeat domain 33B
ENSG00000164330	57.9114	-1.99038	0.70876	22.465	0.000161923	0.00479039	-1	-3.49669	0.880296	-1	-3.6851	1.0333	-1	-2.27363	0.850523	-1	EBF1	EBF transcription factor 1
ENSG00000164404	127.064	2.31539	0.46681	24.9438	5.16364e-05	0.0018572	1	1.39373	0.565572	0	1.7595	0.656113	1	1.16929	0.556265	0	GDF9	growth differentiation factor 9
ENSG00000164418	109.23	-0.291543	0.467491	45.5352	3.07705e-09	3.29137e-07	0	-0.259756	0.570343	0	2.61968	0.660219	1	0.396274	0.555196	0	GRIK2	glutamate ionotropic receptor kainate type subunit 2
ENSG00000164465	857.651	0.96797	0.484842	14.7685	0.00520619	0.0662883	0	-0.0625563	0.590786	0	1.82769	0.692486	1	1.38515	0.577156	0	DCBLD1	discoidin, CUB and LCCL domain containing 1
ENSG00000164484	164.798	1.44546	0.763787	15.4421	0.00386692	0.0541753	0	-0.795567	0.936056	0	1.61171	1.08866	1	2.34033	0.908092	1	TMEM200A	transmembrane protein 200A
ENSG00000164574	2361.03	0.59964	0.456006	24.5664	6.14865e-05	0.00215087	0	-0.470222	0.555411	0	2.14937	0.651835	1	0.139802	0.543143	0	GALNT10	polypeptide N-acetylgalactosaminyltransferase 10
ENSG00000164620	248.065	0.502663	0.507399	13.4468	0.00928692	0.0966832	0	-0.640783	0.61939	0	-1.61369	0.730566	-1	0.0432078	0.604779	0	RELL2	RELT like 2
ENSG00000164626	27.5911	-1.57479	1.20385	46.5961	1.8508e-09	2.04472e-07	-1	-3.86649	1.56052	-1	-3.32828	1.78039	-1	3.35989	1.39085	1	KCNK5	potassium two pore domain channel subfamily K member 5
ENSG00000164683	94.9701	0.69469	1.03142	13.6352	0.00855528	0.0916442	0	-1.94527	1.26316	-1	-1.33703	1.47881	0	-3.58775	1.25812	-1	HEY1	hes related family bHLH transcription factor with YRPW motif 1
ENSG00000164687	226.48	-0.00853466	0.753593	18.3354	0.00106106	0.0213001	0	-0.439421	0.917981	0	-1.26491	1.08022	0	2.0591	0.896101	1	FABP5	fatty acid binding protein 5
ENSG00000164742	180.691	0.896623	0.693115	29.9292	5.05965e-06	0.000253051	0	1.15378	0.841614	0	4.01944	0.98325	1	2.34773	0.821676	1	ADCY1	adenylate cyclase 1
ENSG00000164749	63.2408	1.93988	0.821652	22.6347	0.000149777	0.00452141	1	-0.384227	1.01237	0	2.51901	1.15595	1	3.52095	0.96995	1	HNF4G	hepatocyte nuclear factor 4 gamma
ENSG00000164821	31.6707	-4.54181	1.39279	21.7544	0.000224289	0.00628383	-1	-5.27234	1.7125	-1	-5.02399	2.01043	-1	-5.60314	1.69227	-1	DEFA4	defensin alpha 4
ENSG00000164849	102.76	-0.59245	0.487595	13.716	0.00825894	0.08969	0	-1.96086	0.603126	-1	0.043558	0.695545	0	-0.171369	0.581237	0	GPR146	G protein-coupled receptor 146
ENSG00000164879	9.09253	1.10329	0.969636	17.2725	0.0017109	0.0300381	0	-3.09164	1.38065	-1	-2.6676	1.57054	-1	1.12277	1.15431	0	CA3	carbonic anhydrase 3
ENSG00000164932	824.192	-0.723145	0.815343	18.0691	0.00119631	0.0231325	0	-0.132551	0.993077	0	-2.95554	1.16942	-1	1.72504	0.97082	1	CTHRC1	collagen triple helix repeat containing 1
ENSG00000165023	169.718	0.561791	0.827404	28.7065	8.96743e-06	0.000417465	0	-0.078645	1.00927	0	4.22617	1.17778	1	1.17858	0.983621	0	DIRAS2	DIRAS family GTPase 2
ENSG00000165025	966.248	-2.0547	0.914926	31.1973	2.79042e-06	0.000148168	-1	-4.22733	1.11593	-1	1.16798	1.30829	0	-3.89349	1.09086	-1	SYK	spleen associated tyrosine kinase
ENSG00000165066	19.8722	-2.56717	1.51611	27.886	1.31543e-05	0.000580263	-1	2.63148	1.81464	1	2.57221	2.11979	1	-5.65359	2.03354	-1	NKX6-3	NK6 homeobox 3
ENSG00000165124	125.16	3.48659	0.683293	27.3079	1.72236e-05	0.000734383	1	1.38627	0.830353	0	1.96591	0.964138	1	2.33213	0.806513	1	SVEP1	sushi, von Willebrand factor type A, EGF and pentraxin domain containing 1
ENSG00000165171	26.3429	-1.76492	0.831426	47.1774	1.40054e-09	1.57073e-07	-1	-1.63535	1.02794	-1	3.1206	1.15432	1	1.03574	0.97186	0	METTL27	methyltransferase like 27
ENSG00000165194	5.32748	2.08593	1.35763	26.6321	2.35909e-05	0.000960504	1	0.666339	1.62109	0	3.34304	1.64515	1	5.09458	1.46765	1	PCDH19	protocadherin 19
ENSG00000165215	61.6902	-4.31914	0.921677	39.2904	6.06749e-08	4.97911e-06	-1	-6.06765	1.17277	-1	-3.22669	1.31721	-1	-3.22057	1.10247	-1	CLDN3	claudin 3
ENSG00000165238	638.302	-1.20661	1.22875	19.6335	0.000589833	0.0136983	0	-5.49345	1.50385	-1	-0.299371	1.75737	0	-5.08405	1.46922	-1	WNK2	WNK lysine deficient protein kinase 2
ENSG00000165244	546.148	1.79134	0.778963	15.4668	0.00382479	0.0537213	1	2.16037	0.947159	1	2.99622	1.11111	1	3.64527	0.926028	1	ZNF367	zinc finger protein 367
ENSG00000165246	92.4409	-0.471605	0.619637	20.741	0.000356397	0.00920464	0	-0.0374986	0.754889	0	-1.03984	0.890188	0	1.61153	0.734825	1	NLGN4Y	neuroligin 4 Y-linked
ENSG00000165300	572.089	2.34255	0.896068	14.5639	0.00569666	0.0708922	1	-0.000264638	1.09144	0	0.501405	1.28092	0	2.94006	1.0662	1	SLITRK5	SLIT and NTRK like family member 5
ENSG00000165370	2.2692	-4.47322	1.54649	14.3664	0.00621307	0.0751949	-1	-5.29977	2.01676	-1	-5.93224	2.53388	-1	-4.29553	1.92323	-1	GPR101	G protein-coupled receptor 101
ENSG00000165383	23.404	-2.37468	0.522898	27.5721	1.52279e-05	0.000656858	-1	-1.65058	0.642884	-1	-1.25696	0.740997	0	-2.26902	0.642427	-1	LRRC18	leucine rich repeat containing 18
ENSG00000165507	3631.46	2.45448	0.89456	15.3757	0.00398213	0.055188	1	0.959221	1.08932	0	4.38345	1.27896	1	2.74663	1.0653	1	DEPP1	DEPP1, autophagy regulator
ENSG00000165568	3.56941	-3.15708	1.07451	15.142	0.00441557	0.0593608	-1	-3.95482	1.44451	-1	-1.98053	1.52974	-1	-3.32934	1.35847	-1	AKR1E2	aldo-keto reductase family 1 member E2
ENSG00000165588	46.5218	-2.05954	1.40629	135.466	2.63711e-28	5.4222e-25	-1	-2.18408	1.8169	-1	9.64841	1.67028	1	0.591725	1.54902	0	OTX2	orthodenticle homeobox 2
ENSG00000165626	73.6145	-2.42287	0.430161	167.262	4.04576e-35	1.1518e-31	-1	-2.71583	0.536975	-1	-2.37506	0.624593	-1	1.40289	0.500145	0	BEND7	BEN domain containing 7
ENSG00000165633	194.113	-0.139743	0.448588	69.0026	3.68577e-14	9.09403e-12	0	-0.498681	0.547129	0	3.08148	0.635583	1	-0.11242	0.53484	0	VSTM4	V-set and transmembrane domain containing 4
ENSG00000165655	35.6744	3.33276	0.961346	61.8824	1.16619e-12	2.16888e-10	1	1.82057	1.14598	1	2.16135	1.27692	1	6.64447	1.08325	1	ZNF503	zinc finger protein 503
ENSG00000165685	323.144	1.69379	0.651719	13.4108	0.00943368	0.0977081	1	2.32942	0.791788	1	0.434764	0.930658	0	2.65387	0.774466	1	TMEM52B	transmembrane protein 52B
ENSG00000165891	518.221	3.08065	0.985189	13.9367	0.00749979	0.0845905	1	4.62701	1.19645	1	4.2083	1.40307	1	4.51803	1.17009	1	E2F7	E2F transcription factor 7
ENSG00000165899	221.102	5.48804	1.17138	14.8258	0.00507652	0.0653137	1	4.04046	1.41382	1	2.31143	1.65547	1	4.55326	1.38034	1	OTOGL	otogelin like
ENSG00000165929	99.7192	-2.39074	0.965266	30.8963	3.21425e-06	0.000168259	-1	-3.29524	1.18488	-1	-0.0769346	1.37589	0	1.22879	1.14513	0	TC2N	tandem C2 domains, nuclear
ENSG00000166068	894.017	2.05446	0.706742	26.8571	2.12461e-05	0.000877589	1	0.52205	0.860376	0	4.45938	1.00863	1	2.45605	0.840909	1	SPRED1	sprouty related EVH1 domain containing 1
ENSG00000166073	526.454	-1.53003	0.858544	16.6261	0.00228442	0.0372945	-1	-3.20514	1.04735	-1	0.782377	1.2275	0	-2.57662	1.02371	-1	GPR176	G protein-coupled receptor 176
ENSG00000166086	176.46	0.0900162	0.546267	50.8841	2.36025e-10	2.98133e-08	0	-0.704511	0.666676	0	0.335218	0.777963	0	2.6824	0.646418	1	JAM3	junctional adhesion molecule 3
ENSG00000166106	947.503	2.68575	1.64189	19.8464	0.000535503	0.012698	1	-6.11006	2.03406	-1	-3.70848	2.35634	-1	-0.420958	1.96058	0	ADAMTS15	ADAM metallopeptidase with thrombospondin type 1 motif 15
ENSG00000166123	757.103	0.255515	0.554573	15.2959	0.00412524	0.0566303	0	1.08781	0.675199	0	-1.69016	0.794802	-1	1.16882	0.660361	0	GPT2	glutamic--pyruvic transaminase 2
ENSG00000166147	1296.65	2.35331	0.664806	47.1557	1.41522e-09	1.58239e-07	1	2.25227	0.808602	1	5.75978	0.948277	1	2.63239	0.79087	1	FBN1	fibrillin 1
ENSG00000166268	35.4549	1.55543	0.784101	13.5253	0.00897492	0.0944939	1	-1.01905	0.97128	0	0.129238	1.11847	0	0.618531	0.934475	0	MYRFL	myelin regulatory factor like
ENSG00000166289	240.308	-0.808322	0.713177	20.0379	0.00049086	0.0118709	0	-3.32973	0.875424	-1	-2.78022	1.02485	-1	-2.27121	0.852103	-1	PLEKHF1	pleckstrin homology and FYVE domain containing 1
ENSG00000166329	9.16742	-1.08259	0.859369	13.4041	0.00946111	0.0978362	0	-4.35074	1.21311	-1	-2.19969	1.25704	-1	-1.47321	1.05031	0	CCDC182	coiled-coil domain containing 182
ENSG00000166348	751.544	-0.272748	0.362505	69.7227	2.5974e-14	6.58422e-12	0	-0.0167988	0.441484	0	2.56274	0.516975	1	-0.283506	0.432087	0	USP54	ubiquitin specific peptidase 54
ENSG00000166349	24.3898	-2.63713	0.754466	22.1029	0.000191183	0.00548078	-1	-3.29925	0.934007	-1	-3.3854	1.11324	-1	-2.63426	0.911307	-1	RAG1	recombination activating 1
ENSG00000166401	277.637	-1.30639	0.871606	22.1917	0.000183555	0.00529905	0	0.599032	1.06058	0	1.7738	1.24444	1	1.91346	1.03663	1	SERPINB8	serpin family B member 8
ENSG00000166415	155.553	0.149647	0.804084	15.8319	0.0032532	0.0478721	0	-0.671851	0.979237	0	-0.248476	1.14866	0	2.20894	0.953956	1	WDR72	WD repeat domain 72
ENSG00000166444	610.752	2.32376	0.702932	14.754	0.0052397	0.0665862	1	3.07382	0.85494	1	0.843306	1.00446	0	1.5804	0.83663	1	ST5	suppression of tumorigenicity 5
ENSG00000166446	188.13	-1.87697	0.523927	95.9774	7.06107e-20	4.66661e-17	-1	-1.82371	0.641308	-1	-1.81878	0.752302	-1	1.82493	0.620804	1	CDYL2	chromodomain Y like 2
ENSG00000166510	17.9999	2.98622	0.740667	13.7512	0.00813298	0.0890546	1	2.70751	0.864111	1	3.16366	0.969325	1	2.55595	0.842806	1	CCDC68	coiled-coil domain containing 68
ENSG00000166527	11.9285	-4.05778	1.21579	16.5949	0.00231647	0.0376846	-1	-1.84381	1.45626	-1	-3.30088	1.73125	-1	-1.81932	1.42763	-1	CLEC4D	C-type lectin domain family 4 member D
ENSG00000166532	119.604	-2.37991	0.695676	35.0801	4.47273e-07	2.90924e-05	-1	-2.64882	0.853127	-1	-3.65664	1.00712	-1	0.181716	0.827464	0	RIMKLB	ribosomal modification protein rimK like family member B
ENSG00000166664	16.2135	-0.769112	0.945095	15.8928	0.00316639	0.046894	0	-1.26135	1.16278	0	0.121363	1.33509	0	1.92064	1.10659	1	CHRFAM7A	CHRNA7 (exons 5-10) and FAM7A (exons A-E) fusion
ENSG00000166669	510.105	-1.52608	0.545133	14.9106	0.00489033	0.0636215	-1	-1.41221	0.664035	0	-2.77739	0.781701	-1	-1.08121	0.649461	0	ATF7IP2	activating transcription factor 7 interacting protein 2
ENSG00000166681	80.6941	0.924315	1.10189	21.7784	0.000221841	0.0062294	0	2.79402	1.33921	1	-1.334	1.59832	0	4.60704	1.30629	1	BEX3	brain expressed X-linked 3
ENSG00000166689	1051.9	0.470121	0.819524	13.4945	0.00909606	0.0952215	0	-2.06174	0.998653	-1	0.501983	1.17188	0	-1.90449	0.977334	-1	PLEKHA7	pleckstrin homology domain containing A7
ENSG00000166813	28.9189	2.21753	1.10991	31.3456	2.60252e-06	0.000138989	1	0.36346	1.33808	0	-1.06492	1.64045	0	4.97643	1.28376	1	KIF7	kinesin family member 7
ENSG00000166825	196.423	0.136634	0.923379	17.543	0.0015155	0.027454	0	-0.240485	1.12524	0	3.46358	1.31682	1	0.672814	1.09837	0	ANPEP	alanyl aminopeptidase, membrane
ENSG00000166833	1447.31	2.01944	0.912142	15.292	0.00413243	0.0567079	1	1.44416	1.11064	0	4.44171	1.30379	1	1.29393	1.08631	0	NAV2	neuron navigator 2
ENSG00000166840	18.2622	-0.399124	0.831795	15.1115	0.00447553	0.0598422	0	0.200183	0.998287	0	1.61485	1.14936	1	2.01043	0.964356	1	GLYATL1	glycine-N-acyltransferase like 1
ENSG00000166949	2158.47	0.922536	0.600119	17.7933	0.00135434	0.0253153	0	1.83596	0.730575	1	2.83673	0.857867	1	0.0778302	0.714842	0	SMAD3	SMAD family member 3
ENSG00000166961	4.81615	0.616127	1.74892	16.0817	0.00291147	0.044071	0	-2.54732	2.26103	-1	4.87694	2.29607	1	1.82072	2.06289	1	MS4A15	membrane spanning 4-domains A15
ENSG00000166963	204.934	0.0710808	0.814871	22.1585	0.000186376	0.00535873	0	1.95613	0.991482	1	-0.535896	1.16651	0	2.80772	0.968889	1	MAP1A	microtubule associated protein 1A
ENSG00000166979	158.81	-1.5991	0.405918	37.0502	1.7589e-07	1.28143e-05	-1	-1.30863	0.495242	0	0.411726	0.5769	0	-0.368705	0.482691	0	EVA1C	eva-1 homolog C
ENSG00000167034	20.1487	-0.555859	0.82973	42.891	1.09009e-08	1.02657e-06	0	-1.59188	1.0456	-1	-0.742707	1.17804	0	2.98509	0.963744	1	NKX3-1	NK3 homeobox 1
ENSG00000167037	101.079	-0.128433	0.385774	60.7948	1.97454e-12	3.49654e-10	0	0.132773	0.468855	0	2.64024	0.540225	1	-0.0882651	0.46082	0	SGSM1	small G protein signaling modulator 1
ENSG00000167106	3156.62	0.266804	0.5632	15.2218	0.00426261	0.0580638	0	1.6829	0.685728	1	1.55207	0.805336	1	-0.18647	0.670845	0	FAM102A	family with sequence similarity 102 member A
ENSG00000167107	313.568	-0.590795	0.422238	14.8872	0.00494091	0.0640277	0	-0.524427	0.514961	0	-2.55094	0.61019	-1	-0.662411	0.503717	0	ACSF2	acyl-CoA synthetase family member 2
ENSG00000167136	403.768	1.9934	0.540489	15.5262	0.00372552	0.0527033	1	1.01557	0.657997	0	0.704072	0.77186	0	1.17186	0.643471	0	ENDOG	endonuclease G
ENSG00000167165	2.48164	2.72016	1.34702	14.5244	0.00579656	0.0716535	1	-0.595479	1.78342	0	0.425757	1.88844	0	3.34238	1.49542	1	UGT1A6	UDP glucuronosyltransferase family 1 member A6
ENSG00000167178	523.309	4.22744	1.18658	13.9256	0.00753638	0.0848817	1	1.51864	1.4457	1	0.0881298	1.69745	0	3.31681	1.4119	1	ISLR2	immunoglobulin superfamily containing leucine rich repeat 2
ENSG00000167202	2041.99	1.71593	0.497138	18.6876	0.000905139	0.0188198	1	1.00673	0.605301	0	2.44115	0.710471	1	0.631723	0.592138	0	TBC1D2B	TBC1 domain family member 2B
ENSG00000167210	8.29491	-1.89882	0.798821	13.3476	0.00969642	0.0993696	-1	-2.4783	1.01101	-1	-1.93948	1.15837	-1	-0.267037	0.940621	0	LOXHD1	lipoxygenase homology domains 1
ENSG00000167291	259.867	-0.894931	0.808081	21.4097	0.000262606	0.00711496	0	1.2378	0.983993	0	-3.2887	1.16521	-1	1.14759	0.962297	0	TBC1D16	TBC1 domain family member 16
ENSG00000167513	439.233	0.567239	0.687182	16.2592	0.00269032	0.0419641	0	0.760456	0.836062	0	1.07504	0.981096	0	2.61299	0.817243	1	CDT1	chromatin licensing and DNA replication factor 1
ENSG00000167552	411.053	-1.70665	0.852993	27.1788	1.82905e-05	0.000773053	-1	0.188858	1.03828	0	-0.152292	1.21937	0	2.07345	1.01485	1	TUBA1A	tubulin alpha 1a
ENSG00000167613	299.718	-1.14254	0.445785	87.3114	4.90286e-18	2.48569e-15	0	-1.00475	0.543196	0	2.60571	0.633237	1	0.489316	0.529525	0	LAIR1	leukocyte associated immunoglobulin like receptor 1
ENSG00000167617	13.5792	3.19053	0.859658	13.509	0.00903892	0.0948753	1	2.11918	1.01969	1	2.70462	1.13616	1	2.96805	0.972947	1	CDC42EP5	CDC42 effector protein 5
ENSG00000167618	8.34753	-0.815373	1.78294	40.9325	2.77575e-08	2.40025e-06	0	-2.60518	2.19408	-1	7.12727	2.24018	1	2.82783	1.94614	1	LAIR2	leukocyte associated immunoglobulin like receptor 2
ENSG00000167619	95.4882	-0.58939	0.40989	14.3678	0.00620914	0.0751898	0	-1.44065	0.50351	0	-0.964824	0.588066	0	-1.52436	0.495144	-1	TMEM145	transmembrane protein 145
ENSG00000167641	46.2909	-1.23988	1.12092	17.9719	0.00124979	0.0239786	0	-2.39337	1.38231	-1	-2.24853	1.63049	-1	2.43874	1.32576	1	PPP1R14A	protein phosphatase 1 regulatory inhibitor subunit 14A
ENSG00000167646	3.99964	0.183336	1.16217	21.3174	0.000273929	0.00736781	0	-2.08332	1.6416	-1	-3.91026	2.10596	-1	2.90773	1.32124	1	DNAAF3	dynein axonemal assembly factor 3
ENSG00000167693	151.786	-1.11003	0.434116	22.3034	0.000174388	0.00506998	0	0.274972	0.527613	0	-1.69327	0.625295	-1	-0.552541	0.517422	0	NXN	nucleoredoxin
ENSG00000167723	2107.44	-1.23273	0.787462	13.7406	0.00817057	0.0891725	0	-2.30554	0.959099	-1	-0.621308	1.12627	0	-3.20742	0.938306	-1	TRPV3	transient receptor potential cation channel subfamily V member 3
ENSG00000167748	10.0704	-3.23563	1.0413	37.3581	1.51985e-07	1.12499e-05	-1	-2.33233	1.25725	-1	-2.64916	1.50678	-1	1.58333	1.16036	1	KLK1	kallikrein 1
ENSG00000167850	10.6406	-0.723696	1.18549	17.3274	0.00166936	0.0295188	0	-1.97766	1.52989	-1	0.874258	1.64144	0	3.45303	1.36444	1	CD300C	CD300c molecule
ENSG00000167995	387.663	0.430054	0.437976	14.9802	0.0047424	0.0622619	0	1.5883	0.532117	1	-0.052381	0.625755	0	0.689439	0.521371	0	BEST1	bestrophin 1
ENSG00000167996	12005.3	0.59324	0.528794	17.8178	0.00133947	0.0251772	0	2.15409	0.643873	1	0.747272	0.756268	0	1.52083	0.629774	1	FTH1	ferritin heavy chain 1
ENSG00000168078	143.032	2.04562	1.08579	17.0799	0.00186504	0.0321488	1	3.1091	1.31132	1	3.08236	1.53353	1	5.18153	1.2814	1	PBK	PDZ binding kinase
ENSG00000168143	7.56946	-0.996963	2.32724	16.4698	0.00244941	0.0392097	0	-2.19628	2.87904	-1	6.37035	3.10236	1	0.666124	2.71846	0	FAM83B	family with sequence similarity 83 member B
ENSG00000168268	3196.19	-1.86328	0.712316	20.7138	0.000360846	0.00930656	-1	0.179021	0.867308	0	-2.94778	1.01905	-1	-0.454283	0.848351	0	NT5DC2	5'-nucleotidase domain containing 2
ENSG00000168269	33.8642	-0.48696	0.956127	18.4205	0.00102112	0.020719	0	-4.54286	1.28119	-1	1.06035	1.35953	0	0.512118	1.13785	0	FOXI1	forkhead box I1
ENSG00000168329	535.739	0.570856	0.994267	133.624	6.53587e-28	1.12896e-24	0	0.344438	1.21121	0	10.0666	1.3793	1	0.532404	1.17953	0	CX3CR1	C-X3-C motif chemokine receptor 1
ENSG00000168350	36.5123	-2.45131	0.760662	27.1617	1.8437e-05	0.000778053	-1	-3.05173	0.937882	-1	-4.77461	1.16445	-1	-0.622033	0.902495	0	DEGS2	delta 4-desaturase, sphingolipid 2
ENSG00000168356	55.6921	-1.29931	0.375973	21.5291	0.000248656	0.00681687	0	-1.27635	0.463252	0	-2.13217	0.55346	-1	-1.52356	0.455496	-1	SCN11A	sodium voltage-gated channel alpha subunit 11
ENSG00000168421	6064.06	-1.37886	0.424995	18.2061	0.00112471	0.0221884	0	-0.581636	0.517516	0	-0.493341	0.607825	0	-1.55488	0.506249	-1	RHOH	ras homolog family member H
ENSG00000168509	12.16	-1.05524	0.876667	13.7161	0.00825843	0.08969	0	-0.28045	1.06396	0	2.00491	1.21507	1	-0.0780203	1.04148	0	HJV	hemojuvelin BMP co-receptor
ENSG00000168542	111.501	9.54626	1.75513	14.8782	0.00496062	0.0641932	1	8.50969	2.0027	1	9.04575	2.24876	1	8.16309	1.96091	1	COL3A1	collagen type III alpha 1 chain
ENSG00000168546	14.4845	3.47941	1.50734	16.2576	0.00269224	0.0419713	1	2.0813	1.77081	1	-0.822012	2.41117	0	6.06822	1.69092	1	GFRA2	GDNF family receptor alpha 2
ENSG00000168589	4.09414	-3.22351	1.01597	26.1641	2.93225e-05	0.00116316	-1	-2.98575	1.2859	-1	-3.60371	1.57542	-1	0.405752	1.14058	0	DYNLRB2	dynein light chain roadblock-type 2
ENSG00000168661	55.9865	0.600188	0.763696	13.3517	0.00967933	0.0992883	0	-1.94232	0.95576	-1	-0.901622	1.09574	0	1.14333	0.910026	0	ZNF30	zinc finger protein 30
ENSG00000168702	22.5724	1.23582	1.68751	34.3135	6.42629e-07	4.03798e-05	0	3.76089	1.91641	1	8.4729	2.15093	1	4.15191	1.87736	1	LRP1B	LDL receptor related protein 1B
ENSG00000168710	2164.95	0.184343	0.550964	15.7136	0.00342862	0.0496793	0	1.69751	0.670779	1	-0.31459	0.788041	0	-0.176029	0.656298	0	AHCYL1	adenosylhomocysteinase like 1
ENSG00000168772	631.866	2.44024	0.692371	13.5911	0.00872103	0.0928821	1	2.81406	0.841857	1	3.51769	0.987328	1	3.07967	0.823222	1	CXXC4	CXXC finger protein 4
ENSG00000168811	178.232	0.250157	0.579016	13.9759	0.00737253	0.0836729	0	-0.0774081	0.705065	0	-2.65918	0.843961	-1	0.762152	0.688906	0	IL12A	interleukin 12A
ENSG00000168843	131.699	7.30084	1.72452	19.6316	0.000590349	0.0136983	1	4.68275	1.99092	1	-1.26245	2.67193	0	7.41451	1.96231	1	FSTL5	follistatin like 5
ENSG00000168884	717.856	0.0733595	0.406595	16.2476	0.00270426	0.0421094	0	-0.108946	0.495329	0	1.6586	0.580489	1	0.358751	0.484203	0	TNIP2	TNFAIP3 interacting protein 2
ENSG00000168924	3171.61	0.612622	0.396399	17.6903	0.00141849	0.0260926	0	0.691817	0.482625	0	0.256827	0.566825	0	1.69959	0.471973	1	LETM1	leucine zipper and EF-hand containing transmembrane protein 1
ENSG00000168952	415.104	3.1393	0.685391	32.1424	1.78908e-06	9.95696e-05	1	3.86116	0.830465	1	-1.25182	0.991454	0	2.70762	0.813332	1	STXBP6	syntaxin binding protein 6
ENSG00000168959	11.2432	3.53323	1.60061	16.2667	0.00268143	0.0419087	1	5.63933	1.80131	1	6.80187	2.0039	1	3.09245	1.83476	1	GRM5	glutamate metabotropic receptor 5
ENSG00000169026	130.796	-2.2018	0.640568	18.4104	0.00102578	0.020768	-1	-1.08949	0.779957	0	-0.315143	0.914371	0	-1.71229	0.763848	-1	SLC49A3	solute carrier family 49 member 3
ENSG00000169064	4.85733	2.42468	1.95196	18.1114	0.00117377	0.0228397	1	6.20967	2.18766	1	6.95904	2.44868	1	6.81535	2.13868	1	ZBBX	zinc finger B-box domain containing
ENSG00000169071	1586.71	3.81318	1.19233	20.3107	0.000433589	0.0107457	1	-1.90163	1.45527	-1	3.17956	1.70438	1	1.98385	1.41996	1	ROR2	receptor tyrosine kinase like orphan receptor 2
ENSG00000169218	17.5911	6.57342	1.62439	15.2751	0.00416344	0.0569855	1	4.47393	1.84154	1	4.19949	2.0445	1	5.68176	1.80358	1	RSPO1	R-spondin 1
ENSG00000169252	764.178	1.03506	0.624133	15.6886	0.00346672	0.0500598	0	0.242215	0.760231	0	2.24503	0.891834	1	-0.662825	0.744232	0	ADRB2	adrenoceptor beta 2
ENSG00000169258	169.986	-0.615977	0.76172	26.9159	2.06721e-05	0.000859634	0	-0.694747	0.928648	0	2.97538	1.08527	1	0.467333	0.906513	0	GPRIN1	G protein regulated inducer of neurite outgrowth 1
ENSG00000169282	1694.32	1.00349	0.503259	16.229	0.00272681	0.0422787	0	2.09087	0.612592	1	-0.122244	0.719825	0	1.24621	0.599268	0	KCNAB1	potassium voltage-gated channel subfamily A member regulatory beta subunit 1
ENSG00000169302	11.2605	0.349037	0.509717	16.9734	0.00195606	0.0332784	0	0.393155	0.607577	0	0.728526	0.67627	0	1.80482	0.575793	1	STK32A	serine/threonine kinase 32A
ENSG00000169403	192.442	-1.4961	0.382209	36.1655	2.67543e-07	1.85426e-05	0	-1.91525	0.468198	-1	0.196595	0.54453	0	-1.18324	0.455993	0	PTAFR	platelet activating factor receptor
ENSG00000169413	310.248	-2.56979	1.0684	37.0293	1.77641e-07	1.29165e-05	-1	-5.26422	1.32749	-1	2.21178	1.52586	1	0.295658	1.27227	0	RNASE6	ribonuclease A family member k6
ENSG00000169432	1175.33	3.04454	0.728926	30.5563	3.7705e-06	0.000194625	1	0.545822	0.88771	0	4.5037	1.04012	1	3.62781	0.867198	1	SCN9A	sodium voltage-gated channel alpha subunit 9
ENSG00000169439	19.1767	3.51432	1.13009	16.592	0.00231945	0.0377166	1	3.82105	1.27624	1	3.75685	1.42562	1	5.3965	1.24415	1	SDC2	syndecan 2
ENSG00000169508	64.9799	-3.28843	0.589078	47.5951	1.14621e-09	1.30929e-07	-1	-3.44353	0.722217	-1	-2.93498	0.84602	-1	-2.84599	0.705292	-1	GPR183	G protein-coupled receptor 183
ENSG00000169583	33.5816	-2.00011	0.871742	16.2938	0.00264926	0.0415111	-1	-2.38585	1.06961	-1	-3.89442	1.28566	-1	-3.64456	1.06157	-1	CLIC3	chloride intracellular channel 3
ENSG00000169604	88.8526	3.82498	0.789811	37.1966	1.64085e-07	1.20492e-05	1	1.84591	0.958957	1	1.59935	1.10541	1	5.24277	0.921528	1	ANTXR1	ANTXR cell adhesion molecule 1
ENSG00000169760	24.657	1.24388	1.50362	27.197	1.81363e-05	0.000768869	0	1.04576	1.78452	0	1.11059	2.07223	0	6.00005	1.71869	1	NLGN1	neuroligin 1
ENSG00000169826	1100.25	-1.24964	0.376403	16.5562	0.0023568	0.0381062	0	-0.719613	0.458357	0	-1.72453	0.538758	-1	-0.859272	0.448475	0	CSGALNACT2	chondroitin sulfate N-acetylgalactosaminyltransferase 2
ENSG00000169851	56.2297	-0.510738	1.08133	58.5865	5.74712e-12	9.45337e-10	0	-1.33035	1.32419	0	6.30054	1.47421	1	3.00448	1.24542	1	PCDH7	protocadherin 7
ENSG00000169855	533.37	0.444894	1.0499	28.2092	1.13128e-05	0.00051184	0	-0.579184	1.27962	0	4.462	1.49932	1	3.53711	1.24904	1	ROBO1	roundabout guidance receptor 1
ENSG00000169860	35.516	-0.541507	0.614144	22.2467	0.00017898	0.00519096	0	-0.499708	0.750832	0	-0.670202	0.877538	0	1.59242	0.723571	1	P2RY1	purinergic receptor P2Y1
ENSG00000169894	491.151	1.07731	1.12886	118.207	1.28972e-24	1.32591e-21	0	-2.37775	1.53205	-1	10.4409	1.54295	1	2.44622	1.32145	1	MUC3A	mucin 3A, cell surface associated
ENSG00000169896	150.166	-3.81936	0.792792	35.2993	4.03205e-07	2.66475e-05	-1	-3.12146	0.964945	-1	-1.47741	1.1305	0	-2.03137	0.942661	-1	ITGAM	integrin subunit alpha M
ENSG00000169933	175.44	2.03981	1.22795	15.4223	0.00390097	0.0545016	1	3.86256	1.49563	1	-3.54014	1.80678	-1	-0.00212435	1.47569	0	FRMPD4	FERM and PDZ domain containing 4
ENSG00000170004	266.961	-2.02613	0.692184	19.5464	0.000613615	0.0140968	-1	-2.6322	0.845588	-1	-2.62894	0.992762	-1	-0.680918	0.824301	0	CHD3	chromodomain helicase DNA binding protein 3
ENSG00000170011	320.344	0.589718	1.0767	13.5599	0.00884079	0.0936455	0	0.0850788	1.31171	0	-3.15065	1.55347	-1	3.09432	1.28151	1	MYRIP	myosin VIIA and Rab interacting protein
ENSG00000170128	19.6047	-4.3619	0.934962	43.0428	1.01384e-08	9.57204e-07	-1	-6.2726	1.28688	-1	-4.58593	1.39302	-1	-4.24329	1.13395	-1	GPR25	G protein-coupled receptor 25
ENSG00000170153	40.01	-0.392735	0.471021	62.5303	8.52036e-13	1.69096e-10	0	-0.143154	0.576236	0	-0.814249	0.681721	0	2.24589	0.548157	1	RNF150	ring finger protein 150
ENSG00000170165	28.608	1.64866	0.612399	14.1933	0.00670312	0.0789318	1	1.41353	0.735396	0	-0.918497	0.919269	0	1.1448	0.722105	0	ENSG00000170165	NA
ENSG00000170166	4.44294	-0.162367	1.93772	21.2149	0.000287067	0.00769322	0	-0.833157	2.39295	0	-2.43956	2.86402	-1	5.09534	2.14809	1	HOXD4	homeobox D4
ENSG00000170324	65.6788	-1.42402	0.731709	17.3663	0.00164049	0.0292026	0	-0.407617	0.891529	0	1.41733	1.03929	0	-1.52619	0.879451	-1	FRMPD2	FERM and PDZ domain containing 2
ENSG00000170365	385.965	1.68058	1.0119	23.7803	8.83938e-05	0.00290796	1	-2.08073	1.23824	-1	1.7207	1.44386	1	3.79484	1.20347	1	SMAD1	SMAD family member 1
ENSG00000170381	21.7113	-4.89694	0.84372	60.4921	2.28613e-12	3.95372e-10	-1	-4.648	1.04245	-1	-4.82972	1.23078	-1	-5.18116	1.05692	-1	SEMA3E	semaphorin 3E
ENSG00000170382	2641.92	1.80281	0.638125	14.3401	0.00628515	0.0757446	1	0.443358	0.777026	0	0.106895	0.912577	0	0.604394	0.760104	0	LRRN2	leucine rich repeat neuronal 2
ENSG00000170522	152.662	0.0165035	0.607891	28.2357	1.11734e-05	0.000506153	0	1.1704	0.737998	0	1.55353	0.863477	1	2.38758	0.720676	1	ELOVL6	ELOVL fatty acid elongase 6
ENSG00000170525	1678.49	-2.93931	0.502771	47.4263	1.24292e-09	1.4154e-07	-1	-2.38394	0.612297	-1	-1.97634	0.719085	-1	-2.28026	0.598895	-1	PFKFB3	6-phosphofructo-2-kinase/fructose-2,6-biphosphatase 3
ENSG00000170558	509.643	8.27705	1.69923	19.8885	0.000525359	0.0125067	1	3.9139	2.04464	1	1.3382	2.40477	0	8.88169	1.9898	1	CDH2	cadherin 2
ENSG00000170577	15.7549	6.47641	1.31342	33.8807	7.88357e-07	4.86347e-05	1	3.93724	1.52486	1	3.99598	1.66352	1	3.19792	1.49073	1	SIX2	SIX homeobox 2
ENSG00000170677	246.173	-3.73934	0.994549	44.338	5.45795e-09	5.51909e-07	-1	-0.645823	1.21117	0	1.2998	1.41448	0	1.40346	1.18162	0	SOCS6	suppressor of cytokine signaling 6
ENSG00000170684	374.264	1.20034	0.428998	18.8856	0.000827677	0.0175846	0	0.111139	0.523476	0	1.11489	0.611429	0	1.76317	0.510148	1	ZNF296	zinc finger protein 296
ENSG00000170745	826.102	7.98165	1.66103	19.9337	0.000514674	0.0122927	1	1.15972	2.02395	0	0.755831	2.35816	0	5.0552	1.96737	1	KCNS3	potassium voltage-gated channel modifier subfamily S member 3
ENSG00000170779	385.998	0.263211	0.790613	19.015	0.000780631	0.0167972	0	0.362915	0.961928	0	0.305452	1.1294	0	2.8184	0.940147	1	CDCA4	cell division cycle associated 4
ENSG00000170891	7.36015	-3.37151	1.64674	16.158	0.00281429	0.043137	-1	-5.38029	2.11725	-1	1.03291	2.24339	0	-4.73664	2.06324	-1	CYTL1	cytokine like 1
ENSG00000170921	632.658	0.115407	0.649996	20.5978	0.000380437	0.0097372	0	-1.53097	0.792752	-1	-2.41731	0.933044	-1	1.17924	0.773885	0	TANC2	tetratricopeptide repeat, ankyrin repeat and coiled-coil containing 2
ENSG00000170927	112.536	0.614755	0.824376	16.8832	0.00203664	0.0342307	0	2.76531	0.998218	1	-1.05672	1.18288	0	1.35247	0.979422	0	PKHD1	PKHD1, fibrocystin/polyductin
ENSG00000170954	51.0026	-0.633738	0.486693	39.4799	5.54453e-08	4.57157e-06	0	-0.427651	0.593425	0	-0.747783	0.69802	0	1.70675	0.570819	1	ZNF415	zinc finger protein 415
ENSG00000170962	96.04	-2.04773	0.809416	22.5438	0.00015617	0.00466492	-1	-0.234835	0.981684	0	-3.70954	1.18103	-1	0.376558	0.959777	0	PDGFD	platelet derived growth factor D
ENSG00000170965	8.90248	-0.0487407	1.32384	18.4114	0.00102533	0.020768	0	-2.57564	1.70369	-1	-4.31226	2.31258	-1	2.6233	1.55207	1	PLAC1	placenta specific 1
ENSG00000170967	6.39104	-2.74539	1.27973	26.1847	2.90432e-05	0.00115579	-1	-1.10942	1.4806	0	-5.19036	2.19318	-1	1.91154	1.40759	1	DDI1	DNA damage inducible 1 homolog 1
ENSG00000171016	54.6146	-0.342152	0.427773	58.9727	4.76801e-12	7.87785e-10	0	-0.563151	0.523818	0	-0.159489	0.603806	0	1.9636	0.499957	1	PYGO1	pygopus family PHD finger 1
ENSG00000171094	38.0958	-1.22063	0.627273	62.518	8.57132e-13	1.69096e-10	0	-2.02175	0.797216	-1	2.74457	0.875468	1	1.09969	0.737392	0	ALK	ALK receptor tyrosine kinase
ENSG00000171227	182.39	2.10571	1.12265	35.2632	4.10148e-07	2.69619e-05	1	2.29922	1.36227	1	7.31368	1.58736	1	2.5537	1.33045	1	TMEM37	transmembrane protein 37
ENSG00000171236	147.293	-1.63114	0.370516	27.9593	1.27123e-05	0.000565484	-1	-0.806611	0.450815	0	-1.62326	0.532132	-1	-1.40835	0.443116	0	LRG1	leucine rich alpha-2-glycoprotein 1
ENSG00000171241	582.295	-0.25962	0.7603	19.3849	0.000660231	0.0148452	0	0.925783	0.925036	0	0.733719	1.08615	0	2.46185	0.90455	1	SHCBP1	SHC binding and spindle associated 1
ENSG00000171444	4308.85	2.2599	0.543474	18.148	0.00115458	0.022609	1	0.872294	0.66175	0	2.26961	0.776993	1	1.85078	0.647151	1	MCC	MCC, WNT signaling pathway regulator
ENSG00000171451	354.465	0.560906	0.606537	26.3584	2.67919e-05	0.00108136	0	1.3688	0.737783	0	1.93775	0.864854	1	2.77893	0.720782	1	DSEL	dermatan sulfate epimerase like
ENSG00000171487	13.0632	0.0157804	1.02345	27.6103	1.49593e-05	0.000646781	0	-2.1777	1.34269	-1	-1.72569	1.52402	-1	3.022	1.19162	1	NLRP5	NLR family pyrin domain containing 5
ENSG00000171532	572.239	-1.79379	0.446538	22.2652	0.000177474	0.00515161	-1	-1.75078	0.544225	-1	-1.69985	0.639844	-1	-1.39646	0.531947	0	NEUROD2	neuronal differentiation 2
ENSG00000171617	815.515	0.250324	0.973409	60.422	2.36502e-12	4.07114e-10	0	1.1818	1.1846	0	6.89413	1.3871	1	3.10712	1.15709	1	ENC1	ectodermal-neural cortex 1
ENSG00000171621	291.646	0.239633	1.08656	23.4513	0.000102872	0.00330206	0	-3.34752	1.34092	-1	3.47066	1.55162	1	1.6264	1.29412	1	SPSB1	splA/ryanodine receptor domain and SOCS box containing 1
ENSG00000171798	10.2819	-5.00459	0.952237	58.239	6.79849e-12	1.09874e-09	-1	-7.11331	1.44134	-1	-4.93637	1.4	-1	-1.39854	1.07935	0	KNDC1	kinase non-catalytic C-lobe domain containing 1
ENSG00000171843	3705.32	1.94209	0.599304	17.8276	0.00133359	0.0251305	1	0.923126	0.729737	0	0.47896	0.85705	0	0.111319	0.713929	0	MLLT3	MLLT3, super elongation complex subunit
ENSG00000171848	2128.72	0.918455	1.03792	27.2647	1.75734e-05	0.000746717	0	1.73512	1.26321	1	2.80264	1.48324	1	5.20646	1.2354	1	RRM2	ribonucleotide reductase regulatory subunit M2
ENSG00000171860	48.9958	-1.64896	0.63438	74.3398	2.74816e-15	8.47579e-13	-1	-1.9752	0.783343	-1	2.99104	0.882519	1	0.253066	0.746798	0	C3AR1	complement C3a receptor 1
ENSG00000171873	9.29156	1.18982	0.976825	28.4575	1.00739e-05	0.000461874	0	-3.1421	1.52577	-1	3.79734	1.31458	1	2.14247	1.1391	1	ADRA1D	adrenoceptor alpha 1D
ENSG00000171914	223.343	0.582455	0.664884	21.6397	0.000236383	0.00655321	0	-0.66514	0.811596	0	-2.11237	0.960272	-1	2.04542	0.790646	1	TLN2	talin 2
ENSG00000171956	20.9763	-0.899076	0.808296	29.2144	7.07121e-06	0.000338121	0	-1.59488	1.00325	-1	-2.17214	1.19154	-1	1.89979	0.948316	1	FOXB1	forkhead box B1
ENSG00000172005	40.3557	-2.7006	1.22043	34.0177	7.38973e-07	4.58995e-05	-1	-0.0574492	1.46166	0	-2.63573	1.75034	-1	3.46925	1.4175	1	MAL	mal, T cell differentiation protein
ENSG00000172116	391.953	0.549324	1.12331	122.704	1.41288e-25	1.63408e-22	0	-0.657298	1.37875	0	10.0403	1.53601	1	-2.45781	1.49138	-1	CD8B	CD8b molecule
ENSG00000172216	2055.41	0.0582315	0.580107	17.3188	0.00167579	0.0296043	0	1.83025	0.706258	1	-0.492096	0.829762	0	0.424093	0.690907	0	CEBPB	CCAAT enhancer binding protein beta
ENSG00000172232	219.495	-2.02196	0.756049	17.5516	0.00150961	0.0273742	-1	-2.80057	0.922385	-1	-3.37366	1.08516	-1	-2.77457	0.902552	-1	AZU1	azurocidin 1
ENSG00000172296	1099.51	0.175456	0.275273	35.362	3.91415e-07	2.60445e-05	0	-0.114403	0.335281	0	1.69893	0.392593	1	0.152499	0.327959	0	SPTLC3	serine palmitoyltransferase long chain base subunit 3
ENSG00000172361	24.1069	0.679167	0.545967	16.3028	0.00263867	0.0414152	0	1.57001	0.657637	1	-1.51214	0.840029	-1	0.420019	0.65318	0	CFAP53	cilia and flagella associated protein 53
ENSG00000172379	683.498	1.34746	0.763887	21.0745	0.000306074	0.00809932	0	-1.12793	0.93219	0	-2.82254	1.09718	-1	0.988707	0.910023	0	ARNT2	aryl hydrocarbon receptor nuclear translocator 2
ENSG00000172380	60.0717	3.70882	1.02788	20.194	0.00045723	0.0112664	1	3.86834	1.23077	1	2.20265	1.43152	1	5.84953	1.19715	1	GNG12	G protein subunit gamma 12
ENSG00000172458	14.4224	-1.80321	0.732559	17.695	0.00141547	0.0260501	-1	-2.43899	0.91383	-1	-1.879	1.05566	-1	0.152816	0.860338	0	IL17D	interleukin 17D
ENSG00000172460	3.5965	-4.14939	1.38718	15.519	0.00373741	0.0528146	-1	-4.23858	1.81904	-1	-4.81015	2.32721	-1	-0.685441	1.57039	0	PRSS30P	serine protease 30, pseudogene
ENSG00000172554	47.4117	0.9515	0.749773	55.5766	2.45988e-11	3.55626e-09	0	-0.108323	0.923142	0	4.81929	1.03748	1	2.82827	0.876248	1	SNTG2	syntrophin gamma 2
ENSG00000172819	212.687	-0.279081	0.57203	20.0963	0.000478014	0.0116544	0	-0.237568	0.69731	0	2.16544	0.815398	1	-0.254107	0.681879	0	RARG	retinoic acid receptor gamma
ENSG00000172893	1010.52	1.39399	0.536584	13.6403	0.00853629	0.0915468	0	1.16088	0.653206	0	2.73661	0.766333	1	1.48774	0.638726	0	DHCR7	7-dehydrocholesterol reductase
ENSG00000172915	5367.53	0.979925	0.716847	14.8483	0.00502639	0.0648629	0	0.859218	0.872837	0	-0.616473	1.02529	0	2.51386	0.853692	1	NBEA	neurobeachin
ENSG00000172935	3.53283	1.06004	0.999384	20.0752	0.000482615	0.0117295	0	-1.89433	1.44639	-1	-3.94597	1.93336	-1	2.33867	1.14554	1	MRGPRF	MAS related GPR family member F
ENSG00000172967	5.7019	2.67392	1.67797	26.4826	2.52883e-05	0.00102623	1	7.63131	1.92352	1	4.4614	2.2355	1	2.17781	1.97641	1	XKR3	XK related 3
ENSG00000172971	5.33567	0.487842	1.03902	21.0167	0.000314265	0.00826647	0	-1.10791	1.4019	0	3.66919	1.35051	1	1.89872	1.1692	1	ENSG00000172971	NA
ENSG00000172985	511.652	1.89582	1.37457	26.039	3.10775e-05	0.00121712	1	-0.749356	1.67876	0	6.57003	1.95727	1	6.03184	1.63187	1	SH3RF3	SH3 domain containing ring finger 3
ENSG00000173080	94.2622	3.17589	0.832701	14.6194	0.00555921	0.0696266	1	3.21827	0.997327	1	4.68636	1.15634	1	3.43187	0.97899	1	RXFP4	relaxin family peptide/INSL5 receptor 4
ENSG00000173166	1608.45	1.8498	0.827858	17.887	0.00129844	0.0246623	1	2.34415	1.00771	1	4.57602	1.18312	1	1.8281	0.985684	1	RAPH1	Ras association (RalGDS/AF-6) and pleckstrin homology domains 1
ENSG00000173200	2464.65	1.013	0.663445	18.3741	0.00104271	0.0209846	0	-0.426513	0.807925	0	2.34407	0.948549	1	-0.729856	0.790568	0	PARP15	poly(ADP-ribose) polymerase family member 15
ENSG00000173320	267.369	-3.83227	1.23325	22.6972	0.000145541	0.00442355	-1	-0.389918	1.50002	0	-5.10015	1.76944	-1	0.391694	1.46659	0	STOX2	storkhead box 2
ENSG00000173369	235.831	5.87374	1.46472	38.5235	8.73783e-08	6.86597e-06	1	4.52683	1.72003	1	10.9343	1.96164	1	7.58011	1.6735	1	C1QB	complement C1q B chain
ENSG00000173372	87.6533	6.35732	1.57921	13.8104	0.00792547	0.0876896	1	5.05956	1.84164	1	5.27291	2.09887	1	8.20524	1.79357	1	C1QA	complement C1q A chain
ENSG00000173517	3277.36	1.04197	0.454348	21.8927	0.000210524	0.00596137	0	0.0395954	0.553303	0	2.39617	0.649502	1	0.946825	0.541076	0	PEAK1	pseudopodium enriched atypical kinase 1
ENSG00000173578	358.888	0.144119	0.667253	25.6099	3.79243e-05	0.00143515	0	-2.21066	0.815034	-1	-3.37885	0.962288	-1	-1.39374	0.796257	0	XCR1	X-C motif chemokine receptor 1
ENSG00000173581	253.996	1.50942	0.608732	18.6246	0.000931264	0.0192763	1	0.352941	0.742661	0	-0.303813	0.871572	0	-0.451896	0.727966	0	CCDC106	coiled-coil domain containing 106
ENSG00000173702	17.0365	0.839183	1.55542	38.9294	7.20439e-08	5.74643e-06	0	-1.13662	2.04776	0	3.30149	2.0744	1	6.58998	1.75288	1	MUC13	mucin 13, cell surface associated
ENSG00000173714	8.71301	-1.70119	1.0381	15.8287	0.00325778	0.0478834	-1	-1.51319	1.27321	-1	-7.3038	2.05282	-1	-3.5001	1.31474	-1	WFIKKN2	WAP, follistatin/kazal, immunoglobulin, kunitz and netrin domain containing 2
ENSG00000173757	549.109	-2.50252	0.77608	19.4248	0.000648392	0.0146771	-1	-3.46177	0.945945	-1	-1.78791	1.10989	-1	-0.76418	0.924008	0	STAT5B	signal transducer and activator of transcription 5B
ENSG00000174010	2454.52	0.845334	0.334714	20.9767	0.000320054	0.00838301	0	0.789268	0.407492	0	0.990179	0.478315	0	1.77206	0.398445	1	KLHL15	kelch like family member 15
ENSG00000174137	88.1256	-0.569572	0.555836	20.7907	0.000348402	0.00904232	0	-0.906151	0.678929	0	-4.45375	0.861266	-1	-0.58381	0.663874	0	FAM53A	family with sequence similarity 53 member A
ENSG00000174145	29.8915	0.731825	0.891103	19.9973	0.000500008	0.012032	0	-4.08226	1.21396	-1	-1.08194	1.28087	0	-0.254766	1.07167	0	NWD2	NACHT and WD repeat domain containing 2
ENSG00000174332	12.0391	-4.98323	0.984004	47.3415	1.29448e-09	1.46959e-07	-1	-7.06947	1.52404	-1	-2.03129	1.36897	-1	-4.5299	1.20063	-1	GLIS1	GLIS family zinc finger 1
ENSG00000174371	273.912	1.12563	1.02303	16.842	0.00207442	0.0347081	0	1.64932	1.24173	1	2.87236	1.45533	1	4.27959	1.21405	1	EXO1	exonuclease 1
ENSG00000174469	471.453	0.0405985	0.228034	366.446	4.92761e-78	6.07903e-74	0	-0.0925623	0.277981	0	3.75525	0.319968	1	0.262361	0.271372	0	CNTNAP2	contactin associated protein like 2
ENSG00000174669	112.117	-1.37673	0.88021	17.9434	0.00126592	0.0242378	0	-4.65469	1.09463	-1	0.0782304	1.25698	0	-1.21854	1.05027	0	SLC29A2	solute carrier family 29 member 2
ENSG00000174705	18.4326	1.66073	0.742281	29.3337	6.68731e-06	0.000321008	1	0.279189	0.923121	0	0.510077	1.04103	0	3.65997	0.858074	1	SH3PXD2B	SH3 and PX domains 2B
ENSG00000174804	340.821	1.44892	0.48202	19.4611	0.000637825	0.0145446	0	1.32922	0.586388	0	2.88785	0.685665	1	1.03641	0.573827	0	FZD4	frizzled class receptor 4
ENSG00000174885	143.815	-3.44979	0.688905	41.6623	1.95984e-08	1.73899e-06	-1	-1.35172	0.837847	0	-2.46741	0.98541	-1	-3.24101	0.82357	-1	NLRP6	NLR family pyrin domain containing 6
ENSG00000174938	76.7037	-2.35771	0.975946	44.106	6.09869e-09	6.08389e-07	-1	-3.11587	1.20998	-1	-2.80234	1.40864	-1	2.15839	1.15699	1	SEZ6L2	seizure related 6 homolog like 2
ENSG00000174963	3.86655	0.40382	2.3487	15.9421	0.0030978	0.0462111	0	1.23562	2.78778	0	-1.31674	3.38108	0	6.13877	2.62851	1	ZIC4	Zic family member 4
ENSG00000175040	3756.22	0.59416	0.915013	24.6881	5.81221e-05	0.00205045	0	-4.79577	1.11584	-1	-1.85361	1.30885	-1	-0.0941215	1.08986	0	CHST2	carbohydrate sulfotransferase 2
ENSG00000175097	5.81845	-2.29495	1.13514	16.339	0.00259644	0.0409435	-1	-4.85291	1.51439	-1	-4.21856	1.71013	-1	-5.07391	1.5416	-1	RAG2	recombination activating 2
ENSG00000175161	37.8429	-0.660444	0.955935	22.7261	0.000143619	0.00437835	0	0.351321	1.16193	0	0.29801	1.35331	0	2.9661	1.12799	1	CADM2	cell adhesion molecule 2
ENSG00000175175	46.8468	-0.658114	0.840708	25.7375	3.57441e-05	0.00136239	0	-2.47778	1.0405	-1	-1.14666	1.19976	0	1.88132	0.993551	1	PPM1E	protein phosphatase, Mg2+/Mn2+ dependent 1E
ENSG00000175189	16.379	2.24053	0.82073	14.948	0.00481031	0.0628984	1	3.71837	0.962098	1	1.76951	1.1231	1	2.35609	0.945771	1	INHBC	inhibin subunit beta C
ENSG00000175197	1339.48	-0.216552	0.648134	17.1982	0.00176884	0.0308505	0	1.88411	0.78906	1	-0.267441	0.926891	0	0.555759	0.77196	0	DDIT3	DNA damage inducible transcript 3
ENSG00000175229	23.0782	2.88895	1.34331	15.2147	0.00427597	0.058174	1	-0.327977	1.66433	0	5.07516	1.86835	1	0.496879	1.60908	0	GAL3ST3	galactose-3-O-sulfotransferase 3
ENSG00000175294	31.3875	3.46273	1.18814	14.8269	0.00507405	0.0653137	1	-0.0998567	1.46659	0	3.31591	1.66081	1	0.873442	1.41674	0	CATSPER1	cation channel sperm associated 1
ENSG00000175315	187.839	-0.939723	1.12176	40.334	3.69184e-08	3.14827e-06	0	-4.47928	1.40645	-1	3.48209	1.59919	1	-3.47035	1.35983	-1	CST6	cystatin E/M
ENSG00000175354	2626.65	-1.28249	0.353163	20.6114	0.000378089	0.0096838	0	-1.71069	0.430232	-1	-1.10044	0.505125	0	-1.06557	0.420729	0	PTPN2	protein tyrosine phosphatase, non-receptor type 2
ENSG00000175426	68.2278	-1.46071	0.545167	19.4152	0.000651224	0.0147296	0	-2.13918	0.670142	-1	-2.91784	0.795106	-1	-1.97838	0.655628	-1	PCSK1	proprotein convertase subtilisin/kexin type 1
ENSG00000175445	93.7096	5.15303	1.28866	13.3332	0.00975744	0.0996942	1	2.27642	1.55601	1	3.12495	1.80642	1	4.31908	1.51564	1	LPL	lipoprotein lipase
ENSG00000175471	310.428	-0.0143198	0.463283	188.738	9.89631e-40	3.32966e-36	0	-0.197717	0.564173	0	5.25532	0.652705	1	0.879	0.54905	0	MCTP1	multiple C2 and transmembrane domain containing 1
ENSG00000175489	124.943	-0.411229	0.303399	56.626	1.48214e-11	2.28558e-09	0	-0.433725	0.36982	0	1.77821	0.424542	1	0.0492837	0.360949	0	LRRC25	leucine rich repeat containing 25
ENSG00000175505	137.673	-1.78789	0.782154	15.2861	0.00414319	0.0567864	-1	0.202198	0.952128	0	-2.71465	1.12368	-1	-0.574279	0.931995	0	CLCF1	cardiotrophin like cytokine factor 1
ENSG00000175556	76.5666	-1.6405	1.08588	43.6212	7.68974e-09	7.46975e-07	-1	-0.907318	1.3166	0	-2.86309	1.55208	-1	4.31032	1.27426	1	LONRF3	LON peptidase N-terminal domain and ring finger 3
ENSG00000175591	86.5682	-0.264424	0.857014	13.7342	0.00819359	0.0892898	0	-2.92644	1.05612	-1	-1.70809	1.23037	-1	-2.13186	1.02764	-1	P2RY2	purinergic receptor P2Y2
ENSG00000175600	10.6765	-1.13268	0.924276	18.3523	0.00105299	0.0211684	0	-0.863414	1.13858	0	-5.4207	1.91602	-1	1.0832	1.08948	0	SUGCT	succinyl-CoA:glutarate-CoA transferase
ENSG00000175602	871.031	1.76452	0.441661	27.7887	1.37649e-05	0.000602888	1	0.427448	0.537939	0	0.455788	0.631253	0	0.463033	0.526267	0	CCDC85B	coiled-coil domain containing 85B
ENSG00000175745	8.80982	2.90469	1.46978	21.6533	0.000234918	0.00652726	1	0.734284	1.77731	0	2.09748	1.91434	1	5.6913	1.63612	1	NR2F1	nuclear receptor subfamily 2 group F member 1
ENSG00000175793	58.1197	0.729962	0.454167	29.8125	5.34387e-06	0.000265364	0	0.33409	0.551697	0	2.68157	0.629591	1	0.35002	0.543358	0	SFN	stratifin
ENSG00000175841	59.488	-0.743912	0.759733	21.5446	0.000246891	0.00679362	0	-3.67786	0.962624	-1	-3.72576	1.15103	-1	-0.025154	0.903483	0	ENSG00000175841	NA
ENSG00000175866	95.2471	-2.01978	0.719943	14.0537	0.00712553	0.0822826	-1	-1.7608	0.87853	-1	-2.90589	1.03665	-1	-0.830188	0.857413	0	BAIAP2	BAI1 associated protein 2
ENSG00000175879	2.18428	2.95006	1.78408	15.6056	0.00359668	0.0514465	1	-0.377559	2.24537	0	-0.927592	2.65416	0	4.88241	1.98161	1	HOXD8	homeobox D8
ENSG00000176092	10.5598	-2.71694	0.962045	15.14	0.00441958	0.0593786	-1	-2.82885	1.19777	-1	-0.012419	1.34942	0	-1.16147	1.13915	0	CRYBG2	crystallin beta-gamma domain containing 2
ENSG00000176225	1460.33	-1.65798	0.399314	21.8789	0.000211856	0.00598533	-1	-1.1399	0.486312	0	-0.795027	0.571031	0	-1.43063	0.475773	0	RTTN	rotatin
ENSG00000176406	508.568	1.58967	0.803914	14.1631	0.00679244	0.0794778	1	2.87981	0.977935	1	-0.171086	1.15012	0	2.77461	0.956491	1	RIMS2	regulating synaptic membrane exocytosis 2
ENSG00000176532	800.262	3.10462	0.926036	48.1317	8.85976e-10	1.01909e-07	1	-5.3557	1.19949	-1	4.58011	1.3209	1	2.53051	1.10283	1	PRR15	proline rich 15
ENSG00000176566	31.3055	5.72158	1.84942	25.4611	4.06324e-05	0.00151136	1	9.36965	2.09699	1	3.03532	2.43381	1	3.68734	2.13294	1	DCAF4L2	DDB1 and CUL4 associated factor 4 like 2
ENSG00000176571	38.7831	3.96986	0.929367	16.5206	0.00239454	0.0385312	1	2.85333	1.09701	1	1.43815	1.28184	0	3.17703	1.07545	1	CNBD1	cyclic nucleotide binding domain containing 1
ENSG00000176595	84.9664	-3.96022	0.863568	71.9095	8.96866e-15	2.44066e-12	-1	-4.59969	1.08213	-1	-2.39838	1.23145	-1	1.31663	1.01689	0	KBTBD11	kelch repeat and BTB domain containing 11
ENSG00000176659	11.6026	0.126339	0.740371	17.7963	0.0013525	0.0253065	0	-1.79686	0.957756	-1	-0.706643	1.05956	0	1.5916	0.863835	1	C20orf197	chromosome 20 open reading frame 197
ENSG00000176749	143.71	-0.49975	0.476291	23.3614	0.00010722	0.00342089	0	-1.44147	0.583207	0	0.813703	0.678477	0	-1.6604	0.572589	-1	CDK5R1	cyclin dependent kinase 5 regulatory subunit 1
ENSG00000176845	487.227	-1.70551	1.01614	14.3202	0.00634015	0.0760859	-1	1.29326	1.23699	0	0.861574	1.45261	0	-0.207573	1.21015	0	METRNL	meteorin like, glial cell differentiation regulator
ENSG00000176887	52.3576	-0.21309	0.498069	46.546	1.89577e-09	2.08197e-07	0	0.0281016	0.603433	0	-0.337827	0.707482	0	2.22128	0.582224	1	SOX11	SRY-box 11
ENSG00000176890	820.001	1.07684	0.939924	15.6533	0.0035214	0.0506912	0	1.55629	1.14365	1	1.98674	1.34265	1	3.78109	1.11833	1	TYMS	thymidylate synthetase
ENSG00000176928	145.484	4.26784	0.896459	35.2765	4.07581e-07	2.68887e-05	1	0.339691	1.09926	0	-0.637545	1.29824	0	3.3142	1.05997	1	GCNT4	glucosaminyl (N-acetyl) transferase 4, core 2
ENSG00000176974	709.698	0.198826	0.496061	39.2829	6.08928e-08	4.98594e-06	0	0.0387585	0.603961	0	3.00378	0.707853	1	0.880033	0.590449	0	SHMT1	serine hydroxymethyltransferase 1
ENSG00000177202	6.68985	5.05292	1.4991	14.5431	0.0057489	0.0713983	1	3.17054	1.68944	1	3.57147	1.84431	1	3.83338	1.65093	1	SPACA4	sperm acrosome associated 4
ENSG00000177234	6.3705	-0.0565155	1.39771	26.055	3.08464e-05	0.00120935	0	0.497179	1.67489	0	5.29738	1.83171	1	1.89766	1.58994	1	LINC01561	long intergenic non-protein coding RNA 1561
ENSG00000177283	73.7019	-0.20984	0.834287	32.7041	1.37327e-06	7.92895e-05	0	-0.495179	1.02063	0	2.79159	1.18133	1	2.84968	0.987434	1	FZD8	frizzled class receptor 8
ENSG00000177455	212.286	-4.77465	0.835685	80.9466	1.09759e-16	4.66917e-14	-1	-7.50833	1.0745	-1	-7.34265	1.23643	-1	-4.51331	1.0025	-1	CD19	CD19 molecule
ENSG00000177462	2.87216	-0.805148	2.07853	17.5413	0.00151661	0.0274553	0	-2.35562	2.56113	-1	-1.05336	3.02514	0	4.40151	2.32228	1	OR2T8	olfactory receptor family 2 subfamily T member 8
ENSG00000177519	146.6	4.13689	0.796868	34.8823	4.91118e-07	3.17212e-05	1	2.74485	0.958007	1	5.92456	1.10855	1	2.2447	0.940657	1	RPRM	reprimo, TP53 dependent G2 arrest mediator homolog
ENSG00000177602	387.997	-4.33401	0.977665	28.7859	8.64043e-06	0.000403256	-1	-4.3478	1.19115	-1	-2.61796	1.39761	-1	-2.31022	1.16382	-1	HASPIN	histone H3 associated protein kinase
ENSG00000177707	519.615	1.71287	0.868707	25.0867	4.83294e-05	0.0017536	1	1.67276	1.05649	1	5.11317	1.23869	1	2.76916	1.03305	1	NECTIN3	nectin cell adhesion molecule 3
ENSG00000177721	356.879	1.4434	0.502458	15.5398	0.00370321	0.0525556	0	1.12329	0.611156	0	2.63412	0.715106	1	0.873816	0.598587	0	ANXA2R	annexin A2 receptor
ENSG00000177875	2.61047	0.814988	1.35325	25.7353	3.57807e-05	0.00136239	0	-0.471829	1.70165	0	2.18775	1.63424	1	4.26041	1.45175	1	CCDC184	coiled-coil domain containing 184
ENSG00000178026	112.133	-1.3483	0.465148	17.8626	0.00131281	0.0248527	0	-1.64941	0.56905	-1	-1.76918	0.667938	-1	-2.12103	0.560382	-1	LRRC75B	leucine rich repeat containing 75B
ENSG00000178031	128.283	1.54853	1.42908	14.8518	0.00501866	0.0648083	1	-4.41046	1.79406	-1	-5.41361	2.13598	-1	-1.28561	1.71152	0	ADAMTSL1	ADAMTS like 1
ENSG00000178033	54.9355	0.430279	0.648789	31.4558	2.4712e-06	0.000132935	0	0.192479	0.791981	0	3.526	0.910938	1	1.08526	0.767992	0	CALHM5	calcium homeostasis modulator family member 5
ENSG00000178053	214.031	1.09648	0.608661	16.9304	0.00199406	0.0336888	0	0.97668	0.739975	0	0.902598	0.867658	0	2.65475	0.722247	1	MLF1	myeloid leukemia factor 1
ENSG00000178209	22131.8	-0.249133	0.397487	28.8835	8.25513e-06	0.000386737	0	-0.653607	0.484035	0	1.63558	0.568477	1	0.45992	0.473405	0	PLEC	plectin
ENSG00000178403	5.48429	3.92195	1.71942	23.8791	8.44589e-05	0.00279591	1	2.08863	2.06866	1	4.3996	2.16119	1	7.28193	1.88169	1	NEUROG2	neurogenin 2
ENSG00000178445	655.568	-1.07639	0.931175	25.1906	4.60588e-05	0.00168276	0	-5.24374	1.13822	-1	-5.35018	1.33666	-1	-2.16564	1.11036	-1	GLDC	glycine decarboxylase
ENSG00000178538	449.172	1.8148	1.31974	18.129	0.0011645	0.022755	1	-2.27133	1.61191	-1	4.7874	1.88469	1	0.75291	1.57227	0	CA8	carbonic anhydrase 8
ENSG00000178562	1446.92	0.62777	0.88351	25.266	4.44789e-05	0.00163472	0	1.87703	1.07556	1	3.94284	1.26278	1	3.20558	1.05183	1	CD28	CD28 molecule
ENSG00000178568	98.3852	0.571203	1.20538	22.9302	0.000130757	0.00403612	0	0.44796	1.46136	0	5.29452	1.6987	1	1.57079	1.42561	1	ERBB4	erb-b2 receptor tyrosine kinase 4
ENSG00000178573	6487.48	3.93589	0.873733	147.978	5.52067e-31	1.36213e-27	1	0.0489493	1.06953	0	11.605	1.23995	1	5.9439	1.03546	1	MAF	MAF bZIP transcription factor
ENSG00000178695	579.986	0.249916	0.723196	32.995	1.19728e-06	7.01126e-05	0	1.65267	0.879531	1	0.778615	1.03286	0	3.44888	0.859968	1	KCTD12	potassium channel tetramerization domain containing 12
ENSG00000178795	7.32065	-0.443593	1.55605	21.6404	0.000236301	0.00655321	0	-3.44113	2.09227	-1	4.81067	2.11653	1	0.479584	1.82745	0	GDPD4	glycerophosphodiester phosphodiesterase domain containing 4
ENSG00000178821	85.0655	-2.37098	0.846073	18.0982	0.00118073	0.0229227	-1	-3.61864	1.04352	-1	-0.40536	1.2077	0	-2.70859	1.014	-1	TMEM52	transmembrane protein 52
ENSG00000179008	24.2858	-1.07633	1.50119	56.4133	1.64243e-11	2.49124e-09	0	-3.84356	2.00912	-1	-2.44006	2.44407	-1	6.15123	1.68609	1	C14orf39	chromosome 14 open reading frame 39
ENSG00000179071	2.09505	4.1382	1.66785	13.4552	0.00925291	0.0964377	1	2.43349	1.97847	1	-0.397255	2.4876	0	5.13558	1.8537	1	CCDC89	coiled-coil domain containing 89
ENSG00000179256	29.5581	2.12873	0.849978	14.9233	0.00486303	0.0633959	1	2.00813	1.01803	1	4.26531	1.16214	1	1.58099	1.00838	1	SMCO3	single-pass membrane protein with coiled-coil domains 3
ENSG00000179292	29.0005	1.6609	0.701953	15.0171	0.00466588	0.061563	1	0.356224	0.858525	0	0.607825	0.997786	0	-0.495672	0.852206	0	TMEM151A	transmembrane protein 151A
ENSG00000179314	395.307	6.9657	1.55627	19.9489	0.000511135	0.012252	1	0.639651	1.90806	0	5.43673	2.19146	1	7.75556	1.83747	1	WSCD1	WSC domain containing 1
ENSG00000179344	199.672	-4.69268	0.905336	61.9579	1.12429e-12	2.10372e-10	-1	-7.69388	1.13241	-1	-6.77321	1.31727	-1	-3.71694	1.07894	-1	HLA-DQB1	major histocompatibility complex, class II, DQ beta 1
ENSG00000179348	78.1454	-1.12714	0.684938	16.1426	0.00283368	0.0433007	0	-2.59167	0.844181	-1	-3.51594	1.0044	-1	-0.608139	0.816513	0	GATA2	GATA binding protein 2
ENSG00000179388	282.566	-1.75757	0.854074	26.8418	2.13975e-05	0.000880892	-1	-5.41531	1.0495	-1	-0.54479	1.22055	0	-3.10752	1.02191	-1	EGR3	early growth response 3
ENSG00000179399	21.5921	-0.339304	1.36947	16.42	0.00250443	0.0398319	0	3.61986	1.62469	1	1.6991	1.90226	1	-0.297881	1.63172	0	GPC5	glypican 5
ENSG00000179520	48.4914	3.66893	1.29838	15.2024	0.00429934	0.0584358	1	1.13357	1.58386	0	-0.670341	1.93974	0	-0.0582716	1.56129	0	SLC17A8	solute carrier family 17 member 8
ENSG00000179639	5.82657	-6.25179	1.91572	19.3474	0.000671568	0.0150092	-1	-7.12063	2.44999	-1	-4.01488	2.69419	-1	-8.34925	2.40974	-1	FCER1A	Fc fragment of IgE receptor Ia
ENSG00000179743	618.663	1.48942	0.491814	18.4606	0.0010028	0.0204482	0	1.17479	0.598579	0	2.85612	0.70132	1	0.934477	0.585777	0	FLJ37453	uncharacterized LOC729614
ENSG00000179820	3333.28	-2.15857	0.947898	14.8141	0.00510275	0.0655283	-1	-0.667612	1.15421	0	-1.13203	1.35572	0	0.587207	1.12888	0	MYADM	myeloid associated differentiation marker
ENSG00000179855	74.8188	-3.7709	0.739407	126.157	2.58219e-26	3.41311e-23	-1	-5.9968	1.02857	-1	2.51351	1.03925	1	-4.90634	0.930334	-1	GIPC3	GIPC PDZ domain containing family member 3
ENSG00000179869	133.662	-3.24505	0.648306	38.6137	8.37102e-08	6.60579e-06	-1	-3.3381	0.792053	-1	-2.20023	0.926567	-1	-3.07115	0.775209	-1	ABCA13	ATP binding cassette subfamily A member 13
ENSG00000180019	6.16551	0.807041	0.910926	19.762	0.000556415	0.0130749	0	2.99127	1.057	1	-0.890255	1.37755	0	0.203695	1.11635	0	ENSG00000180019	NA
ENSG00000180096	1239.62	-1.28405	0.574641	16.6268	0.00228374	0.0372945	0	0.280929	0.699693	0	-1.73557	0.822244	-1	-0.218612	0.68442	0	2001-09-01	septin 1
ENSG00000180113	13.1677	0.856909	1.24153	19.0563	0.00076618	0.0165826	0	-0.765716	1.54399	0	-4.97593	2.24724	-1	3.35844	1.45223	1	TDRD6	tudor domain containing 6
ENSG00000180155	13.8437	-2.45327	0.913058	20.5308	0.000392238	0.00997029	-1	-3.29107	1.16019	-1	-4.72621	1.47425	-1	-0.22314	1.08041	0	LYNX1	Ly6/neurotoxin 1
ENSG00000180229	1471.33	-1.0265	0.542175	13.7173	0.00825433	0.08969	0	-2.39499	0.660718	-1	-1.21835	0.775558	0	-1.04981	0.645864	0	HERC2P3	hect domain and RLD 2 pseudogene 3
ENSG00000180263	994.375	0.653013	0.913571	13.7204	0.00824318	0.0895977	0	-1.63725	1.11319	-1	2.69551	1.30617	1	-0.438364	1.08828	0	FGD6	FYVE, RhoGEF and PH domain containing 6
ENSG00000180346	361.927	0.515361	0.426098	24.2264	7.19458e-05	0.0024451	0	0.954621	0.518295	0	0.200944	0.608308	0	1.95454	0.506301	1	TIGD2	tigger transposable element derived 2
ENSG00000180447	100.919	-0.756489	0.943382	20.7674	0.000352127	0.00911981	0	0.4111	1.14552	0	-1.87763	1.35476	-1	2.30611	1.11899	1	GAS1	growth arrest specific 1
ENSG00000180525	128.846	-0.333062	0.816719	35.7393	3.274e-07	2.21925e-05	0	0.665357	0.99178	0	-1.72114	1.17543	-1	3.35382	0.967823	1	PRR26	proline rich 26
ENSG00000180530	749.184	-1.50778	0.690042	29.7472	5.50994e-06	0.000271685	-1	-0.655076	0.840638	0	-0.913631	0.98675	0	1.98223	0.821497	1	NRIP1	nuclear receptor interacting protein 1
ENSG00000180543	330.683	0.621668	1.09336	14.836	0.00505383	0.0651488	0	1.19189	1.33089	0	-6.82511	1.69432	-1	1.72513	1.30171	1	TSPYL5	TSPY like 5
ENSG00000180573	4799.08	3.35327	0.503306	33.0543	1.16428e-06	6.82886e-05	1	2.10164	0.612648	1	3.25429	0.719187	1	2.72707	0.59919	1	HIST1H2AC	histone cluster 1 H2A family member c
ENSG00000180694	2429.47	-0.434183	0.711547	20.2487	0.000445988	0.011004	0	2.02362	0.866329	1	-0.389431	1.01767	0	-0.592075	0.847579	0	TMEM64	transmembrane protein 64
ENSG00000180712	171.037	-1.08847	0.363862	17.3619	0.00164376	0.0292107	0	-1.36411	0.445136	0	-1.28448	0.521668	0	-1.61405	0.437099	-1	LINC02363	long intergenic non-protein coding RNA 2363
ENSG00000180769	13.61	0.310592	0.714009	19.8461	0.000535573	0.012698	0	0.596796	0.862686	0	-0.343054	1.02771	0	2.51661	0.822443	1	WDFY3-AS2	WDFY3 antisense RNA 2
ENSG00000180818	12.8218	3.0022	1.96737	22.3731	0.0001689	0.00494541	1	-1.13832	2.40433	0	0.457612	2.87333	0	6.71789	2.1781	1	HOXC10	homeobox C10
ENSG00000180828	5.52793	-1.62462	1.3577	25.4974	3.99544e-05	0.00148913	-1	-1.83108	1.68831	-1	0.804026	1.78608	0	3.20115	1.51874	1	BHLHE22	basic helix-loop-helix family member e22
ENSG00000180921	197.741	-0.847854	0.734221	24.5341	6.24117e-05	0.00217501	0	-3.89847	0.907378	-1	-3.25717	1.05857	-1	-0.0274613	0.874718	0	FAM83H	family with sequence similarity 83 member H
ENSG00000180953	108.184	1.51466	0.338488	23.9196	8.28946e-05	0.00275893	1	1.56817	0.407731	1	1.12604	0.47509	0	0.653328	0.403615	0	ST20	suppressor of tumorigenicity 20
ENSG00000181013	62.1571	-2.62337	0.984298	18.5691	0.00095488	0.0196556	-1	-4.89805	1.21839	-1	-4.05358	1.42226	-1	-1.19477	1.17135	0	C17orf47	chromosome 17 open reading frame 47
ENSG00000181085	19.9511	-3.27407	0.648103	51.8834	1.45909e-10	1.89477e-08	-1	-4.52598	0.858005	-1	-4.12874	1.00626	-1	-1.3754	0.761432	0	MAPK15	mitogen-activated protein kinase 15
ENSG00000181143	43.2864	-6.56293	1.44918	36.1553	2.68848e-07	1.85983e-05	-1	-6.83424	1.80476	-1	-8.31565	2.27498	-1	-0.890305	1.69563	0	MUC16	mucin 16, cell surface associated
ENSG00000181215	62.831	0.466498	1.0175	13.4337	0.00933993	0.0971107	0	-1.01344	1.24909	0	3.29573	1.44686	1	1.01625	1.21031	0	C4orf50	chromosome 4 open reading frame 50
ENSG00000181218	188.827	-3.07576	1.29144	46.945	1.56565e-09	1.74533e-07	-1	3.00563	1.5636	1	-5.95316	1.96918	-1	3.66587	1.52647	1	HIST3H2A	histone cluster 3 H2A
ENSG00000181291	32.8115	1.61128	1.2745	41.8811	1.76558e-08	1.58219e-06	1	-2.02552	1.75791	-1	7.26416	1.73276	1	3.32499	1.47987	1	TMEM132E	transmembrane protein 132E
ENSG00000181409	24.8996	-2.32118	0.71234	17.421	0.00160076	0.0286065	-1	-1.04309	0.862389	0	-1.72012	1.02119	-1	-0.486999	0.840372	0	AATK	apoptosis associated tyrosine kinase
ENSG00000181444	214.845	-1.6961	0.789764	23.3234	0.000109112	0.00347695	-1	0.227716	0.960975	0	0.801464	1.12696	0	1.22873	0.939203	0	ZNF467	zinc finger protein 467
ENSG00000181467	2071.42	1.18337	0.48961	25.6294	3.7582e-05	0.00142366	0	0.500317	0.59617	0	2.75373	0.69962	1	2.05321	0.582875	1	RAP2B	RAP2B, member of RAS oncogene family
ENSG00000181652	48.4175	-1.13202	0.513595	37.4136	1.48033e-07	1.10014e-05	0	-1.64034	0.636749	-1	-1.34236	0.740449	0	1.00518	0.606315	0	ATG9B	autophagy related 9B
ENSG00000181690	370.403	-0.62335	0.898593	24.0416	7.83539e-05	0.00262432	0	-3.4999	1.09882	-1	-4.25968	1.29602	-1	1.2982	1.06988	0	PLAG1	PLAG1 zinc finger
ENSG00000181751	551.008	1.7701	0.559074	15.114	0.00447052	0.059817	1	0.390567	0.680746	0	0.754019	0.798273	0	1.82018	0.665333	1	C5orf30	chromosome 5 open reading frame 30
ENSG00000181804	473.604	1.18894	0.78752	13.4786	0.00915945	0.0957602	0	0.314167	0.958813	0	3.29648	1.12436	1	0.94447	0.937774	0	SLC9A9	solute carrier family 9 member A9
ENSG00000182013	165.38	-0.216131	0.725768	49.4756	4.64599e-10	5.63764e-08	0	-0.0398509	0.883711	0	-0.103191	1.0361	0	3.49795	0.859958	1	PNMA8A	PNMA family member 8A
ENSG00000182168	80.7244	8.8363	1.70059	24.0664	7.74628e-05	0.00259683	1	4.36984	1.95126	1	5.95324	2.15498	1	7.61785	1.89707	1	UNC5C	unc-5 netrin receptor C
ENSG00000182240	75.9415	-0.969909	0.377504	135.033	3.26335e-28	6.03882e-25	0	-1.79209	0.475523	-1	-0.555032	0.53707	0	2.12344	0.439132	1	BACE2	beta-secretase 2
ENSG00000182253	972.819	1.56399	0.93169	28.9184	8.12163e-06	0.000380965	1	-4.56845	1.14604	-1	3.23002	1.33175	1	0.231936	1.10981	0	SYNM	synemin
ENSG00000182575	165.421	-1.25518	0.456095	31.7009	2.20218e-06	0.00012021	0	-2.0821	0.55908	-1	0.491374	0.649972	0	-1.73862	0.546659	-1	NXPH3	neurexophilin 3
ENSG00000182676	65.1433	2.10907	0.526421	16.3902	0.00253788	0.0401568	1	1.34074	0.635603	0	2.39956	0.731326	1	1.48867	0.623094	0	PPP1R27	protein phosphatase 1 regulatory subunit 27
ENSG00000182732	41.0516	1.78357	0.820177	38.1885	1.02458e-07	7.9164e-06	1	-0.558382	1.01869	0	4.9071	1.13803	1	0.707557	0.973833	0	RGS6	regulator of G protein signaling 6
ENSG00000182759	83.9972	1.1179	0.742929	26.0319	3.11791e-05	0.00121981	0	0.604079	0.905061	0	3.79646	1.0509	1	-0.352625	0.893701	0	MAFA	MAF bZIP transcription factor A
ENSG00000182824	6.27531	2.00833	1.14531	15.5316	0.00371663	0.0526617	1	-0.820191	1.48771	0	-0.220306	1.67912	0	3.08094	1.28793	1	FAM230E	family with sequence similarity 230 member E
ENSG00000182853	7.78561	1.31694	0.698883	14.8369	0.00505169	0.0651439	0	0.162226	0.882685	0	-1.06568	1.1495	0	2.07195	0.796946	1	VMO1	vitelline membrane outer layer 1 homolog
ENSG00000182871	277.751	-3.12388	0.445094	91.5618	6.13318e-19	3.5467e-16	-1	-3.83697	0.546035	-1	-3.86543	0.641942	-1	-3.03568	0.531885	-1	COL18A1	collagen type XVIII alpha 1 chain
ENSG00000182885	68.9058	-3.53765	0.98421	19.6959	0.00057337	0.0133967	-1	-1.03742	1.19355	0	-2.23061	1.40548	-1	-1.44338	1.16809	0	ADGRG3	adhesion G protein-coupled receptor G3
ENSG00000182890	17.6916	1.80167	1.47652	13.9109	0.00758506	0.0851967	1	0.196884	1.7874	0	-4.74777	2.49081	-1	-3.50602	1.91902	-1	GLUD2	glutamate dehydrogenase 2
ENSG00000182912	61.4405	-0.0973556	0.742465	34.2099	6.74854e-07	4.21898e-05	0	-0.275974	0.904722	0	-0.339274	1.05968	0	2.91855	0.87568	1	TSPEAR-AS2	TSPEAR antisense RNA 2
ENSG00000183022	7.73371	-3.04109	0.987648	20.5657	0.00038605	0.00985077	-1	-4.07158	1.27992	-1	-5.28568	1.61612	-1	-2.54557	1.20322	-1	ENSG00000183022	NA
ENSG00000183091	17160	4.04983	0.902877	23.8646	8.50252e-05	0.00280963	1	0.960941	1.09939	0	1.00343	1.29126	0	3.89092	1.07525	1	NEB	nebulin
ENSG00000183098	78.3747	6.96196	1.77198	16.2737	0.00267307	0.0417956	1	3.80878	2.04778	1	0.180509	2.51778	0	6.11551	2.01407	1	GPC6	glypican 6
ENSG00000183134	66.2792	0.461917	0.652585	52.1383	1.29061e-10	1.71203e-08	0	-0.260384	0.798507	0	4.19126	0.915565	1	0.337858	0.777129	0	PTGDR2	prostaglandin D2 receptor 2
ENSG00000183146	21.4893	1.07769	0.409749	19.3821	0.000661085	0.0148463	0	0.333268	0.502253	0	2.00886	0.53985	1	0.862703	0.483499	0	PRORY	proline rich Y-linked
ENSG00000183160	395.289	0.530981	0.592459	76.5432	9.3958e-16	3.10481e-13	0	0.395625	0.721778	0	4.83546	0.842978	1	1.2085	0.704582	0	TMEM119	transmembrane protein 119
ENSG00000183186	3.86484	-0.251907	2.04017	20.3109	0.000433548	0.0107457	0	-1.92245	2.5689	-1	-2.36377	3.06667	-1	4.91921	2.29933	1	C2CD4C	C2 calcium dependent domain containing 4C
ENSG00000183317	354.802	-1.37555	0.700148	14.354	0.00624698	0.0754976	0	-2.23251	0.853773	-1	-3.76212	1.00819	-1	-1.00882	0.834022	0	EPHA10	EPH receptor A10
ENSG00000183386	53.7225	-2.65529	0.790031	15.9739	0.00305436	0.0457105	-1	-3.21246	0.967254	-1	-2.39357	1.13194	-1	-2.23573	0.944582	-1	FHL3	four and a half LIM domains 3
ENSG00000183454	24.435	-0.12227	0.460357	37.6594	1.3173e-07	9.90921e-06	0	-0.351193	0.562682	0	2.3502	0.618586	1	0.317911	0.545439	0	GRIN2A	glutamate ionotropic receptor NMDA type subunit 2A
ENSG00000183484	165.677	-1.82137	0.795271	28.2604	1.10451e-05	0.000502188	-1	1.58587	0.96564	1	-1.46228	1.13794	0	0.0332984	0.945381	0	GPR132	G protein-coupled receptor 132
ENSG00000183496	81.0474	0.60305	0.749867	16.3151	0.00262427	0.0412736	0	-0.275605	0.915347	0	-2.35718	1.10014	-1	1.84771	0.890259	1	MEX3B	mex-3 RNA binding family member B
ENSG00000183580	49.7615	5.64807	1.46716	105.267	7.43011e-22	6.11086e-19	1	3.3616	1.65844	1	3.39359	1.81953	1	10.5439	1.56207	1	FBXL7	F-box and leucine rich repeat protein 7
ENSG00000183604	2880.4	-0.26971	0.572068	16.9983	0.00193444	0.0330993	0	1.51229	0.69644	1	1.4291	0.817928	0	-0.216197	0.681401	0	SMG1P5	SMG1 pseudogene 5
ENSG00000183615	18.2982	0.144755	0.662518	19.7187	0.000567473	0.0132841	0	0.88371	0.805124	0	-5.4782	1.68705	-1	0.0533542	0.795015	0	FAM167B	family with sequence similarity 167 member B
ENSG00000183625	86.175	-0.850269	0.679042	14.2537	0.00652775	0.0776573	0	-2.73121	0.837972	-1	-0.0433714	0.969848	0	-1.73214	0.813351	-1	CCR3	C-C motif chemokine receptor 3
ENSG00000183773	27.9001	-0.876126	0.601436	15.7915	0.00331204	0.0484691	0	-2.74117	0.761997	-1	-2.34398	0.885354	-1	-1.44206	0.728039	0	AIFM3	apoptosis inducing factor, mitochondria associated 3
ENSG00000183783	6.82993	0.768838	1.9815	38.8614	7.44097e-08	5.92237e-06	0	0.58617	2.4051	0	4.16792	2.47969	1	7.67766	2.13543	1	KCTD8	potassium channel tetramerization domain containing 8
ENSG00000183850	7.91191	-1.63112	1.16979	19.2328	0.000707346	0.0155531	-1	-0.769055	1.41289	0	-0.710925	1.66176	0	2.36671	1.33794	1	ZNF730	zinc finger protein 730
ENSG00000183864	1223.97	0.865522	0.411845	16.0174	0.00299587	0.0450354	0	-0.0769391	0.501795	0	1.72662	0.588286	1	0.956458	0.490455	0	TOB2	transducer of ERBB2, 2
ENSG00000183876	11.6154	-0.26424	1.10385	16.9915	0.00194035	0.0331085	0	-0.733608	1.37232	0	-2.02833	1.68952	-1	2.65213	1.29321	1	ARSI	arylsulfatase family member I
ENSG00000183921	172.783	1.90321	0.590461	26.4046	2.62225e-05	0.00106065	1	1.42837	0.716867	0	3.86045	0.835	1	0.722958	0.704492	0	SDR42E2	short chain dehydrogenase/reductase family 42E, member 2
ENSG00000183979	6.18035	0.456085	0.781152	15.9515	0.00308493	0.0460547	0	0.975014	0.932346	0	2.24178	1.03611	1	-1.76472	1.10833	-1	NPB	neuropeptide B
ENSG00000184156	69.0223	1.06242	0.998772	22.1682	0.000185544	0.0053398	0	2.91595	1.21079	1	4.08569	1.40774	1	4.24575	1.17956	1	KCNQ3	potassium voltage-gated channel subfamily Q member 3
ENSG00000184258	353.627	-3.11513	1.27806	39.7377	4.9041e-08	4.09709e-06	-1	-1.69854	1.55549	-1	-6.08226	1.87666	-1	2.98009	1.51776	1	CDR1	cerebellar degeneration related protein 1
ENSG00000184260	3990.46	2.0268	0.525916	17.513	0.001536	0.027635	1	1.93951	0.640229	1	2.92387	0.751722	1	2.65483	0.626178	1	HIST2H2AC	histone cluster 2 H2A family member c
ENSG00000184261	192.682	-0.239417	0.628552	26.6526	2.3367e-05	0.000953488	0	1.58716	0.76371	1	-3.14626	0.920821	-1	0.585703	0.747777	0	KCNK12	potassium two pore domain channel subfamily K member 12
ENSG00000184270	1129.91	2.92009	0.629614	16.8679	0.00205056	0.0343866	1	2.76303	0.765463	1	3.70714	0.897815	1	3.17219	0.748903	1	HIST2H2AB	histone cluster 2 H2A family member b
ENSG00000184304	58.6138	-0.792756	1.10256	23.6308	9.47033e-05	0.00308089	0	-1.0384	1.35472	0	2.51473	1.56377	1	3.06376	1.30437	1	PRKD1	protein kinase D1
ENSG00000184349	208.097	3.22006	1.06797	19.0954	0.00075275	0.0163493	1	-0.251755	1.30154	0	-0.621171	1.52894	0	1.00377	1.27304	0	EFNA5	ephrin A5
ENSG00000184385	19.5316	-3.17711	1.18789	14.5517	0.00572725	0.0711771	-1	-4.45432	1.48071	-1	-3.18923	1.71177	-1	-4.77922	1.45374	-1	UMODL1-AS1	UMODL1 antisense RNA 1
ENSG00000184408	248.353	5.12333	1.2938	25.8055	3.46338e-05	0.00133243	1	-2.3794	1.64897	-1	2.66949	1.83795	1	3.90827	1.53707	1	KCND2	potassium voltage-gated channel subfamily D member 2
ENSG00000184486	13.8016	1.39238	1.10323	15.1337	0.00443173	0.0594915	0	-0.587705	1.38088	0	3.67354	1.51194	1	2.85846	1.2887	1	POU3F2	POU class 3 homeobox 2
ENSG00000184497	263.257	-0.941833	0.442509	20.7414	0.000356333	0.00920464	0	-1.91347	0.541378	-1	0.295432	0.631517	0	-1.25547	0.528831	0	TMEM255B	transmembrane protein 255B
ENSG00000184574	26.952	-3.81006	0.636369	62.4186	8.99406e-13	1.75195e-10	-1	-3.87848	0.79788	-1	-4.5585	0.970178	-1	-3.25472	0.766543	-1	LPAR5	lysophosphatidic acid receptor 5
ENSG00000184613	20.0893	4.91311	1.47325	21.5756	0.000243416	0.006718	1	6.17266	1.63023	1	4.6436	1.80689	1	7.50375	1.60781	1	NELL2	neural EGFL like 2
ENSG00000184659	29.7192	1.26858	0.797111	16.259	0.00269059	0.0419641	0	-1.52048	1.00055	-1	-1.50385	1.16582	-1	0.54476	0.953382	0	FOXD4L4	forkhead box D4 like 4
ENSG00000184661	211.393	0.833871	1.13951	14.586	0.0056415	0.0704189	0	1.76663	1.38211	1	1.48202	1.62133	0	4.18199	1.3515	1	CDCA2	cell division cycle associated 2
ENSG00000184672	109.74	5.31772	1.35165	20.7589	0.000353502	0.00914903	1	0.929626	1.62223	0	-0.882616	1.92177	0	3.51392	1.5934	1	RALYL	RALY RNA binding protein like
ENSG00000184678	7722.98	2.51146	0.547245	20.1779	0.0004606	0.0113193	1	2.18694	0.666222	1	2.72875	0.782355	1	3.23573	0.651637	1	HIST2H2BE	histone cluster 2 H2B family member e
ENSG00000184702	94.3601	-1.53375	0.835256	17.3875	0.00162499	0.0289556	-1	-3.40062	1.02947	-1	-3.02678	1.20219	-1	0.0588814	0.994603	0	2005-09-01	septin 5
ENSG00000184735	45.7057	-0.0706843	0.98586	22.2134	0.000181735	0.00526293	0	3.22296	1.18604	1	-1.15824	1.42347	0	-0.2099	1.17699	0	DDX53	DEAD-box helicase 53
ENSG00000184785	16.954	-1.63371	1.32158	31.8621	2.04133e-06	0.000112403	-1	-5.37716	1.8846	-1	-2.78694	1.94752	-1	2.70311	1.55277	1	SMIM10	small integral membrane protein 10
ENSG00000184792	217.301	-1.19387	0.417896	15.7397	0.0033891	0.0492851	0	-1.73078	0.511071	-1	-0.548391	0.597039	0	-0.47585	0.497762	0	OSBP2	oxysterol binding protein 2
ENSG00000184811	4.25284	-0.589547	0.90153	13.847	0.00779972	0.0868435	0	-4.32067	1.47048	-1	-2.4474	1.47345	-1	0.265465	1.06633	0	TRARG1	trafficking regulator of GLUT4 (SLC2A4) 1
ENSG00000184828	23.6473	0.382459	0.61606	21.6129	0.0002393	0.00662417	0	-0.832753	0.765337	0	-0.169282	0.877233	0	1.95013	0.719373	1	ZBTB7C	zinc finger and BTB domain containing 7C
ENSG00000184911	31.0521	-2.51178	0.779327	18.1932	0.00113127	0.0222704	-1	-2.47969	0.960396	-1	-2.30836	1.12283	-1	-0.773602	0.925835	0	DMRTC1B	DMRT like family C1B
ENSG00000184985	17.6373	1.0465	1.18957	16.2316	0.00272359	0.0422464	0	0.656106	1.47265	0	-2.46131	1.86878	-1	4.00305	1.40411	1	SORCS2	sortilin related VPS10 domain containing receptor 2
ENSG00000185038	87.157	7.33584	1.69506	17.9212	0.00127863	0.0244053	1	3.93744	2.01544	1	0.788378	2.38475	0	5.31585	1.96335	1	MROH2A	maestro heat like repeat family member 2A
ENSG00000185056	22.039	1.56674	0.743505	13.6684	0.00843204	0.0908236	1	-1.01515	0.945377	0	0.447093	1.05573	0	0.67717	0.888542	0	C5orf47	chromosome 5 open reading frame 47
ENSG00000185112	137.239	-2.20629	0.931209	15.9802	0.00304579	0.0456005	-1	-0.2564	1.13378	0	0.925715	1.32859	0	-0.262401	1.10881	0	FAM43A	family with sequence similarity 43 member A
ENSG00000185198	9.56342	-3.67822	1.24945	15.3028	0.00411273	0.0565214	-1	-4.19271	1.55136	-1	-3.40297	1.79109	-1	-1.91064	1.47954	-1	PRSS57	serine protease 57
ENSG00000185274	93.707	0.665224	0.595099	135.26	2.91824e-28	5.68443e-25	0	-0.191607	0.733862	0	1.29874	0.831072	0	4.95325	0.691121	1	GALNT17	polypeptide N-acetylgalactosaminyltransferase 17
ENSG00000185304	644.975	-2.13819	0.924448	17.7022	0.00141093	0.0260182	-1	-3.45357	1.12631	-1	-5.75186	1.32871	-1	-1.85796	1.10127	-1	RGPD2	RANBP2-like and GRIP domain containing 2
ENSG00000185340	62.39	0.51767	0.471074	22.5381	0.000156579	0.00467338	0	-1.55887	0.596342	-1	1.2452	0.665811	0	0.406815	0.561573	0	GAS2L1	growth arrest specific 2 like 1
ENSG00000185442	1559.89	0.0100928	0.599386	87.9556	3.57834e-18	1.89192e-15	0	-0.738266	0.730441	0	4.61312	0.855987	1	0.017427	0.71429	0	FAM174B	family with sequence similarity 174 member B
ENSG00000185532	433.916	6.2017	1.16739	25.5392	3.91875e-05	0.00146646	1	4.9381	1.41176	1	-0.630693	1.68536	0	3.87859	1.38155	1	PRKG1	protein kinase cGMP-dependent 1
ENSG00000185551	226.728	8.50679	1.96566	18.916	0.00081638	0.0174548	1	3.40589	2.28257	1	3.34888	2.6047	1	7.72969	2.21617	1	NR2F2	nuclear receptor subfamily 2 group F member 2
ENSG00000185565	3913.77	3.86584	0.794267	26.3273	2.71812e-05	0.00109345	1	3.89701	0.966831	1	-0.915574	1.13708	0	3.41185	0.945626	1	LSAMP	limbic system associated membrane protein
ENSG00000185567	48.5912	-1.13154	1.12552	33.6242	8.89841e-07	5.39885e-05	0	-0.338363	1.3742	0	-1.21503	1.61463	0	3.48404	1.33042	1	AHNAK2	AHNAK nucleoprotein 2
ENSG00000185585	100.011	0.530036	0.592764	21.522	0.000249457	0.00682054	0	2.38746	0.718304	1	0.0879228	0.846623	0	0.294818	0.706928	0	OLFML2A	olfactomedin like 2A
ENSG00000185630	514.215	-0.0832483	0.541008	24.6862	5.81728e-05	0.00205045	0	-0.938139	0.659486	0	1.87028	0.772339	1	1.10263	0.643818	0	PBX1	PBX homeobox 1
ENSG00000185662	8.99258	1.12469	0.852431	14.4015	0.00611791	0.0744363	0	-1.23476	1.11215	0	-2.91907	1.55643	-1	0.850921	1.01141	0	SMIM23	small integral membrane protein 23
ENSG00000185669	376.043	-0.438221	0.612069	17.4546	0.00157682	0.0282333	0	-0.787921	0.746405	0	1.83383	0.87411	1	-0.850489	0.730217	0	SNAI3	snail family transcriptional repressor 3
ENSG00000185686	125.89	0.500031	1.25526	31.7017	2.20135e-06	0.00012021	0	-6.36796	1.70318	-1	-8.4443	2.29839	-1	2.52843	1.49304	1	PRAME	preferentially expressed antigen in melanoma
ENSG00000185697	599.501	3.08891	0.942604	20.2706	0.000441559	0.0109166	1	1.84965	1.14454	1	-0.688644	1.34747	0	4.601	1.12009	1	MYBL1	MYB proto-oncogene like 1
ENSG00000185737	1250.03	2.92798	0.92207	29.0267	7.72031e-06	0.000365382	1	2.22075	1.12246	1	-6.0812	1.40017	-1	1.31073	1.09801	0	NRG3	neuregulin 3
ENSG00000185760	926.737	-0.283771	0.412601	25.9599	3.224e-05	0.00125205	0	-0.60321	0.502439	0	-3.05486	0.593644	-1	-1.05419	0.492161	0	KCNQ5	potassium voltage-gated channel subfamily Q member 5
ENSG00000185842	390.348	0.328579	0.549687	87.5041	4.46213e-18	2.29366e-15	0	-0.578522	0.669794	0	0.464773	0.783439	0	3.62445	0.65185	1	DNAH14	dynein axonemal heavy chain 14
ENSG00000185899	3.33519	-4.18104	1.44015	13.4941	0.00909762	0.0952215	-1	-3.9401	1.83512	-1	-2.4697	2.03247	-1	-1.08804	1.64852	0	TAS2R60	taste 2 receptor member 60
ENSG00000185905	3201.52	-2.06703	0.650137	13.7088	0.00828468	0.0899167	-1	-1.48632	0.791679	0	-1.0859	0.929843	0	-2.10445	0.774407	-1	C16orf54	chromosome 16 open reading frame 54
ENSG00000185946	2081.5	0.637696	0.510619	13.7512	0.00813306	0.0890546	0	1.83713	0.621592	1	0.340446	0.730154	0	0.213644	0.60822	0	RNPC3	RNA binding region (RNP1, RRM) containing 3
ENSG00000185950	925.414	-1.91382	0.882129	20.0356	0.000491388	0.0118709	-1	0.309934	1.07387	0	-0.504071	1.26134	0	1.42409	1.05021	0	IRS2	insulin receptor substrate 2
ENSG00000185955	20.6181	2.86794	0.679992	19.0358	0.000773321	0.0166981	1	2.82799	0.795982	1	1.88869	0.916922	1	1.65008	0.793448	1	C7orf61	chromosome 7 open reading frame 61
ENSG00000186081	6.13418	-0.563151	1.89435	13.9786	0.00736372	0.0835986	0	-3.73428	2.48514	-1	-1.12868	2.7275	0	3.48173	2.21991	1	KRT5	keratin 5
ENSG00000186086	108.859	4.08993	1.23272	16.2611	0.00268809	0.0419641	1	2.29755	1.49171	1	-1.39459	1.82776	0	4.80556	1.45364	1	NBPF6	NBPF member 6
ENSG00000186104	1162.71	1.69053	0.541627	16.736	0.0021751	0.0359859	1	2.55806	0.659086	1	1.00734	0.774084	0	1.0069	0.644986	0	CYP2R1	cytochrome P450 family 2 subfamily R member 1
ENSG00000186105	136.1	0.56446	0.595173	30.8838	3.23305e-06	0.000169005	0	0.516708	0.724272	0	3.42194	0.843491	1	0.583796	0.708885	0	LRRC70	leucine rich repeat containing 70
ENSG00000186193	312.958	1.64094	0.573976	23.3032	0.000110135	0.00349881	1	1.31462	0.697908	0	2.14592	0.81763	1	-0.732991	0.686611	0	SAPCD2	suppressor APC domain containing 2
ENSG00000186265	2210.69	2.11623	0.799015	17.8263	0.00133438	0.0251325	1	0.913023	0.97292	0	-2.21543	1.14453	-1	2.25852	0.951485	1	BTLA	B and T lymphocyte associated
ENSG00000186281	342.163	-0.142624	0.821516	19.3001	0.000686098	0.0152324	0	-2.03732	1.00304	-1	-1.84216	1.17803	-1	1.62867	0.977801	1	GPAT2	glycerol-3-phosphate acyltransferase 2, mitochondrial
ENSG00000186310	58.8018	-0.0618436	1.0133	46.5772	1.86761e-09	2.05715e-07	0	2.15486	1.19883	1	-1.27627	1.44748	0	4.60233	1.17313	1	NAP1L3	nucleosome assembly protein 1 like 3
ENSG00000186417	53.3423	1.59774	0.569803	13.9749	0.00737554	0.0836814	1	0.383015	0.695291	0	-0.0578046	0.818101	0	0.85132	0.676642	0	GLDN	gliomedin
ENSG00000186431	171.995	-2.00301	0.467178	24.0733	7.72187e-05	0.00259334	-1	-1.58153	0.568946	-1	-1.47191	0.667742	0	-1.31116	0.557033	0	FCAR	Fc fragment of IgA receptor
ENSG00000186451	4.59139	-4.00083	1.27729	19.1252	0.000742651	0.0161679	-1	-2.19832	1.54042	-1	-6.4718	2.25125	-1	-1.01631	1.46721	0	SPATA12	spermatogenesis associated 12
ENSG00000186469	326.337	-2.24385	0.850665	17.9453	0.00126484	0.0242298	-1	-2.51004	1.03751	-1	-2.48658	1.21885	-1	0.154837	1.01254	0	GNG2	G protein subunit gamma 2
ENSG00000186481	2537.49	0.439209	0.678731	25.8303	3.42388e-05	0.00131998	0	-0.267604	0.826536	0	-4.6778	0.974675	-1	-1.50458	0.808661	-1	ENSG00000186481	NA
ENSG00000186523	138.212	-0.362833	0.520237	15.622	0.00357074	0.0512818	0	-0.344314	0.634272	0	1.55666	0.739668	1	0.551752	0.618676	0	FAM86B1	family with sequence similarity 86 member B1
ENSG00000186648	362.632	-0.0958691	0.68356	15.0944	0.00450932	0.0601839	0	-0.972424	0.833692	0	2.04381	0.976262	1	-0.480395	0.815125	0	CARMIL3	capping protein regulator and myosin 1 linker 3
ENSG00000186810	80.1289	-2.3298	0.752025	25.7544	3.54655e-05	0.00135457	-1	-4.01193	0.934051	-1	-0.391892	1.07293	0	-0.743064	0.894333	0	CXCR3	C-X-C motif chemokine receptor 3
ENSG00000186818	2500.16	2.87238	0.983448	43.3183	8.88759e-09	8.49948e-07	1	1.22728	1.19717	0	7.46121	1.40462	1	3.92344	1.17026	1	LILRB4	leukocyte immunoglobulin like receptor B4
ENSG00000187079	517.049	4.12384	1.18247	25.491	4.00737e-05	0.00149208	1	-1.30682	1.44735	0	0.733034	1.68635	0	4.92114	1.40396	1	TEAD1	TEA domain transcription factor 1
ENSG00000187164	126.964	-1.60649	0.852764	23.9599	8.13653e-05	0.00271291	-1	-1.15094	1.03669	0	0.784361	1.21308	0	1.71376	1.01019	1	SHTN1	shootin 1
ENSG00000187172	494.571	0.74452	1.0218	25.4255	4.13086e-05	0.00152883	0	-0.252115	1.244	0	-0.531234	1.46164	0	4.01104	1.21527	1	BAGE2	BAGE family member 2
ENSG00000187193	126.468	-0.554787	0.924985	21.0056	0.000315862	0.00829084	0	0.271013	1.12632	0	-3.25677	1.34007	-1	2.22514	1.09963	1	MT1X	metallothionein 1X
ENSG00000187210	373.267	1.01577	0.776431	37.9904	1.1257e-07	8.62572e-06	0	-0.395399	0.947829	0	4.58137	1.10743	1	0.787532	0.924686	0	GCNT1	glucosaminyl (N-acetyl) transferase 1, core 2
ENSG00000187258	7.25122	0.484675	1.07864	15.887	0.00317462	0.0469783	0	-1.08669	1.37103	0	3.50578	1.45925	1	0.755312	1.2757	0	NPSR1	neuropeptide S receptor 1
ENSG00000187391	2275.6	2.3136	0.887007	33.3081	1.03297e-06	6.17613e-05	1	-0.349678	1.08043	0	5.18338	1.26785	1	0.864725	1.05648	0	MAGI2	membrane associated guanylate kinase, WW and PDZ domain containing 2
ENSG00000187537	41.8593	-3.31366	1.41743	14.3259	0.00632439	0.0759954	-1	-4.13642	1.76899	-1	0.860489	2.01749	0	-1.36876	1.69228	0	POTEG	POTE ankyrin domain family member G
ENSG00000187678	35.535	0.415266	0.731652	70.2814	1.97962e-14	5.08789e-12	0	-0.320804	0.901402	0	0.354466	1.02666	0	4.14745	0.846404	1	SPRY4	sprouty RTK signaling antagonist 4
ENSG00000187695	108.668	1.32996	0.349341	16.2236	0.0027334	0.0423159	0	0.764562	0.423637	0	1.52413	0.488714	1	1.33443	0.412673	0	ENSG00000187695	NA
ENSG00000187800	160.305	-1.10789	0.537219	42.1954	1.51958e-08	1.39207e-06	0	-2.54156	0.66384	-1	-2.3208	0.773474	-1	0.859131	0.639227	0	PEAR1	platelet endothelial aggregation receptor 1
ENSG00000187912	34.9373	-1.62942	0.421698	19.2238	0.000710232	0.0155869	-1	-0.875795	0.51448	0	-1.41699	0.607626	0	-1.55873	0.511551	-1	CLEC17A	C-type lectin domain containing 17A
ENSG00000187950	8.4437	-2.80676	1.32756	25.6077	3.7963e-05	0.00143515	-1	-3.13423	1.69244	-1	1.2017	1.81385	0	1.88932	1.5205	1	OVCH1	ovochymase 1
ENSG00000187957	5.45193	2.58221	1.61008	16.8959	0.00202511	0.0340989	1	1.51101	1.87046	1	2.89719	2.03875	1	5.51894	1.75959	1	DNER	delta/notch like EGF repeat containing
ENSG00000188042	1112.73	0.522155	0.81583	24.523	6.27323e-05	0.00218207	0	-4.01266	0.997454	-1	0.466402	1.16649	0	1.30237	0.971544	0	ARL4C	ADP ribosylation factor like GTPase 4C
ENSG00000188076	19.848	3.87093	1.06914	15.0225	0.00465471	0.0614375	1	4.61525	1.22167	1	2.27221	1.40041	1	3.16771	1.22302	1	SCGB1C1	secretoglobin family 1C member 1
ENSG00000188153	545.823	7.0696	1.20822	59.8377	3.1378e-12	5.32707e-10	1	-2.80566	1.67599	-1	-3.47619	2.19793	-1	7.72058	1.41824	1	COL4A5	collagen type IV alpha 5 chain
ENSG00000188163	549.026	3.26581	0.905688	13.4488	0.00927886	0.0966265	1	3.19199	1.10149	1	1.89134	1.29287	1	1.06469	1.07904	0	FAM166A	family with sequence similarity 166 member A
ENSG00000188280	50.7975	0.226673	1.04108	16.1517	0.00282218	0.0432143	0	-0.836141	1.26585	0	2.77802	1.46214	1	2.77583	1.22609	1	FAM230G	family with sequence similarity 230 member G
ENSG00000188313	385.067	1.37398	0.456071	19.023	0.000777803	0.0167626	0	1.66931	0.554279	1	1.97998	0.648801	1	2.387	0.541717	1	PLSCR1	phospholipid scramblase 1
ENSG00000188386	5.76218	4.04829	1.32925	14.9039	0.00490477	0.0637155	1	0.90226	1.6272	0	3.61527	1.64795	1	3.21055	1.48819	1	PPP3R2	protein phosphatase 3 regulatory subunit B, beta
ENSG00000188396	83.0061	-0.112699	0.598847	26.8803	2.1018e-05	0.000869136	0	-0.925476	0.732866	0	2.47898	0.848079	1	-0.153605	0.714378	0	TCTEX1D4	Tctex1 domain containing 4
ENSG00000188403	872.748	-6.30487	1.31256	66.1288	1.48802e-13	3.25868e-11	-1	-8.39944	1.66087	-1	2.67738	1.86938	1	-3.89652	1.57176	-1	ENSG00000188403	NA
ENSG00000188536	92.4456	-3.14347	0.952845	25.5658	3.87079e-05	0.00145439	-1	-5.38566	1.17774	-1	-0.598381	1.35964	0	-2.52962	1.13641	-1	HBA2	hemoglobin subunit alpha 2
ENSG00000188573	8.88856	4.88397	1.34741	13.9931	0.00731723	0.0833351	1	4.02862	1.47677	1	4.49098	1.59508	1	3.8936	1.48583	1	FBLL1	fibrillarin like 1
ENSG00000188636	260.394	-1.63176	0.939903	14.2688	0.00648488	0.0772964	-1	-0.698328	1.14734	0	-2.01245	1.34557	-1	1.0156	1.11984	0	RTL6	retrotransposon Gag like 6
ENSG00000188641	1794.94	0.643228	0.339428	14.769	0.00520503	0.0662883	0	1.12761	0.413155	0	1.59641	0.484868	1	1.05376	0.404107	0	DPYD	dihydropyrimidine dehydrogenase
ENSG00000188643	10.3685	4.18532	1.82301	15.2855	0.00414429	0.0567864	1	1.74833	2.16769	1	0.949512	2.50452	0	6.53874	2.07864	1	S100A16	S100 calcium binding protein A16
ENSG00000188660	201.211	-0.919245	1.05221	14.6175	0.00556393	0.0696585	0	-3.302	1.29983	-1	-3.01204	1.50571	-1	-3.88888	1.27472	-1	LINC00319	long intergenic non-protein coding RNA 319
ENSG00000188820	141.648	1.94352	1.03747	34.6927	5.37186e-07	3.41602e-05	1	-0.112752	1.27124	0	6.14732	1.46744	1	3.9264	1.22675	1	CALHM6	calcium homeostasis modulator family member 6
ENSG00000188848	33.8994	-3.62583	0.848394	49.7075	4.1561e-10	5.09329e-08	-1	-4.71891	1.07546	-1	-6.58954	1.40509	-1	-0.484848	1.00284	0	BEND4	BEN domain containing 4
ENSG00000188886	411.309	0.761358	1.19379	14.7322	0.00529012	0.0670737	0	-2.96407	1.45672	-1	-2.05339	1.70794	-1	-2.64503	1.43117	-1	ASTL	astacin like metalloendopeptidase
ENSG00000189013	39.3957	-0.575355	1.44294	37.947	1.14912e-07	8.76884e-06	0	-3.00513	1.89487	-1	-0.725369	2.08132	0	5.46695	1.68119	1	KIR2DL4	killer cell immunoglobulin like receptor, two Ig domains and long cytoplasmic tail 4
ENSG00000189058	36.4772	2.52168	0.760197	15.3598	0.00401025	0.0554217	1	3.38145	0.902455	1	1.79053	1.05324	1	3.30451	0.87454	1	APOD	apolipoprotein D
ENSG00000189060	542.594	-0.49704	0.951917	31.4068	2.52872e-06	0.000135439	0	-4.98345	1.17288	-1	-0.906507	1.36117	0	2.08818	1.13343	1	H1F0	H1 histone family member 0
ENSG00000189064	71.0044	14.8637	3.17692	16.0095	0.00300641	0.0451206	1	12.1755	3.88858	1	-13.4487	4.57518	-1	23.8069	3.67894	1	GAGE2B	G antigen 2B
ENSG00000189143	78.8975	-0.337999	0.421763	23.0652	0.000122885	0.00382505	0	-0.665185	0.515956	0	1.53928	0.59379	1	0.134957	0.501937	0	CLDN4	claudin 4
ENSG00000189152	92.9602	-0.863474	0.796309	13.7205	0.00824258	0.0895977	0	-0.0811912	0.970073	0	1.43108	1.13542	0	-2.22742	0.957693	-1	GRAPL	GRB2 related adaptor protein like
ENSG00000189184	94.7546	8.54835	1.63117	25.8755	3.35268e-05	0.00129658	1	10.2704	1.81251	1	9.97684	1.99956	1	10.6046	1.78598	1	PCDH18	protocadherin 18
ENSG00000189295	7.59604	-1.35827	1.64827	22.6862	0.000146277	0.00443022	0	-3.00596	2.10391	-1	-3.78116	2.63704	-1	3.266	1.906	1	ANKRD62P1-PARP4P3	ANKRD62P1-PARP4P3 readthrough, transcribed pseudogene
ENSG00000189319	2282.95	-0.792668	0.555791	29.611	5.87314e-06	0.00028714	0	-1.57295	0.677127	-1	1.6295	0.794726	1	-1.56458	0.662254	-1	FAM53B	family with sequence similarity 53 member B
ENSG00000189325	12.6405	0.46531	1.24817	13.4327	0.00934402	0.0971138	0	3.34471	1.45708	1	-0.701781	1.73866	0	0.433921	1.50489	0	C6orf222	chromosome 6 open reading frame 222
ENSG00000189337	141.837	0.00710345	0.547438	14.45	0.00598893	0.0732971	0	-0.471419	0.668336	0	1.88567	0.778766	1	0.256473	0.652041	0	KAZN	kazrin, periplakin interacting protein
ENSG00000189398	22.8536	2.19812	1.4703	15.3797	0.00397506	0.0551206	1	-3.90454	1.98562	-1	-2.35348	2.16204	-1	0.442401	1.77242	0	OR7E12P	olfactory receptor family 7 subfamily E member 12 pseudogene
ENSG00000189420	157.528	-0.114863	0.630249	16.6699	0.00224018	0.036832	0	-1.42984	0.770614	0	-3.57616	0.923422	-1	-0.153062	0.751236	0	ZFP92	ZFP92 zinc finger protein
ENSG00000196090	23.4572	5.82516	1.40049	28.8164	8.51844e-06	0.000398568	1	0.943222	1.79668	0	-1.4237	2.30189	0	5.43039	1.56591	1	PTPRT	protein tyrosine phosphatase, receptor type T
ENSG00000196092	809.949	-2.03545	1.05745	28.1188	1.18004e-05	0.000530658	-1	0.902166	1.28745	0	-5.67728	1.52155	-1	-3.81767	1.26147	-1	PAX5	paired box 5
ENSG00000196104	20.6885	11.7961	2.61852	19.667	0.000580952	0.0135227	1	19.5373	3.0208	1	14.0597	3.60582	1	21.5198	2.99144	1	SPOCK3	SPARC (osteonectin), cwcv and kazal like domains proteoglycan 3
ENSG00000196159	957.562	6.63758	1.04225	26.0153	3.14202e-05	0.00122535	1	4.10176	1.25735	1	4.46594	1.46843	1	7.25374	1.23157	1	FAT4	FAT atypical cadherin 4
ENSG00000196218	37.4411	0.451088	0.951932	19.0322	0.000774586	0.0167157	0	-0.543277	1.16976	0	0.470547	1.35695	0	3.06181	1.11925	1	RYR1	ryanodine receptor 1
ENSG00000196230	7558.92	1.58236	0.650674	14.3796	0.0061772	0.0749076	1	1.47429	0.792245	0	2.91904	0.930435	1	2.71315	0.77487	1	TUBB	tubulin beta class I
ENSG00000196353	4.68312	0.323387	1.346	24.0758	7.71273e-05	0.00259263	0	0.23698	1.61665	0	4.74038	1.68296	1	3.24795	1.49464	1	CPNE4	copine 4
ENSG00000196365	4811.02	0.752863	0.504241	24.5311	6.24964e-05	0.00217591	0	2.36814	0.613914	1	-0.137585	0.721212	0	0.955917	0.600518	0	LONP1	lon peptidase 1, mitochondrial
ENSG00000196366	49.844	2.04747	0.44746	33.4212	9.79287e-07	5.88367e-05	1	1.35734	0.54254	0	2.57386	0.613196	1	0.471844	0.539207	0	C9orf163	chromosome 9 open reading frame 163
ENSG00000196368	41.0557	1.51437	1.04789	21.7454	0.000225217	0.0063003	1	0.696212	1.2709	0	-0.225917	1.48996	0	4.16667	1.23227	1	NUDT11	nudix hydrolase 11
ENSG00000196372	74.8171	-1.67154	0.965167	20.4393	0.000408932	0.0102807	-1	-1.08176	1.17401	0	2.20975	1.37168	1	0.32162	1.14582	0	ASB13	ankyrin repeat and SOCS box containing 13
ENSG00000196376	385.694	2.87325	0.979943	15.0983	0.00450158	0.060139	1	0.573021	1.19284	0	4.75649	1.39651	1	2.79488	1.16507	1	SLC35F1	solute carrier family 35 member F1
ENSG00000196396	9413.6	-1.86137	0.461809	24.5665	6.1482e-05	0.00215087	-1	-2.1815	0.562388	-1	-1.59995	0.660524	-1	-1.65218	0.550045	-1	PTPN1	protein tyrosine phosphatase, non-receptor type 1
ENSG00000196405	884.335	-1.62457	0.542668	35.7988	3.18308e-07	2.16554e-05	-1	-1.20883	0.660922	0	-4.37935	0.781857	-1	-0.00646343	0.646139	0	EVL	Enah/Vasp-like
ENSG00000196415	45.1889	-4.41547	0.933688	43.1389	9.68355e-09	9.16594e-07	-1	-4.3388	1.14495	-1	-5.53571	1.37366	-1	-5.32072	1.13567	-1	PRTN3	proteinase 3
ENSG00000196427	149.322	5.41948	1.21042	27.4436	1.61683e-05	0.000693383	1	2.14637	1.45874	1	0.876614	1.72156	0	6.71515	1.40961	1	NBPF4	NBPF member 4
ENSG00000196436	218.806	-1.54954	0.55904	16.1578	0.00281456	0.043137	-1	-2.09601	0.683752	-1	-0.997751	0.799239	0	-0.271919	0.665879	0	NPIPB15	nuclear pore complex interacting protein family member B15
ENSG00000196482	1062.74	2.7561	0.843377	14.5803	0.0056558	0.070558	1	3.24072	1.02616	1	-0.318913	1.20691	0	3.27911	1.00366	1	ESRRG	estrogen related receptor gamma
ENSG00000196562	7505.5	1.35458	0.676284	33.4711	9.56505e-07	5.77492e-05	0	-2.61882	0.824123	-1	-0.998505	0.967379	0	1.50096	0.805449	1	SULF2	sulfatase 2
ENSG00000196565	57.4678	-1.32133	0.593765	15.3945	0.00394912	0.0548703	0	-1.71393	0.727344	-1	0.560514	0.842907	0	-1.21865	0.710797	0	HBG2	hemoglobin subunit gamma 2
ENSG00000196604	24.8063	-2.67647	1.82745	25.1045	4.79327e-05	0.00174091	-1	-6.77427	2.38214	-1	-4.85907	2.92333	-1	3.3929	2.1292	1	POTEF	POTE ankyrin domain family member F
ENSG00000196605	103.9	-1.71546	0.501521	20.1281	0.000471133	0.0115322	-1	-1.08657	0.611768	0	-2.28265	0.725399	-1	-0.621238	0.596754	0	ZNF846	zinc finger protein 846
ENSG00000196632	185.57	0.737454	0.682092	38.0697	1.08407e-07	8.35862e-06	0	0.179893	0.832724	0	-0.305165	0.974158	0	3.3724	0.809871	1	WNK3	WNK lysine deficient protein kinase 3
ENSG00000196684	4251.58	-1.05161	0.407918	24.2712	7.04719e-05	0.00240354	0	-1.79988	0.496901	-1	-1.05161	0.583467	0	-2.14694	0.486055	-1	HSH2D	hematopoietic SH2 domain containing
ENSG00000196735	197.454	-2.42806	0.342906	72.1365	8.03089e-15	2.21808e-12	-1	-2.66958	0.420614	-1	-2.44943	0.493464	-1	-2.02943	0.409825	-1	HLA-DQA1	major histocompatibility complex, class II, DQ alpha 1
ENSG00000196782	54.8555	-1.87162	0.661035	15.7831	0.00332442	0.0485949	-1	-2.48324	0.812265	-1	-1.66103	0.947749	-1	-0.591912	0.785832	0	MAML3	mastermind like transcriptional coactivator 3
ENSG00000196814	167.998	-0.44842	0.82095	13.5997	0.00868871	0.0926445	0	-3.35888	1.00933	-1	-2.36397	1.17936	-1	-0.353264	0.978152	0	MVB12B	multivesicular body subunit 12B
ENSG00000196872	17.7659	-0.109684	1.11403	39.1023	6.63548e-08	5.37372e-06	0	-2.38192	1.52079	-1	4.93721	1.52717	1	2.82433	1.30018	1	KIAA1211L	KIAA1211 like
ENSG00000196893	7.75631	-1.60346	0.573722	21.4762	0.00025474	0.00693826	-1	-2.49075	0.764278	-1	0.248782	0.772245	0	-0.90598	0.684212	0	ENSG00000196893	NA
ENSG00000196950	1245.81	1.17461	0.45226	16.5275	0.00238717	0.0384914	0	1.40612	0.550253	0	1.67331	0.645824	1	2.16375	0.538095	1	SLC39A10	solute carrier family 39 member 10
ENSG00000196972	21.6771	-0.45768	0.747666	23.1309	0.000119227	0.00372684	0	-2.34183	0.983201	-1	-0.196715	1.06668	0	1.79167	0.883435	1	SMIM10L2B	small integral membrane protein 10 like 2B
ENSG00000197085	102.888	-0.415557	0.279578	179.439	9.83886e-38	3.03447e-34	0	-0.645921	0.344093	0	2.7995	0.383963	1	-0.387916	0.336522	0	NPSR1-AS1	NPSR1 antisense RNA 1
ENSG00000197124	116.144	-0.774469	0.46831	44.9062	4.15853e-09	4.34766e-07	0	0.290649	0.568156	0	-1.3287	0.674696	0	1.5273	0.553663	1	ZNF682	zinc finger protein 682
ENSG00000197241	2.46597	-1.30258	1.5807	19.429	0.00064718	0.0146676	0	-2.89596	2.09508	-1	3.92087	2.10321	1	-1.8494	1.98411	-1	SLC2A7	solute carrier family 2 member 7
ENSG00000197256	591.318	-0.0210739	0.398482	17.3147	0.00167889	0.029645	0	0.589502	0.484844	0	1.67474	0.568452	1	0.350339	0.474424	0	KANK2	KN motif and ankyrin repeat domains 2
ENSG00000197291	281.136	-1.07267	0.318713	20.3637	0.000423254	0.0105557	0	-1.13551	0.389218	0	-1.27589	0.457111	0	-1.57952	0.381841	-1	RAMP2-AS1	RAMP2 antisense RNA 1
ENSG00000197321	917.085	1.38508	1.09042	20.1802	0.000460113	0.0113148	0	-0.838998	1.32878	0	-0.834107	1.55982	0	3.92282	1.29829	1	SVIL	supervillin
ENSG00000197360	7.34832	1.22625	1.36893	27.2812	1.74387e-05	0.000741847	0	0.696023	1.60992	0	0.387631	1.86558	0	5.04124	1.51196	1	ZNF98	zinc finger protein 98
ENSG00000197415	67.5977	0.346018	0.560947	42.4214	1.36415e-08	1.25904e-06	0	-0.681976	0.691819	0	0.513513	0.793967	0	2.70536	0.661384	1	VEPH1	ventricular zone expressed PH domain containing 1
ENSG00000197444	44.6734	-0.0355793	0.804137	70.5359	1.7492e-14	4.55901e-12	0	-0.573519	0.998144	0	-0.0765566	1.14905	0	4.27011	0.938045	1	OGDHL	oxoglutarate dehydrogenase like
ENSG00000197457	182.121	-1.22876	0.504656	14.0428	0.00715979	0.0825238	0	-1.06559	0.615435	0	-0.0262873	0.72061	0	-1.83727	0.603897	-1	STMN3	stathmin 3
ENSG00000197471	6395.7	1.55976	0.726067	13.89	0.00765458	0.0858213	1	-0.901302	0.88421	0	1.81224	1.03833	1	1.44433	0.864727	0	SPN	sialophorin
ENSG00000197520	58.0529	0.0494277	0.809395	17.7793	0.00136289	0.0254237	0	1.98251	0.979546	1	-2.66231	1.20524	-1	1.02767	0.960341	0	FAM177B	family with sequence similarity 177 member B
ENSG00000197535	9177.5	-0.0516865	0.501072	25.9842	3.18772e-05	0.00124056	0	-0.981641	0.610205	0	1.94185	0.716599	1	-0.588709	0.596818	0	MYO5A	myosin VA
ENSG00000197549	202.927	-6.62044	1.07992	67.6786	7.01213e-14	1.62199e-11	-1	-3.83248	1.30715	-1	-6.82369	1.5823	-1	-7.18888	1.30699	-1	PRAMENP	PRAME N-terminal-like, pseudogene
ENSG00000197558	216.595	-0.358265	0.792727	13.9838	0.00734704	0.083486	0	0.153775	0.965432	0	1.13449	1.13187	0	1.88575	0.94285	1	SSPO	SCO-spondin
ENSG00000197561	131.256	-3.83905	0.909329	39.0336	6.85601e-08	5.50414e-06	-1	-5.4162	1.11723	-1	-4.28079	1.305	-1	-4.50156	1.08914	-1	ELANE	elastase, neutrophil expressed
ENSG00000197584	78.2129	3.87251	1.06899	19.8611	0.000531925	0.0126277	1	5.14719	1.28191	1	-0.547865	1.54953	0	2.89074	1.26007	1	KCNMB2	potassium calcium-activated channel subfamily M regulatory beta subunit 2
ENSG00000197694	7045.12	0.576288	0.332039	25.0338	4.95297e-05	0.00179095	0	-0.0752397	0.404349	0	1.82841	0.474749	1	0.517666	0.395452	0	SPTAN1	spectrin alpha, non-erythrocytic 1
ENSG00000197768	99.4971	1.66717	0.95094	13.5138	0.00901989	0.0947805	1	1.47784	1.15766	0	-0.149171	1.35924	0	-1.83576	1.15765	-1	STPG3	sperm-tail PG-rich repeat containing 3
ENSG00000197816	494.169	0.0693434	0.349397	22.4313	0.000164447	0.0048534	0	-1.52568	0.427603	-1	-0.0912562	0.499359	0	0.128187	0.416281	0	CCDC180	coiled-coil domain containing 180
ENSG00000197859	34.9365	-0.0710663	0.842838	33.9574	7.60346e-07	4.70575e-05	0	3.60174	1.00843	1	0.304717	1.19443	0	0.169693	1.00179	0	ADAMTSL2	ADAMTS like 2
ENSG00000197905	6.15487	2.10716	1.87362	14.776	0.005189	0.0662224	1	0.563714	2.35814	0	-0.0958995	2.87748	0	5.96266	2.13643	1	TEAD4	TEA domain transcription factor 4
ENSG00000197915	25.3034	-0.864973	0.906565	17.4574	0.00157483	0.0282112	0	-4.49703	1.18718	-1	-3.48738	1.33565	-1	-0.47169	1.08521	0	HRNR	hornerin
ENSG00000197971	480.425	-2.1098	0.608143	27.2853	1.74059e-05	0.000741303	-1	-1.84249	0.7408	-1	0.524466	0.868876	0	-1.2273	0.724337	0	MBP	myelin basic protein
ENSG00000197993	19.4872	-1.79018	0.713298	16.5619	0.00235088	0.0380604	-1	-2.58004	0.89615	-1	0.194736	1.00879	0	-1.73594	0.860089	-1	KEL	Kell metallo-endopeptidase (Kell blood group)
ENSG00000198010	18.1009	-4.99691	1.35933	41.7585	1.87189e-08	1.66936e-06	-1	-3.9282	1.6428	-1	-6.2407	2.31276	-1	1.71074	1.52781	1	DLGAP2	DLG associated protein 2
ENSG00000198062	69.7449	-1.71178	0.570719	68.6917	4.28675e-14	1.02357e-11	-1	-1.43219	0.699238	0	2.49976	0.804943	1	-0.955774	0.679622	0	POTEH	POTE ankyrin domain family member H
ENSG00000198108	855.693	4.21882	1.07028	21.3268	0.000272757	0.00734697	1	0.498373	1.30554	0	0.475744	1.53023	0	3.75478	1.27376	1	CHSY3	chondroitin sulfate synthase 3
ENSG00000198121	4.70819	2.77284	1.33429	15.5144	0.0037451	0.0528686	1	-0.822445	1.7652	0	1.63744	1.69962	1	3.63472	1.46911	1	LPAR1	lysophosphatidic acid receptor 1
ENSG00000198157	76.2001	0.987744	0.481822	38.7678	7.77992e-08	6.16563e-06	0	1.26716	0.580078	0	1.34775	0.673251	0	2.92172	0.563594	1	HMGN5	high mobility group nucleosome binding domain 5
ENSG00000198300	62.7452	-2.61772	1.02591	96.6875	4.98663e-20	3.41769e-17	-1	-3.62935	1.3534	-1	-2.8683	1.51233	-1	4.58402	1.18927	1	PEG3	paternally expressed 3
ENSG00000198353	71.5893	0.412465	0.962809	16.237	0.00271712	0.042221	0	-2.41711	1.18888	-1	-3.87831	1.42671	-1	1.06949	1.14648	0	HOXC4	homeobox C4
ENSG00000198380	9663.83	-0.324662	0.594112	18.6015	0.000941012	0.0194455	0	1.62028	0.723413	1	-0.585941	0.849731	0	0.607098	0.707585	0	GFPT1	glutamine--fructose-6-phosphate transaminase 1
ENSG00000198417	19.9006	-4.31021	1.34015	25.5767	3.85123e-05	0.00145142	-1	-4.75505	1.65388	-1	-9.50903	2.37974	-1	-0.936394	1.58085	0	MT1F	metallothionein 1F
ENSG00000198535	266.701	0.976138	0.815249	20.8906	0.000332877	0.00866979	0	-1.72069	0.996547	-1	2.51784	1.16392	1	-0.830426	0.973185	0	C2CD4A	C2 calcium dependent domain containing 4A
ENSG00000198576	36.3375	-0.447619	1.01583	14.4014	0.00611821	0.0744363	0	-3.14233	1.27282	-1	-1.35925	1.45697	0	1.48388	1.20505	0	ARC	activity regulated cytoskeleton associated protein
ENSG00000198580	12.7139	1.57637	0.74601	16.9544	0.00197274	0.03343	1	0.140728	0.918793	0	-2.36736	1.31141	-1	1.56131	0.874074	1	ENSG00000198580	NA
ENSG00000198626	41.3964	-0.62046	1.18602	52.7043	9.82651e-11	1.32247e-08	0	0.980745	1.40083	0	0.220965	1.62961	0	5.29176	1.36046	1	RYR2	ryanodine receptor 2
ENSG00000198633	5.78509	-2.16017	1.33455	27.9283	1.28976e-05	0.000571663	-1	-1.47582	1.60257	0	-5.48371	2.28398	-1	2.49754	1.50817	1	ZNF534	zinc finger protein 534
ENSG00000198720	126.753	2.12067	0.649277	20.9023	0.000331117	0.00863003	1	0.287548	0.791422	0	-0.28198	0.930848	0	0.779797	0.773503	0	ANKRD13B	ankyrin repeat domain 13B
ENSG00000198732	1612	1.39658	0.551576	34.939	4.78127e-07	3.09361e-05	0	1.14114	0.67161	0	-3.91453	0.797489	-1	0.743448	0.65695	0	SMOC1	SPARC related modular calcium binding 1
ENSG00000198780	256.862	0.900408	1.12512	19.6839	0.000576499	0.0134528	0	-2.86679	1.38296	-1	-0.818605	1.60819	0	2.97385	1.33912	1	FAM169A	family with sequence similarity 169 member A
ENSG00000198795	33.2432	-2.131	1.10861	21.277	0.000279038	0.00749435	-1	0.969026	1.33455	0	-1.55708	1.59052	-1	2.18972	1.301	1	ZNF521	zinc finger protein 521
ENSG00000198796	96.2525	1.09871	0.843437	15.3649	0.0040013	0.0553394	0	-0.854594	1.03107	0	1.05593	1.20305	0	-1.87007	1.019	-1	ALPK2	alpha kinase 2
ENSG00000198807	12.4487	-3.38617	1.95347	26.072	3.06046e-05	0.00120697	-1	-3.76546	2.49128	-1	-5.30743	3.02321	-1	3.82452	2.22772	1	PAX9	paired box 9
ENSG00000198822	67.6498	2.81666	0.886552	15.9547	0.00308057	0.0460096	1	0.734678	1.07912	0	-0.205829	1.27022	0	1.81969	1.05252	1	GRM3	glutamate metabotropic receptor 3
ENSG00000198825	784.225	0.48441	0.655639	17.5252	0.00152761	0.027579	0	2.42569	0.797823	1	0.438215	0.937314	0	0.0944825	0.780979	0	INPP5F	inositol polyphosphate-5-phosphatase F
ENSG00000198829	14.871	-0.783221	1.10717	16.3947	0.00253275	0.04011	0	-4.00323	1.4991	-1	1.46509	1.55786	0	1.47441	1.30855	0	SUCNR1	succinate receptor 1
ENSG00000198851	209.47	3.75788	1.74141	29.0016	7.81136e-06	0.000369219	1	0.523624	2.08311	0	3.42295	2.37287	1	8.9845	2.01959	1	CD3E	CD3e molecule
ENSG00000198853	132.782	1.25047	0.903184	15.5996	0.0036063	0.0515325	0	0.746683	1.10256	0	2.99043	1.28519	1	3.41744	1.07285	1	RUSC2	RUN and SH3 domain containing 2
ENSG00000198963	142.241	0.380729	0.685357	34.0645	7.22825e-07	4.51126e-05	0	0.273544	0.834144	0	3.65932	0.972094	1	1.88488	0.813136	1	RORB	RAR related orphan receptor B
ENSG00000199032	22.5261	3.96698	1.00869	14.4349	0.00602893	0.0736162	1	3.63158	1.18105	1	2.6831	1.3499	1	2.18387	1.18205	1	MIR425	microRNA 425
ENSG00000199293	23.2824	3.16901	0.953075	13.8542	0.00777507	0.0866472	1	2.01295	1.14391	1	0.286632	1.3299	0	2.07878	1.13658	1	SNORA21	small nucleolar RNA, H/ACA box 21
ENSG00000199306	2.86821	-2.5001	1.07218	14.9774	0.00474841	0.0623187	-1	-5.43876	1.61667	-1	-3.12157	1.62688	-1	-2.2347	1.31986	-1	ENSG00000199306	NA
ENSG00000199731	13.9358	-0.877419	0.607864	17.1594	0.00179988	0.0312928	0	-2.09732	0.784241	-1	0.893742	0.845991	0	-1.30161	0.747327	0	ENSG00000199731	NA
ENSG00000199788	19.6165	-1.86854	0.529763	17.0371	0.00190115	0.0326352	-1	-1.38491	0.648517	0	-2.27023	0.781176	-1	-1.20042	0.634875	0	ENSG00000199788	NA
ENSG00000199990	39.0858	5.42638	1.07043	19.476	0.00063353	0.0144645	1	5.11079	1.23521	1	3.60324	1.40336	1	4.23105	1.20883	1	VTRNA1-1	vault RNA 1-1
ENSG00000200156	3248.36	3.71792	0.793497	13.8142	0.00791237	0.087597	1	3.92521	0.965602	1	3.1204	1.13366	1	3.72972	0.944666	1	RNU5B-1	RNA, U5B small nuclear 1
ENSG00000200320	202.753	3.41481	0.883556	13.3806	0.00955852	0.0984036	1	2.85308	1.07156	1	0.727586	1.25818	0	3.17415	1.04893	1	SNORA63	small nucleolar RNA, H/ACA box 63
ENSG00000200377	6.52779	4.93556	1.41805	34.6623	5.44952e-07	3.45947e-05	1	4.66113	1.5489	1	7.60972	1.6237	1	2.54631	1.64905	1	ENSG00000200377	NA
ENSG00000200455	8.0675	-1.7751	0.559364	13.894	0.00764105	0.0857193	-1	-1.30224	0.69504	0	-2.37672	0.870306	-1	-1.21163	0.678417	0	ENSG00000200455	NA
ENSG00000200972	163.062	0.571282	0.941826	20.5309	0.000392219	0.00997029	0	-1.45104	1.15292	0	-1.0289	1.34769	0	2.9989	1.12008	1	ENSG00000200972	NA
ENSG00000201013	4.78321	-1.51383	0.836389	13.5945	0.00870812	0.0927713	-1	0.471933	0.975701	0	-3.19063	1.50474	-1	-0.601545	0.985064	0	ENSG00000201013	NA
ENSG00000201025	2.04512	2.17884	1.74964	13.3958	0.00949548	0.0980102	1	2.31148	2.01374	1	5.87372	2.11697	1	3.39948	1.94952	1	SNORD74B	small nucleolar RNA, C/D box 74B
ENSG00000201047	8.50224	-2.37577	1.0376	21.7655	0.000223154	0.0062615	-1	1.23826	1.21623	0	-1.65294	1.4592	-1	-1.31053	1.23997	0	ENSG00000201047	NA
ENSG00000201183	251.372	0.89231	0.94633	16.1373	0.00284042	0.0433485	0	2.60226	1.1503	1	-0.571806	1.35288	0	3.17442	1.1253	1	RNVU1-3	RNA, variant U1 small nuclear 3
ENSG00000201365	7.25377	-2.32138	0.793556	14.0454	0.00715151	0.0824772	-1	-1.02115	0.944741	0	-1.60766	1.12596	-1	-0.364614	0.917682	0	ENSG00000201365	NA
ENSG00000201501	41.6581	-2.11727	0.632886	16.7508	0.00216074	0.0357963	-1	-2.50796	0.7798	-1	-1.85932	0.907491	-1	-1.50432	0.756666	-1	ENSG00000201501	NA
ENSG00000201654	16.1306	4.57726	1.26369	17.2229	0.0017494	0.0306264	1	4.27661	1.40612	1	5.97131	1.53867	1	3.20091	1.41018	1	RNU6-7	RNA, U6 small nuclear 7
ENSG00000201671	2.62042	-1.40668	2.04871	15.9138	0.00313704	0.0465711	0	0.899166	2.39667	0	4.72893	2.69471	1	-2.74643	2.47607	-1	ENSG00000201671	NA
ENSG00000201861	18.5567	1.401	0.475793	15.924	0.00312291	0.04644	0	1.16367	0.572011	0	2.03086	0.633426	1	0.394832	0.578349	0	ENSG00000201861	NA
ENSG00000202337	16.1306	4.57726	1.26369	17.2229	0.0017494	0.0306264	1	4.27661	1.40612	1	5.97131	1.53867	1	3.20091	1.41018	1	RNU6-8	RNA, U6 small nuclear 8
ENSG00000202356	12.6502	-0.456725	1.17974	15.4608	0.00383494	0.0537822	0	2.94843	1.42433	1	2.56859	1.64077	1	0.119577	1.4234	0	ENSG00000202356	NA
ENSG00000202474	16.7496	1.51551	0.785783	23.8904	8.40201e-05	0.00278387	1	0.0302651	0.965974	0	-4.63192	1.77223	-1	2.17921	0.925486	1	ENSG00000202474	NA
ENSG00000203386	46.0941	-1.6866	0.569939	13.7533	0.00812554	0.0890513	-1	-0.428659	0.692762	0	-1.56559	0.819691	-1	-1.32204	0.682102	0	ENSG00000203386	NA
ENSG00000203685	324.032	-5.04369	1.08934	34.3868	6.20736e-07	3.9137e-05	-1	-6.09998	1.3307	-1	-3.64267	1.5572	-1	-4.46524	1.29872	-1	STUM	stum, mechanosensory transduction mediator homolog
ENSG00000203805	10.9913	-0.882515	1.58739	36.7161	2.06093e-07	1.47534e-05	0	-3.24471	2.09939	-1	6.03587	2.09608	1	-0.174745	1.90273	0	PLPP4	phospholipid phosphatase 4
ENSG00000203814	4944.53	2.26202	0.51161	20.8665	0.00033656	0.00875339	1	1.49877	0.622815	0	2.75402	0.731247	1	2.75028	0.609165	1	HIST2H2BF	histone cluster 2 H2B family member f
ENSG00000203819	331.155	2.22779	0.528572	18.3155	0.00107064	0.0214524	1	2.56788	0.640491	1	3.14189	0.748825	1	2.65794	0.627096	1	ENSG00000203819	NA
ENSG00000203930	66.1019	-0.358254	0.703495	37.2392	1.60802e-07	1.18316e-05	0	-0.960449	0.858966	0	-1.06906	1.00686	0	2.5652	0.829563	1	LINC00632	long intergenic non-protein coding RNA 632
ENSG00000204049	16.5314	-3.26295	1.17786	13.547	0.00889024	0.0940348	-1	-1.35095	1.43243	0	-0.646643	1.66117	0	0.4087	1.38862	0	ENSG00000204049	NA
ENSG00000204193	11.6233	3.60663	1.16038	14.9859	0.00473048	0.0621541	1	1.16231	1.42039	0	0.0372315	1.73266	0	2.89187	1.32633	1	TXNDC8	thioredoxin domain containing 8
ENSG00000204217	5338.27	0.423113	0.518418	14.3207	0.00633892	0.0760859	0	1.44873	0.631221	0	1.77558	0.741309	1	1.52713	0.617391	1	BMPR2	bone morphogenetic protein receptor type 2
ENSG00000204283	32.6467	-0.315109	0.487854	23.1581	0.000117739	0.00369283	0	-0.448115	0.598636	0	1.88979	0.677481	1	-0.0522353	0.58191	0	LINC01973	long intergenic non-protein coding RNA 1973
ENSG00000204314	14.1876	2.23681	0.915305	14.5115	0.00582934	0.0719386	1	-0.874507	1.17615	0	0.846767	1.28704	0	1.45039	1.07991	0	PRRT1	proline rich transmembrane protein 1
ENSG00000204385	68.114	0.00606542	0.40503	15.3165	0.00408791	0.056243	0	-0.114271	0.493643	0	1.51545	0.5672	1	-0.112533	0.486349	0	SLC44A4	solute carrier family 44 member 4
ENSG00000204387	2011.23	1.60315	0.579668	13.8322	0.00785031	0.0871443	1	2.43238	0.705639	1	1.13277	0.828737	0	0.709676	0.69043	0	C6orf48	chromosome 6 open reading frame 48
ENSG00000204394	7556.13	0.810456	0.323348	22.769	0.000140815	0.00429998	0	0.523732	0.393743	0	1.64655	0.462315	1	1.49819	0.385053	0	VARS	valyl-tRNA synthetase
ENSG00000204398	14.9622	-3.20686	1.257	18.7829	0.00086701	0.0181865	-1	0.41312	1.50009	0	-6.36841	2.24787	-1	-2.37004	1.50131	-1	ENSG00000204398	NA
ENSG00000204616	17.2082	1.00323	0.757661	13.3947	0.00950008	0.0980102	0	0.719809	0.92661	0	3.0315	1.03782	1	1.91895	0.888977	1	TRIM31	tripartite motif containing 31
ENSG00000204622	315.455	1.84909	0.659826	20.5113	0.000395736	0.0100248	1	2.58595	0.801328	1	3.80476	0.938808	1	0.805434	0.785261	0	HLA-J	major histocompatibility complex, class I, J (pseudogene)
ENSG00000204624	30.8717	0.191153	0.945624	19.1466	0.000735497	0.0160594	0	-0.598588	1.17194	0	2.04164	1.33153	1	2.81766	1.11792	1	DISP3	dispatched RND transporter family member 3
ENSG00000204634	637.168	-1.61313	0.565598	13.7727	0.0080569	0.0885871	-1	-1.21894	0.688782	0	-0.462442	0.808616	0	-2.04207	0.674453	-1	TBC1D8	TBC1 domain family member 8
ENSG00000204670	21.3626	-4.26417	1.16725	32.9582	1.21827e-06	7.12119e-05	-1	-5.64083	1.50881	-1	-9.6718	2.18919	-1	-2.14723	1.40855	-1	ENSG00000204670	NA
ENSG00000204776	17.4622	-5.49466	1.27081	29.6392	5.79601e-06	0.000283744	-1	-4.04654	1.55194	-1	-5.07565	1.86719	-1	-4.80339	1.52894	-1	ENSG00000204776	NA
ENSG00000204780	132.932	-4.76949	2.00133	18.7085	0.000896661	0.0187083	-1	-10.9931	2.63392	-1	-9.89224	3.02639	-1	-3.29382	2.38483	-1	ENSG00000204780	NA
ENSG00000205037	157.804	-1.34359	0.560314	13.8854	0.00766996	0.0859156	0	-2.03013	0.684906	-1	-0.107521	0.799996	0	-1.35935	0.668826	0	LOC400553	uncharacterized LOC400553
ENSG00000205143	7.56431	3.47696	1.02239	17.6213	0.00146315	0.026728	1	1.86196	1.17597	1	2.15421	1.2917	1	2.24121	1.15201	1	ARID3C	AT-rich interaction domain 3C
ENSG00000205277	12.8399	-3.61084	1.07806	23.6686	9.30682e-05	0.00303744	-1	-3.32567	1.36333	-1	0.594883	1.5051	0	-1.2104	1.27174	0	MUC12	mucin 12, cell surface associated
ENSG00000205403	109.962	0.335023	0.492141	24.7879	5.54991e-05	0.00196934	0	-0.0827752	0.600719	0	0.566272	0.699789	0	2.16049	0.581548	1	CFI	complement factor I
ENSG00000205424	34.2912	-0.217449	0.936612	15.408	0.00392575	0.0547239	0	0.221365	1.14056	0	-8.13304	1.96227	-1	-0.284607	1.11745	0	LOC100129027	uncharacterized LOC100129027
ENSG00000205436	170.517	-1.59638	0.82033	24.1769	7.36103e-05	0.00249708	-1	-0.0949887	0.999541	0	2.29196	1.16949	1	-1.08435	0.978755	0	EXOC3L4	exocyst complex component 3 like 4
ENSG00000205449	10.9317	5.95287	1.61851	17.3041	0.00168686	0.0297289	1	2.73768	1.88958	1	4.03969	2.0465	1	5.94255	1.7781	1	NBPF22P	NBPF member 22, pseudogene
ENSG00000205502	16.6424	3.36468	1.92287	17.6307	0.00145694	0.0266278	1	-1.77911	2.46992	-1	7.14558	2.57928	1	2.30352	2.25286	1	C2CD4B	C2 calcium dependent domain containing 4B
ENSG00000205517	280.933	-4.55943	1.1252	34.3464	6.32712e-07	3.98243e-05	-1	-3.43341	1.37011	-1	0.0389665	1.60712	0	-4.92701	1.34308	-1	RGL3	ral guanine nucleotide dissociation stimulator like 3
ENSG00000205593	773.842	-1.82471	0.729506	25.727	3.59193e-05	0.00136626	-1	0.814685	0.888103	0	-2.44237	1.04434	-1	-1.81421	0.869287	-1	DENND6B	DENN domain containing 6B
ENSG00000205611	170.88	0.746985	0.572498	13.5863	0.00873947	0.0930249	0	0.582289	0.697009	0	-2.28414	0.833307	-1	0.756263	0.681634	0	ENSG00000205611	NA
ENSG00000205683	151.476	0.220211	1.05952	16.1994	0.00276294	0.0425891	0	-4.719	1.31928	-1	0.61548	1.51424	0	-1.15791	1.26418	0	DPF3	double PHD fingers 3
ENSG00000205730	592.619	-3.32105	0.697692	35.1723	4.28168e-07	2.80469e-05	-1	-3.66571	0.850215	-1	-3.01839	0.998359	-1	-1.54101	0.8306	-1	ITPRIPL2	ITPRIP like 2
ENSG00000206047	325.885	-5.4874	1.30173	28.5595	9.60492e-06	0.00044324	-1	-4.57505	1.58615	-1	-4.08223	1.86174	-1	-6.27845	1.55492	-1	DEFA1	defensin alpha 1
ENSG00000206113	17.7899	1.36464	0.649188	17.754	0.00137846	0.0256108	0	0.858103	0.794623	0	1.43034	0.896181	0	2.84533	0.744553	1	CFAP99	cilia and flagella associated protein 99
ENSG00000206172	1153.48	-1.92596	0.970525	13.7013	0.00831209	0.0900821	-1	-4.51414	1.18324	-1	-0.540888	1.38799	0	-1.32553	1.15599	0	HBA1	hemoglobin subunit alpha 1
ENSG00000206190	73.3526	0.175425	1.01875	52.155	1.28027e-10	1.70441e-08	0	-2.7086	1.29604	-1	-0.689692	1.46291	0	4.57355	1.19639	1	ATP10A	ATPase phospholipid transporting 10A (putative)
ENSG00000206417	1246.71	-1.66873	0.496407	16.4131	0.00251214	0.0399375	-1	-1.63267	0.604685	-1	-1.60023	0.710151	-1	-1.94443	0.591565	-1	ENSG00000206417	NA
ENSG00000206432	3.03802	2.99732	1.65023	21.3624	0.000268349	0.00725465	1	1.89	1.94922	1	5.99639	1.97267	1	5.77953	1.7808	1	TMEM200C	transmembrane protein 200C
ENSG00000206535	367.716	2.13509	0.50813	14.385	0.00616254	0.0748035	1	1.80202	0.618089	1	1.28647	0.724214	0	1.68179	0.604599	1	LNP1	leukemia NUP98 fusion partner 1
ENSG00000206625	80.0003	2.51063	0.622899	14.0118	0.00725743	0.082926	1	2.03919	0.751286	1	1.19578	0.878668	0	2.19611	0.735323	1	RNU6-1	RNA, U6 small nuclear 1
ENSG00000206712	8.13665	5.11094	1.30238	28.455	1.00858e-05	0.000461874	1	3.23468	1.43823	1	5.71899	1.45461	1	5.37488	1.3759	1	ENSG00000206712	NA
ENSG00000206763	5.02531	-1.22444	0.768236	21.8831	0.00021145	0.00597844	0	-4.74785	1.35748	-1	0.789466	1.05048	0	-0.570753	0.921319	0	ENSG00000206763	NA
ENSG00000206832	6.67991	-1.78871	0.604642	17.0785	0.00186621	0.0321488	-1	-2.66268	0.826974	-1	-0.813277	0.852497	0	-0.617836	0.708974	0	ENSG00000206832	NA
ENSG00000206838	113.2	2.21865	0.571942	13.7675	0.0080753	0.0886962	1	1.77076	0.694322	1	0.89077	0.812176	0	1.88416	0.678821	1	SNORA5A	small nucleolar RNA, H/ACA box 5A
ENSG00000206869	39.6535	-2.53641	0.83726	14.18	0.00674221	0.0792156	-1	-1.95638	1.02147	-1	-1.04812	1.19509	0	-2.72384	1.00441	-1	SNORA70F	small nucleolar RNA, H/ACA box 70F
ENSG00000206932	80.0003	2.51063	0.622899	14.0118	0.00725743	0.082926	1	2.03919	0.751286	1	1.19578	0.878668	0	2.19611	0.735323	1	ENSG00000206932	NA
ENSG00000206965	80.0003	2.51063	0.622899	14.0118	0.00725743	0.082926	1	2.03919	0.751286	1	1.19578	0.878668	0	2.19611	0.735323	1	ENSG00000206965	NA
ENSG00000206985	13.3643	-1.38847	0.437832	17.6005	0.00147686	0.0268989	0	-1.62953	0.548859	-1	-1.68763	0.652493	-1	-0.422661	0.515168	0	ENSG00000206985	NA
ENSG00000207034	15.7489	-1.65206	0.501633	14.968	0.00476803	0.0624654	-1	-0.897602	0.611722	0	-1.89703	0.740105	-1	-1.39725	0.610344	0	ENSG00000207034	NA
ENSG00000207041	80.0003	2.51063	0.622899	14.0118	0.00725743	0.082926	1	2.03919	0.751286	1	1.19578	0.878668	0	2.19611	0.735323	1	ENSG00000207041	NA
ENSG00000207119	12.1896	3.21381	0.808771	26.0052	3.1569e-05	0.00122986	1	2	0.935047	1	0.808672	1.10713	0	1.57635	0.940046	1	ENSG00000207119	NA
ENSG00000207275	8.31402	1.42766	1.09772	13.8489	0.00779332	0.0867983	0	-0.248591	1.35121	0	-5.15854	2.09147	-1	-0.595802	1.35086	0	ENSG00000207275	NA
ENSG00000207327	1.98515	-1.62249	1.5841	14.9532	0.00479934	0.0628089	-1	-0.116302	1.83457	0	3.43512	1.97324	1	-0.15954	1.84743	0	ENSG00000207327	NA
ENSG00000207357	80.0003	2.51063	0.622899	14.0118	0.00725743	0.082926	1	2.03919	0.751286	1	1.19578	0.878668	0	2.19611	0.735323	1	RNU6-2	RNA, U6 small nuclear 2
ENSG00000207407	10.7424	4.51413	1.76422	15.1682	0.00436486	0.0589359	1	5.90649	2.01166	1	7.92957	2.21494	1	4.9625	1.9895	1	ENSG00000207407	NA
ENSG00000207445	220.948	1.86739	0.69555	14.3692	0.00620537	0.0751754	1	0.67234	0.846262	0	-0.470102	0.995259	0	0.547766	0.829626	0	SNORD15B	small nucleolar RNA, C/D box 15B
ENSG00000207496	102.69	3.02386	0.889245	14.3999	0.00612232	0.0744617	1	1.5165	1.08012	1	0.146946	1.26907	0	1.96187	1.05703	1	SNORA7A	small nucleolar RNA, H/ACA box 7A
ENSG00000207507	80.0003	2.51063	0.622899	14.0118	0.00725743	0.082926	1	2.03919	0.751286	1	1.19578	0.878668	0	2.19611	0.735323	1	RNU6-9	RNA, U6 small nuclear 9
ENSG00000207704	12.2027	-0.849284	1.66098	14.4889	0.00588764	0.072513	0	-6.97046	2.26334	-1	-7.48929	2.77026	-1	-3.80659	2.03354	-1	MIR548AA1	microRNA 548aa-1
ENSG00000207782	13.1307	3.29745	0.78773	20.3144	0.000432855	0.0107457	1	2.67219	0.920823	1	3.25955	1.00913	1	1.69991	0.922883	1	MIR150	microRNA 150
ENSG00000207870	8.63577	0.151815	1.10353	13.6734	0.00841392	0.0906976	0	-3.07574	1.45958	-1	-6.01397	2.11089	-1	-0.0662598	1.31849	0	MIR221	microRNA 221
ENSG00000207954	4.35886	4.80916	1.67647	18.7457	0.000881694	0.0184463	1	0.565114	2.12474	0	6.38021	2.06259	1	3.18635	1.93977	1	MIR138-1	microRNA 138-1
ENSG00000208018	73.7613	-2.54751	0.617132	27.1263	1.87437e-05	0.000789199	-1	-3.07598	0.759759	-1	-2.1804	0.885197	-1	-1.74342	0.73614	-1	MIR645	microRNA 645
ENSG00000210195	142.695	-1.69795	0.763002	15.1499	0.00440025	0.0592409	-1	0.52084	0.928069	0	-0.81543	1.09064	0	-0.0578017	0.908049	0	ENSG00000210195	NA
ENSG00000211459	9038.57	-3.80711	0.839039	41.7247	1.90238e-08	1.69248e-06	-1	-4.7171	1.02183	-1	-5.31896	1.20048	-1	-3.98732	0.999341	-1	ENSG00000211459	NA
ENSG00000211593	1057.9	-2.85799	1.04949	18.6346	0.000927075	0.0192004	-1	-4.49762	1.27958	-1	-4.2573	1.50264	-1	-3.09803	1.25031	-1	ENSG00000211593	NA
ENSG00000211594	1066.89	-5.59873	0.933531	72.2872	7.46296e-15	2.07672e-12	-1	-7.17712	1.14093	-1	-6.42257	1.33855	-1	-3.88784	1.11169	-1	ENSG00000211594	NA
ENSG00000211595	398.908	-4.09957	0.989709	26.1651	2.93095e-05	0.00116316	-1	-3.67405	1.20584	-1	-3.53583	1.41601	-1	-2.80459	1.17881	-1	ENSG00000211595	NA
ENSG00000211596	3705.97	-5.25414	1.19093	62.724	7.75679e-13	1.56874e-10	-1	-4.84659	1.45287	-1	3.11473	1.70231	1	-4.49339	1.41999	-1	ENSG00000211596	NA
ENSG00000211598	59032.6	-5.9979	1.27757	57.2073	1.11927e-11	1.76273e-09	-1	-7.16863	1.55599	-1	2.20064	1.82721	1	-4.46002	1.52162	-1	ENSG00000211598	NA
ENSG00000211599	377.782	-4.75973	1.34875	23.5762	9.71184e-05	0.00315294	-1	-6.05983	1.64997	-1	-3.94264	1.92971	-1	-4.11094	1.60745	-1	ENSG00000211599	NA
ENSG00000211611	648.39	-5.81647	1.09699	59.6755	3.39398e-12	5.7096e-10	-1	-6.99271	1.35372	-1	-8.50158	1.5929	-1	-3.03948	1.30789	-1	ENSG00000211611	NA
ENSG00000211623	68.0617	-6.76724	1.2914	54.6975	3.75947e-11	5.31061e-09	-1	-8.75471	1.844	-1	-9.54602	2.29071	-1	-5.62632	1.56024	-1	ENSG00000211623	NA
ENSG00000211625	1188.51	-5.4479	1.30869	43.8642	6.84612e-09	6.7387e-07	-1	-9.00925	1.60743	-1	-8.4827	1.88338	-1	-4.93552	1.55925	-1	ENSG00000211625	NA
ENSG00000211632	599.622	-5.81694	1.31545	42.4854	1.32314e-08	1.23039e-06	-1	-8.23782	1.619	-1	-7.79651	1.89572	-1	-5.36117	1.56811	-1	ENSG00000211632	NA
ENSG00000211633	223.426	-6.09547	1.11118	53.2234	7.65199e-11	1.05279e-08	-1	-5.26539	1.35528	-1	-8.24929	1.64837	-1	-3.06342	1.32061	-1	ENSG00000211633	NA
ENSG00000211637	2233.76	-6.22038	1.13596	66.3416	1.34205e-13	2.97421e-11	-1	-8.92191	1.39734	-1	-9.46078	1.64033	-1	-4.99129	1.35382	-1	ENSG00000211637	NA
ENSG00000211638	2742.74	-6.38209	1.30191	52.1244	1.29927e-10	1.71735e-08	-1	-8.65773	1.61658	-1	-11.7672	1.89753	-1	-3.66689	1.55392	-1	ENSG00000211638	NA
ENSG00000211639	362.472	-5.79551	1.20012	56.9203	1.28575e-11	2.00783e-09	-1	-8.21549	1.51546	-1	-9.9101	1.8222	-1	-6.7315	1.45271	-1	ENSG00000211639	NA
ENSG00000211643	120.566	-3.52745	0.776883	45.3618	3.34357e-09	3.5559e-07	-1	-4.96794	0.966031	-1	-4.63413	1.1249	-1	-3.90177	0.93275	-1	ENSG00000211643	NA
ENSG00000211645	89.7932	-3.99344	0.953619	36.2256	2.60037e-07	1.81584e-05	-1	-5.07531	1.17821	-1	-5.51663	1.38626	-1	-3.70309	1.14071	-1	ENSG00000211645	NA
ENSG00000211647	22.0263	-4.87025	1.58281	19.8835	0.000526539	0.0125239	-1	-7.64528	2.09668	-1	-5.93731	2.32792	-1	-5.38162	1.91817	-1	ENSG00000211647	NA
ENSG00000211648	5819.18	-5.708	1.0692	67.4669	7.77132e-14	1.77541e-11	-1	-8.72092	1.30662	-1	-9.62318	1.53531	-1	-4.77022	1.27375	-1	ENSG00000211648	NA
ENSG00000211649	1318.76	-6.73668	1.23241	61.2425	1.58978e-12	2.85621e-10	-1	-7.33894	1.50761	-1	-12.0601	1.86962	-1	-4.99116	1.46882	-1	ENSG00000211649	NA
ENSG00000211650	757.972	-6.17719	0.966111	103.254	1.99487e-21	1.57086e-18	-1	-10.7917	1.28437	-1	-10.6714	1.48455	-1	-5.15823	1.15659	-1	ENSG00000211650	NA
ENSG00000211651	6229.03	-5.73322	1.20629	48.1928	8.60347e-10	9.98164e-08	-1	-8.91544	1.47496	-1	-5.29515	1.72522	-1	-5.51512	1.43736	-1	ENSG00000211651	NA
ENSG00000211652	932.689	-6.07389	1.23432	56.6301	1.4792e-11	2.28558e-09	-1	-8.75893	1.54518	-1	-10.3208	1.82342	-1	-3.91472	1.4732	-1	ENSG00000211652	NA
ENSG00000211654	214.758	-6.47911	1.77019	33.8698	7.92426e-07	4.87981e-05	-1	-11.9977	2.37582	-1	-9.67006	2.60305	-1	-6.34503	2.11635	-1	ENSG00000211654	NA
ENSG00000211655	1141.07	-6.02808	1.25592	51.9701	1.39944e-10	1.82371e-08	-1	-8.47443	1.54375	-1	-9.22907	1.81238	-1	-4.32883	1.49664	-1	ENSG00000211655	NA
ENSG00000211656	47.1077	-5.40349	2.16297	14.4822	0.00590498	0.072654	-1	-9.75236	2.81592	-1	-3.59107	3.08953	-1	-4.80372	2.58471	-1	ENSG00000211656	NA
ENSG00000211658	845.914	-5.657	1.33826	42.23	1.49472e-08	1.37611e-06	-1	-8.75041	1.64797	-1	-9.28576	1.94268	-1	-5.3506	1.59522	-1	ENSG00000211658	NA
ENSG00000211659	8128.42	-6.18102	1.18039	55.901	2.10335e-11	3.06797e-09	-1	-7.68763	1.43812	-1	-9.06434	1.6911	-1	-5.92306	1.40597	-1	ENSG00000211659	NA
ENSG00000211660	17029.3	-6.07184	1.20791	55.2169	2.9262e-11	4.17446e-09	-1	-8.78145	1.47233	-1	0.184177	1.72752	0	-5.44887	1.43874	-1	ENSG00000211660	NA
ENSG00000211661	39.8111	-6.99715	1.14503	66.0669	1.53341e-13	3.33832e-11	-1	-8.35249	1.5504	-1	-9.19461	2.13357	-1	-7.37451	1.40247	-1	ENSG00000211661	NA
ENSG00000211662	59210	-6.1237	1.52338	33.2202	1.07668e-06	6.37569e-05	-1	-3.19833	1.85498	-1	-10.3409	2.18074	-1	-7.40308	1.81443	-1	ENSG00000211662	NA
ENSG00000211664	899.326	-7.19824	1.30882	68.7862	4.09429e-14	9.8396e-12	-1	-13.9313	1.877	-1	-6.4964	1.87154	-1	-3.50357	1.56018	-1	ENSG00000211664	NA
ENSG00000211665	211.44	-5.4483	1.26588	32.1801	1.75764e-06	9.82633e-05	-1	-5.94262	1.54771	-1	-3.24104	1.8096	-1	-5.54987	1.51052	-1	ENSG00000211665	NA
ENSG00000211666	62880.1	-5.31832	1.29361	60.5922	2.17806e-12	3.80237e-10	-1	-8.01417	1.5764	-1	3.09382	1.85013	1	-4.48847	1.54081	-1	ENSG00000211666	NA
ENSG00000211667	614.625	-6.83084	0.949114	93.0049	3.02664e-19	1.86693e-16	-1	-9.35729	1.43089	-1	-11.5181	1.96246	-1	-6.55915	1.1596	-1	ENSG00000211667	NA
ENSG00000211668	8762.64	-5.96723	1.20847	48.2663	8.30528e-10	9.69647e-08	-1	-7.99485	1.47388	-1	-0.297603	1.72822	0	-4.78964	1.43952	-1	ENSG00000211668	NA
ENSG00000211669	2786.81	-5.85278	1.06377	60.576	2.19516e-12	3.81422e-10	-1	-8.31267	1.30526	-1	-3.64874	1.52091	-1	-6.60568	1.26962	-1	ENSG00000211669	NA
ENSG00000211670	1782.32	-6.09614	1.13521	59.676	3.39319e-12	5.7096e-10	-1	-9.59262	1.39491	-1	-7.92257	1.62842	-1	-6.51949	1.35312	-1	ENSG00000211670	NA
ENSG00000211672	71.3524	-4.29531	1.06289	40.3208	3.71518e-08	3.16089e-06	-1	-7.44267	1.41202	-1	-7.10922	1.62245	-1	-4.32533	1.28028	-1	ENSG00000211672	NA
ENSG00000211673	9538.57	-5.25657	0.897314	78.1478	4.29819e-16	1.57501e-13	-1	-7.90902	1.09417	-1	-7.71823	1.28443	-1	-3.91002	1.06879	-1	ENSG00000211673	NA
ENSG00000211675	62274.3	-5.00109	1.16059	36.6824	2.09411e-07	1.4962e-05	-1	-3.95269	1.41324	-1	-6.43313	1.66005	-1	-5.22892	1.38229	-1	ENSG00000211675	NA
ENSG00000211676	1101.53	-5.03798	1.0909	62.5136	8.58956e-13	1.69096e-10	-1	-5.5161	1.33185	-1	2.19925	1.55885	1	-5.48798	1.30176	-1	ENSG00000211676	NA
ENSG00000211678	856.887	-5.80727	1.12406	62.3874	9.13092e-13	1.76929e-10	-1	-8.92876	1.3938	-1	-7.16694	1.61379	-1	-5.71858	1.34106	-1	ENSG00000211678	NA
ENSG00000211685	435.261	-5.68248	1.15982	44.4473	5.17989e-09	5.28121e-07	-1	-5.62409	1.41516	-1	-7.11751	1.66985	-1	-4.15501	1.38148	-1	ENSG00000211685	NA
ENSG00000211802	2.62679	1.22104	2.05622	23.5077	0.000100232	0.00322854	0	-0.134317	2.50605	0	1.65516	2.77922	1	6.28505	2.25198	1	ENSG00000211802	NA
ENSG00000211890	62016.3	-5.96779	1.09409	56.5168	1.56237e-11	2.39931e-09	-1	-6.35487	1.33233	-1	-7.74273	1.56503	-1	-5.08959	1.30309	-1	ENSG00000211890	NA
ENSG00000211891	1057.36	-7.00713	0.900905	101.56	4.57922e-21	3.45871e-18	-1	-7.66643	1.10197	-1	-7.99871	1.29678	-1	-4.70075	1.0725	-1	ENSG00000211891	NA
ENSG00000211892	33465.6	-5.36409	1.03275	53.2148	7.68367e-11	1.05323e-08	-1	-8.28951	1.25792	-1	-4.98312	1.47712	-1	-2.69715	1.23001	-1	ENSG00000211892	NA
ENSG00000211893	337982	-4.66522	1.22422	36.283	2.53059e-07	1.78046e-05	-1	-6.23544	1.49079	-1	-6.7204	1.75097	-1	-0.284689	1.45806	0	ENSG00000211893	NA
ENSG00000211897	66026.4	-4.58532	1.16578	27.6158	1.49208e-05	0.000645871	-1	-6.37697	1.41959	-1	-5.50165	1.66739	-1	-3.84991	1.38846	-1	ENSG00000211897	NA
ENSG00000211899	47415.8	-5.43182	1.0516	60.1143	2.74474e-12	4.70291e-10	-1	-4.58499	1.28052	-1	-9.56655	1.50495	-1	-7.39226	1.25255	-1	ENSG00000211899	NA
ENSG00000211904	626.035	-4.73296	1.18669	35.6485	3.41774e-07	2.30822e-05	-1	-7.92522	1.47727	-1	-3.46034	1.69635	-1	-3.84376	1.41609	-1	ENSG00000211904	NA
ENSG00000211905	22781.1	-5.86963	1.57645	40.142	4.04535e-08	3.40269e-06	-1	-9.09385	1.9449	-1	1.80685	2.25309	1	-1.42348	1.87637	0	ENSG00000211905	NA
ENSG00000211934	12088.2	-7.2269	1.16075	72.4487	6.89916e-15	1.96414e-12	-1	-7.62849	1.41449	-1	-10.0078	1.66291	-1	-5.20478	1.3826	-1	ENSG00000211934	NA
ENSG00000211937	7410.41	-6.33683	1.01013	87.2637	5.01848e-18	2.50992e-15	-1	-8.83878	1.2339	-1	-10.0391	1.45136	-1	-5.51505	1.20342	-1	ENSG00000211937	NA
ENSG00000211938	72841	-6.12669	1.28998	43.7773	7.13682e-09	6.98767e-07	-1	-7.70113	1.57272	-1	-6.38907	1.8451	-1	-1.11865	1.53648	0	ENSG00000211938	NA
ENSG00000211941	8833.92	-6.27433	1.1823	59.0961	4.4918e-12	7.48836e-10	-1	-7.71481	1.44236	-1	-9.50882	1.69385	-1	-4.05566	1.4084	-1	ENSG00000211941	NA
ENSG00000211942	917.655	-6.01195	1.55323	33.2975	1.03813e-06	6.1847e-05	-1	-7.46157	1.90721	-1	-10.4396	2.25589	-1	-3.39537	1.85145	-1	ENSG00000211942	NA
ENSG00000211943	11866.8	-6.19347	1.07636	77.8538	4.96051e-16	1.73401e-13	-1	-9.07817	1.31288	-1	-10.4759	1.54567	-1	-5.52355	1.28209	-1	ENSG00000211943	NA
ENSG00000211944	9.14014	-8.25937	2.91338	13.6453	0.00851739	0.0914011	-1	-7.60481	3.63602	-1	-8.64739	4.33492	-1	-5.28371	3.44746	-1	ENSG00000211944	NA
ENSG00000211946	3428.31	-6.22612	1.0937	72.5414	6.59485e-15	1.89206e-12	-1	-8.88176	1.36263	-1	-10.3748	1.57833	-1	-5.02922	1.30689	-1	ENSG00000211946	NA
ENSG00000211947	10822.8	-5.5782	1.14044	55.8988	2.10555e-11	3.06797e-09	-1	-7.20551	1.38982	-1	-9.9737	1.63586	-1	-4.79987	1.35844	-1	ENSG00000211947	NA
ENSG00000211950	4317.21	-5.50124	1.03867	71.9629	8.73871e-15	2.3957e-12	-1	-8.70554	1.26953	-1	-10.5152	1.49754	-1	-4.46453	1.23736	-1	ENSG00000211950	NA
ENSG00000211951	1110.05	-6.45844	1.15179	65.3589	2.16201e-13	4.6252e-11	-1	-8.62056	1.41242	-1	-10.2286	1.68842	-1	-6.57905	1.37326	-1	ENSG00000211951	NA
ENSG00000211952	1640.78	-4.79429	1.5556	20.8085	0.000345589	0.00897561	-1	-4.74967	1.89637	-1	-10.9048	2.25129	-1	-3.14625	1.85341	-1	ENSG00000211952	NA
ENSG00000211956	3878.51	-6.07399	1.1509	62.007	1.09787e-12	2.0837e-10	-1	-7.46057	1.4037	-1	-10.8666	1.66397	-1	-4.97752	1.37103	-1	ENSG00000211956	NA
ENSG00000211957	186.934	-5.96729	1.58209	35.6178	3.4678e-07	2.33777e-05	-1	-8.75823	1.98948	-1	-12.7901	2.67969	-1	-4.72693	1.88638	-1	ENSG00000211957	NA
ENSG00000211958	175.658	-5.99263	0.937026	89.1803	1.96616e-18	1.07011e-15	-1	-9.44082	1.30953	-1	-7.01895	1.37383	-1	-5.18585	1.12631	-1	ENSG00000211958	NA
ENSG00000211959	44444.1	-5.92565	1.34233	54.2628	4.63637e-11	6.47517e-09	-1	1.88865	1.6345	1	-10.1473	1.92248	-1	-5.50044	1.59878	-1	ENSG00000211959	NA
ENSG00000211961	208.363	-6.22374	1.02937	75.2054	1.80291e-15	5.70306e-13	-1	-9.91782	1.42532	-1	-4.78065	1.4707	-1	-5.10422	1.23396	-1	ENSG00000211961	NA
ENSG00000211962	4312.93	-6.52028	1.02617	81.4205	8.70955e-17	3.74815e-14	-1	-8.00911	1.25533	-1	-9.29271	1.47304	-1	-4.61514	1.22279	-1	ENSG00000211962	NA
ENSG00000211964	6633.85	-6.51261	1.06109	79.1186	2.67729e-16	1.02151e-13	-1	-9.25019	1.29707	-1	-10.4825	1.52621	-1	-5.73041	1.26417	-1	ENSG00000211964	NA
ENSG00000211965	4116.46	-6.41891	1.25435	56.4152	1.6409e-11	2.49124e-09	-1	-8.43521	1.53261	-1	-10.9148	1.81387	-1	-4.36365	1.49422	-1	ENSG00000211965	NA
ENSG00000211966	10589.8	-6.59194	1.04328	80.4466	1.4008e-16	5.82511e-14	-1	-7.85584	1.27213	-1	-9.57522	1.49523	-1	-4.78766	1.24273	-1	ENSG00000211966	NA
ENSG00000211968	424.311	-5.33851	1.18	55.3434	2.75286e-11	3.96433e-09	-1	-10.2843	1.56233	-1	-6.9828	1.69543	-1	-6.7778	1.44072	-1	ENSG00000211968	NA
ENSG00000211972	1776.68	-5.37037	1.14733	61.9557	1.12547e-12	2.10372e-10	-1	-8.9215	1.41162	-1	-12.2001	1.75875	-1	-3.74427	1.36701	-1	ENSG00000211972	NA
ENSG00000211973	5340.59	-6.98312	1.33918	43.59	7.80527e-09	7.52273e-07	-1	-6.82184	1.6344	-1	-6.83464	1.91529	-1	-5.14486	1.59615	-1	ENSG00000211973	NA
ENSG00000211976	1808.05	-6.53319	1.03467	79.2103	2.56025e-16	9.87031e-14	-1	-8.02694	1.27312	-1	-9.08237	1.49157	-1	-4.66203	1.23373	-1	ENSG00000211976	NA
ENSG00000211979	148.277	-6.79246	1.14585	63.4997	5.32634e-13	1.10746e-10	-1	-9.34571	1.53855	-1	-6.62617	1.65366	-1	-5.3956	1.37884	-1	ENSG00000211979	NA
ENSG00000212359	3.04244	4.01881	1.56931	16.6198	0.00229086	0.0373831	1	4.2321	1.75034	1	6.09375	1.87482	1	1.04061	1.93229	0	ENSG00000212359	NA
ENSG00000212391	26.1427	-2.29143	0.60036	18.9753	0.000794776	0.017052	-1	-1.87117	0.736637	-1	-2.16998	0.863707	-1	-1.79826	0.723331	-1	ENSG00000212391	NA
ENSG00000212588	132.371	1.56322	0.515968	13.9927	0.00731825	0.0833351	1	0.454942	0.630151	0	0.230788	0.735417	0	1.35137	0.614388	0	SNORA26	small nucleolar RNA, H/ACA box 26
ENSG00000212747	19.2466	-1.61435	1.21256	28.5878	9.47898e-06	0.000438521	-1	-5.95931	1.75719	-1	-0.966424	1.7238	0	2.1473	1.43597	1	RTL8B	retrotransposon Gag like 8B
ENSG00000212939	249.091	-1.08872	0.601981	16.2196	0.00273817	0.0423306	0	-2.27686	0.735761	-1	-2.98182	0.866821	-1	-0.676374	0.717269	0	ENSG00000212939	NA
ENSG00000213023	28.9091	-0.676977	1.56422	66.2359	1.41268e-13	3.1121e-11	0	-3.01292	2.05717	-1	-3.50902	2.50205	-1	7.07536	1.74221	1	SYT3	synaptotagmin 3
ENSG00000213145	778.749	-0.88224	0.764577	27.8695	1.32563e-05	0.000583371	0	1.69048	0.930679	1	2.00875	1.09278	1	-1.8664	0.911897	-1	CRIP1	cysteine rich protein 1
ENSG00000213225	10.3999	-2.71779	1.43845	17.2887	0.00169858	0.0298502	-1	-3.18514	1.8517	-1	-6.01777	2.45633	-1	1.9509	1.67478	1	ENSG00000213225	NA
ENSG00000213290	3.19982	5.23811	1.44968	15.5037	0.00376284	0.053058	1	4.02571	1.64131	1	3.15747	1.86949	1	4.04572	1.61622	1	ENSG00000213290	NA
ENSG00000213310	2.73382	4.69179	1.58392	15.5417	0.00370004	0.0525473	1	5.26674	1.78172	1	4.6166	1.95533	1	0.996531	1.99237	0	ENSG00000213310	NA
ENSG00000213337	597.438	0.454712	0.361939	33.667	8.72068e-07	5.30843e-05	0	0.327886	0.44075	0	2.37576	0.515721	1	0.560636	0.430916	0	ANKRD39	ankyrin repeat domain 39
ENSG00000213468	341.893	1.41165	0.772193	16.5227	0.00239231	0.0385289	0	0.535531	0.940043	0	1.34765	1.10223	0	3.26048	0.917925	1	FIRRE	firre intergenic repeating RNA element
ENSG00000213471	105.983	1.56197	0.556498	15.4018	0.00393643	0.0548314	1	0.273739	0.678831	0	2.10379	0.786952	1	0.516728	0.664951	0	TTLL13P	tubulin tyrosine ligase like 13, pseudogene
ENSG00000213514	11.8551	-3.20315	1.13742	17.5159	0.00153398	0.027635	-1	-3.50942	1.43171	-1	-2.00714	1.61624	-1	0.307014	1.33925	0	ENSG00000213514	NA
ENSG00000213612	8.85953	0.407804	1.04092	14.9743	0.00475481	0.0623584	0	-2.37801	1.38656	-1	-2.34951	1.66224	-1	1.96	1.21591	1	ENSG00000213612	NA
ENSG00000213648	80.3306	0.943982	0.852276	24.4468	6.49809e-05	0.00224971	0	0.776128	1.03708	0	-0.0143952	1.21605	0	3.67328	1.00811	1	SULT1A4	sulfotransferase family 1A member 4
ENSG00000213657	20.5199	2.33396	0.960317	22.5812	0.000153504	0.00461884	1	3.72718	1.14494	1	-2.38044	1.65509	-1	0.525192	1.15095	0	ENSG00000213657	NA
ENSG00000213659	22.385	4.31755	1.56698	14.0824	0.00703661	0.0814846	1	2.66109	1.87536	1	-3.75375	2.59545	-1	1.72491	1.85017	1	ENSG00000213659	NA
ENSG00000213700	25.5168	-1.57338	0.80059	32.9278	1.23585e-06	7.20294e-05	-1	1.84432	0.962688	1	-1.24621	1.14369	0	-1.59336	0.976528	-1	ENSG00000213700	NA
ENSG00000213849	2.18322	-1.73311	0.799684	13.861	0.00775203	0.0864685	-1	-2.14101	1.0485	-1	-1.18673	1.12865	0	-4.27392	1.30468	-1	ENSG00000213849	NA
ENSG00000213925	8.78002	-0.525902	1.05715	35.2526	4.1221e-07	2.70494e-05	0	-0.62051	1.30175	0	4.409	1.40059	1	1.48467	1.20822	0	ENSG00000213925	NA
ENSG00000213995	346.407	-1.64905	0.484194	14.5656	0.00569231	0.0708618	-1	-1.07158	0.589706	0	-1.30639	0.692823	0	-1.5311	0.577348	-1	NAXD	NAD(P)HX dehydratase
ENSG00000214022	5693.81	1.04262	0.321694	13.4174	0.00940651	0.0976262	0	1.1426	0.391704	0	1.52853	0.459918	1	0.732998	0.383144	0	REPIN1	replication initiator 1
ENSG00000214024	38.0797	7.51946	1.45888	58.4046	6.2755e-12	1.01867e-09	1	5.53898	1.59871	1	10.9077	1.70368	1	5.20052	1.58517	1	ENSG00000214024	NA
ENSG00000214025	24.3907	7.20502	1.54368	39.073	6.72869e-08	5.42546e-06	1	5.62896	1.72978	1	10.627	1.87098	1	4.90561	1.71104	1	ENSG00000214025	NA
ENSG00000214049	45.8986	-0.243792	0.396886	32.1655	1.76977e-06	9.86433e-05	0	-0.204928	0.486778	0	0.309021	0.5587	0	1.50223	0.464138	1	UCA1	urothelial cancer associated 1
ENSG00000214076	5.18388	-2.32963	1.86915	15.464	0.00382956	0.0537465	-1	-4.569	2.43584	-1	-4.0409	2.93981	-1	2.23559	2.16586	1	ENSG00000214076	NA
ENSG00000214193	123.33	-1.32916	0.433731	17.512	0.00153669	0.027635	0	-0.776727	0.528721	0	-1.96856	0.626768	-1	-1.66412	0.519732	-1	SH3D21	SH3 domain containing 21
ENSG00000214274	239.437	-0.402527	0.879979	16.0771	0.00291743	0.0441071	0	1.33048	1.07173	0	2.37785	1.25598	1	2.00652	1.04745	1	ANG	angiogenin
ENSG00000214313	13.0954	3.19787	1.56535	48.1301	8.86645e-10	1.01909e-07	1	0.0953444	2.01355	0	5.05072	1.95058	1	7.8429	1.70091	1	AZGP1P1	alpha-2-glycoprotein 1, zinc-binding pseudogene 1
ENSG00000214322	7.33789	-0.400239	1.19606	14.2944	0.00641249	0.0766859	0	3.10093	1.42038	1	1.48488	1.63956	0	0.631568	1.42434	0	ENSG00000214322	NA
ENSG00000214347	6.18972	3.57676	1.07418	15.3922	0.00395316	0.0548703	1	3.08082	1.19389	1	2.85003	1.30935	1	2.12853	1.2133	1	LOC390877	adenylate kinase isoenzyme 1-like
ENSG00000214354	19.0531	-0.452349	0.954185	14.0742	0.00706211	0.0816522	0	-2.83526	1.20958	-1	-5.19303	1.57767	-1	-1.40204	1.1594	0	ENSG00000214354	NA
ENSG00000214417	3.73865	5.43871	1.57651	16.0745	0.0029208	0.04414	1	4.6217	1.78819	1	2.77678	2.06052	1	2.74979	1.87307	1	ENSG00000214417	NA
ENSG00000214711	98.4421	-0.430752	0.910161	32.6155	1.43177e-06	8.22822e-05	0	0.600884	1.10555	0	3.80474	1.29268	1	-2.31881	1.1053	-1	CAPN14	calpain 14
ENSG00000214725	4.97865	4.22459	1.44314	20.2227	0.000451305	0.0111278	1	2.97706	1.62878	1	6.2628	1.68305	1	3.14904	1.60556	1	CDIPTOSP	CDIP transferase opposite strand, pseudogene
ENSG00000214892	17.7492	3.35198	0.780875	24.4655	6.44212e-05	0.00223242	1	1.45346	0.913831	0	2.64758	0.996606	1	3.05526	0.87855	1	ENSG00000214892	NA
ENSG00000214944	168.234	0.211559	0.792522	38.297	9.73111e-08	7.54119e-06	0	-1.27157	0.970107	0	3.77891	1.12751	1	-0.702588	0.945413	0	ARHGEF28	Rho guanine nucleotide exchange factor 28
ENSG00000214999	8.29987	-1.79428	0.827361	16.8925	0.00202816	0.0341347	-1	-1.61179	1.01227	-1	-2.03508	1.21347	-1	0.556406	0.956305	0	LOC107985075	uncharacterized LOC107985075
ENSG00000215022	218.61	1.00243	0.456349	19.8812	0.000527093	0.012529	0	1.69931	0.552994	1	2.57331	0.646288	1	1.2267	0.54175	0	LOC100130357	uncharacterized LOC100130357
ENSG00000215146	410.865	-1.59965	0.521815	13.9373	0.00749791	0.0845905	-1	-0.676175	0.635244	0	-0.390757	0.745676	0	-1.09778	0.621815	0	LOC441666	zinc finger protein 91 pseudogene
ENSG00000215296	16.6601	0.441536	1.25035	15.1397	0.00442011	0.0593786	0	-0.472688	1.49466	0	-0.458356	1.74747	0	3.32292	1.44458	1	ENSG00000215296	NA
ENSG00000215304	8.98941	-1.5686	0.816497	13.6631	0.00845183	0.0909831	-1	-1.90061	1.01666	-1	-0.172022	1.12799	0	0.517486	0.954001	0	ENSG00000215304	NA
ENSG00000215386	286.59	0.740316	0.620581	30.6808	3.55642e-06	0.000185124	0	0.869795	0.75452	0	3.69778	0.883153	1	0.931145	0.738303	0	MIR99AHG	mir-99a-let-7c cluster host gene
ENSG00000215515	15.3747	-1.21631	0.517583	13.5411	0.00891316	0.0942234	0	-1.15519	0.643198	0	0.201478	0.724239	0	-1.62405	0.641521	-1	ENSG00000215515	NA
ENSG00000215572	14.0802	-0.847569	0.668279	23.0975	0.000121069	0.00377488	0	-1.42189	0.855817	0	1.90623	0.922651	1	0.065524	0.793671	0	ENSG00000215572	NA
ENSG00000215867	58.4445	-1.52577	0.620148	14.1002	0.00698204	0.0810303	-1	-0.700043	0.755209	0	0.246491	0.882528	0	-1.82823	0.744437	-1	ENSG00000215867	NA
ENSG00000215910	59.6948	-1.93624	0.784101	13.8172	0.00790207	0.0875738	-1	-2.54216	0.959917	-1	-0.40328	1.11877	0	-2.82083	0.943508	-1	C1orf167	chromosome 1 open reading frame 167
ENSG00000218048	4.22262	-4.42293	1.17519	42.8097	1.13328e-08	1.06453e-06	-1	-3.5302	1.46583	-1	2.01388	1.46868	1	-4.09644	1.4762	-1	ENSG00000218048	NA
ENSG00000218175	15.6831	2.69944	1.26027	19.7896	0.000549482	0.0129531	1	2.00261	1.53947	1	5.9592	1.67887	1	1.57878	1.48358	1	ENSG00000218175	NA
ENSG00000218418	12.5427	-2.79282	0.752896	22.1571	0.000186491	0.00535873	-1	-2.66853	0.925972	-1	-2.56682	1.0912	-1	-3.4435	0.944463	-1	ENSG00000218418	NA
ENSG00000218996	12.8891	-1.95016	0.774891	20.3779	0.000420514	0.0105015	-1	-0.810217	0.936414	0	-6.2722	1.77584	-1	-0.483005	0.915166	0	ENSG00000218996	NA
ENSG00000219249	16.9574	-1.25758	0.793689	13.6663	0.00843995	0.0908824	0	-2.10059	0.981609	-1	-2.85968	1.17224	-1	-3.32668	1.00937	-1	ENSG00000219249	NA
ENSG00000219435	44.5869	2.80699	0.653065	23.6302	9.47325e-05	0.00308089	1	1.70975	0.786068	1	1.88156	0.906867	1	0.716068	0.782944	0	CATSPERZ	catsper channel auxiliary subunit zeta
ENSG00000219682	10.9119	4.06705	1.66187	14.3582	0.00623548	0.0754167	1	-0.695178	2.06824	0	0.887996	2.26929	0	0.600391	2.02657	0	ENSG00000219682	NA
ENSG00000220548	1.94734	3.36512	1.55474	15.3743	0.00398467	0.0551919	1	-0.206652	1.99425	0	-0.888809	2.36256	0	3.69096	1.72783	1	ENSG00000220548	NA
ENSG00000220563	13.7091	2.50499	0.761173	13.6617	0.00845668	0.0909831	1	1.97048	0.899115	1	0.933945	1.04455	0	1.23917	0.905617	0	ENSG00000220563	NA
ENSG00000221869	117.383	-0.676508	0.644499	39.583	5.27886e-08	4.39035e-06	0	-1.9745	0.791521	-1	2.62975	0.915566	1	0.00271009	0.767175	0	CEBPD	CCAAT enhancer binding protein delta
ENSG00000221971	130.552	-0.320171	1.24636	276.067	1.56994e-58	9.68391e-55	0	-1.43595	1.65392	0	11.6579	1.39612	1	-0.208806	1.52763	0	ENSG00000221971	NA
ENSG00000221983	12511.3	1.5276	0.413209	14.6566	0.00546917	0.0687781	1	1.12202	0.503149	0	0.540047	0.590963	0	0.890552	0.492133	0	UBA52	ubiquitin A-52 residue ribosomal protein fusion product 1
ENSG00000221986	13.8476	-0.880582	1.23362	17.5662	0.00149979	0.0272496	0	2.42814	1.49167	1	0.523172	1.73664	0	-2.85139	1.60966	-1	MYBPHL	myosin binding protein H like
ENSG00000221988	386.324	0.720141	0.869282	13.5488	0.00888331	0.0940152	0	-2.37876	1.06161	-1	-1.78339	1.24525	-1	0.201787	1.03559	0	PPT2	palmitoyl-protein thioesterase 2
ENSG00000222009	500.074	0.386051	0.533927	30.9088	3.19542e-06	0.00016751	0	-0.791804	0.650971	0	2.66512	0.761858	1	0.128061	0.636204	0	BTBD19	BTB domain containing 19
ENSG00000222014	4.93625	-2.86254	2.21494	16.7233	0.00218743	0.0361576	-1	-3.52742	2.78693	-1	-4.10442	3.34378	-1	3.64563	2.53205	1	RAB6C	RAB6C, member RAS oncogene family
ENSG00000222202	7.41768	4.86823	1.20415	27.1199	1.88e-05	0.000790669	1	3.54697	1.30807	1	4.57556	1.35887	1	2.68425	1.36486	1	ENSG00000222202	NA
ENSG00000222764	10.5348	3.80944	2.11888	13.3475	0.00969674	0.0993696	1	2.85941	2.48598	1	0.296866	3.11968	0	7.24394	2.40415	1	ENSG00000222764	NA
ENSG00000222831	4.61518	-3.51161	0.993327	18.238	0.00110868	0.0219425	-1	-3.37128	1.23397	-1	-3.49392	1.48054	-1	-2.51942	1.18654	-1	MIR1537	microRNA 1537
ENSG00000222921	1.93483	-2.79202	1.4078	16.6656	0.00224457	0.0368715	-1	-2.01788	1.7263	-1	2.11817	1.79921	1	-1.22091	1.65834	0	ENSG00000222921	NA
ENSG00000222973	12.7694	0.504133	0.635639	16.8356	0.00208042	0.0347927	0	-0.172373	0.786314	0	2.53359	0.854248	1	0.900141	0.746725	0	ENSG00000222973	NA
ENSG00000223015	35.5094	-1.91892	1.02796	23.6978	9.18236e-05	0.00300211	-1	-4.22044	1.28579	-1	-6.67199	1.63997	-1	-4.59304	1.27624	-1	ENSG00000223015	NA
ENSG00000223117	4.78023	-3.52018	1.09434	28.4781	9.9774e-06	0.000458712	-1	-1.12516	1.23533	0	-0.661059	1.42145	0	1.06089	1.16611	0	ENSG00000223117	NA
ENSG00000223269	41.6011	4.13436	0.943373	22.022	0.00019841	0.00565727	1	1.16394	1.14338	0	3.81215	1.28855	1	2.87541	1.09615	1	ENSG00000223269	NA
ENSG00000223350	469.028	-7.00095	1.14943	77.9667	4.695e-16	1.67079e-13	-1	-10.7056	1.52397	-1	-10.157	1.74035	-1	-6.26432	1.37942	-1	ENSG00000223350	NA
ENSG00000223446	16.5529	3.83317	0.987578	14.982	0.00473866	0.0622349	1	3.49485	1.16183	1	3.86993	1.30298	1	1.67933	1.1664	1	ENSG00000223446	NA
ENSG00000223534	6.60344	-5.21209	1.2145	33.7817	8.26076e-07	5.04506e-05	-1	-7.12421	1.7543	-1	-5.35668	1.861	-1	-4.40299	1.47716	-1	HLA-DQB1-AS1	HLA-DQB1 antisense RNA 1
ENSG00000223552	12.3861	-0.198025	0.775294	23.5169	9.98074e-05	0.00321766	0	-1.55348	0.985896	-1	2.35048	1.0746	1	-1.78587	0.982031	-1	LOC102724297	uncharacterized LOC102724297
ENSG00000223648	743.444	-6.44505	1.06995	81.7269	7.50004e-17	3.3443e-14	-1	-10.301	1.36696	-1	-9.78718	1.58175	-1	-4.16836	1.27497	-1	ENSG00000223648	NA
ENSG00000223685	117.747	-1.32417	0.52344	13.4674	0.00920391	0.0960623	0	-1.11743	0.63897	0	-2.51869	0.755629	-1	-1.55105	0.626744	-1	LINC00571	long intergenic non-protein coding RNA 571
ENSG00000223704	517.815	-1.36964	0.373904	20.0863	0.000480176	0.0116994	0	-1.68014	0.45605	-1	-1.51198	0.535123	-1	-1.36312	0.446129	0	ENSG00000223704	NA
ENSG00000223722	6.48231	-2.93957	1.03833	16.8724	0.0020465	0.0343488	-1	-1.37247	1.2822	0	-3.02808	1.51462	-1	-4.65807	1.42543	-1	ENSG00000223722	NA
ENSG00000223725	43.7892	-1.44695	0.584714	16.3143	0.00262518	0.0412736	0	-0.846659	0.713551	0	-1.88027	0.841753	-1	-2.72832	0.721168	-1	ENSG00000223725	NA
ENSG00000223749	25.2155	-1.63528	1.36834	31.2765	2.68841e-06	0.000143369	-1	-6.12481	1.88416	-1	0.225004	1.92702	0	3.26052	1.59579	1	MIR503HG	MIR503 host gene
ENSG00000223783	5.63839	-0.496978	0.95871	13.3282	0.00977857	0.0998083	0	-3.62956	1.34717	-1	-3.9307	1.68258	-1	-1.92216	1.21197	-1	LINC01983	long intergenic non-protein coding RNA 1983
ENSG00000223784	4.37619	5.4843	1.70341	14.8113	0.00510907	0.0655868	1	3.68873	1.99192	1	0.115186	2.55336	0	5.79929	1.89446	1	LINP1	lncRNA in non-homologous end joining pathway 1
ENSG00000223813	82.8968	2.73765	0.774377	49.5917	4.39382e-10	5.34918e-08	1	-2.57037	1.02177	-1	4.55978	1.07117	1	1.8033	0.919225	1	ENSG00000223813	NA
ENSG00000223837	137.038	2.02126	0.508691	18.3144	0.00107117	0.0214524	1	2.11698	0.615063	1	2.76738	0.714575	1	2.58045	0.601014	1	ENSG00000223837	NA
ENSG00000223931	8145.95	-4.72119	1.32085	79.7764	1.94259e-16	7.73067e-14	-1	-5.71968	1.64278	-1	-10.2116	1.95669	-1	4.03447	1.58204	1	ENSG00000223931	NA
ENSG00000223956	7.46703	-4.03334	1.2518	13.9052	0.00760401	0.0853577	-1	-2.87314	1.51094	-1	-1.3887	1.74963	0	-3.68708	1.5197	-1	LINC01767	long intergenic non-protein coding RNA 1767
ENSG00000224020	11.0844	2.17424	1.62801	14.9923	0.00471712	0.0620539	1	-4.19616	2.20968	-1	-5.03684	2.70048	-1	1.86867	1.9356	1	MIR181A2HG	MIR181A2 host gene
ENSG00000224027	12.3136	-3.11447	1.01977	18.2943	0.00108089	0.0215538	-1	-4.53401	1.31247	-1	-0.993049	1.44703	0	-3.68453	1.24553	-1	ENSG00000224027	NA
ENSG00000224041	71578.9	-6.31134	1.86235	23.5979	9.61493e-05	0.00312422	-1	-8.46052	2.2775	-1	-11.8259	2.78276	-1	-0.424623	2.2178	0	ENSG00000224041	NA
ENSG00000224059	40.9953	3.94438	1.13493	15.6768	0.00348494	0.0502742	1	2.96862	1.3557	1	-1.29634	1.6929	0	2.83603	1.33415	1	ENSG00000224059	NA
ENSG00000224189	57.0983	-2.479	1.22281	45.823	2.6808e-09	2.90106e-07	-1	-4.39713	1.58032	-1	-6.71276	2.2412	-1	3.22524	1.44831	1	HAGLR	HOXD antisense growth-associated long non-coding RNA
ENSG00000224331	88.5914	-2.64222	0.806971	17.4349	0.00159081	0.0284563	-1	-1.85211	0.983536	-1	-1.11518	1.15321	0	-3.12254	0.96602	-1	ENSG00000224331	NA
ENSG00000224373	14799.4	-6.19962	1.06839	72.3093	7.38342e-15	2.07015e-12	-1	-8.56325	1.30236	-1	-9.1517	1.52953	-1	-4.90656	1.27256	-1	ENSG00000224373	NA
ENSG00000224384	3.18701	2.06691	1.99038	15.891	0.00316891	0.0469125	1	5.52022	2.23823	1	7.48215	2.49103	1	5.38737	2.1911	1	ENSG00000224384	NA
ENSG00000224420	112.648	1.64533	0.464276	13.3319	0.00976299	0.0996942	1	1.19053	0.562184	0	1.08004	0.65659	0	0.777098	0.552922	0	ADM5	adrenomedullin 5 (putative)
ENSG00000224441	4.37693	3.85958	1.13064	20.413	0.000413855	0.0103628	1	2.49291	1.28458	1	3.89973	1.30561	1	2.17148	1.29272	1	ENSG00000224441	NA
ENSG00000224442	50.9701	-2.06434	0.535002	19.4317	0.000646371	0.0146582	-1	-1.8186	0.655896	-1	-1.56278	0.767208	-1	-1.88404	0.641972	-1	ENSG00000224442	NA
ENSG00000224467	39.3272	-3.4753	0.979461	23.9965	8.00022e-05	0.00267227	-1	-3.07747	1.19556	-1	-2.48014	1.4014	-1	-5.36711	1.20829	-1	ENSG00000224467	NA
ENSG00000224500	5.51997	-6.22024	1.43562	32.7245	1.36007e-06	7.87734e-05	-1	-4.86417	1.76169	-1	-7.44361	2.39901	-1	-5.40916	1.7485	-1	ENSG00000224500	NA
ENSG00000224532	10.2601	1.04095	0.872473	31.4242	2.5081e-06	0.000134529	0	1.91254	1.0138	1	4.32042	1.12659	1	-0.258165	1.08788	0	ENSG00000224532	NA
ENSG00000224545	16.791	2.10578	0.920111	15.392	0.00395351	0.0548703	1	-1.53153	1.21027	-1	1.18679	1.2917	0	1.45559	1.08793	0	ENSG00000224545	NA
ENSG00000224549	25.9097	5.60754	1.67084	14.0212	0.00722763	0.0829171	1	6.45091	1.8818	1	-0.108731	2.52661	0	4.5986	1.90158	1	ENSG00000224549	NA
ENSG00000224569	3.76878	3.53156	1.56469	17.7527	0.00137925	0.0256126	1	-1.82247	2.04172	-1	2.95062	2.01893	1	-0.0931006	1.9651	0	ENSG00000224569	NA
ENSG00000224585	12.795	-5.49822	1.0065	66.7057	1.1246e-13	2.52252e-11	-1	-8.30463	1.56502	-1	-8.85374	1.98985	-1	-4.5558	1.22002	-1	ENSG00000224585	NA
ENSG00000224607	87.2661	-4.16011	1.7266	18.895	0.000824165	0.0175402	-1	-6.70156	2.14582	-1	-12.1484	2.85624	-1	-1.06343	2.05755	0	ENSG00000224607	NA
ENSG00000224612	18.9932	6.55649	1.62096	32.4351	1.55877e-06	8.86175e-05	1	5.41975	1.81907	1	10.072	1.97927	1	4.47632	1.80865	1	ENSG00000224612	NA
ENSG00000224698	114.99	3.09182	0.68251	29.3994	6.48472e-06	0.000312907	1	1.59662	0.826747	1	0.49008	0.975153	0	3.74821	0.801293	1	ENSG00000224698	NA
ENSG00000224709	4.10667	4.06401	1.38997	14.7878	0.00516225	0.0659684	1	1.81827	1.62678	1	3.61007	1.65847	1	4.40999	1.50356	1	ENSG00000224709	NA
ENSG00000224763	17.7701	-0.808815	0.397661	15.7702	0.00334353	0.0487949	0	-1.84458	0.517109	-1	-0.898459	0.574072	0	-1.4316	0.5006	0	ENSG00000224763	NA
ENSG00000224791	11.6041	3.50339	1.48154	51.9899	1.38618e-10	1.81281e-08	1	3.57248	1.66052	1	8.51079	1.7306	1	5.49313	1.60159	1	ENSG00000224791	NA
ENSG00000224807	28.2748	1.54146	0.834644	19.8289	0.000539775	0.0127649	1	1.66791	1.00853	1	-3.34658	1.43597	-1	2.73931	0.982696	1	ENSG00000224807	NA
ENSG00000224818	6.09997	-4.09588	1.21281	17.0687	0.00187445	0.0322517	-1	-3.63201	1.46303	-1	-5.82129	1.9514	-1	-2.52432	1.4526	-1	ENSG00000224818	NA
ENSG00000224836	17.2289	2.97975	0.940393	13.3927	0.00950829	0.0980102	1	2.94133	1.10402	1	4.48963	1.23638	1	3.54788	1.07291	1	ENSG00000224836	NA
ENSG00000224843	76.4105	0.475486	0.747255	34.7638	5.19418e-07	3.31443e-05	0	0.0952393	0.909509	0	4.09593	1.05136	1	1.22877	0.887167	0	LINC00240	long intergenic non-protein coding RNA 240
ENSG00000224850	3.2363	-2.33819	0.905037	26.0946	3.02848e-05	0.00119876	-1	-5.22523	1.46076	-1	-6.48511	1.87654	-1	-0.765323	1.06495	0	ENSG00000224850	NA
ENSG00000224973	157.917	-2.97023	0.774495	29.9591	4.98912e-06	0.000250199	-1	-5.10191	0.952193	-1	-3.61726	1.11054	-1	-3.29352	0.925441	-1	LARGE-AS1	LARGE antisense RNA 1
ENSG00000224976	14.405	1.13178	1.2713	29.0653	7.58225e-06	0.000359768	0	-1.29889	1.67573	0	5.90327	1.73304	1	1.20007	1.5069	0	ENSG00000224976	NA
ENSG00000224988	33.5781	-2.26061	0.642465	38.6461	8.24302e-08	6.51868e-06	-1	-2.89832	0.798783	-1	-2.76863	0.932692	-1	-4.84736	0.838898	-1	ENSG00000224988	NA
ENSG00000225064	2.36349	-3.30818	1.33408	14.9445	0.0048177	0.0629601	-1	-3.48787	1.71346	-1	-4.16142	2.10263	-1	-5.81029	1.84239	-1	LINC01802	long intergenic non-protein coding RNA 1802
ENSG00000225092	72.7649	-1.77485	0.397042	29.7129	5.59924e-06	0.000274917	-1	-2.40581	0.491646	-1	-1.63268	0.570325	-1	-2.11355	0.480473	-1	ENSG00000225092	NA
ENSG00000225140	19.4772	1.79328	1.62721	26.7099	2.27518e-05	0.000930436	1	3.90022	1.89751	1	-3.1347	2.59832	-1	6.83189	1.85418	1	LOC101930421	uncharacterized LOC101930421
ENSG00000225170	7.81643	6.04802	1.47008	18.8829	0.000828705	0.0175963	1	4.71774	1.63118	1	6.95902	1.73173	1	5.00037	1.60161	1	ENSG00000225170	NA
ENSG00000225216	6.86992	2.12908	1.53269	80.7707	1.19597e-16	5.02987e-14	1	2.1416	1.78793	1	8.97002	1.70212	1	3.86243	1.63104	1	ENSG00000225216	NA
ENSG00000225255	14.4687	-2.90991	1.22713	21.8764	0.000212096	0.00598754	-1	-2.91841	1.51551	-1	2.06455	1.72209	1	-1.73775	1.45642	-1	LINC01297	long intergenic non-protein coding RNA 1297
ENSG00000225339	398.653	3.35178	1.18273	18.1234	0.00116742	0.0227704	1	4.25802	1.43729	1	5.86946	1.68532	1	-0.0649657	1.41102	0	ENSG00000225339	NA
ENSG00000225345	598.384	-0.150048	0.391099	14.3958	0.0061334	0.0745475	0	-0.521904	0.476477	0	-1.99998	0.561757	-1	-0.663368	0.466438	0	ENSG00000225345	NA
ENSG00000225358	16.0444	3.33611	1.0181	16.4637	0.00245612	0.0393	1	1.94767	1.18546	1	3.59228	1.30948	1	4.46725	1.14276	1	ENSG00000225358	NA
ENSG00000225370	25.125	4.00911	1.90777	17.19	0.00177537	0.0309237	1	1.17577	2.28781	0	8.11395	2.55273	1	3.414	2.20507	1	ENSG00000225370	NA
ENSG00000225400	11.9752	2.25215	0.686425	17.1135	0.00183724	0.0317147	1	0.718739	0.817808	0	2.04831	0.882628	1	1.4272	0.801941	0	ENSG00000225400	NA
ENSG00000225407	22.5686	0.240465	0.8807	16.1934	0.00277029	0.0426491	0	-3.42676	1.16728	-1	1.48891	1.24276	0	-0.27055	1.05809	0	ENSG00000225407	NA
ENSG00000225449	12.1072	-0.586762	0.81926	26.996	1.99163e-05	0.000830039	0	-1.66676	1.02716	-1	-1.25534	1.17913	0	2.09688	0.945271	1	RAB6C-AS1	RAB6C antisense RNA 1
ENSG00000225493	11.7864	-1.98193	0.915178	17.7084	0.00140702	0.0260108	-1	-3.88133	1.19047	-1	-4.6659	1.43907	-1	-0.276694	1.08878	0	LINC01107	long intergenic non-protein coding RNA 1107
ENSG00000225497	2.41985	-5.56581	1.6924	19.7945	0.000548284	0.0129374	-1	-3.42318	2.03716	-1	-6.63529	2.69268	-1	-5.22438	2.12464	-1	KCNMA1-AS2	KCNMA1 antisense RNA 2
ENSG00000225523	284.455	-5.02814	1.71169	25.8921	3.32694e-05	0.00128932	-1	-7.54239	2.13055	-1	-12.8543	2.83819	-1	-5.2951	2.05042	-1	ENSG00000225523	NA
ENSG00000225549	9.11918	2.41248	0.867792	14.3246	0.0063279	0.0760128	1	2.34562	1.02794	1	-1.17458	1.41296	0	1.4534	1.02531	0	ENSG00000225549	NA
ENSG00000225554	3.54039	-0.794264	1.08815	15.6805	0.00347931	0.050222	0	-0.527749	1.33675	0	-2.27505	1.75998	-1	2.04158	1.23566	1	ENSG00000225554	NA
ENSG00000225614	83.0285	-3.58958	0.825472	52.3216	1.18156e-10	1.57869e-08	-1	-5.73589	1.04445	-1	0.28808	1.17491	0	-2.8812	0.985334	-1	ZNF469	zinc finger protein 469
ENSG00000225636	41.2965	-2.30631	0.583819	20.4995	0.00039786	0.0100717	-1	-1.82576	0.713952	-1	-1.3301	0.833508	0	-1.84715	0.699327	-1	ENSG00000225636	NA
ENSG00000225652	10.0376	-4.78743	0.821057	56.0199	1.98603e-11	2.92841e-09	-1	-3.86032	1.00788	-1	-4.03208	1.21943	-1	-4.68703	1.02181	-1	KCNMA1-AS3	KCNMA1 antisense RNA 3
ENSG00000225657	28.6252	-0.0470248	0.628516	13.7431	0.0081616	0.0891035	0	0.155491	0.766734	0	2.09735	0.880265	1	-0.396677	0.756472	0	LINC01716	long intergenic non-protein coding RNA 1716
ENSG00000225698	2075.84	-6.23764	1.13117	74.5729	2.45332e-15	7.69468e-13	-1	-9.29628	1.38998	-1	-12.0707	1.69121	-1	-4.72802	1.34776	-1	ENSG00000225698	NA
ENSG00000225724	10.2249	3.10551	1.19675	14.1054	0.00696618	0.0809477	1	-0.192918	1.52408	0	2.76076	1.60684	1	3.88542	1.37447	1	ENSG00000225724	NA
ENSG00000225738	74.817	2.18856	1.01552	19.2679	0.000696172	0.0153826	1	1.42381	1.23384	0	-5.93167	2.01755	-1	0.250429	1.21188	0	NRG3-AS1	NRG3 antisense RNA 1
ENSG00000225745	2.6642	-0.550422	1.05734	15.8344	0.00324958	0.0478721	0	-1.78158	1.44658	-1	-1.00744	1.57462	0	2.02142	1.17756	1	ENSG00000225745	NA
ENSG00000225783	4681.54	-1.06936	0.840971	23.0933	0.000121303	0.00377898	0	-3.81303	1.02461	-1	-0.773986	1.20281	0	0.869523	1.00158	0	MIAT	myocardial infarction associated transcript
ENSG00000225840	2866.57	-3.54781	0.964557	25.5724	3.85895e-05	0.00145142	-1	-4.69495	1.1749	-1	-3.08924	1.37971	-1	-4.24163	1.149	-1	ENSG00000225840	NA
ENSG00000225931	26.787	2.39781	0.56597	21.5723	0.000243784	0.00672313	1	3.17284	0.659528	1	2.48055	0.753637	1	1.97595	0.652965	1	ENSG00000225931	NA
ENSG00000225938	13.2233	-1.81879	1.34235	22.4693	0.000161598	0.00478844	-1	-0.823997	1.62061	0	3.84153	1.8539	1	-1.2519	1.59623	0	ENSG00000225938	NA
ENSG00000225960	4.87323	1.69616	0.963352	19.9993	0.00049955	0.0120289	1	-1.2952	1.32561	0	-4.19194	1.92924	-1	0.158292	1.18461	0	ENSG00000225960	NA
ENSG00000225968	25.2437	-1.84993	0.659466	17.3615	0.00164404	0.0292107	-1	-2.86348	0.83948	-1	-2.6286	0.980406	-1	-1.06361	0.786271	0	ELFN1	extracellular leucine rich repeat and fibronectin type III domain containing 1
ENSG00000225972	20.2896	0.589966	1.02946	26.4976	2.5113e-05	0.00102135	0	-0.0991547	1.25569	0	0.606744	1.44089	0	3.93105	1.19682	1	ENSG00000225972	NA
ENSG00000225978	31.8508	-2.00125	1.49011	15.2808	0.00415292	0.0568837	-1	1.14905	1.80843	0	-5.19791	2.36051	-1	2.3767	1.76598	1	HAR1A	highly accelerated region 1A
ENSG00000225981	18.1192	3.16037	0.673141	21.4925	0.000252846	0.00690107	1	2.93065	0.764237	1	3.19512	0.842329	1	3.15287	0.74575	1	ENSG00000225981	NA
ENSG00000225986	3.18598	-1.52651	1.24062	21.9648	0.00020368	0.00578527	-1	-2.30246	1.62935	-1	-4.88473	2.19715	-1	2.00205	1.41919	1	UBXN10-AS1	UBXN10 antisense RNA 1
ENSG00000225988	34.2424	3.99362	1.41349	18.3048	0.00107582	0.0214869	1	-0.913636	1.79397	0	-2.04922	2.20742	-1	4.34793	1.66176	1	LAMP5-AS1	LAMP5 antisense RNA 1
ENSG00000226141	5.97772	2.10813	2.49975	13.5887	0.0087302	0.092953	1	-1.50671	3.07548	-1	-1.14365	3.62748	0	6.39531	2.84966	1	ENSG00000226141	NA
ENSG00000226149	60.5123	-2.11208	0.612506	15.5026	0.00376467	0.053058	-1	-1.28017	0.74778	0	-1.5752	0.876704	-1	-1.47024	0.732208	0	ENSG00000226149	NA
ENSG00000226180	118.69	-1.67909	0.498837	16.7983	0.00211534	0.0352092	-1	-1.84874	0.609582	-1	-1.91515	0.715952	-1	-1.28401	0.595455	0	LOC100129215	uncharacterized LOC100129215
ENSG00000226232	121.751	-1.92176	0.619355	15.5955	0.00361291	0.051607	-1	-2.59682	0.757837	-1	-1.75496	0.886795	-1	-1.56006	0.738931	-1	ENSG00000226232	NA
ENSG00000226234	6.12607	2.9237	1.44184	13.8728	0.00771238	0.0862082	1	-0.927348	1.90859	0	-3.03724	2.41926	-1	2.23816	1.68298	1	ENSG00000226234	NA
ENSG00000226330	28.7406	-1.10097	0.521956	15.725	0.0034112	0.0495105	0	-1.01411	0.639563	0	-3.25724	0.813132	-1	-0.504438	0.623686	0	ENSG00000226330	NA
ENSG00000226363	8.38569	-2.44329	1.70606	19.9749	0.000505121	0.0121314	-1	-0.317784	2.05631	0	-2.3653	2.54416	-1	3.63264	1.96523	1	ENSG00000226363	NA
ENSG00000226372	8.51753	4.91541	1.85231	19.6321	0.000590206	0.0136983	1	6.99373	2.09904	1	-0.899494	2.75012	0	1.18909	2.24263	0	DCAF8L1	DDB1 and CUL4 associated factor 8 like 1
ENSG00000226420	9.66991	-0.122651	1.68063	13.762	0.00809457	0.0887908	0	-6.61538	2.2779	-1	-6.83136	2.78522	-1	-1.84977	2.04346	-1	ENSG00000226420	NA
ENSG00000226471	811.197	0.972027	0.61852	24.5669	6.14709e-05	0.00215087	0	1.01309	0.752963	0	3.55957	0.883149	1	0.697997	0.736835	0	ENSG00000226471	NA
ENSG00000226486	34.7318	-0.484973	0.570314	52.7446	9.6375e-11	1.30177e-08	0	-0.995105	0.70381	0	2.94421	0.791396	1	-0.72227	0.689143	0	ENSG00000226486	NA
ENSG00000226552	22.806	-1.07744	1.23646	20.042	0.000489948	0.0118594	0	-5.84402	1.63718	-1	-5.21386	1.89511	-1	-4.29697	1.54014	-1	ENSG00000226552	NA
ENSG00000226659	8.19495	-1.73939	0.690902	14.0601	0.00710578	0.0821315	-1	-3.07583	0.917401	-1	-2.58826	1.04113	-1	-1.17339	0.833776	0	LOC101929574	uncharacterized LOC101929574
ENSG00000226751	548.084	1.0702	0.77687	14.1818	0.00673685	0.0792029	0	-0.171048	0.947348	0	3.04764	1.10964	1	1.6735	0.92511	1	ENSG00000226751	NA
ENSG00000226763	79.8147	1.67441	0.465813	13.7777	0.00803941	0.0885268	1	0.825924	0.56599	0	1.16388	0.656847	0	1.56673	0.549835	1	SRRM5	serine/arginine repetitive matrix 5
ENSG00000226777	5328.44	-2.77505	1.13593	19.2692	0.000695773	0.0153826	-1	-1.87022	1.38323	-1	-9.11694	1.63694	-1	-2.77968	1.35294	-1	FAM30A	family with sequence similarity 30 member A
ENSG00000226779	29.6942	5.34315	1.83946	16.6863	0.0022239	0.0366785	1	-0.0542228	2.27294	0	-2.45161	2.85974	-1	4.50732	2.11644	1	NAALADL2-AS2	NAALADL2 antisense RNA 2
ENSG00000226783	7.16132	-1.5538	0.868831	16.9142	0.00200857	0.0338975	-1	-4.96688	1.3225	-1	-2.93919	1.3162	-1	-1.68237	1.06087	-1	ENSG00000226783	NA
ENSG00000226814	3.78738	4.93952	1.46877	13.9362	0.00750138	0.0845905	1	5.24315	1.61018	1	4.91571	1.74715	1	3.29534	1.68158	1	ENSG00000226814	NA
ENSG00000226828	15.9835	1.79522	1.1399	16.7371	0.00217396	0.0359831	1	4.67279	1.33267	1	2.79152	1.53197	1	3.2567	1.31592	1	LOC339529	uncharacterized LOC339529
ENSG00000226887	238.714	1.78846	0.936519	19.7023	0.000571706	0.013368	1	-0.946677	1.14276	0	-1.46786	1.34212	0	2.90004	1.1139	1	ERVMER34-1	endogenous retrovirus group MER34 member 1, envelope
ENSG00000226904	30.9265	0.65369	0.782237	19.3678	0.000665371	0.0149245	0	0.350423	0.952121	0	-5.66481	1.79516	-1	1.65859	0.924816	1	ENSG00000226904	NA
ENSG00000226921	6.07459	1.74245	0.964019	16.1668	0.00280331	0.0430322	1	-2.40209	1.47653	-1	1.96264	1.30869	1	0.0223151	1.18218	0	LINC00454	long intergenic non-protein coding RNA 454
ENSG00000226975	40.0754	1.80572	0.746451	13.3933	0.00950577	0.0980102	1	0.978224	0.907187	0	-1.63944	1.11306	-1	1.30408	0.886554	0	ENSG00000226975	NA
ENSG00000227006	233.509	-1.61218	0.502786	14.376	0.00618687	0.0750003	-1	-1.66115	0.613425	-1	-1.24872	0.719307	0	-1.77578	0.600438	-1	ENSG00000227006	NA
ENSG00000227060	2.27625	1.5006	2.22779	15.131	0.00443702	0.0595194	1	-0.84027	2.72038	0	-0.690797	3.20683	0	5.36648	2.4859	1	LINC00629	long intergenic non-protein coding RNA 629
ENSG00000227170	5.13724	-2.23903	1.50276	13.9181	0.00756096	0.085081	-1	-2.10531	1.82888	-1	2.04013	2.02479	1	1.11338	1.71716	0	ENSG00000227170	NA
ENSG00000227211	4.90587	3.79507	1.20153	15.6104	0.00358904	0.0514448	1	4.14493	1.26978	1	2.94077	1.38204	1	4.17172	1.27456	1	ENSG00000227211	NA
ENSG00000227288	13.8338	-0.169192	1.23886	18.7832	0.000866869	0.0181865	0	3.27162	1.4807	1	-3.41536	2.22905	-1	-1.21186	1.50557	0	ENSG00000227288	NA
ENSG00000227400	62.7361	0.904852	0.513819	44.3164	5.51476e-09	5.56134e-07	0	0.938919	0.621593	0	3.36622	0.715346	1	-0.310062	0.619536	0	ENSG00000227400	NA
ENSG00000227487	22.0276	2.7571	0.924367	29.9935	4.90947e-06	0.000247167	1	-0.227888	1.17127	0	-3.41289	1.89551	-1	3.48031	1.07588	1	NCAM1-AS1	NCAM1 antisense RNA1
ENSG00000227495	26.4151	-1.59886	0.475575	24.5407	6.22218e-05	0.00217248	-1	-2.19666	0.595049	-1	-2.33958	0.70335	-1	-2.30783	0.589054	-1	LOC102724009	uncharacterized LOC102724009
ENSG00000227507	124.71	-1.80512	1.15406	35.8492	3.1079e-07	2.13233e-05	-1	1.4028	1.40017	0	3.86309	1.64006	1	-4.18352	1.43335	-1	LTB	lymphotoxin beta
ENSG00000227519	17.4392	-0.133166	0.936816	17.67	0.00143144	0.026268	0	0.288464	1.13527	0	3.32864	1.29451	1	1.24376	1.10439	0	ENSG00000227519	NA
ENSG00000227589	13.5833	-2.5474	0.733181	19.2209	0.000711159	0.0155869	-1	-1.98011	0.903389	-1	-0.692806	1.03598	0	-2.87888	0.905117	-1	ENSG00000227589	NA
ENSG00000227619	104.122	-1.09546	0.641371	13.4675	0.00920358	0.0960623	0	-0.352625	0.782141	0	0.0557034	0.915623	0	-2.52905	0.773834	-1	ENSG00000227619	NA
ENSG00000227630	50.046	-0.238285	1.06956	41.3009	2.32856e-08	2.03735e-06	0	1.67379	1.28012	1	5.73805	1.4706	1	1.77424	1.2573	1	LINC01132	long intergenic non-protein coding RNA 1132
ENSG00000227683	12.5084	2.03191	2.85893	15.8743	0.00319259	0.0472064	1	1.77228	3.46329	1	10.4169	3.84886	1	2.35487	3.35285	1	ENSG00000227683	NA
ENSG00000227708	65.1672	8.32885	1.3997	81.4539	8.56882e-17	3.73096e-14	1	6.36213	1.51019	1	11.8871	1.59935	1	6.43562	1.49302	1	ENSG00000227708	NA
ENSG00000227718	9.17411	0.286012	1.62017	23.3074	0.000109921	0.003495	0	5.22332	1.88962	1	3.43714	2.16887	1	-1.39076	2.05775	0	ENSG00000227718	NA
ENSG00000227784	7.88823	1.82294	1.06409	18.4567	0.00100458	0.0204726	1	-0.34923	1.33036	0	-4.6427	2.05017	-1	-0.852246	1.3306	0	ENSG00000227784	NA
ENSG00000227934	3.07528	-1.79326	1.02994	13.7917	0.00799037	0.0881441	-1	-5.78298	1.57254	-1	-0.55985	1.42986	0	-1.21109	1.23946	0	ENSG00000227934	NA
ENSG00000227939	5.41374	1.97537	0.948237	13.3506	0.00968392	0.0993078	1	0.105379	1.19437	0	-1.14953	1.59468	0	0.330097	1.14505	0	ENSG00000227939	NA
ENSG00000227972	62.56	5.40265	0.980792	32.5176	1.49932e-06	8.57646e-05	1	6.82813	1.12804	1	3.30339	1.29038	1	3.82106	1.1145	1	ENSG00000227972	NA
ENSG00000228030	9.14194	-1.49853	0.777978	14.8672	0.00498469	0.0644371	0	-4.01554	1.06852	-1	-2.44647	1.14482	-1	-1.73922	0.954539	-1	ENSG00000228030	NA
ENSG00000228060	131.434	-0.766494	0.500723	16.2846	0.00266009	0.0416279	0	0.265015	0.608467	0	-2.38932	0.725352	-1	-0.82233	0.598584	0	PABPC4-AS1	PABPC4 antisense RNA 1
ENSG00000228092	2.59362	-6.31271	1.99233	19.0417	0.000771249	0.0166729	-1	-3.62466	2.40092	-1	-7.01723	3.08479	-1	-6.03622	2.48926	-1	ENSG00000228092	NA
ENSG00000228350	9.14326	1.93976	0.646919	21.0673	0.000307091	0.00811237	1	0.545966	0.772105	0	2.10947	0.808946	1	0.41756	0.794902	0	LINC02585	long intergenic non-protein coding RNA 2585
ENSG00000228353	14.4182	-3.65321	0.973319	21.9662	0.000203548	0.00578527	-1	-3.27995	1.19182	-1	-3.27597	1.40676	-1	-3.2064	1.1701	-1	ENSG00000228353	NA
ENSG00000228382	95.3429	0.991964	0.719284	48.9251	6.05261e-10	7.22604e-08	0	1.58461	0.868744	1	5.13377	1.00599	1	1.98393	0.850056	1	ITPKB-IT1	ITPKB intronic transcript 1
ENSG00000228430	47.7885	-1.88462	0.51014	20.3269	0.000430389	0.0107192	-1	-1.33222	0.622426	0	-0.56638	0.724858	0	-1.94027	0.615554	-1	ENSG00000228430	NA
ENSG00000228470	6.4673	-1.27735	0.809236	13.8162	0.00790554	0.0875738	0	-3.02366	1.12048	-1	0.560831	1.11525	0	-0.115995	0.947175	0	ENSG00000228470	NA
ENSG00000228512	3.95694	0.0105644	1.83613	14.7765	0.00518791	0.0662224	0	2.30259	2.1352	1	5.42895	2.37327	1	2.2027	2.09013	1	ENSG00000228512	NA
ENSG00000228548	41.909	0.950415	0.593065	23.6468	9.40077e-05	0.0030627	0	0.82976	0.717111	0	3.28511	0.817611	1	1.22197	0.703516	0	ENSG00000228548	NA
ENSG00000228600	39.9062	1.52691	0.782737	17.2319	0.00174233	0.0305465	1	0.395719	0.956748	0	3.53291	1.091	1	2.35892	0.923095	1	ENSG00000228600	NA
ENSG00000228622	2.90155	-0.1858	1.33861	13.9922	0.00731996	0.0833351	0	-4.72331	1.9013	-1	-5.05476	2.35235	-1	-3.11834	1.81911	-1	ENSG00000228622	NA
ENSG00000228695	16.1983	-1.51888	0.445198	13.3586	0.00965029	0.0991167	-1	-1.35598	0.548416	0	-1.44353	0.644376	0	-1.25769	0.541823	0	CES1P1	carboxylesterase 1 pseudogene 1
ENSG00000228763	27.0186	-1.17739	0.629599	17.8292	0.00133266	0.0251257	0	-1.14381	0.772348	0	1.16405	0.885329	0	-1.50349	0.764907	-1	LIMS1-AS1	LIMS1 antisense RNA 1
ENSG00000228791	4.83896	0.429577	1.5437	26.4849	2.52615e-05	0.00102623	0	-0.764543	1.96139	0	5.5367	1.94347	1	3.04377	1.69531	1	THRB-AS1	THRB antisense RNA 1
ENSG00000228798	8.94664	2.86913	1.55662	32.7209	1.36241e-06	7.87855e-05	1	3.37229	1.74147	1	7.82066	1.88106	1	2.8306	1.74823	1	ENSG00000228798	NA
ENSG00000228817	164.088	-1.49601	0.43873	22.4819	0.000160666	0.00476844	0	-1.56999	0.535804	-1	0.0323611	0.625176	0	-1.32536	0.524356	0	ENSG00000228817	NA
ENSG00000228956	36.2189	0.00338945	0.75773	53.6474	6.23784e-11	8.64654e-09	0	-0.34604	0.928864	0	4.43087	1.04961	1	1.43014	0.88954	0	ENSG00000228956	NA
ENSG00000229014	4.33079	2.56671	1.15768	13.4103	0.00943552	0.0977081	1	2.82728	1.30611	1	4.66912	1.3931	1	2.20321	1.2994	1	ENSG00000229014	NA
ENSG00000229154	48.0499	-1.29689	0.570771	19.1142	0.000746371	0.0162394	0	-1.52877	0.696512	-1	-3.5061	0.855172	-1	-2.12303	0.694783	-1	KCNQ5-AS1	KCNQ5 antisense RNA 1
ENSG00000229183	19.1295	0.985316	0.957677	14.929	0.00485075	0.0632804	0	-2.92054	1.2601	-1	-1.94087	1.42415	-1	0.393869	1.14301	0	PGA4	pepsinogen 4, group I (pepsinogen A)
ENSG00000229309	2.78491	-2.53045	2.10793	15.3094	0.00410079	0.0563783	-1	0.322753	2.48053	0	4.43814	2.80927	1	-2.11602	2.54557	-1	ENSG00000229309	NA
ENSG00000229373	57.1951	1.18862	1.06038	14.6619	0.00545643	0.0686412	0	-3.62152	1.33992	-1	0.254226	1.51452	0	-0.896187	1.27073	0	LINC00452	long intergenic non-protein coding RNA 452
ENSG00000229458	63.5054	2.94304	1.07008	21.7249	0.000227334	0.00635471	1	1.99358	1.29732	1	-6.48231	2.09	-1	1.11562	1.27266	0	ENSG00000229458	NA
ENSG00000229497	2.70541	-3.86135	1.14698	14.881	0.00495444	0.064158	-1	-3.04496	1.40642	-1	-2.45587	1.61307	-1	-1.97532	1.31505	-1	ENSG00000229497	NA
ENSG00000229502	173.835	-3.66433	1.06015	18.2366	0.00110938	0.0219444	-1	-1.27654	1.28981	0	-1.33679	1.515	0	-2.30898	1.26214	-1	ENSG00000229502	NA
ENSG00000229559	2.84227	-3.96387	1.40704	15.9238	0.00312319	0.04644	-1	-1.67096	1.69071	-1	-6.60188	2.39333	-1	-5.09546	1.87036	-1	ENSG00000229559	NA
ENSG00000229565	6.67846	-2.69225	0.737832	19.8332	0.000538713	0.0127479	-1	-2.77964	0.943007	-1	-2.72492	1.09157	-1	-2.06339	0.900516	-1	LINC02264	long intergenic non-protein coding RNA 2264
ENSG00000229638	27.1944	1.33897	0.51816	13.7025	0.00830774	0.0900614	0	0.360792	0.63503	0	2.1166	0.708461	1	0.998074	0.614514	0	ENSG00000229638	NA
ENSG00000229647	7.33357	-3.05339	0.861656	20.5517	0.000388505	0.00988897	-1	-1.90617	1.05152	-1	-2.9272	1.2676	-1	-3.60649	1.10089	-1	MYOSLID	myocardin-induced smooth muscle lncRNA, inducer of differentiation
ENSG00000229715	9.91656	-2.25322	1.23773	49.9927	3.62349e-10	4.47017e-08	-1	-0.808882	1.44527	0	4.78969	1.55339	1	2.1131	1.33575	1	ENSG00000229715	NA
ENSG00000229727	12.2042	0.845332	1.15293	13.7649	0.00808448	0.0887327	0	-1.47572	1.45819	0	-6.35268	2.16629	-1	1.28887	1.38687	0	LOC100506274	uncharacterized LOC100506274
ENSG00000229781	3.34429	-2.99443	2.06233	13.7963	0.00797427	0.0880191	-1	-4.99017	2.61338	-1	-3.59555	3.14009	-1	1.91742	2.37446	1	ENSG00000229781	NA
ENSG00000229791	46.4775	0.33309	0.393404	22.5778	0.000153749	0.00462022	0	0.66397	0.473247	0	2.05689	0.539331	1	0.54451	0.465741	0	ENSG00000229791	NA
ENSG00000229836	14.2643	1.73832	1.14883	15.6086	0.00359203	0.0514465	1	-3.3339	1.62387	-1	-1.65811	1.73551	-1	0.896999	1.36415	0	ENSG00000229836	NA
ENSG00000229853	191.915	-1.22519	0.465755	16.1253	0.00285551	0.0434907	0	-2.03106	0.570224	-1	-1.14113	0.666704	0	-1.68465	0.557058	-1	ENSG00000229853	NA
ENSG00000229855	66.1012	1.00185	1.04617	29.5882	5.93596e-06	0.000289447	0	-0.205905	1.27746	0	5.3893	1.46856	1	1.83026	1.23962	1	LOC102467226	uncharacterized LOC102467226
ENSG00000229914	29.7109	6.01811	1.67861	14.7534	0.0052409	0.0665862	1	4.84053	1.97419	1	-2.08255	2.66507	-1	5.33192	1.9192	1	ENSG00000229914	NA
ENSG00000229950	28.8141	-2.16566	1.08217	27.7142	1.42517e-05	0.000619806	-1	-0.919	1.32768	0	-0.146207	1.53181	0	2.52086	1.2771	1	ENSG00000229950	NA
ENSG00000229955	72.1573	-0.284218	0.653161	19.308	0.000683642	0.0152053	0	-1.72897	0.802214	-1	1.57425	0.927491	1	-1.25204	0.785953	0	ENSG00000229955	NA
ENSG00000229962	4.47398	-2.11174	1.14926	48.7754	6.50408e-10	7.6906e-08	-1	-3.84536	1.61713	-1	3.69979	1.42571	1	-2.34048	1.46246	-1	ENSG00000229962	NA
ENSG00000230040	5.39503	2.00169	1.40435	13.4559	0.00925018	0.0964364	1	1.56934	1.65983	1	5.14498	1.80571	1	2.85544	1.58723	1	LINC00364	long intergenic non-protein coding RNA 364
ENSG00000230154	10.3128	-1.79068	0.668636	19.2796	0.000692518	0.015329	-1	-0.457782	0.810607	0	-3.85514	1.12022	-1	-2.0234	0.833882	-1	ENSG00000230154	NA
ENSG00000230176	10.6912	0.909493	0.699072	58.1895	6.96321e-12	1.12047e-09	0	-3.05486	1.23566	-1	3.92322	0.912998	1	0.896198	0.823405	0	LINC01433	long intergenic non-protein coding RNA 1433
ENSG00000230251	8.64554	5.72463	1.47633	34.2611	6.58739e-07	4.13219e-05	1	4.69243	1.65834	1	8.60127	1.75046	1	3.67283	1.66417	1	ENSG00000230251	NA
ENSG00000230266	23.6533	-0.670712	0.802751	17.5401	0.00151747	0.0274553	0	-0.653401	0.987701	0	2.13353	1.13181	1	-1.76219	0.98498	-1	XXYLT1-AS2	XXYLT1 antisense RNA 2
ENSG00000230290	24.3446	0.196436	0.725246	26.6426	2.34756e-05	0.000956864	0	1.73971	0.871956	1	-6.64262	1.75945	-1	1.20889	0.854163	0	ENSG00000230290	NA
ENSG00000230437	5.41211	1.91208	1.38216	14.245	0.00655267	0.0778788	1	-2.81168	1.93836	-1	-4.03976	2.38926	-1	0.457963	1.65562	0	ENSG00000230437	NA
ENSG00000230481	14.5257	-6.0775	1.70301	28.9631	7.95343e-06	0.000374499	-1	-8.90783	2.27882	-1	-9.82709	2.78043	-1	-2.05696	1.995	-1	ENSG00000230481	NA
ENSG00000230501	33.9832	1.86741	2.7917	19.4592	0.000638363	0.0145456	1	1.02858	3.37826	0	11.1296	3.7442	1	2.59461	3.25321	1	ENSG00000230501	NA
ENSG00000230563	5.88096	-4.36924	1.34173	18.2338	0.00111077	0.0219602	-1	-6.44025	1.78121	-1	-8.98932	2.36108	-1	-3.60712	1.62538	-1	LOC643406	uncharacterized LOC643406
ENSG00000230684	52.1992	-2.03004	1.12869	13.5374	0.00892777	0.0942701	-1	-3.13116	1.38138	-1	-1.26718	1.61406	0	-4.90985	1.37945	-1	ENSG00000230684	NA
ENSG00000230686	23.0107	-0.282346	0.413478	26.3185	2.72934e-05	0.00109558	0	-0.0873003	0.503558	0	1.68875	0.559312	1	-0.436152	0.50278	0	ENSG00000230686	NA
ENSG00000230734	5.60391	-2.80848	0.921112	15.7313	0.00340182	0.0494313	-1	-1.10268	1.09955	0	-3.01772	1.38828	-1	-0.448498	1.06415	0	ENSG00000230734	NA
ENSG00000230758	3.5437	0.268077	0.788899	15.158	0.0043845	0.0591364	0	1.65411	0.915238	1	-0.790917	1.17513	0	-1.83725	1.16771	-1	ENSG00000230758	NA
ENSG00000230778	2.82124	-0.446141	1.15149	13.5311	0.00895207	0.0944189	0	-2.90606	1.6851	-1	1.39895	1.58592	0	-3.75391	1.6608	-1	ANKRD63	ankyrin repeat domain 63
ENSG00000230829	9.61654	0.0708506	0.652081	18.1088	0.00117513	0.0228543	0	-1.65978	0.868388	-1	1.83757	0.885206	1	-0.339763	0.794748	0	ENSG00000230829	NA
ENSG00000231007	12.6623	-0.204259	0.836292	13.4077	0.00944632	0.0977564	0	1.37595	1.00093	0	-3.05386	1.42906	-1	0.951388	0.981648	0	ENSG00000231007	NA
ENSG00000231079	4.9632	-0.681994	1.24054	15.5342	0.00371236	0.0526416	0	-0.287611	1.49204	0	-1.67117	1.84901	-1	2.61491	1.41134	1	ENSG00000231079	NA
ENSG00000231132	16.6577	7.37618	2.09314	13.9381	0.00749512	0.0845905	1	5.42071	2.42864	1	-0.35718	3.09728	0	4.77662	2.40081	1	ENSG00000231132	NA
ENSG00000231292	374.337	-3.73456	0.650581	77.8514	4.96637e-16	1.73401e-13	-1	-3.99606	0.796923	-1	-5.84114	0.943027	-1	-0.503092	0.774331	0	ENSG00000231292	NA
ENSG00000231302	15.5641	-1.7682	0.959713	13.5204	0.00899412	0.0946467	-1	-4.81412	1.29526	-1	-1.96158	1.38286	-1	-1.11165	1.1466	0	ENSG00000231302	NA
ENSG00000231322	31.3249	5.78898	2.40621	14.3535	0.00624829	0.0754976	1	-1.35467	3.00655	0	9.16364	3.24972	1	3.72135	2.80003	1	RPL13AP17	ribosomal protein L13a pseudogene 17
[truncated: 1,037 more rows]

## Sheet: MM_vs_ND
id	baseMean	log2FoldChange	lfcSE	stat	pvalue	padj	SYMBOL	GENENAME	MM_vs_PC_DE	MM_vs_PC_OE
ENSG00000000971	266.984	4.45601	1.00175	4.44822	8.65859e-06	0.00194222	CFH	complement factor H	YES	YES
ENSG00000003989	104.978	2.75966	0.864015	3.194	0.00140317	0.044682	SLC7A2	solute carrier family 7 member 2	YES	YES
ENSG00000004776	12.6499	1.75886	0.634781	2.77082	0.00559158	0.0945071	HSPB6	heat shock protein family B (small) member 6	YES	YES
ENSG00000005381	301.579	-5.05027	0.802537	-6.29288	3.1163e-10	8.86934e-07	MPO	myeloperoxidase	YES	NO
ENSG00000005513	10.9483	-3.71813	0.986756	-3.76804	0.000164537	0.0121877	SOX8	SRY-box 8	YES	NO
ENSG00000006468	861.759	5.29564	1.45779	3.63264	0.000280538	0.017308	ETV1	ETS variant 1	YES	YES
ENSG00000007038	16.1459	-3.07595	1.05501	-2.91556	0.00355046	0.0740047	PRSS21	serine protease 21	YES	NO
ENSG00000007516	472.175	-2.23183	0.472368	-4.72477	2.30371e-06	0.00078817	BAIAP3	BAI1 associated protein 3	YES	NO
ENSG00000008300	1755.87	2.64075	0.722209	3.65649	0.000255695	0.0163409	CELSR3	cadherin EGF LAG seven-pass G-type receptor 3	YES	YES
ENSG00000008311	576.205	1.90817	0.636574	2.99757	0.00272144	0.0646733	AASS	aminoadipate-semialdehyde synthase	YES	YES
ENSG00000008438	61.4573	-2.23869	0.683608	-3.27481	0.00105734	0.0375825	PGLYRP1	peptidoglycan recognition protein 1	YES	NO
ENSG00000009694	238.398	4.25777	1.16883	3.64275	0.000269745	0.0169509	TENM1	teneurin transmembrane protein 1	YES	YES
ENSG00000011028	73.8493	2.39886	0.786626	3.04955	0.00229181	0.059076	MRC2	mannose receptor C type 2	YES	YES
ENSG00000012124	94.5278	-1.60489	0.465349	-3.44878	0.000563125	0.025918	CD22	CD22 molecule	YES	NO
ENSG00000012171	280.016	1.72448	0.49599	3.47684	0.000507357	0.0246899	SEMA3B	semaphorin 3B	YES	YES
ENSG00000014914	165.122	3.92611	0.867107	4.52783	5.95925e-06	0.00152913	MTMR11	myotubularin related protein 11	YES	YES
ENSG00000018236	1538.75	4.68966	1.23033	3.81171	0.000138011	0.0109872	CNTN1	contactin 1	YES	YES
ENSG00000019991	3136.15	4.34923	0.992679	4.38131	1.17969e-05	0.00242166	HGF	hepatocyte growth factor	YES	YES
ENSG00000025039	3433.21	1.61372	0.502456	3.21166	0.00131972	0.0431885	RRAGD	Ras related GTP binding D	YES	YES
ENSG00000026103	150.735	-2.19747	0.56859	-3.86477	0.000111194	0.00993737	FAS	Fas cell surface death receptor	YES	NO
ENSG00000041982	567.836	2.32811	0.842143	2.76451	0.0057009	0.0954971	TNC	tenascin C	YES	YES
ENSG00000042062	2100.71	-2.51181	0.599693	-4.18849	2.80821e-05	0.00410778	RIPOR3	RIPOR family member 3	YES	NO
ENSG00000047457	232.688	3.37295	0.87762	3.8433	0.000121393	0.0102433	CP	ceruloplasmin	YES	YES
ENSG00000049130	59.4849	7.18219	1.60048	4.48751	7.20594e-06	0.00172377	KITLG	KIT ligand	YES	YES
ENSG00000054793	314.338	-3.28207	1.07246	-3.06032	0.00221099	0.0578737	ATP9A	ATPase phospholipid transporting 9A (putative)	YES	NO
ENSG00000054938	14.8601	2.35146	0.751906	3.12734	0.00176398	0.0508074	CHRDL2	chordin like 2	YES	YES
ENSG00000055813	53.1055	7.86921	1.6706	4.71041	2.47223e-06	0.000809599	CCDC85A	coiled-coil domain containing 85A	YES	YES
ENSG00000057019	1191.55	1.76267	0.406696	4.33413	1.46336e-05	0.00277421	DCBLD2	discoidin, CUB and LCCL domain containing 2	YES	YES
ENSG00000060718	47.1236	4.98534	1.55882	3.19816	0.00138308	0.0444884	COL11A1	collagen type XI alpha 1 chain	YES	YES
ENSG00000062370	12.9643	5.0194	1.48585	3.37814	0.000729786	0.0302553	ZNF112	zinc finger protein 112	YES	YES
ENSG00000063180	171.742	1.89017	0.514332	3.675	0.00023785	0.0155226	CA11	carbonic anhydrase 11	YES	YES
ENSG00000064225	4232.9	2.16584	0.552007	3.92358	8.72438e-05	0.00859021	ST3GAL6	ST3 beta-galactoside alpha-2,3-sialyltransferase 6	YES	YES
ENSG00000064300	48.455	3.79009	1.14641	3.30604	0.000946254	0.0356245	NGFR	nerve growth factor receptor	YES	YES
ENSG00000065413	1856.65	-1.5516	0.447189	-3.46967	0.000521108	0.02493	ANKRD44	ankyrin repeat domain 44	YES	NO
ENSG00000066279	1145.69	2.68705	0.966164	2.78116	0.00541656	0.0932324	ASPM	abnormal spindle microtubule assembly	YES	YES
ENSG00000067082	65775.3	-2.07226	0.715508	-2.8962	0.00377711	0.0769763	KLF6	Kruppel like factor 6	YES	NO
ENSG00000067141	1998.54	2.15525	0.687629	3.13432	0.00172251	0.05008	NEO1	neogenin 1	YES	YES
ENSG00000067715	917.476	2.97481	0.802935	3.70492	0.000211457	0.014353	SYT1	synaptotagmin 1	YES	YES
ENSG00000067840	82.3805	2.73699	0.718345	3.81013	0.000138895	0.0109918	PDZD4	PDZ domain containing 4	YES	YES
ENSG00000068001	329.872	1.55964	0.512239	3.04474	0.00232878	0.0596341	HYAL2	hyaluronidase 2	YES	YES
ENSG00000068985	18.2239	18.7935	3.20758	5.8591	4.65371e-09	6.56775e-06	PAGE1	PAGE family member 1	YES	YES
ENSG00000069188	246.003	-3.14323	0.876974	-3.58418	0.000338135	0.0194779	SDK2	sidekick cell adhesion molecule 2	YES	NO
ENSG00000073754	306.138	3.76451	0.97975	3.84232	0.000121877	0.0102433	CD5L	CD5 molecule like	YES	YES
ENSG00000075213	257.83	4.13708	1.23202	3.35797	0.000785161	0.0317732	SEMA3A	semaphorin 3A	YES	YES
ENSG00000075275	249.048	-3.41386	0.76085	-4.4869	7.22669e-06	0.00172377	CELSR1	cadherin EGF LAG seven-pass G-type receptor 1	YES	NO
ENSG00000077063	67.2726	4.67969	1.5785	2.96465	0.0030303	0.0674814	CTTNBP2	cortactin binding protein 2	YES	YES
ENSG00000077152	132.557	3.79386	1.13546	3.34125	0.00083402	0.0333497	UBE2T	ubiquitin conjugating enzyme E2 T	YES	YES
ENSG00000077348	458.242	1.62571	0.510447	3.18489	0.00144811	0.0454628	EXOSC5	exosome component 5	YES	YES
ENSG00000077800	34.1921	1.81689	0.514219	3.5333	0.0004104	0.0217654	FKBP6	FK506 binding protein 6	YES	YES
ENSG00000080573	36.4778	6.04638	1.51484	3.99143	6.56772e-05	0.00726978	COL5A3	collagen type V alpha 3 chain	YES	YES
ENSG00000080824	18955.3	1.60188	0.58433	2.7414	0.00611772	0.0989964	HSP90AA1	heat shock protein 90 alpha family class A member 1	YES	YES
ENSG00000081237	1028.16	-2.16991	0.705966	-3.07368	0.00211436	0.0566847	PTPRC	protein tyrosine phosphatase, receptor type C	YES	NO
ENSG00000081818	10.4048	3.12066	1.06022	2.94341	0.00324615	0.0698164	PCDHB4	protocadherin beta 4	YES	YES
ENSG00000082497	10.598	4.68239	1.51592	3.08881	0.0020096	0.0547604	SERTAD4	SERTA domain containing 4	YES	YES
ENSG00000085117	163.777	-1.96323	0.52997	-3.70442	0.000211878	0.014353	CD82	CD82 molecule	YES	NO
ENSG00000086548	29.4109	-3.06582	0.646908	-4.73919	2.14574e-06	0.000757067	CEACAM6	carcinoembryonic antigen related cell adhesion molecule 6	YES	NO
ENSG00000087128	665.03	7.66094	1.89261	4.04783	5.16951e-05	0.00614717	TMPRSS11E	transmembrane serine protease 11E	YES	YES
ENSG00000087245	46.1548	5.45747	1.52454	3.57975	0.000343922	0.0196427	MMP2	matrix metallopeptidase 2	YES	YES
ENSG00000087303	1276.91	4.27741	1.32844	3.21987	0.00128247	0.0425035	NID2	nidogen 2	YES	YES
ENSG00000088827	78.2619	6.04261	1.39099	4.34411	1.39843e-05	0.00270664	SIGLEC1	sialic acid binding Ig like lectin 1	YES	YES
ENSG00000088836	65.4342	2.40926	0.81259	2.96492	0.0030276	0.0674657	SLC4A11	solute carrier family 4 member 11	YES	YES
ENSG00000090382	789.436	-3.13817	0.947573	-3.3118	0.00092698	0.0354481	LYZ	lysozyme	YES	NO
ENSG00000091972	1753.42	3.56577	0.995737	3.58103	0.000342237	0.0196427	CD200	CD200 molecule	YES	YES
ENSG00000092295	83.7648	2.35198	0.503286	4.67324	2.96482e-06	0.000936492	TGM1	transglutaminase 1	YES	YES
ENSG00000092969	618.424	6.91618	1.60691	4.30403	1.67722e-05	0.0029743	TGFB2	transforming growth factor beta 2	YES	YES
ENSG00000095713	33.5102	6.02857	1.88648	3.19567	0.00139508	0.0445362	CRTAC1	cartilage acidic protein 1	YES	YES
ENSG00000095970	5.01042	4.26874	1.4465	2.95108	0.00316668	0.069021	TREM2	triggering receptor expressed on myeloid cells 2	YES	YES
ENSG00000096384	28365.2	1.57269	0.408869	3.84643	0.000119852	0.0102433	HSP90AB1	heat shock protein 90 alpha family class B member 1	YES	YES
ENSG00000099194	565.501	3.01925	1.01199	2.98349	0.00284981	0.0665237	SCD	stearoyl-CoA desaturase	YES	YES
ENSG00000099800	796.325	1.50324	0.372287	4.03785	5.39434e-05	0.0063222	TIMM13	translocase of inner mitochondrial membrane 13	YES	YES
ENSG00000100292	437.263	2.26498	0.749571	3.0217	0.00251356	0.0621889	HMOX1	heme oxygenase 1	YES	YES
ENSG00000100320	1604.7	1.76002	0.610357	2.88358	0.00393181	0.0784763	RBFOX2	RNA binding fox-1 homolog 2	YES	YES
ENSG00000100448	56.011	-4.382	1.15937	-3.77964	0.000157056	0.011907	CTSG	cathepsin G	YES	NO
ENSG00000100599	120.354	-2.84601	0.801862	-3.54925	0.000386328	0.0210714	RIN3	Ras and Rab interactor 3	YES	NO
ENSG00000100721	28.6161	-1.89282	0.636535	-2.97364	0.00294294	0.0668203	TCL1A	T cell leukemia/lymphoma 1A	YES	NO
ENSG00000100814	888.027	1.90336	0.509768	3.73378	0.00018863	0.0133943	CCNB1IP1	cyclin B1 interacting protein 1	YES	YES
ENSG00000101187	1945.11	-2.26851	0.690251	-3.2865	0.00101441	0.0369304	SLCO4A1	solute carrier organic anion transporter family member 4A1	YES	NO
ENSG00000101333	90.9958	3.39517	1.10884	3.06192	0.00219924	0.0576998	PLCB4	phospholipase C beta 4	YES	YES
ENSG00000101425	62.1229	-2.38856	0.574112	-4.16045	3.17624e-05	0.0044161	BPI	bactericidal permeability increasing protein	YES	NO
ENSG00000101608	4068.27	1.56895	0.492768	3.18396	0.00145276	0.0454628	MYL12A	myosin light chain 12A	YES	YES
ENSG00000101746	111.595	6.24249	1.47969	4.21879	2.45615e-05	0.00373316	NOL4	nucleolar protein 4	YES	YES
ENSG00000101825	91.9096	7.12829	1.64524	4.33268	1.47308e-05	0.00277421	MXRA5	matrix remodeling associated 5	YES	YES
ENSG00000101890	9.35643	4.88311	1.47688	3.30636	0.00094517	0.0356245	GUCY2F	guanylate cyclase 2F, retinal	YES	YES
ENSG00000101938	138.257	2.74981	0.82611	3.32862	0.000872761	0.0344939	CHRDL1	chordin like 1	YES	YES
ENSG00000102024	36.9722	2.53714	0.916077	2.76957	0.00561297	0.0946526	PLS3	plastin 3	YES	YES
ENSG00000102385	18.7675	3.8612	1.4088	2.74078	0.00612942	0.0990032	DRP2	dystrophin related protein 2	YES	YES
ENSG00000102466	23.2363	4.46355	1.44853	3.08143	0.00206006	0.055732	FGF14	fibroblast growth factor 14	YES	YES
ENSG00000102760	858.827	-1.8295	0.641691	-2.85106	0.00435734	0.0826358	RGCC	regulator of cell cycle	YES	NO
ENSG00000102837	29.9525	-4.16626	1.05239	-3.95885	7.53116e-05	0.00790963	OLFM4	olfactomedin 4	YES	NO
ENSG00000102854	106.112	-6.02522	1.11718	-5.39323	6.92015e-08	5.78953e-05	MSLN	mesothelin	YES	NO
ENSG00000103522	207.763	-1.93357	0.425391	-4.5454	5.48321e-06	0.00142863	IL21R	interleukin 21 receptor	YES	NO
ENSG00000103832	6.362	5.05023	1.59549	3.16532	0.00154913	0.0470141	ENSG00000103832		YES	YES
ENSG00000104043	53.3868	-3.07009	0.669076	-4.58855	4.46327e-06	0.00124934	ATP8B4	ATPase phospholipid transporting 8B4 (putative)	YES	NO
ENSG00000104723	84.2927	2.94656	0.84186	3.50006	0.000465157	0.0236357	TUSC3	tumor suppressor candidate 3	YES	YES
ENSG00000104879	25.3883	2.28252	0.701713	3.25279	0.00114279	0.0395773	CKM	creatine kinase, M-type	YES	YES
ENSG00000104918	9.84233	-4.20013	1.31302	-3.19884	0.00137981	0.0444677	RETN	resistin	YES	NO
ENSG00000104941	35.5837	1.89974	0.639218	2.97197	0.00295891	0.0668203	RSPH6A	radial spoke head 6 homolog A	YES	YES
ENSG00000105011	394.127	2.35157	0.719305	3.26922	0.00107845	0.03805	ASF1B	anti-silencing function 1B histone chaperone	YES	YES
ENSG00000105372	25084	1.60198	0.440826	3.63404	0.000279016	0.0172623	RPS19	ribosomal protein S19	YES	YES
ENSG00000105374	17.1345	-2.38251	0.804564	-2.96124	0.00306399	0.0680082	NKG7	natural killer cell granule protein 7	YES	NO
ENSG00000105467	19.3614	2.89292	0.740352	3.90749	9.32598e-05	0.00892317	SYNGR4	synaptogyrin 4	YES	YES
ENSG00000105649	115.047	1.73492	0.589411	2.94348	0.00324548	0.0698164	RAB3A	RAB3A, member RAS oncogene family	YES	YES
ENSG00000105696	17.2336	2.34504	0.78566	2.9848	0.00283762	0.0662848	TMEM59L	transmembrane protein 59 like	YES	YES
ENSG00000105717	76.5108	-2.30285	0.757107	-3.04164	0.0023529	0.0600323	PBX4	PBX homeobox 4	YES	NO
ENSG00000106034	483.295	2.44333	0.886701	2.75552	0.00585984	0.0968364	CPED1	cadherin like and PC-esterase domain containing 1	YES	YES
ENSG00000106211	5171.29	2.96227	0.772783	3.83325	0.000126462	0.0102433	HSPB1	heat shock protein family B (small) member 1	YES	YES
ENSG00000106278	949.044	5.01557	1.36841	3.66524	0.000247109	0.0160341	PTPRZ1	protein tyrosine phosphatase, receptor type Z1	YES	YES
ENSG00000106571	363.686	4.41521	1.45392	3.03676	0.00239139	0.0605644	GLI3	GLI family zinc finger 3	YES	YES
ENSG00000106624	574.801	-2.81239	0.792052	-3.55076	0.00038412	0.0210206	AEBP1	AE binding protein 1	YES	NO
ENSG00000106991	269.869	1.72646	0.496222	3.47921	0.000502889	0.0245437	ENG	endoglin	YES	YES
ENSG00000107018	8.18543	2.59112	0.77904	3.32605	0.000880876	0.0346932	RLN1	relaxin 1	YES	YES
ENSG00000107165	61.8276	4.33559	1.41926	3.05482	0.00225197	0.0584941	TYRP1	tyrosinase related protein 1	YES	YES
ENSG00000107447	5.93485	-3.80967	1.20526	-3.16088	0.00157294	0.0473526	DNTT	DNA nucleotidylexotransferase	YES	NO
ENSG00000107562	3510.23	6.73043	1.55348	4.33249	1.4743e-05	0.00277421	CXCL12	C-X-C motif chemokine ligand 12	YES	YES
ENSG00000107593	7.13834	3.91201	1.2169	3.21473	0.00130567	0.0428117	PKD2L1	polycystin 2 like 1, transient receptor potential cation channel	YES	YES
ENSG00000107984	1719.17	6.51613	1.27594	5.10693	3.27443e-07	0.000205386	DKK1	dickkopf WNT signaling pathway inhibitor 1	YES	YES
ENSG00000108106	1112.58	1.69877	0.547562	3.10243	0.00191936	0.0531568	UBE2S	ubiquitin conjugating enzyme E2 S	YES	YES
ENSG00000108342	12.9171	4.75786	1.63935	2.90229	0.00370446	0.076293	CSF3	colony stimulating factor 3	YES	YES
ENSG00000108691	19.4029	4.76788	1.55364	3.06885	0.00214887	0.0572158	CCL2	C-C motif chemokine ligand 2	YES	YES
ENSG00000109099	21.1189	2.40175	0.873124	2.75075	0.00594593	0.0976501	PMP22	peripheral myelin protein 22	YES	YES
ENSG00000109424	5.08653	4.05064	1.30893	3.09463	0.00197058	0.0540888	UCP1	uncoupling protein 1	YES	YES
ENSG00000109705	61.5869	5.76092	1.71253	3.36398	0.000768268	0.0314275	NKX3-2	NK3 homeobox 2	YES	YES
ENSG00000109846	5.17278	2.31193	0.771987	2.99478	0.00274642	0.0650076	CRYAB	crystallin alpha B	YES	YES
ENSG00000110881	12.8101	2.29799	0.644221	3.56709	0.000360968	0.0202632	ASIC1	acid sensing ion channel subunit 1	YES	YES
ENSG00000111046	50.7748	4.40675	1.24273	3.54601	0.000391107	0.0212294	MYF6	myogenic factor 6	YES	YES
ENSG00000111262	3.70464	-2.87186	0.965451	-2.97463	0.00293346	0.0668203	KCNA1	potassium voltage-gated channel subfamily A member 1	YES	NO
ENSG00000111291	3362.53	2.70062	0.775484	3.48249	0.000496768	0.024421	GPRC5D	G protein-coupled receptor class C group 5 member D	YES	YES
ENSG00000111344	43.7082	-1.88757	0.511061	-3.69343	0.000221249	0.0148232	RASAL1	RAS protein activator like 1	YES	NO
ENSG00000111536	99.8647	-1.76753	0.633461	-2.79027	0.00526643	0.0919008	IL26	interleukin 26	YES	NO
ENSG00000111537	188.906	-1.68729	0.558132	-3.0231	0.00250202	0.0620747	IFNG	interferon gamma	YES	NO
ENSG00000111640	17500.4	1.85837	0.541959	3.42899	0.000605829	0.0268939	GAPDH	glyceraldehyde-3-phosphate dehydrogenase	YES	YES
ENSG00000111678	3527.55	1.83203	0.484158	3.78394	0.000154366	0.0118293	C12orf57	chromosome 12 open reading frame 57	YES	YES
ENSG00000111713	12.4222	3.49621	0.969564	3.60597	0.000310995	0.0185127	GYS2	glycogen synthase 2	YES	YES
ENSG00000111716	5150.74	1.55457	0.521676	2.97995	0.00288295	0.0667307	LDHB	lactate dehydrogenase B	YES	YES
ENSG00000111961	43.7348	2.23184	0.781915	2.85433	0.0043128	0.0821875	SASH1	SAM and SH3 domain containing 1	YES	YES
ENSG00000112164	8.37449	-2.68166	0.90691	-2.95693	0.00310722	0.0682521	GLP1R	glucagon like peptide 1 receptor	YES	NO
ENSG00000112218	336.568	2.3171	0.811829	2.85417	0.00431496	0.0821875	GPR63	G protein-coupled receptor 63	YES	YES
ENSG00000112297	251.453	-1.89389	0.624063	-3.03478	0.00240708	0.0608436	CRYBG1	crystallin beta-gamma domain containing 1	YES	NO
ENSG00000112414	273.431	6.85507	1.68269	4.07387	4.62388e-05	0.00574433	ADGRG6	adhesion G protein-coupled receptor G6	YES	YES
ENSG00000112562	11.0237	5.77238	1.77833	3.24596	0.00117056	0.0401702	SMOC2	SPARC related modular calcium binding 2	YES	YES
ENSG00000112874	258.712	3.80758	1.07185	3.55235	0.000381801	0.0209594	NUDT12	nudix hydrolase 12	YES	YES
ENSG00000113070	317.417	3.16223	1.03534	3.0543	0.0022559	0.0585065	HBEGF	heparin binding EGF like growth factor	YES	YES
ENSG00000113083	48.3403	1.59344	0.51315	3.1052	0.00190149	0.0529648	LOX	lysyl oxidase	YES	YES
ENSG00000113088	7.37099	4.86343	1.69655	2.86666	0.0041483	0.0802439	GZMK	granzyme K	YES	YES
ENSG00000113100	632.39	4.10154	0.852037	4.81381	1.48083e-06	0.000604304	CDH9	cadherin 9	YES	YES
ENSG00000113205	21.7358	7.4149	1.78992	4.14259	3.43401e-05	0.00463649	PCDHB3	protocadherin beta 3	YES	YES
ENSG00000113211	17.7629	5.64101	1.45633	3.87345	0.000107308	0.00981156	PCDHB6	protocadherin beta 6	YES	YES
ENSG00000113212	32.0805	4.87227	1.08579	4.48729	7.21341e-06	0.00172377	PCDHB7	protocadherin beta 7	YES	YES
ENSG00000113327	92.362	6.16471	1.63724	3.76529	0.000166354	0.0122225	GABRG2	gamma-aminobutyric acid type A receptor gamma2 subunit	YES	YES
ENSG00000113369	9052.93	1.53206	0.520776	2.94188	0.0032623	0.0700681	ARRDC3	arrestin domain containing 3	YES	YES
ENSG00000113594	702.955	4.30178	1.11882	3.84492	0.00012059	0.0102433	LIFR	LIF receptor alpha	YES	YES
ENSG00000113721	110.98	6.08916	1.19852	5.08058	3.76281e-07	0.000223597	PDGFRB	platelet derived growth factor receptor beta	YES	YES
ENSG00000113810	4309.11	1.68428	0.534343	3.15205	0.00162129	0.0480024	SMC4	structural maintenance of chromosomes 4	YES	YES
ENSG00000114251	2782.58	4.34352	1.04268	4.16571	3.10385e-05	0.00439877	WNT5A	Wnt family member 5A	YES	YES
ENSG00000114270	346.199	1.6507	0.528157	3.1254	0.00177563	0.0508387	COL7A1	collagen type VII alpha 1 chain	YES	YES
ENSG00000114346	482.155	1.63441	0.59239	2.759	0.00579779	0.0962632	ECT2	epithelial cell transforming 2	YES	YES
ENSG00000114349	8.01052	5.18451	1.75783	2.94938	0.00318413	0.0692231	GNAT1	G protein subunit alpha transducin 1	YES	YES
ENSG00000114487	315.099	7.36257	1.74379	4.22217	2.41964e-05	0.0037084	MORC1	MORC family CW-type zinc finger 1	YES	YES
ENSG00000114646	63.4711	2.19141	0.643155	3.40729	0.000656118	0.0280953	CSPG5	chondroitin sulfate proteoglycan 5	YES	YES
ENSG00000115183	857.731	2.09162	0.706292	2.96141	0.00306235	0.0680082	TANC1	tetratricopeptide repeat, ankyrin repeat and coiled-coil containing 1	YES	YES
ENSG00000115414	666.424	2.80686	0.854187	3.28601	0.00101618	0.0369304	FN1	fibronectin 1	YES	YES
ENSG00000115461	284.647	3.82997	1.31123	2.92089	0.00349031	0.0730971	IGFBP5	insulin like growth factor binding protein 5	YES	YES
ENSG00000115541	1057.5	1.94614	0.691724	2.81347	0.00490099	0.0884398	HSPE1	heat shock protein family E (Hsp10) member 1	YES	YES
ENSG00000115602	38.7594	-1.6337	0.455088	-3.58986	0.000330858	0.019207	IL1RL1	interleukin 1 receptor like 1	YES	NO
ENSG00000115657	743.646	1.86717	0.535701	3.48548	0.000491261	0.0242636	ABCB6	ATP binding cassette subfamily B member 6 (Langereis blood group)	YES	YES
ENSG00000115963	1921.7	5.0824	1.43847	3.53321	0.000410554	0.0217654	RND3	Rho family GTPase 3	YES	YES
ENSG00000116584	7943.17	1.9634	0.542193	3.62121	0.00029323	0.0177992	ARHGEF2	Rho/Rac guanine nucleotide exchange factor 2	YES	YES
ENSG00000116667	837.966	3.72324	1.17087	3.17991	0.00147322	0.0458967	C1orf21	chromosome 1 open reading frame 21	YES	YES
ENSG00000116678	808.769	1.68707	0.566736	2.97682	0.00291252	0.0668203	LEPR	leptin receptor	YES	YES
ENSG00000116711	382.688	2.95029	0.736817	4.00409	6.22555e-05	0.0069823	PLA2G4A	phospholipase A2 group IVA	YES	YES
ENSG00000116717	6805.73	2.49665	0.896888	2.78369	0.00537451	0.0928425	GADD45A	growth arrest and DNA damage inducible alpha	YES	YES
ENSG00000116729	88.2085	5.94885	1.3949	4.26473	2.00144e-05	0.00325917	WLS	wntless Wnt ligand secretion mediator	YES	YES
ENSG00000117154	7.18508	3.02038	1.09404	2.76076	0.00576669	0.0958878	IGSF21	immunoglobin superfamily member 21	YES	YES
ENSG00000117318	285.933	4.43209	1.1684	3.7933	0.000148661	0.0115488	ID3	inhibitor of DNA binding 3, HLH protein	YES	YES
ENSG00000117407	180.929	2.86256	0.963389	2.97135	0.00296498	0.0668203	ARTN	artemin	YES	YES
ENSG00000117472	24.0939	2.35018	0.817121	2.87617	0.00402536	0.0790853	TSPAN1	tetraspanin 1	YES	YES
ENSG00000118160	12.2872	6.29785	1.64617	3.82575	0.000130373	0.0104641	SLC8A2	solute carrier family 8 member A2	YES	YES
ENSG00000118200	1518.87	1.86305	0.464876	4.00763	6.13306e-05	0.00690142	CAMSAP2	calmodulin regulated spectrin associated protein family member 2	YES	YES
ENSG00000118322	5513.07	3.73432	1.14832	3.25199	0.00114602	0.0395773	ATP10B	ATPase phospholipid transporting 10B (putative)	YES	YES
ENSG00000118402	322.563	3.81255	1.28776	2.96061	0.00307027	0.0680138	ELOVL4	ELOVL fatty acid elongase 4	YES	YES
ENSG00000118473	33.4661	2.82284	0.73161	3.85839	0.000114135	0.0100673	SGIP1	SH3 domain GRB2 like endophilin interacting protein 1	YES	YES
ENSG00000119917	465.368	3.21402	0.967361	3.32246	0.000892284	0.0347785	IFIT3	interferon induced protein with tetratricopeptide repeats 3	YES	YES
ENSG00000119922	127.677	3.28198	0.982098	3.3418	0.000832363	0.033325	IFIT2	interferon induced protein with tetratricopeptide repeats 2	YES	YES
ENSG00000119938	9.47743	5.39459	1.81728	2.96849	0.00299263	0.0670392	PPP1R3C	protein phosphatase 1 regulatory subunit 3C	YES	YES
ENSG00000120049	193.716	-2.37255	0.776954	-3.05366	0.00226072	0.0585305	KCNIP2	potassium voltage-gated channel interacting protein 2	YES	NO
ENSG00000120322	16.1064	3.75689	1.0982	3.42095	0.000624037	0.0273792	PCDHB8	protocadherin beta 8	YES	YES
ENSG00000120549	4281.91	2.81536	0.61277	4.59447	4.33841e-06	0.00124531	KIAA1217	KIAA1217	YES	YES
ENSG00000120555	37.9959	2.29574	0.66317	3.46177	0.000536638	0.0253507	SEPT7P9	septin 7 pseudogene 9	YES	YES
ENSG00000121053	1583.36	5.93751	1.33761	4.4389	9.04196e-06	0.0020017	EPX	eosinophil peroxidase	YES	YES
ENSG00000121858	666.614	2.0068	0.667449	3.00668	0.0026412	0.0639615	TNFSF10	TNF superfamily member 10	YES	YES
ENSG00000122012	781.344	2.99309	0.947485	3.15898	0.0015832	0.0474715	SV2C	synaptic vesicle glycoprotein 2C	YES	YES
ENSG00000122386	99.4915	3.21479	0.870766	3.69191	0.000222578	0.0148404	ZNF205	zinc finger protein 205	YES	YES
ENSG00000122641	16.1581	-2.0436	0.697143	-2.9314	0.00337439	0.071756	INHBA	inhibin subunit beta A	YES	NO
ENSG00000122691	5.83192	4.5258	1.63477	2.76846	0.00563212	0.0947622	TWIST1	twist family bHLH transcription factor 1	YES	YES
ENSG00000122756	4.52223	4.31734	1.4542	2.96887	0.00298897	0.0670121	CNTFR	ciliary neurotrophic factor receptor	YES	YES
ENSG00000122873	250.388	1.63894	0.533495	3.07208	0.0021257	0.0568716	CISD1	CDGSH iron sulfur domain 1	YES	YES
ENSG00000122952	189.092	2.69192	0.979101	2.74938	0.00597082	0.0977537	ZWINT	ZW10 interacting kinetochore protein	YES	YES
ENSG00000123610	14.9309	3.09015	1.09479	2.8226	0.00476362	0.0871621	TNFAIP6	TNF alpha induced protein 6	YES	YES
ENSG00000123975	592.956	3.53278	0.893761	3.95272	7.72691e-05	0.00797921	CKS2	CDC28 protein kinase regulatory subunit 2	YES	YES
ENSG00000124006	167.674	-1.53665	0.403567	-3.80766	0.000140286	0.011076	OBSL1	obscurin like 1	YES	NO
ENSG00000124216	357.344	3.10703	0.867918	3.57987	0.000343771	0.0196427	SNAI1	snail family transcriptional repressor 1	YES	YES
ENSG00000124469	109.661	-2.17014	0.47286	-4.58939	4.44539e-06	0.00124934	CEACAM8	carcinoembryonic antigen related cell adhesion molecule 8	YES	NO
ENSG00000124657	9.56546	5.226	1.76874	2.95465	0.00313025	0.06858	OR2B6	olfactory receptor family 2 subfamily B member 6	YES	YES
ENSG00000125378	166.255	6.03776	1.40142	4.30831	1.6451e-05	0.00293269	BMP4	bone morphogenetic protein 4	YES	YES
ENSG00000125398	17.1354	5.49292	1.67725	3.27496	0.00105677	0.0375825	SOX9	SRY-box 9	YES	YES
ENSG00000125675	331.993	4.63172	1.41639	3.27009	0.00107513	0.0379725	GRIA3	glutamate ionotropic receptor AMPA type subunit 3	YES	YES
ENSG00000125869	8221.86	6.4383	1.54271	4.17336	3.00141e-05	0.00431791	LAMP5	lysosomal associated membrane protein family member 5	YES	YES
ENSG00000126264	60.4975	-2.32541	0.829492	-2.80341	0.00505648	0.0898175	HCST	hematopoietic cell signal transducer	YES	NO
ENSG00000126353	32.4999	-2.97222	0.89675	-3.31443	0.00091829	0.0353046	CCR7	C-C motif chemokine receptor 7	YES	NO
ENSG00000126460	72.6155	2.3288	0.736872	3.16039	0.00157558	0.0473526	PRRG2	proline rich and Gla domain 2	YES	YES
ENSG00000126709	5251.25	4.11602	1.12369	3.66295	0.000249327	0.0161472	IFI6	interferon alpha inducible protein 6	YES	YES
ENSG00000126890	363.218	9.02051	2.59689	3.47358	0.000513565	0.0248601	CTAG2	cancer/testis antigen 2	YES	YES
ENSG00000126953	202.55	1.64109	0.541247	3.03206	0.00242892	0.0612772	TIMM8A	translocase of inner mitochondrial membrane 8A	YES	YES
ENSG00000127152	20.7145	4.30909	1.24866	3.45097	0.000558568	0.0258905	BCL11B	B cell CLL/lymphoma 11B	YES	YES
ENSG00000128641	827.47	2.98563	0.88032	3.39153	0.000695026	0.0290632	MYO1B	myosin IB	YES	YES
ENSG00000128918	59.9621	3.05276	0.896336	3.40583	0.000659639	0.0281184	ALDH1A2	aldehyde dehydrogenase 1 family member A2	YES	YES
ENSG00000129988	32.7256	6.4935	1.66616	3.8973	9.72729e-05	0.00912668	LBP	lipopolysaccharide binding protein	YES	YES
ENSG00000130203	411.782	2.27241	0.78479	2.89557	0.00378472	0.0769878	APOE	apolipoprotein E	YES	YES
ENSG00000131080	187.545	3.86599	0.79942	4.836	1.32479e-06	0.000554879	EDA2R	ectodysplasin A2 receptor	YES	YES
ENSG00000131378	159.694	-1.89882	0.404013	-4.69989	2.60296e-06	0.000839666	RFTN1	raftlin, lipid raft linker 1	YES	NO
ENSG00000131724	656.749	2.13895	0.766065	2.79212	0.00523636	0.0916593	IL13RA1	interleukin 13 receptor subunit alpha 1	YES	YES
ENSG00000132002	6668.8	2.43281	0.696368	3.49358	0.000476596	0.024022	DNAJB1	DnaJ heat shock protein family (Hsp40) member B1	YES	YES
ENSG00000132185	6602.1	3.37216	1.11116	3.03481	0.0024069	0.0608436	FCRLA	Fc receptor like A	YES	YES
ENSG00000132429	22.2961	6.59129	2.1668	3.04195	0.00235053	0.0600323	POPDC3	popeye domain containing 3	YES	YES
ENSG00000132640	2960.89	3.42133	0.95853	3.56936	0.000357861	0.0201347	BTBD3	BTB domain containing 3	YES	YES
ENSG00000132688	4482.54	5.61866	1.71335	3.27934	0.0010405	0.037373	NES	nestin	YES	YES
ENSG00000132846	609.023	2.22511	0.476747	4.66727	3.05231e-06	0.000948103	ZBED3	zinc finger BED-type containing 3	YES	YES
ENSG00000132932	545.708	3.73	1.15808	3.22084	0.00127815	0.0424576	ATP8A2	ATPase phospholipid transporting 8A2	YES	YES
ENSG00000133019	193.153	4.99875	1.43788	3.47647	0.00050807	0.0246899	CHRM3	cholinergic receptor muscarinic 3	YES	YES
ENSG00000133561	16.2454	3.9794	1.26023	3.15768	0.00159029	0.0475265	GIMAP6	GTPase, IMAP family member 6	YES	YES
ENSG00000133710	203.469	5.05731	1.20661	4.19136	2.77293e-05	0.00410139	SPINK5	serine peptidase inhibitor, Kazal type 5	YES	YES
ENSG00000133742	98.9809	-2.09816	0.664996	-3.15514	0.00160419	0.0477199	CA1	carbonic anhydrase 1	YES	NO
ENSG00000133789	195.15	-1.82096	0.392482	-4.63959	3.49099e-06	0.00103722	SWAP70	switching B cell complex subunit SWAP70	YES	NO
ENSG00000134121	180.888	3.75282	1.3281	2.82571	0.00471758	0.0866535	CHL1	cell adhesion molecule L1 like	YES	YES
ENSG00000134215	788.344	2.19412	0.601044	3.65052	0.000261708	0.0165998	VAV3	vav guanine nucleotide exchange factor 3	YES	YES
ENSG00000134247	10.4393	6.3726	1.58437	4.02217	5.76639e-05	0.0066208	PTGFRN	prostaglandin F2 receptor inhibitor	YES	YES
ENSG00000134258	3.37594	3.78054	1.31813	2.86811	0.00412928	0.0801803	VTCN1	V-set domain containing T cell activation inhibitor 1	YES	YES
ENSG00000134321	341.163	2.80461	0.951811	2.9466	0.00321288	0.0694796	RSAD2	radical S-adenosyl methionine domain containing 2	YES	YES
ENSG00000134326	596.029	4.14706	1.23573	3.35597	0.000790858	0.0319656	CMPK2	cytidine/uridine monophosphate kinase 2	YES	YES
ENSG00000134490	482.715	-1.62079	0.392294	-4.13157	3.60292e-05	0.00478567	TMEM241	transmembrane protein 241	YES	NO
ENSG00000134508	1105.86	-2.92273	1.05303	-2.77555	0.00551088	0.0938588	CABLES1	Cdk5 and Abl enzyme substrate 1	YES	NO
ENSG00000134548	35.7636	2.49774	0.836801	2.98486	0.00283706	0.0662848	SPX	spexin hormone	YES	YES
ENSG00000134716	217.654	5.06251	0.992873	5.09885	3.41726e-07	0.000210447	CYP2J2	cytochrome P450 family 2 subfamily J member 2	YES	YES
ENSG00000134769	163.673	3.5758	1.21325	2.94729	0.00320571	0.069425	DTNA	dystrobrevin alpha	YES	YES
ENSG00000134817	9.09054	4.89965	1.7041	2.87522	0.00403748	0.0792314	APLNR	apelin receptor	YES	YES
ENSG00000134827	15.8372	-4.80657	0.947464	-5.07309	3.91405e-07	0.000226405	TCN1	transcobalamin 1	YES	NO
ENSG00000134853	109.888	2.51772	0.838981	3.00093	0.00269159	0.0642277	PDGFRA	platelet derived growth factor receptor alpha	YES	YES
ENSG00000134897	89.7766	-2.36957	0.639064	-3.70787	0.000209008	0.014296	BIVM	basic, immunoglobulin-like variable motif containing	YES	NO
ENSG00000135116	169.704	-2.37713	0.851933	-2.79028	0.00526629	0.0919008	HRK	harakiri, BCL2 interacting protein	YES	NO
ENSG00000135298	766.595	4.54174	1.43933	3.15545	0.00160249	0.0477199	ADGRB3	adhesion G protein-coupled receptor B3	YES	YES
ENSG00000135409	5.00133	4.94762	1.52198	3.25077	0.00115094	0.0395773	AMHR2	anti-Mullerian hormone receptor type 2	YES	YES
ENSG00000135547	689.419	2.47107	0.773127	3.1962	0.00139251	0.0445362	HEY2	hes related family bHLH transcription factor with YRPW motif 2	YES	YES
ENSG00000135842	3276.35	2.66582	0.885238	3.01142	0.00260031	0.0635004	FAM129A	family with sequence similarity 129 member A	YES	YES
ENSG00000135862	9192.89	1.52408	0.55177	2.76217	0.00574192	0.0958052	LAMC1	laminin subunit gamma 1	YES	YES
ENSG00000136160	7227.87	8.54597	1.58993	5.37507	7.65519e-08	6.02715e-05	EDNRB	endothelin receptor type B	YES	YES
ENSG00000136235	233.821	1.80345	0.58845	3.06474	0.00217858	0.0576232	GPNMB	glycoprotein nmb	YES	YES
ENSG00000136636	1255.74	1.71964	0.532961	3.22657	0.00125283	0.0419916	KCTD3	potassium channel tetramerization domain containing 3	YES	YES
ENSG00000136689	43.0999	2.25602	0.803427	2.808	0.00498506	0.0892664	IL1RN	interleukin 1 receptor antagonist	YES	YES
ENSG00000136810	3403.93	1.70856	0.547923	3.11825	0.00181931	0.0514803	TXN	thioredoxin	YES	YES
ENSG00000136918	57.6966	2.12433	0.712718	2.9806	0.00287687	0.0667307	WDR38	WD repeat domain 38	YES	YES
ENSG00000136950	3986.58	2.28108	0.487954	4.67478	2.94271e-06	0.000936492	ARPC5L	actin related protein 2/3 complex subunit 5 like	YES	YES
ENSG00000137273	37.2755	-6.39809	1.4727	-4.34446	1.39621e-05	0.00270664	FOXF2	forkhead box F2	YES	NO
ENSG00000137331	499.846	2.44079	0.877866	2.78037	0.00542971	0.0933066	IER3	immediate early response 3	YES	YES
ENSG00000137747	30.205	-1.61165	0.444035	-3.62956	0.000283904	0.0174838	TMPRSS13	transmembrane serine protease 13	YES	NO
ENSG00000137752	927.351	2.45467	0.696814	3.5227	0.000427175	0.0221952	CASP1	caspase 1	YES	YES
ENSG00000137757	6.0739	4.53021	1.54298	2.93601	0.00332464	0.0710018	CASP5	caspase 5	YES	YES
ENSG00000138061	217.124	5.56387	1.07909	5.15608	2.52171e-07	0.00016664	CYP1B1	cytochrome P450 family 1 subfamily B member 1	YES	YES
ENSG00000138180	124.395	2.87128	0.970169	2.95956	0.00308078	0.0681283	CEP55	centrosomal protein 55	YES	YES
ENSG00000138356	18.0182	3.63994	1.25826	2.89284	0.00381771	0.0771538	AOX1	aldehyde oxidase 1	YES	YES
ENSG00000138496	3365.48	2.4309	0.712953	3.40963	0.000650521	0.0279617	PARP9	poly(ADP-ribose) polymerase family member 9	YES	YES
ENSG00000138755	7.84196	4.9733	1.64938	3.01526	0.0025676	0.062948	CXCL9	C-X-C motif chemokine ligand 9	YES	YES
ENSG00000138771	1145.91	4.45154	1.27518	3.4909	0.000481394	0.0242078	SHROOM3	shroom family member 3	YES	YES
ENSG00000138792	70.0276	4.46001	1.15394	3.86502	0.000111079	0.00993737	ENPEP	glutamyl aminopeptidase	YES	YES
ENSG00000138964	766.489	-2.4603	0.684732	-3.59309	0.000326777	0.0190504	PARVG	parvin gamma	YES	NO
ENSG00000139155	9.77828	5.52419	1.85882	2.97187	0.00295989	0.0668203	SLCO1C1	solute carrier organic anion transporter family member 1C1	YES	YES
ENSG00000139219	26.4043	2.41249	0.650713	3.70746	0.000209348	0.014296	COL2A1	collagen type II alpha 1 chain	YES	YES
ENSG00000139269	264.323	2.94142	0.95057	3.09437	0.00197229	0.0540918	INHBE	inhibin subunit beta E	YES	YES
ENSG00000139304	27.2606	3.57377	0.957099	3.73396	0.000188491	0.0133943	PTPRQ	protein tyrosine phosphatase, receptor type Q	YES	YES
ENSG00000139329	57.5858	8.68435	1.86264	4.66238	3.12568e-06	0.000953783	LUM	lumican	YES	YES
ENSG00000140287	30.374	-4.42851	1.04861	-4.22321	2.40847e-05	0.00370806	HDC	histidine decarboxylase	YES	NO
ENSG00000140506	58.0936	3.49298	0.883278	3.95457	7.6673e-05	0.00794187	LMAN1L	lectin, mannose binding 1 like	YES	YES
ENSG00000140522	70.6047	-1.97158	0.669135	-2.94646	0.00321439	0.0694796	RLBP1	retinaldehyde binding protein 1	YES	NO
ENSG00000140937	66.4371	3.00225	0.94276	3.18453	0.00144987	0.0454628	CDH11	cadherin 11	YES	YES
ENSG00000140968	62.0388	-2.98891	0.95692	-3.12347	0.00178731	0.0508565	IRF8	interferon regulatory factor 8	YES	NO
ENSG00000141232	2284.2	2.1568	0.686305	3.14263	0.00167439	0.0491875	TOB1	transducer of ERBB2, 1	YES	YES
ENSG00000141506	357.869	-3.4431	1.07593	-3.20012	0.0013737	0.044313	PIK3R5	phosphoinositide-3-kinase regulatory subunit 5	YES	NO
ENSG00000141543	3863.09	1.66604	0.560444	2.97272	0.00295172	0.0668203	EIF4A3	eukaryotic translation initiation factor 4A3	YES	YES
ENSG00000141753	165.128	4.01326	1.15653	3.47009	0.000520285	0.02493	IGFBP4	insulin like growth factor binding protein 4	YES	YES
ENSG00000141858	1269.05	1.6856	0.481211	3.50283	0.000460344	0.023589	SAMD1	sterile alpha motif domain containing 1	YES	YES
ENSG00000141979	21.468	1.68825	0.613012	2.75403	0.00588663	0.0971667	ENSG00000141979		YES	YES
ENSG00000143179	1533.32	1.83978	0.521757	3.52613	0.000421683	0.0221159	UCK2	uridine-cytidine kinase 2	YES	YES
ENSG00000143199	60.9748	2.03917	0.511621	3.98571	6.72791e-05	0.00739873	ADCY10	adenylate cyclase 10	YES	YES
ENSG00000143321	4403.86	1.6632	0.521291	3.19055	0.00142005	0.04493	HDGF	heparin binding growth factor	YES	YES
ENSG00000143341	15.3902	4.3098	1.4958	2.88127	0.00396076	0.0786079	HMCN1	hemicentin 1	YES	YES
ENSG00000143452	16.6852	3.24655	0.893246	3.63455	0.000278463	0.0172623	HORMAD1	HORMA domain containing 1	YES	YES
ENSG00000143476	541.128	3.40499	1.01177	3.36539	0.000764358	0.0313054	DTL	denticleless E3 ubiquitin protein ligase homolog	YES	YES
ENSG00000143595	43.3911	3.85852	0.776066	4.9719	6.63013e-07	0.000320813	AQP10	aquaporin 10	YES	YES
ENSG00000143878	43202.6	2.12005	0.677298	3.13015	0.00174715	0.0506226	RHOB	ras homolog family member B	YES	YES
ENSG00000143942	375.292	2.06521	0.580311	3.5588	0.000372558	0.0207538	CHAC2	ChaC cation transport regulator homolog 2	YES	YES
ENSG00000144045	61.489	-2.87472	0.705877	-4.07255	4.65003e-05	0.00574433	DQX1	DEAQ-box RNA dependent ATPase 1	YES	NO
ENSG00000144218	128.325	-1.84966	0.247968	-7.45925	8.70156e-14	7.36826e-10	AFF3	AF4/FMR2 family member 3	YES	NO
ENSG00000144229	182.559	9.64374	1.52743	6.31372	2.72413e-10	8.86934e-07	THSD7B	thrombospondin type 1 domain containing 7B	YES	YES
ENSG00000144278	128.515	3.1168	0.810909	3.84358	0.00012125	0.0102433	GALNT13	polypeptide N-acetylgalactosaminyltransferase 13	YES	YES
ENSG00000144283	1631.84	1.61111	0.52079	3.09359	0.00197747	0.0541901	PKP4	plakophilin 4	YES	YES
ENSG00000144366	369.903	3.87724	1.19072	3.25621	0.00112909	0.0392644	GULP1	GULP PTB domain containing engulfment adaptor 1	YES	YES
ENSG00000144369	478.384	2.74522	0.802623	3.42031	0.000625493	0.0273913	FAM171B	family with sequence similarity 171 member B	YES	YES
ENSG00000144407	9.89101	-2.1907	0.625816	-3.50055	0.000464299	0.0236357	PTH2R	parathyroid hormone 2 receptor	YES	NO
ENSG00000144785	49.4364	2.59538	0.670311	3.8719	0.000107989	0.00983254	ENSG00000144785		YES	YES
ENSG00000144893	575.925	3.17569	1.13978	2.78623	0.00533253	0.0924351	MED12L	mediator complex subunit 12 like	YES	YES
ENSG00000145040	4.33698	4.70571	1.61507	2.91362	0.0035726	0.0743289	UCN2	urocortin 2	YES	YES
ENSG00000145147	269.429	4.49078	1.00797	4.45525	8.37963e-06	0.00191261	SLIT2	slit guidance ligand 2	YES	YES
ENSG00000145194	168.523	2.18668	0.609026	3.59046	0.0003301	0.019207	ECE2	endothelin converting enzyme 2	YES	YES
ENSG00000145632	874.507	2.7109	0.778196	3.48357	0.000494767	0.0243843	PLK2	polo like kinase 2	YES	YES
ENSG00000145808	30.3245	6.41993	1.81083	3.5453	0.00039216	0.0212525	ADAMTS19	ADAM metallopeptidase with thrombospondin type 1 motif 19	YES	YES
ENSG00000145850	172.35	3.66881	1.05651	3.47258	0.000515482	0.0248717	TIMD4	T cell immunoglobulin and mucin domain containing 4	YES	YES
ENSG00000145864	166.665	7.07926	1.84032	3.84674	0.000119698	0.0102433	GABRB2	gamma-aminobutyric acid type A receptor beta2 subunit	YES	YES
ENSG00000146242	255.464	6.65937	1.53263	4.34505	1.39244e-05	0.00270664	TPBG	trophoblast glycoprotein	YES	YES
ENSG00000146416	2859.24	1.66243	0.447044	3.71873	0.000200228	0.0139469	AIG1	androgen induced 1	YES	YES
ENSG00000146426	385.354	-2.50954	0.369886	-6.78465	1.16367e-11	4.92685e-08	TIAM2	T cell lymphoma invasion and metastasis 2	YES	NO
ENSG00000146477	23.9849	6.68548	1.59341	4.19571	2.72021e-05	0.00405887	SLC22A3	solute carrier family 22 member 3	YES	YES
ENSG00000146648	24.1004	3.39621	1.13636	2.98867	0.00280195	0.0657692	EGFR	epidermal growth factor receptor	YES	YES
ENSG00000146674	153.001	5.91416	1.35106	4.37744	1.20083e-05	0.00244107	IGFBP3	insulin like growth factor binding protein 3	YES	YES
ENSG00000146731	2002.1	1.56129	0.449969	3.46978	0.00052089	0.02493	CCT6A	chaperonin containing TCP1 subunit 6A	YES	YES
ENSG00000146938	1504.38	3.76136	1.29456	2.90551	0.00366652	0.0756788	NLGN4X	neuroligin 4 X-linked	YES	YES
ENSG00000147119	373.821	-1.8257	0.624888	-2.92164	0.00348195	0.0730971	CHST7	carbohydrate sulfotransferase 7	YES	NO
ENSG00000147180	661.172	2.92627	0.890743	3.28521	0.00101907	0.0369957	ZNF711	zinc finger protein 711	YES	YES
ENSG00000147183	4.94829	5.42231	1.80489	3.00424	0.00266247	0.0640333	CPXCR1	CPX chromosome region, candidate 1	YES	YES
ENSG00000147234	282.058	2.72098	0.955474	2.84778	0.0044026	0.083261	FRMPD3	FERM and PDZ domain containing 3	YES	YES
ENSG00000147246	77.2079	8.99774	2.52953	3.55708	0.000375004	0.0208143	HTR2C	5-hydroxytryptamine receptor 2C	YES	YES
ENSG00000148377	15.1806	2.60341	0.926911	2.8087	0.00497425	0.0891962	IDI2	isopentenyl-diphosphate delta isomerase 2	YES	YES
ENSG00000148541	18.8938	2.63071	0.745548	3.52856	0.000417825	0.0220096	FAM13C	family with sequence similarity 13 member C	YES	YES
ENSG00000148655	407.757	1.98235	0.526095	3.76804	0.000164531	0.0121877	LRMDA	leucine rich melanocyte differentiation associated	YES	YES
ENSG00000148926	3463.36	4.42661	1.14292	3.87308	0.000107469	0.00981156	ADM	adrenomedullin	YES	YES
ENSG00000149294	4898.57	3.01573	1.04887	2.87523	0.00403731	0.0792314	NCAM1	neural cell adhesion molecule 1	YES	YES
ENSG00000149489	95.7911	1.70099	0.418635	4.06318	4.84078e-05	0.00589791	ROM1	retinal outer segment membrane protein 1	YES	YES
ENSG00000149516	25.9236	-4.05302	0.651096	-6.22491	4.81829e-10	1.16572e-06	MS4A3	membrane spanning 4-domains A3	YES	NO
ENSG00000149635	142.374	6.0038	1.72228	3.48596	0.000490369	0.0242636	OCSTAMP	osteoclast stimulatory transmembrane protein	YES	YES
ENSG00000149972	1795.84	3.96222	0.918211	4.31515	1.59492e-05	0.00291331	CNTN5	contactin 5	YES	YES
ENSG00000150471	136.02	4.81729	1.45702	3.30625	0.000945521	0.0356245	ADGRL3	adhesion G protein-coupled receptor L3	YES	YES
ENSG00000151790	50.556	5.17526	1.2432	4.16286	3.14286e-05	0.0044161	TDO2	tryptophan 2,3-dioxygenase	YES	YES
ENSG00000151892	36.9999	3.38544	0.988891	3.42347	0.000618272	0.0272281	GFRA1	GDNF family receptor alpha 1	YES	YES
ENSG00000152402	186.655	2.94188	0.843846	3.48628	0.000489787	0.0242636	GUCY1A2	guanylate cyclase 1 soluble subunit alpha 2	YES	YES
ENSG00000152580	34.2899	2.30495	0.774033	2.97784	0.00290286	0.0668203	IGSF10	immunoglobulin superfamily member 10	YES	YES
ENSG00000152583	57.1553	4.70634	0.987959	4.7637	1.90073e-06	0.000699779	SPARCL1	SPARC like 1	YES	YES
ENSG00000152684	789.156	1.63786	0.484603	3.3798	0.000725381	0.0301168	PELO	pelota mRNA surveillance and ribosome rescue factor	YES	YES
ENSG00000152894	1111.76	2.8022	0.63566	4.40833	1.0417e-05	0.00223092	PTPRK	protein tyrosine phosphatase, receptor type K	YES	YES
ENSG00000152969	12.9207	-2.60094	0.661288	-3.93314	8.38422e-05	0.00827936	JAKMIP1	janus kinase and microtubule interacting protein 1	YES	NO
ENSG00000153233	6.10476	4.63191	1.66301	2.78525	0.00534864	0.0926196	PTPRR	protein tyrosine phosphatase, receptor type R	YES	YES
ENSG00000153253	1630.17	4.84722	1.37469	3.52605	0.000421802	0.0221159	SCN3A	sodium voltage-gated channel alpha subunit 3	YES	YES
ENSG00000153266	29.3872	-4.10735	1.20751	-3.4015	0.00067017	0.0283742	FEZF2	FEZ family zinc finger 2	YES	NO
ENSG00000153714	101.556	3.66459	1.18052	3.10423	0.00190777	0.053051	LURAP1L	leucine rich adaptor protein 1 like	YES	YES
ENSG00000153823	20.1935	3.0729	0.931001	3.30064	0.000964644	0.0359049	PID1	phosphotyrosine interaction domain containing 1	YES	YES
ENSG00000153956	75.7478	6.00347	1.47741	4.06351	4.83403e-05	0.00589791	CACNA2D1	calcium voltage-gated channel auxiliary subunit alpha2delta 1	YES	YES
ENSG00000154096	37.0338	8.00999	1.66526	4.81005	1.50889e-06	0.000608426	THY1	Thy-1 cell surface antigen	YES	YES
ENSG00000154188	88.1745	2.7498	0.735975	3.73627	0.000186768	0.013318	ANGPT1	angiopoietin 1	YES	YES
ENSG00000154277	2872.5	4.5612	1.62217	2.81179	0.0049267	0.0887618	UCHL1	ubiquitin C-terminal hydrolase L1	YES	YES
ENSG00000154380	1494.86	2.21011	0.751844	2.93959	0.00328651	0.0704096	ENAH	ENAH, actin regulator	YES	YES
ENSG00000154642	2721.39	1.67219	0.458814	3.64461	0.000267802	0.0168708	C21orf91	chromosome 21 open reading frame 91	YES	YES
ENSG00000154654	43.4325	3.04677	1.00972	3.01743	0.00254926	0.0627514	NCAM2	neural cell adhesion molecule 2	YES	YES
ENSG00000154898	2120.07	3.2784	0.945487	3.46742	0.00052548	0.0250684	ENSG00000154898		YES	YES
ENSG00000154928	598.22	3.21459	1.03306	3.11172	0.00185999	0.0522387	EPHB1	EPH receptor B1	YES	YES
ENSG00000155366	648.305	2.85275	0.780951	3.65292	0.000259272	0.0164907	RHOC	ras homolog family member C	YES	YES
ENSG00000155367	15.6445	2.19353	0.735882	2.98082	0.00287477	0.0667307	PPM1J	protein phosphatase, Mg2+/Mn2+ dependent 1J	YES	YES
ENSG00000155495	1927.68	9.06655	1.37958	6.57198	4.96507e-11	1.86858e-07	MAGEC1	MAGE family member C1	YES	YES
ENSG00000155719	505.049	2.44422	0.745131	3.28025	0.00103716	0.037372	OTOA	otoancorin	YES	YES
ENSG00000156097	66.7104	1.85511	0.616386	3.00967	0.00261535	0.06373	GPR61	G protein-coupled receptor 61	YES	YES
ENSG00000156103	491.983	7.93232	1.47687	5.37103	7.82898e-08	6.02715e-05	MMP16	matrix metallopeptidase 16	YES	YES
ENSG00000156206	29.3632	2.31402	0.636667	3.63458	0.00027843	0.0172623	CFAP161	cilia and flagella associated protein 161	YES	YES
ENSG00000156298	3841.42	-4.24119	1.24511	-3.40628	0.000658547	0.0281184	TSPAN7	tetraspanin 7	YES	NO
ENSG00000156575	456.645	9.64162	1.73765	5.54864	2.87893e-08	2.95492e-05	PRG3	proteoglycan 3, pro eosinophil major basic protein 2	YES	YES
ENSG00000156687	32.5169	4.08699	1.19166	3.42966	0.000604335	0.0268939	UNC5D	unc-5 netrin receptor D	YES	YES
ENSG00000156755	47.0868	-3.39507	1.20212	-2.82423	0.00473939	0.0869455	ENSG00000156755		YES	NO
ENSG00000156970	353.428	2.42176	0.882629	2.74381	0.00607312	0.0986584	BUB1B	BUB1 mitotic checkpoint serine/threonine kinase B	YES	YES
ENSG00000157150	11.1416	6.6024	1.82864	3.61055	0.000305543	0.018362	TIMP4	TIMP metallopeptidase inhibitor 4	YES	YES
ENSG00000157404	2126.95	3.20204	1.11033	2.88387	0.00392825	0.0784611	KIT	KIT proto-oncogene receptor tyrosine kinase	YES	YES
ENSG00000157554	9.5893	-3.4055	1.11446	-3.05573	0.00224513	0.0584095	ERG	ETS transcription factor ERG	YES	NO
ENSG00000158292	44.3363	-2.50732	0.522832	-4.79566	1.6214e-06	0.000624074	GPR153	G protein-coupled receptor 153	YES	NO
ENSG00000158402	235.546	3.09793	0.620251	4.99463	5.89476e-07	0.000298002	CDC25C	cell division cycle 25C	YES	YES
ENSG00000158406	2003.51	2.08678	0.631372	3.30514	0.000949275	0.0356245	HIST1H4H	histone cluster 1 H4 family member h	YES	YES
ENSG00000158458	426.939	2.87388	0.956651	3.00411	0.00266362	0.0640333	NRG2	neuregulin 2	YES	YES
ENSG00000159189	172.871	23.7085	1.77114	13.386	7.30314e-41	2.47365e-36	C1QC	complement C1q C chain	YES	YES
ENSG00000159339	116.399	-1.99141	0.636805	-3.12719	0.00176484	0.0508074	PADI4	peptidyl arginine deiminase 4	YES	NO
ENSG00000160683	9.63528	-4.22121	1.50692	-2.80121	0.0050911	0.0900934	CXCR5	C-X-C motif chemokine receptor 5	YES	NO
ENSG00000160862	1154.6	8.67852	1.95296	4.44378	8.83925e-06	0.0019697	AZGP1	alpha-2-glycoprotein 1, zinc-binding	YES	YES
ENSG00000161791	1104.96	2.32358	0.545936	4.25613	2.07992e-05	0.0033471	FMNL3	formin like 3	YES	YES
ENSG00000161835	589.234	-2.86065	0.833825	-3.43075	0.000601907	0.0268606	GRASP	general receptor for phosphoinositides 1 associated scaffold protein	YES	NO
ENSG00000161939	91.922	1.64018	0.536971	3.0545	0.00225433	0.0585065	RNASEK-C17orf49	RNASEK-C17orf49 readthrough	YES	YES
ENSG00000162062	92.7014	2.98408	0.861635	3.46328	0.000533639	0.0252979	TEDC2	tubulin epsilon and delta complex 2	YES	YES
ENSG00000162188	56.3163	2.16841	0.505698	4.28796	1.80325e-05	0.00305581	GNG3	G protein subunit gamma 3	YES	YES
ENSG00000162551	84.118	3.57257	0.928339	3.84835	0.000118918	0.0102433	ALPL	alkaline phosphatase, biomineralization associated	YES	YES
ENSG00000162591	119.472	-3.69497	0.669927	-5.51548	3.47832e-08	3.27261e-05	MEGF6	multiple EGF like domains 6	YES	NO
ENSG00000162645	961.065	2.70004	0.958793	2.81608	0.00486141	0.088054	GBP2	guanylate binding protein 2	YES	YES
ENSG00000162670	67.5695	18.4269	3.12924	5.88863	3.89417e-09	5.99542e-06	BRINP3	BMP/retinoic acid inducible neural specific 3	YES	YES
ENSG00000162692	419.922	5.82621	1.36907	4.25558	2.08508e-05	0.0033471	VCAM1	vascular cell adhesion molecule 1	YES	YES
ENSG00000162733	1246.74	1.63134	0.579278	2.81616	0.00486008	0.088054	DDR2	discoidin domain receptor tyrosine kinase 2	YES	YES
ENSG00000162746	504.59	4.33378	1.11196	3.89742	9.72237e-05	0.00912668	FCRLB	Fc receptor like B	YES	YES
ENSG00000162783	5953.45	1.52336	0.493118	3.08923	0.00200674	0.0547265	IER5	immediate early response 5	YES	YES
ENSG00000162998	7361.87	3.20796	1.08055	2.96882	0.00298944	0.0670121	FRZB	frizzled related protein	YES	YES
ENSG00000163046	450.533	1.78186	0.552267	3.22644	0.00125339	0.0419916	ANKRD30BL	ankyrin repeat domain 30B like	YES	YES
ENSG00000163141	165.909	1.52551	0.529081	2.88332	0.00393511	0.0784959	BNIPL	BCL2 interacting protein like	YES	YES
ENSG00000163430	280.961	2.85839	0.989859	2.88767	0.00388105	0.0778761	FSTL1	follistatin like 1	YES	YES
ENSG00000163431	44.1679	2.04527	0.678765	3.01322	0.00258494	0.0632162	LMOD1	leiomodin 1	YES	YES
ENSG00000163468	4219.37	1.76689	0.517675	3.41313	0.000642205	0.0277022	CCT3	chaperonin containing TCP1 subunit 3	YES	YES
ENSG00000163519	163.334	7.89966	1.84235	4.28782	1.80438e-05	0.00305581	TRAT1	T cell receptor associated transmembrane adaptor 1	YES	YES
ENSG00000163520	2102.16	6.33511	1.54805	4.09233	4.2706e-05	0.00550236	FBLN2	fibulin 2	YES	YES
ENSG00000163536	735.153	2.61795	0.904232	2.89522	0.00378888	0.0769878	SERPINI1	serpin family I member 1	YES	YES
ENSG00000163629	351.845	5.90976	1.12339	5.26065	1.43546e-07	0.000103448	PTPN13	protein tyrosine phosphatase, non-receptor type 13	YES	YES
ENSG00000163637	1087.12	3.38274	0.673476	5.02281	5.09214e-07	0.000269494	PRICKLE2	prickle planar cell polarity protein 2	YES	YES
ENSG00000163746	29.6331	2.98406	0.828716	3.60082	0.000317216	0.0188214	PLSCR2	phospholipid scramblase 2	YES	YES
ENSG00000163751	5.74521	-6.08886	1.08516	-5.61102	2.01136e-08	2.29016e-05	CPA3	carboxypeptidase A3	YES	NO
ENSG00000163888	38.8584	3.31163	1.06235	3.11727	0.00182536	0.0515653	CAMK2N2	calcium/calmodulin dependent protein kinase II inhibitor 2	YES	YES
ENSG00000164047	49.0323	-4.87712	1.2649	-3.85574	0.000115381	0.0101245	CAMP	cathelicidin antimicrobial peptide	YES	NO
ENSG00000164076	3.65752	4.83378	1.49405	3.23536	0.00121491	0.0412327	CAMKV	CaM kinase like vesicle associated	YES	YES
ENSG00000164099	317.211	2.40482	0.432624	5.55869	2.71815e-08	2.87707e-05	PRSS12	serine protease 12	YES	YES
ENSG00000164122	18.0153	3.56502	1.0262	3.474	0.000512769	0.0248601	ASB5	ankyrin repeat and SOCS box containing 5	YES	YES
ENSG00000164181	815.945	2.26428	0.746792	3.03201	0.00242931	0.0612772	ELOVL7	ELOVL fatty acid elongase 7	YES	YES
ENSG00000164283	42.6955	6.60006	1.86391	3.54098	0.000398645	0.0214062	ESM1	endothelial cell specific molecule 1	YES	YES
ENSG00000164404	126.522	2.14525	0.514478	4.16976	3.04924e-05	0.00435784	GDF9	growth differentiation factor 9	YES	YES
ENSG00000164749	67.9662	2.6228	0.923051	2.84145	0.00449089	0.0843769	HNF4G	hepatocyte nuclear factor 4 gamma	YES	YES
ENSG00000164821	27.9903	-4.48361	1.24203	-3.60992	0.000306296	0.018362	DEFA4	defensin alpha 4	YES	NO
ENSG00000165029	1533.51	3.87011	0.882996	4.38293	1.17095e-05	0.00241837	ABCA1	ATP binding cassette subfamily A member 1	YES	YES
ENSG00000165124	165.119	3.41681	0.881438	3.87641	0.000106011	0.00974453	SVEP1	sushi, von Willebrand factor type A, EGF and pentraxin domain containing 1	YES	YES
ENSG00000165164	118.239	5.41458	1.43699	3.768	0.000164558	0.0121877	CFAP47	cilia and flagella associated protein 47	YES	YES
ENSG00000165175	904.904	2.92872	0.880461	3.32634	0.000879935	0.0346932	MID1IP1	MID1 interacting protein 1	YES	YES
ENSG00000165215	51.9039	-4.28694	0.898373	-4.77189	1.82502e-06	0.000686835	CLDN3	claudin 3	YES	NO
ENSG00000165244	564.559	2.65601	0.795178	3.34014	0.000837349	0.0334062	ZNF367	zinc finger protein 367	YES	YES
ENSG00000165383	21.4317	-2.21237	0.510363	-4.3349	1.45828e-05	0.00277421	LRRC18	leucine rich repeat containing 18	YES	NO
ENSG00000165507	4092.74	3.07573	0.892956	3.44443	0.00057226	0.0260524	DEPP1	DEPP1, autophagy regulator	YES	YES
ENSG00000165509	329.956	4.41382	1.28233	3.44203	0.000577356	0.0261152	MAGEC3	MAGE family member C3	YES	YES
ENSG00000165568	3.54462	-2.79577	0.95746	-2.91999	0.00350044	0.0730971	AKR1E2	aldo-keto reductase family 1 member E2	YES	NO
ENSG00000165655	70.4527	5.80536	1.45431	3.99183	6.55659e-05	0.00726978	ZNF503	zinc finger protein 503	YES	YES
ENSG00000165685	336.516	2.05201	0.722282	2.84102	0.00449701	0.0844336	TMEM52B	transmembrane protein 52B	YES	YES
ENSG00000165891	470.062	3.78926	0.986444	3.84134	0.000122365	0.0102433	E2F7	E2F transcription factor 7	YES	YES
ENSG00000165899	247.456	5.18063	1.1216	4.61895	3.85683e-06	0.00112616	OTOGL	otogelin like	YES	YES
ENSG00000165905	36.715	-2.07226	0.584702	-3.54413	0.000393904	0.0213102	LARGE2	LARGE xylosyl- and glucuronyltransferase 2	YES	NO
ENSG00000165949	1091.18	4.11479	1.20745	3.40782	0.000654834	0.0280758	IFI27	interferon alpha inducible protein 27	YES	YES
ENSG00000166033	6.35193	4.50866	1.60189	2.81459	0.0048839	0.0882254	HTRA1	HtrA serine peptidase 1	YES	YES
ENSG00000166068	822.781	2.48204	0.834675	2.97366	0.00294272	0.0668203	SPRED1	sprouty related EVH1 domain containing 1	YES	YES
ENSG00000166147	1200.75	3.16411	0.845855	3.74073	0.00018349	0.0131917	FBN1	fibrillin 1	YES	YES
ENSG00000166211	9.11592	5.59425	1.88266	2.97146	0.00296384	0.0668203	SPIC	Spi-C transcription factor	YES	YES
ENSG00000166278	1162.86	2.3361	0.813814	2.87056	0.0040974	0.0799415	C2	complement C2	YES	YES
ENSG00000166292	4.45147	4.60935	1.66376	2.77044	0.00559799	0.0945211	TMEM100	transmembrane protein 100	YES	YES
ENSG00000166444	637.049	2.36689	0.690245	3.42906	0.000605679	0.0268939	ST5	suppression of tumorigenicity 5	YES	YES
ENSG00000166510	18.318	2.60106	0.655178	3.97001	7.18701e-05	0.00767632	CCDC68	coiled-coil domain containing 68	YES	YES
ENSG00000166741	47.012	2.76729	0.967493	2.86027	0.00423279	0.0813672	NNMT	nicotinamide N-methyltransferase	YES	YES
ENSG00000166813	69.7775	3.8594	1.36829	2.8206	0.00479346	0.0873839	KIF7	kinesin family member 7	YES	YES
ENSG00000167100	102.608	1.61	0.512486	3.14154	0.0016806	0.0492844	SAMD14	sterile alpha motif domain containing 14	YES	YES
ENSG00000167136	450.839	1.84194	0.556735	3.30847	0.000938056	0.0355799	ENDOG	endonuclease G	YES	YES
ENSG00000167178	456.046	3.44722	1.19742	2.87888	0.00399088	0.0787065	ISLR2	immunoglobulin superfamily containing leucine rich repeat 2	YES	YES
ENSG00000167202	2129.34	1.6444	0.516131	3.18601	0.00144248	0.0454496	TBC1D2B	TBC1 domain family member 2B	YES	YES
ENSG00000167617	13.6403	2.85138	0.817416	3.48829	0.000486128	0.02426	CDC42EP5	CDC42 effector protein 5	YES	YES
ENSG00000167800	21.7394	2.83899	0.8785	3.23164	0.00123083	0.0416252	TBX10	T-box 10	YES	YES
ENSG00000168126	16.6829	6.02224	1.6825	3.57933	0.000344477	0.0196427	ENSG00000168126		YES	YES
ENSG00000168131	27.2239	4.00721	1.37887	2.90616	0.00365896	0.075661	OR2B2	olfactory receptor family 2 subfamily B member 2	YES	YES
ENSG00000168350	27.5365	-2.54595	0.627527	-4.05712	4.96816e-05	0.00596726	DEGS2	delta 4-desaturase, sphingolipid 2	YES	NO
ENSG00000168542	134.269	9.25815	1.68506	5.49425	3.9237e-08	3.59188e-05	COL3A1	collagen type III alpha 1 chain	YES	YES
ENSG00000168546	18.5512	4.77925	1.66441	2.87144	0.00408604	0.0797685	GFRA2	GDNF family receptor alpha 2	YES	YES
ENSG00000168615	1311.7	2.38796	0.742151	3.21762	0.00129259	0.0426717	ADAM9	ADAM metallopeptidase domain 9	YES	YES
ENSG00000168772	634.429	2.63329	0.645282	4.08083	4.48751e-05	0.00568638	CXXC4	CXXC finger protein 4	YES	YES
ENSG00000168843	137.738	7.90208	1.80539	4.37694	1.20356e-05	0.00244107	FSTL5	follistatin like 5	YES	YES
ENSG00000168952	385.565	3.02838	0.80108	3.78038	0.000156591	0.011907	STXBP6	syntaxin binding protein 6	YES	YES
ENSG00000168959	11.4392	5.39769	1.75202	3.08084	0.00206421	0.0557942	GRM5	glutamate metabotropic receptor 5	YES	YES
ENSG00000169085	38.7917	1.67862	0.612326	2.74138	0.0061182	0.0989964	VXN	vexin	YES	YES
ENSG00000169218	18.1272	6.21472	1.56102	3.98119	6.85711e-05	0.00749512	RSPO1	R-spondin 1	YES	YES
ENSG00000169418	4.29011	5.1073	1.54225	3.3116	0.000927653	0.0354481	NPR1	natriuretic peptide receptor 1	YES	YES
ENSG00000169432	1175.55	3.28277	0.804654	4.07972	4.5089e-05	0.00568638	SCN9A	sodium voltage-gated channel alpha subunit 9	YES	YES
ENSG00000169436	25.3132	-4.29941	1.51681	-2.83451	0.00458967	0.0854627	COL22A1	collagen type XXII alpha 1 chain	YES	NO
ENSG00000169439	18.7038	4.10425	1.15675	3.5481	0.000388027	0.02113	SDC2	syndecan 2	YES	YES
ENSG00000169508	58.5472	-3.10355	0.497552	-6.23765	4.44181e-10	1.1573e-06	GPR183	G protein-coupled receptor 183	YES	NO
ENSG00000169583	29.8948	-2.50055	0.88004	-2.84141	0.0044915	0.0843769	CLIC3	chloride intracellular channel 3	YES	NO
ENSG00000169604	157.111	4.58906	0.967095	4.7452	2.08296e-06	0.000742651	ANTXR1	ANTXR cell adhesion molecule 1	YES	YES
ENSG00000170128	16.7095	-4.65495	0.896477	-5.19249	2.07505e-07	0.000140568	GPR25	G protein-coupled receptor 25	YES	NO
ENSG00000170231	8.8932	5.2243	1.87897	2.78041	0.00542909	0.0933066	FABP6	fatty acid binding protein 6	YES	YES
ENSG00000170356	75.7874	9.2154	2.84747	3.23635	0.00121069	0.0411308	OR2A20P	olfactory receptor family 2 subfamily A member 20 pseudogene	YES	YES
ENSG00000170365	813.229	4.18483	1.27211	3.28968	0.00100303	0.0367599	SMAD1	SMAD family member 1	YES	YES
ENSG00000170374	13.0168	1.77275	0.590759	3.00081	0.00269267	0.0642277	SP7	Sp7 transcription factor	YES	YES
ENSG00000170381	18.1317	-4.98679	0.728122	-6.84885	7.44476e-12	3.76544e-08	SEMA3E	semaphorin 3E	YES	NO
ENSG00000170385	2338.93	1.56832	0.572637	2.73876	0.00616713	0.099328	SLC30A1	solute carrier family 30 member 1	YES	YES
ENSG00000170525	1603.13	-2.47585	0.503467	-4.91761	8.76059e-07	0.000417929	PFKFB3	6-phosphofructo-2-kinase/fructose-2,6-biphosphatase 3	YES	NO
ENSG00000170558	640.854	8.01309	1.77888	4.50458	6.65034e-06	0.00165628	CDH2	cadherin 2	YES	YES
ENSG00000170577	18.4004	5.90076	1.59227	3.70588	0.000210654	0.014353	SIX2	SIX homeobox 2	YES	YES
ENSG00000170684	410.542	1.50058	0.465503	3.22357	0.00126603	0.0422479	ZNF296	zinc finger protein 296	YES	YES
ENSG00000170745	888.085	8.29387	1.64592	5.03906	4.67835e-07	0.000251524	KCNS3	potassium voltage-gated channel modifier subfamily S member 3	YES	YES
ENSG00000170775	143.044	3.60796	0.93323	3.8661	0.000110592	0.00993594	GPR37	G protein-coupled receptor 37	YES	YES
ENSG00000171444	4575.61	2.12789	0.546824	3.89136	9.96859e-05	0.00932724	MCC	MCC, WNT signaling pathway regulator	YES	YES
ENSG00000171532	508.079	-1.75097	0.374796	-4.67178	2.98607e-06	0.000936492	NEUROD2	neuronal differentiation 2	YES	NO
ENSG00000171714	528.01	3.35159	0.821673	4.07898	4.5234e-05	0.00568638	ANO5	anoctamin 5	YES	YES
ENSG00000171877	144.526	2.36287	0.77596	3.0451	0.00232605	0.0596341	FRMD5	FERM domain containing 5	YES	YES
ENSG00000171885	19.5592	6.04775	1.99819	3.02661	0.00247313	0.0618661	AQP4	aquaporin 4	YES	YES
ENSG00000172232	203.597	-2.38622	0.721761	-3.3061	0.000946028	0.0356245	AZU1	azurocidin 1	YES	NO
ENSG00000172380	62.5573	4.12786	1.08675	3.79835	0.000145662	0.0114046	GNG12	G protein subunit gamma 12	YES	YES
ENSG00000172893	1046.17	1.58828	0.502863	3.15847	0.00158598	0.0474715	DHCR7	7-dehydrocholesterol reductase	YES	YES
ENSG00000172927	1441.78	2.26884	0.587335	3.86293	0.000112034	0.00996876	MYEOV	myeloma overexpressed	YES	YES
ENSG00000172985	662.294	5.27012	1.59551	3.3031	0.000956219	0.0357879	SH3RF3	SH3 domain containing ring finger 3	YES	YES
ENSG00000172987	9.06766	5.30416	1.91759	2.76605	0.00567394	0.0951867	HPSE2	heparanase 2 (inactive)	YES	YES
ENSG00000173080	83.8497	3.40736	0.790272	4.31163	1.62054e-05	0.00291331	RXFP4	relaxin family peptide/INSL5 receptor 4	YES	YES
ENSG00000173110	2207.22	4.45941	1.07253	4.15785	3.21255e-05	0.00442327	HSPA6	heat shock protein family A (Hsp70) member 6	YES	YES
ENSG00000173253	739.925	4.87953	1.56242	3.12307	0.00178976	0.0508565	DMRT2	doublesex and mab-3 related transcription factor 2	YES	YES
ENSG00000173369	238.802	7.68396	1.62232	4.7364	2.17544e-06	0.000759633	C1QB	complement C1q B chain	YES	YES
ENSG00000173372	118.781	7.42002	1.55387	4.7752	1.79527e-06	0.000683232	C1QA	complement C1q A chain	YES	YES
ENSG00000173376	3085.33	4.17675	0.977528	4.27277	1.93064e-05	0.00320552	NDNF	neuron derived neurotrophic factor	YES	YES
ENSG00000173627	8.4617	4.23343	1.4626	2.89445	0.00379822	0.0769878	APOBEC4	apolipoprotein B mRNA editing enzyme catalytic polypeptide like 4	YES	YES
ENSG00000173699	11.2079	-1.50469	0.386977	-3.88833	0.000100935	0.00936648	SPATA3	spermatogenesis associated 3	YES	NO
ENSG00000174015	438.402	4.09141	1.12489	3.63718	0.000275636	0.0171619	SPERT	spermatid associated	YES	YES
ENSG00000174307	237.991	2.75367	0.785005	3.50784	0.000451756	0.023184	PHLDA3	pleckstrin homology like domain family A member 3	YES	YES
ENSG00000174332	11.5763	-3.95464	1.14844	-3.44349	0.000574262	0.0260735	GLIS1	GLIS family zinc finger 1	YES	NO
ENSG00000174371	266.663	3.05624	1.1161	2.73832	0.00617534	0.0993541	EXO1	exonuclease 1	YES	YES
ENSG00000174442	454.324	1.51835	0.470155	3.22947	0.0012402	0.0417564	ZWILCH	zwilch kinetochore protein	YES	YES
ENSG00000174705	35.6023	3.45661	1.05372	3.28038	0.00103668	0.037372	SH3PXD2B	SH3 and PX domains 2B	YES	YES
ENSG00000174804	607.115	2.11217	0.741888	2.84702	0.00441307	0.083366	FZD4	frizzled class receptor 4	YES	YES
ENSG00000174807	10.591	3.10149	0.957954	3.23762	0.0012053	0.041071	CD248	CD248 molecule	YES	YES
ENSG00000174808	15.5183	3.61634	1.29142	2.80028	0.00510576	0.0902125	BTC	betacellulin	YES	YES
ENSG00000174885	145.257	-2.54134	0.755542	-3.36359	0.000769351	0.0314339	NLRP6	NLR family pyrin domain containing 6	YES	NO
ENSG00000174946	16.6646	3.49283	1.16648	2.99433	0.00275049	0.0650572	GPR171	G protein-coupled receptor 171	YES	YES
ENSG00000175189	17.3235	2.5201	0.797716	3.15914	0.00158236	0.0474715	INHBC	inhibin subunit beta C	YES	YES
ENSG00000175426	66.7828	-1.63601	0.552552	-2.96083	0.00306815	0.0680138	PCSK1	proprotein convertase subtilisin/kexin type 1	YES	NO
ENSG00000175445	142.025	5.24208	1.36256	3.84724	0.000119458	0.0102433	LPL	lipoprotein lipase	YES	YES
ENSG00000175602	971.035	1.62024	0.530687	3.0531	0.00226492	0.0585612	CCDC85B	coiled-coil domain containing 85B	YES	YES
ENSG00000175895	1557.53	-2.12601	0.694185	-3.06259	0.00219428	0.0576784	PLEKHF2	pleckstrin homology and FYVE domain containing 2	YES	NO
ENSG00000176225	1358.11	-1.51829	0.387731	-3.91583	9.00954e-05	0.00881971	RTTN	rotatin	YES	NO
ENSG00000176532	757.712	3.29135	1.19528	2.75362	0.00589395	0.0971808	PRR15	proline rich 15	YES	YES
ENSG00000176566	36.8459	8.23168	2.24257	3.67064	0.000241942	0.0157593	DCAF4L2	DDB1 and CUL4 associated factor 4 like 2	YES	YES
ENSG00000176571	70.0086	4.67075	1.05455	4.42916	9.46009e-06	0.00208067	CNBD1	cyclic nucleotide binding domain containing 1	YES	YES
ENSG00000176771	41.138	3.20287	1.16237	2.75546	0.0058609	0.0968364	NCKAP5	NCK associated protein 5	YES	YES
ENSG00000176928	168.602	3.92911	1.03918	3.78099	0.000156206	0.011907	GCNT4	glucosaminyl (N-acetyl) transferase 4, core 2	YES	YES
ENSG00000177202	7.21628	4.78269	1.48281	3.22542	0.00125789	0.0420593	SPACA4	sperm acrosome associated 4	YES	YES
ENSG00000177455	221.025	-3.92315	1.11761	-3.51031	0.000447589	0.0230706	CD19	CD19 molecule	YES	NO
ENSG00000177519	137.772	4.10699	0.932788	4.40292	1.06803e-05	0.0022441	RPRM	reprimo, TP53 dependent G2 arrest mediator homolog	YES	YES
ENSG00000177675	68.5969	3.86052	1.2357	3.12415	0.00178318	0.0508565	CD163L1	CD163 molecule like 1	YES	YES
ENSG00000178222	225.012	-1.53666	0.448503	-3.42621	0.000612078	0.0270087	RNF212	ring finger protein 212	YES	NO
ENSG00000178715	7.53601	2.0352	0.741338	2.74531	0.00604544	0.0984855	ENSG00000178715		YES	YES
ENSG00000178734	9.28459	-1.57123	0.517329	-3.0372	0.00238783	0.0605377	LMO7DN	LMO7 downstream neighbor	YES	NO
ENSG00000178821	75.3481	-2.47099	0.817123	-3.02401	0.00249444	0.0620485	TMEM52	transmembrane protein 52	YES	NO
ENSG00000178996	2485.71	1.51093	0.475436	3.178	0.00148295	0.0459972	SNX18	sorting nexin 18	YES	YES
ENSG00000179029	8763.86	2.50514	0.711231	3.52226	0.000427879	0.0221952	TMEM107	transmembrane protein 107	YES	YES
ENSG00000179083	359.904	8.2125	1.45196	5.65614	1.54811e-08	1.87271e-05	FAM133A	family with sequence similarity 133 member A	YES	YES
ENSG00000179314	544.643	7.24178	1.47925	4.89557	9.80197e-07	0.000448652	WSCD1	WSC domain containing 1	YES	YES
ENSG00000179580	14.1737	3.6756	1.11461	3.29766	0.000974955	0.036051	RNF151	ring finger protein 151	YES	YES
ENSG00000179603	19.2834	2.80834	0.970282	2.89435	0.00379942	0.0769878	GRM8	glutamate metabotropic receptor 8	YES	YES
ENSG00000179639	5.16774	-5.74657	1.89533	-3.03197	0.00242967	0.0612772	FCER1A	Fc fragment of IgE receptor Ia	YES	NO
ENSG00000179743	599.252	1.55005	0.505663	3.06539	0.00217384	0.0575686	FLJ37453	uncharacterized LOC729614	YES	YES
ENSG00000179855	25.2618	-3.98686	0.929436	-4.28955	1.79037e-05	0.00305581	GIPC3	GIPC PDZ domain containing family member 3	YES	NO
ENSG00000179869	122.17	-3.07688	0.583047	-5.27725	1.3114e-07	9.78094e-05	ABCA13	ATP binding cassette subfamily A member 13	YES	NO
ENSG00000180089	127.61	1.65252	0.370921	4.4552	8.38166e-06	0.00191261	TMEM86B	transmembrane protein 86B	YES	YES
ENSG00000180209	37.0971	2.30024	0.681909	3.37323	0.000742907	0.0306299	MYLPF	myosin light chain, phosphorylatable, fast skeletal muscle	YES	YES
[truncated: 996 more rows]
