# Supplementary material for: Chromatin-based, in cis and in trans regulatory rewiring underpins distinct oncogenic transcriptomes in multiple myeloma
Source: Nat Commun. 2021 Sep 14;12:5450. doi: 10.1038/s41467-021-25704-2 (PMC8440555; doi:10.1038/s41467-021-25704-2)
Supplement: Supplementary file 6 — Supplementary Data 4 [file 41467_2021_25704_MOESM6_ESM.xlsx]

## Sheet: Sheet1
chr	start	end	gene_id	ATAC_baseMean	ATAC_pvalue	ATAC_padj	ATAC_log2FoldChange_HD_vs_ND	ATAC_lfcSE_HD_vs_ND	ATAC_log2FoldChange_CCND1_vs_ND	ATAC_lfcSE_CCND1_vs_ND	ATAC_log2FoldChange_MAF_vs_ND	ATAC_lfcSE_MAF_vs_ND	ATAC_log2FoldChange_MMSET_vs_ND	ATAC_lfcSE_MMSET_vs_ND	ATAC_DE_HD_vs_ND	ATAC_DE_CCND1_vs_ND	ATAC_DE_MAF_vs_ND	ATAC_DE_MMSET_vs_ND	RNA_baseMean	RNA_pvalue	RNA_padj	RNA_log2FoldChange_HD_vs_ND	RNA_lfcSE_HD_vs_ND	RNA_log2FoldChange_CCND1_vs_ND	RNA_lfcSE_CCND1_vs_ND	RNA_log2FoldChange_MAF_vs_ND	RNA_lfcSE_MAF_vs_ND	RNA_log2FoldChange_MMSET_vs_ND	RNA_lfcSE_MMSET_vs_ND	RNA_DE_HD_vs_ND	RNA_DE_CCND1_vs_ND	RNA_DE_MAF_vs_ND	RNA_DE_MMSET_vs_ND	SYMBOL	GENENAME	RNA_CL_CCND1_vs_ND_log2FoldChange	RNA_CL_CCND1_vs_ND_lfcSE	RNA_CL_DE_CCND1_vs_ND	RNA_CL_MAF_vs_ND_log2FoldChange	RNA_CL_MAF_vs_ND_lfcSE	RNA_CL_DE_MAF_vs_ND	RNA_CL_MMSET_vs_ND_log2FoldChange	RNA_CL_MMSET_vs_ND_lfcSE	RNA_CL_DE_MMSET_vs_ND	ATAC_OPM2_MMSET_peak_inters	ATAC_MM1S_MAF_peak_inters	ATAC_KMS12BM_CCND1_peak_inters	ATAC_U266_CCND1_peak_inters	ATAC_JJN3.1_MAF_peak_inters
chr8	16547269	16548540	ENSG00000003989	83.1591	0.00160613	0.0859039	1.63302	0.817057	1.04634	0.960803	3.49244	1.09461	3.0989	0.950268	1	1	1	1	100.788	0.000104607	0.00334656	1.91418	0.754086	1.22305	0.91569	2.67218	1.06183	3.86721	0.890533	1	0	1	1	SLC7A2	solute carrier family 7 member 2	Not_significant	Not_significant	0	6.70248	1.05911	1	6.81435	1.33189	1	0	1	1	0	1
chr8	17661472	17662234	ENSG00000003989	81.271	6.04942e-06	0.00162071	1.57177	0.505501	-0.0262878	0.601851	2.00277	0.67896	-0.17143	0.600729	1	0	1	0	100.788	0.000104607	0.00334656	1.91418	0.754086	1.22305	0.91569	2.67218	1.06183	3.86721	0.890533	1	0	1	1	SLC7A2	solute carrier family 7 member 2	Not_significant	Not_significant	0	6.70248	1.05911	1	6.81435	1.33189	1	0	0	0	1	0
chr8	17938768	17939010	ENSG00000003989	9.99842	0.00102606	0.0660264	1.38937	0.815555	0.79035	0.999178	3.53699	1.06067	0.0831906	1.02238	1	0	1	0	100.788	0.000104607	0.00334656	1.91418	0.754086	1.22305	0.91569	2.67218	1.06183	3.86721	0.890533	1	0	1	1	SLC7A2	solute carrier family 7 member 2	Not_significant	Not_significant	0	6.70248	1.05911	1	6.81435	1.33189	1	0	0	0	0	0
chrX	24412824	24413286	ENSG00000004848	15.9684	7.44953e-05	0.0109368	0.329704	0.615784	-0.505054	0.767842	2.62984	0.799958	-0.0567854	0.739453	0	0	1	0	87.989	0.00842083	0.0907293	-2.02397	1.1078	0.221615	1.34947	-4.6783	1.60565	-2.57672	1.33141	-1	0	-1	-1	ARX	aristaless related homeobox	Not_significant	Not_significant	0	-3.89135	1.05171	-1	-3.78816	1.36383	-1	0	0	0	0	0
chr17	57476878	57478039	ENSG00000005381	113.322	0.000856963	0.0590726	2.01233	0.644798	-0.258674	0.759865	0.519213	0.874715	0.371045	0.754058	1	0	0	0	349.812	9.46272e-14	2.14856e-11	-5.19317	0.875899	-5.75555	1.0693	-5.31165	1.25579	-5.57972	1.04653	-1	-1	-1	-1	MPO	myeloperoxidase	-11.3458	2.12099	-1	-6.8762	1.59785	-1	-6.19137	2.0173	-1	1	0	0	1	0
chr1	23111879	23112370	ENSG00000007968	13.5436	0.00082301	0.0577159	0.284807	0.352808	1.15907	0.421305	-0.29759	0.589348	1.2511	0.409582	0	1	0	1	1485.82	0.00878414	0.0932055	1.06081	0.938039	0.59446	1.14201	2.6817	1.34083	3.3096	1.11678	0	0	1	1	E2F2	E2F transcription factor 2	4.32323	0.409129	1	4.54099	0.40903	1	5.06974	0.516169	1	0	0	0	0	0
chr1	23600373	23600698	ENSG00000007968	16.6802	0.00020249	0.022879	-0.381682	0.570046	0.380175	0.681553	2.27476	0.742688	0.524459	0.671424	0	0	1	0	1485.82	0.00878414	0.0932055	1.06081	0.938039	0.59446	1.14201	2.6817	1.34083	3.3096	1.11678	0	0	1	1	E2F2	E2F transcription factor 2	4.32323	0.409129	1	4.54099	0.40903	1	5.06974	0.516169	1	0	0	0	0	0
chr1	23607176	23608038	ENSG00000007968	37.9385	0.00117478	0.0717305	-0.654149	0.365077	-0.652809	0.436964	0.559092	0.48843	-1.27249	0.443569	0	0	0	-1	1485.82	0.00878414	0.0932055	1.06081	0.938039	0.59446	1.14201	2.6817	1.34083	3.3096	1.11678	0	0	1	1	E2F2	E2F transcription factor 2	4.32323	0.409129	1	4.54099	0.40903	1	5.06974	0.516169	1	0	0	0	0	0
chr1	23680918	23681314	ENSG00000007968	12.607	0.000408752	0.0366694	-0.3751	0.372272	0.287813	0.44632	-2.97901	0.942698	-0.6427	0.469224	0	0	-1	0	1485.82	0.00878414	0.0932055	1.06081	0.938039	0.59446	1.14201	2.6817	1.34083	3.3096	1.11678	0	0	1	1	E2F2	E2F transcription factor 2	4.32323	0.409129	1	4.54099	0.40903	1	5.06974	0.516169	1	0	0	0	0	0
chr12	5246133	5246449	ENSG00000010278	11.4745	0.00158561	0.0853122	-0.105226	0.332363	-1.3268	0.532477	0.834746	0.457897	0.197746	0.410208	0	-1	0	0	1811.39	0.000458656	0.0112865	-0.0586756	1.12551	-6.96955	1.38422	-0.10542	1.60959	-0.385554	1.34082	0	-1	0	0	CD9	CD9 molecule	Not_significant	Not_significant	0	Not_significant	Not_significant	0	-8.85158	2.20725	-1	0	0	0	0	0
chr19	45354384	45354679	ENSG00000010310	24.5351	0.000523264	0.0432738	1.10532	0.399411	-0.208526	0.527192	0.457261	0.579868	1.37191	0.473366	1	0	0	1	651.846	0.000255616	0.00695103	-1.59847	0.56813	-2.1976	0.692747	-3.39215	0.815471	-1.01359	0.676793	-1	-1	-1	0	GIPR	gastric inhibitory polypeptide receptor	Not_significant	Not_significant	0	-3.45993	0.784176	-1	-4.20329	1.00384	-1	0	0	0	0	1
chr16	88745273	88746218	ENSG00000015413	58.4072	2.06561e-05	0.00421165	-1.01585	0.272063	-0.070538	0.322077	0.118469	0.370991	-0.46612	0.323763	-1	0	0	0	1465.16	0.000599788	0.0138393	1.72083	1.10732	-1.8276	1.3542	-4.83111	1.59729	2.1205	1.31919	1	-1	-1	1	DPEP1	dipeptidase 1	-5.91684	0.944513	-1	-5.22881	0.89036	-1	-7.28331	1.46189	-1	0	0	0	0	0
chr16	89550649	89550871	ENSG00000015413	9.33762	0.00198157	0.0972144	-1.4173	0.385172	-0.841903	0.48934	-0.086007	0.535536	-0.915215	0.474962	-1	0	0	0	1465.16	0.000599788	0.0138393	1.72083	1.10732	-1.8276	1.3542	-4.83111	1.59729	2.1205	1.31919	1	-1	-1	1	DPEP1	dipeptidase 1	-5.91684	0.944513	-1	-5.22881	0.89036	-1	-7.28331	1.46189	-1	0	0	0	0	0
chr6	88780691	88781144	ENSG00000025039	49.7661	0.000819694	0.0575722	1.61774	0.411796	1.94157	0.483617	1.76308	0.557996	1.10643	0.490518	1	1	1	1	3525.89	0.00182779	0.0316253	1.86341	0.47486	0.820233	0.578192	1.14007	0.678902	1.95898	0.565434	1	0	0	1	RRAGD	Ras related GTP binding D	2.71238	0.495238	1	2.87173	0.495179	1	2.3353	0.626356	1	1	0	1	1	0
chr6	121830893	121831234	ENSG00000025156	11.2211	0.001038	0.0664332	-0.20284	0.438866	-0.0673556	0.542744	-0.856386	0.745903	1.19197	0.493231	0	0	0	1	448.796	0.00759886	0.0853258	1.15721	0.441543	1.36799	0.536996	0.213745	0.630791	1.78942	0.525077	0	0	0	1	HSF2	heat shock transcription factor 2	2.7178	0.337951	1	2.07372	0.338701	1	1.81005	0.428807	1	0	0	0	0	0
chr6	122567034	122567508	ENSG00000025156	26.3693	0.000665723	0.0508136	0.482713	0.741057	0.0350122	0.897529	3.24941	0.982321	1.58662	0.865067	0	0	1	1	448.796	0.00759886	0.0853258	1.15721	0.441543	1.36799	0.536996	0.213745	0.630791	1.78942	0.525077	0	0	0	1	HSF2	heat shock transcription factor 2	2.7178	0.337951	1	2.07372	0.338701	1	1.81005	0.428807	1	0	1	0	0	0
chr22	50536299	50536505	ENSG00000025708	8.26407	3.30124e-05	0.00597213	-0.204984	0.89964	-1.4692	1.18141	3.0616	1.15234	-1.78177	1.1808	0	-1	1	-1	2817.63	5.13891e-05	0.00185191	-1.03869	0.576685	-0.610345	0.702326	1.28469	0.824633	-2.17188	0.687351	0	0	0	-1	TYMP	thymidine phosphorylase	-2.57463	0.469047	-1	-3.50995	0.470958	-1	-2.35472	0.593404	-1	0	0	0	0	0
chr6	166005433	166006743	ENSG00000026297	59.1103	1.91254e-05	0.0039595	-0.781732	0.351685	-0.1738	0.415769	-1.00936	0.502095	0.627257	0.407306	0	0	-1	0	5522.73	0.00171337	0.0300531	0.202903	0.520259	0.0629864	0.633551	2.20305	0.743974	0.73387	0.61962	0	0	1	0	RNASET2	ribonuclease T2	-3.46186	1.06729	-1	Not_significant	Not_significant	0	-3.14504	1.34993	-1	1	0	0	0	0
chr6	167764242	167764442	ENSG00000026297	8.32696	0.000390332	0.0355713	-0.529297	0.41452	-0.707326	0.558056	1.37726	0.518903	-0.53263	0.522765	0	0	1	0	5522.73	0.00171337	0.0300531	0.202903	0.520259	0.0629864	0.633551	2.20305	0.743974	0.73387	0.61962	0	0	1	0	RNASET2	ribonuclease T2	-3.46186	1.06729	-1	Not_significant	Not_significant	0	-3.14504	1.34993	-1	0	0	0	0	0
chr6	167789756	167792061	ENSG00000026297	108.803	0.00129816	0.0761405	-0.197919	0.386764	-0.423235	0.456778	1.37081	0.517626	0.0175352	0.452227	0	0	1	0	5522.73	0.00171337	0.0300531	0.202903	0.520259	0.0629864	0.633551	2.20305	0.743974	0.73387	0.61962	0	0	1	0	RNASET2	ribonuclease T2	-3.46186	1.06729	-1	Not_significant	Not_significant	0	-3.14504	1.34993	-1	1	0	0	0	0
chr1	156228465	156228901	ENSG00000027869	34.7193	0.000600194	0.0475322	0.615259	0.505527	0.423006	0.602718	2.33136	0.669674	0.10321	0.603324	0	0	1	0	120.315	0.00247402	0.0395118	1.714	0.8517	0.490986	1.03367	3.98506	1.2036	2.16886	1.00998	1	0	1	1	SH2D2A	SH2 domain containing 2A	4.8641	1.06887	1	4.35619	1.06921	1	3.56991	1.34915	1	0	1	0	1	1
chr15	28975783	28976029	ENSG00000034053	14.8179	1.5157e-05	0.00331476	0.925412	0.457115	1.01059	0.568665	2.71036	0.586998	1.85241	0.534252	0	1	1	1	137.101	1.83708e-14	4.75457e-12	-0.134951	0.604562	-0.626668	0.737876	4.12822	0.852143	2.00548	0.714229	0	0	1	1	APBA2	amyloid beta precursor protein binding family A member 2	Not_significant	Not_significant	0	4.82539	0.459189	1	5.30285	0.573464	1	0	0	0	0	0
chr15	28993011	28993986	ENSG00000034053	71.6809	1.24958e-09	1.17118e-06	0.401203	0.257124	0.475	0.311762	2.01596	0.339755	0.826208	0.304178	0	0	1	0	137.101	1.83708e-14	4.75457e-12	-0.134951	0.604562	-0.626668	0.737876	4.12822	0.852143	2.00548	0.714229	0	0	1	1	APBA2	amyloid beta precursor protein binding family A member 2	Not_significant	Not_significant	0	4.82539	0.459189	1	5.30285	0.573464	1	1	0	0	1	0
chr15	29077295	29077512	ENSG00000034053	8.62312	0.000294424	0.0293865	1.03574	0.403079	-0.623588	0.655476	-1.11944	0.873146	0.709563	0.519057	1	0	-1	0	137.101	1.83708e-14	4.75457e-12	-0.134951	0.604562	-0.626668	0.737876	4.12822	0.852143	2.00548	0.714229	0	0	1	1	APBA2	amyloid beta precursor protein binding family A member 2	Not_significant	Not_significant	0	4.82539	0.459189	1	5.30285	0.573464	1	0	0	0	0	0
chr15	29815429	29815700	ENSG00000034053	12.976	1.4664e-06	0.000518488	1.07357	0.649315	2.53307	0.750054	3.53943	0.822144	0.636905	0.806066	1	1	1	0	137.101	1.83708e-14	4.75457e-12	-0.134951	0.604562	-0.626668	0.737876	4.12822	0.852143	2.00548	0.714229	0	0	1	1	APBA2	amyloid beta precursor protein binding family A member 2	Not_significant	Not_significant	0	4.82539	0.459189	1	5.30285	0.573464	1	0	0	0	0	0
chr5	60764802	60765828	ENSG00000035499	78.1329	0.00150658	0.0827512	2.40618	0.62098	0.852227	0.73023	0.212983	0.859075	1.26148	0.725643	1	0	0	1	200.127	0.00815865	0.0890909	1.18873	0.782562	0.0446774	0.95253	0.79209	1.11605	2.6654	0.929234	0	0	0	1	DEPDC1B	DEP domain containing 1B	4.6342	0.468659	1	4.5148	0.46857	1	5.17791	0.586808	1	0	0	0	0	0
chr8	1478780	1480106	ENSG00000036448	50.4461	6.87017e-09	5.09632e-06	-1.07323	0.291044	-0.971819	0.352097	-1.04978	0.416223	0.351294	0.332293	-1	0	-1	0	24.4825	1.54922e-08	1.41572e-06	-2.71737	0.947606	-1.24909	1.15296	-1.73321	1.35389	2.00698	1.1069	-1	0	-1	1	MYOM2	myomesin 2	4.25964	1.60605	1	7.51399	1.60513	1	7.88393	2.02732	1	0	0	0	0	0
chr8	1791709	1792210	ENSG00000036448	22.5037	0.000991318	0.0646198	0.156805	0.300237	0.536151	0.379383	1.33595	0.405534	0.975057	0.359077	0	0	1	0	24.4825	1.54922e-08	1.41572e-06	-2.71737	0.947606	-1.24909	1.15296	-1.73321	1.35389	2.00698	1.1069	-1	0	-1	1	MYOM2	myomesin 2	4.25964	1.60605	1	7.51399	1.60513	1	7.88393	2.02732	1	0	0	0	0	0
chr8	2065913	2066383	ENSG00000036448	25.5402	0.00194504	0.0962214	-0.0841958	0.318137	-0.155214	0.401952	1.01659	0.427278	0.757422	0.371579	0	0	1	0	24.4825	1.54922e-08	1.41572e-06	-2.71737	0.947606	-1.24909	1.15296	-1.73321	1.35389	2.00698	1.1069	-1	0	-1	1	MYOM2	myomesin 2	4.25964	1.60605	1	7.51399	1.60513	1	7.88393	2.02732	1	1	0	0	0	0
chr8	2086528	2086943	ENSG00000036448	19.6877	0.000941593	0.0625866	-1.21529	0.463824	-0.300253	0.548978	0.461719	0.615417	0.302341	0.531261	-1	0	0	0	24.4825	1.54922e-08	1.41572e-06	-2.71737	0.947606	-1.24909	1.15296	-1.73321	1.35389	2.00698	1.1069	-1	0	-1	1	MYOM2	myomesin 2	4.25964	1.60605	1	7.51399	1.60513	1	7.88393	2.02732	1	0	0	0	0	0
chr8	2711781	2712346	ENSG00000036448	14.6852	2.7348e-05	0.00523371	-0.645131	0.589211	1.41532	0.670553	-2.45464	1.04614	-0.491145	0.701703	0	1	-1	0	24.4825	1.54922e-08	1.41572e-06	-2.71737	0.947606	-1.24909	1.15296	-1.73321	1.35389	2.00698	1.1069	-1	0	-1	1	MYOM2	myomesin 2	4.25964	1.60605	1	7.51399	1.60513	1	7.88393	2.02732	1	0	0	0	0	0
chr16	67922748	67923670	ENSG00000039068	53.7825	6.47047e-09	4.87144e-06	-0.653969	0.338692	-0.139279	0.403585	1.54964	0.446424	-0.554451	0.405682	0	0	1	0	770.574	2.68616e-14	6.7629e-12	-0.867988	0.66457	-1.01238	0.810034	3.83981	0.949275	-1.28615	0.79225	0	0	1	0	CDH1	cadherin 1	-2.42504	0.418138	-1	-1.53571	0.40529	-1	-1.76004	0.521351	-1	0	0	0	0	0
chr16	67961477	67962117	ENSG00000039068	45.3254	1.02208e-06	0.000383914	-0.100614	0.368838	-0.187871	0.451705	1.82213	0.489473	-0.362675	0.449637	0	0	1	0	770.574	2.68616e-14	6.7629e-12	-0.867988	0.66457	-1.01238	0.810034	3.83981	0.949275	-1.28615	0.79225	0	0	1	0	CDH1	cadherin 1	-2.42504	0.418138	-1	-1.53571	0.40529	-1	-1.76004	0.521351	-1	0	0	0	0	0
chr16	68072027	68072786	ENSG00000039068	47.7726	2.51916e-08	1.59262e-05	-0.269403	0.352812	0.0631281	0.424291	1.93013	0.464532	-0.0641966	0.421544	0	0	1	0	770.574	2.68616e-14	6.7629e-12	-0.867988	0.66457	-1.01238	0.810034	3.83981	0.949275	-1.28615	0.79225	0	0	1	0	CDH1	cadherin 1	-2.42504	0.418138	-1	-1.53571	0.40529	-1	-1.76004	0.521351	-1	0	0	0	0	0
chr16	68384410	68384957	ENSG00000039068	38.8438	7.18306e-05	0.0106301	0.147836	0.450601	-0.136508	0.548459	2.10848	0.597738	0.363683	0.534639	0	0	1	0	770.574	2.68616e-14	6.7629e-12	-0.867988	0.66457	-1.01238	0.810034	3.83981	0.949275	-1.28615	0.79225	0	0	1	0	CDH1	cadherin 1	-2.42504	0.418138	-1	-1.53571	0.40529	-1	-1.76004	0.521351	-1	0	1	0	0	0
chr16	69715046	69715259	ENSG00000039068	6.97603	0.00121889	0.0733964	-0.730889	0.449768	0.0374499	0.568295	-3.54466	1.46463	0.419291	0.534639	0	0	-1	0	770.574	2.68616e-14	6.7629e-12	-0.867988	0.66457	-1.01238	0.810034	3.83981	0.949275	-1.28615	0.79225	0	0	1	0	CDH1	cadherin 1	-2.42504	0.418138	-1	-1.53571	0.40529	-1	-1.76004	0.521351	-1	1	0	0	0	0
chr5	33713189	33713401	ENSG00000039560	7.23051	9.48527e-05	0.0130799	0.193462	0.688185	-0.123737	0.885863	2.9216	0.853013	1.21487	0.795878	0	0	1	1	87.9365	0.000656379	0.0147765	1.32872	0.532978	0.321507	0.651418	0.746839	0.755974	2.34228	0.630168	0	0	0	1	RAI14	retinoic acid induced 14	Not_significant	Not_significant	0	4.60974	0.532217	1	3.75747	0.669194	1	0	0	0	0	0
chr5	35436519	35436734	ENSG00000039560	11.2195	2.91702e-05	0.0054715	1.78249	0.68829	1.19	0.864623	0.822109	1.01379	3.51791	0.794673	1	1	0	1	87.9365	0.000656379	0.0147765	1.32872	0.532978	0.321507	0.651418	0.746839	0.755974	2.34228	0.630168	0	0	0	1	RAI14	retinoic acid induced 14	Not_significant	Not_significant	0	4.60974	0.532217	1	3.75747	0.669194	1	0	0	0	0	0
chr20	49693630	49694174	ENSG00000042062	18.3324	5.3487e-07	0.000224629	0.36753	0.575763	-0.0682935	0.717723	3.17271	0.748779	-0.240259	0.712985	0	0	1	0	2380.3	4.94476e-07	3.18825e-05	-2.43782	0.552095	-3.30059	0.672637	-2.14455	0.789726	-1.62182	0.657584	-1	-1	-1	-1	RIPOR3	RIPOR family member 3	-6.34983	0.390407	-1	-6.26958	0.385324	-1	-5.9782	0.492023	-1	0	0	0	0	0
chr20	50567010	50568371	ENSG00000042062	43.1703	0.00148756	0.0822753	-0.125757	0.263381	0.291566	0.317907	-1.0499	0.422018	0.487466	0.310735	0	0	-1	0	2380.3	4.94476e-07	3.18825e-05	-2.43782	0.552095	-3.30059	0.672637	-2.14455	0.789726	-1.62182	0.657584	-1	-1	-1	-1	RIPOR3	RIPOR family member 3	-6.34983	0.390407	-1	-6.26958	0.385324	-1	-5.9782	0.492023	-1	0	0	0	0	0
chr18	31424449	31424708	ENSG00000046604	15.6859	0.00167355	0.0881806	1.01344	0.640061	1.54734	0.753488	0.368548	0.921733	2.65663	0.733289	1	1	0	1	1073.17	9.8126e-05	0.00317729	1.40219	1.21178	1.51386	1.47512	-1.7135	1.73729	4.80768	1.44236	0	1	-1	1	DSG2	desmoglein 2	Not_significant	Not_significant	0	3.34691	1.32829	1	3.92384	1.67941	1	0	0	0	0	0
chr18	32374109	32374366	ENSG00000046604	7.70228	0.000227518	0.0247684	-0.0788339	0.655477	-0.102582	0.841974	2.69532	0.826687	0.866332	0.772485	0	0	1	0	1073.17	9.8126e-05	0.00317729	1.40219	1.21178	1.51386	1.47512	-1.7135	1.73729	4.80768	1.44236	0	1	-1	1	DSG2	desmoglein 2	Not_significant	Not_significant	0	3.34691	1.32829	1	3.92384	1.67941	1	0	0	0	0	0
chr18	32389314	32391458	ENSG00000046604	91.5493	0.000217459	0.0240162	0.0798859	0.587623	1.2986	0.682356	2.49691	0.784394	0.262444	0.686064	0	1	1	0	1073.17	9.8126e-05	0.00317729	1.40219	1.21178	1.51386	1.47512	-1.7135	1.73729	4.80768	1.44236	0	1	-1	1	DSG2	desmoglein 2	Not_significant	Not_significant	0	3.34691	1.32829	1	3.92384	1.67941	1	0	0	0	0	0
chrX	142624095	142624371	ENSG00000046774	12.7339	0.000241085	0.0257237	1.75773	0.742489	3.32788	0.850647	2.90545	0.969078	0.967986	0.901688	1	1	1	0	145.559	0.00242749	0.038943	21.8157	1.82096	21.5026	2.06348	19.4211	2.31656	22.7384	2.02928	1	1	1	1	MAGEC2	MAGE family member C2	11.1854	1.83964	1	4.93713	1.93094	1	6.76684	2.19196	1	0	0	0	0	0
chrX	142977457	142978421	ENSG00000046774	45.883	0.000898777	0.0608084	0.625959	0.655972	2.37807	0.761439	1.40604	0.884889	2.68762	0.758946	0	1	1	1	145.559	0.00242749	0.038943	21.8157	1.82096	21.5026	2.06348	19.4211	2.31656	22.7384	2.02928	1	1	1	1	MAGEC2	MAGE family member C2	11.1854	1.83964	1	4.93713	1.93094	1	6.76684	2.19196	1	0	1	0	0	0
chr3	148902975	148903461	ENSG00000047457	18.1112	0.00159549	0.0855975	1.73047	0.55164	0.0542766	0.692047	0.0354188	0.826378	0.713624	0.660005	1	0	0	0	180.635	0.00351106	0.0505816	3.34676	0.728725	2.11245	0.883845	2.79526	1.03164	2.66682	0.86281	1	1	1	1	CP	ceruloplasmin	Not_significant	Not_significant	0	Not_significant	Not_significant	0	1.89032	0.680134	1	0	0	0	0	0
chr3	149213916	149214368	ENSG00000047457	16.7924	0.00071088	0.0529322	0.403885	0.387402	-0.0422531	0.480595	-2.38831	0.805669	-0.504189	0.485289	0	0	-1	0	180.635	0.00351106	0.0505816	3.34676	0.728725	2.11245	0.883845	2.79526	1.03164	2.66682	0.86281	1	1	1	1	CP	ceruloplasmin	Not_significant	Not_significant	0	Not_significant	Not_significant	0	1.89032	0.680134	1	0	0	0	0	0
chr3	149552579	149552993	ENSG00000047457	12.2687	0.000755824	0.054949	-0.537329	0.470787	-1.09971	0.600711	0.995527	0.612415	-1.48638	0.604815	0	-1	0	-1	180.635	0.00351106	0.0505816	3.34676	0.728725	2.11245	0.883845	2.79526	1.03164	2.66682	0.86281	1	1	1	1	CP	ceruloplasmin	Not_significant	Not_significant	0	Not_significant	Not_significant	0	1.89032	0.680134	1	0	0	0	0	0
chr3	149554394	149555278	ENSG00000047457	19.038	0.00102386	0.0660146	0.583336	0.447668	0.332359	0.5465	2.01269	0.589081	-0.202158	0.553525	0	0	1	0	180.635	0.00351106	0.0505816	3.34676	0.728725	2.11245	0.883845	2.79526	1.03164	2.66682	0.86281	1	1	1	1	CP	ceruloplasmin	Not_significant	Not_significant	0	Not_significant	Not_significant	0	1.89032	0.680134	1	0	0	0	0	0
chrX	11190771	11191444	ENSG00000047648	23.3976	4.54442e-09	3.5874e-06	-0.0356564	0.616896	-0.0961246	0.745074	3.54034	0.798294	0.0321544	0.733962	0	0	1	0	317.579	0.00191917	0.0328532	0.948749	0.99751	0.942699	1.21499	3.87165	1.42449	-1.30951	1.19249	0	0	1	0	ARHGAP6	Rho GTPase activating protein 6	-4.40535	0.759694	-1	3.61277	0.534434	1	-3.4597	0.866052	-1	0	1	0	0	0
chrX	11334200	11334502	ENSG00000047648	8.51679	1.57585e-05	0.00342348	0.0253832	0.489334	-0.379375	0.645494	2.16752	0.610274	-0.428852	0.625578	0	0	1	0	317.579	0.00191917	0.0328532	0.948749	0.99751	0.942699	1.21499	3.87165	1.42449	-1.30951	1.19249	0	0	1	0	ARHGAP6	Rho GTPase activating protein 6	-4.40535	0.759694	-1	3.61277	0.534434	1	-3.4597	0.866052	-1	0	0	0	0	0
chr6	1001666	1001963	ENSG00000054598	15.8689	0.000213146	0.0237198	-0.280478	0.399463	-0.211084	0.49728	1.62146	0.511071	0.0214899	0.477846	0	0	1	0	148.758	0.00316134	0.0468568	-0.473099	0.538604	-1.95265	0.660843	-2.13735	0.776265	-1.36252	0.644605	0	-1	-1	0	FOXC1	forkhead box C1	-2.7569	0.577748	-1	-3.55847	0.596341	-1	-3.5539	0.790137	-1	1	0	0	0	1
chr6	2379352	2379613	ENSG00000054598	11.5501	0.000411992	0.0367598	2.41032	0.778249	-0.761542	1.12064	2.45239	1.0468	1.64832	0.94044	1	0	1	1	148.758	0.00316134	0.0468568	-0.473099	0.538604	-1.95265	0.660843	-2.13735	0.776265	-1.36252	0.644605	0	-1	-1	0	FOXC1	forkhead box C1	-2.7569	0.577748	-1	-3.55847	0.596341	-1	-3.5539	0.790137	-1	0	0	0	0	0
chr6	2542446	2543534	ENSG00000054598	105.261	0.00057613	0.0461339	1.05198	0.51687	1.08331	0.605817	2.84117	0.691217	1.31131	0.603531	1	1	1	1	148.758	0.00316134	0.0468568	-0.473099	0.538604	-1.95265	0.660843	-2.13735	0.776265	-1.36252	0.644605	0	-1	-1	0	FOXC1	forkhead box C1	-2.7569	0.577748	-1	-3.55847	0.596341	-1	-3.5539	0.790137	-1	1	1	1	1	1
chr14	63321034	63321787	ENSG00000054654	23.3417	0.00136821	0.0783274	-0.269363	0.279767	-0.380922	0.357836	-1.39401	0.481502	-1.21802	0.376058	0	0	-1	-1	9188.28	0.000711288	0.015586	-0.74384	0.54636	0.205984	0.66528	1.55591	0.781376	-0.757061	0.650741	0	0	1	0	SYNE2	spectrin repeat containing nuclear envelope protein 2	Not_significant	Not_significant	0	Not_significant	Not_significant	0	-2.02564	0.519749	-1	0	0	0	0	0
chr14	63347469	63347960	ENSG00000054654	13.1028	0.000537348	0.0440462	-0.335261	0.394355	-0.388454	0.490273	-3.21455	0.967814	-1.17093	0.51014	0	0	-1	-1	9188.28	0.000711288	0.015586	-0.74384	0.54636	0.205984	0.66528	1.55591	0.781376	-0.757061	0.650741	0	0	1	0	SYNE2	spectrin repeat containing nuclear envelope protein 2	Not_significant	Not_significant	0	Not_significant	Not_significant	0	-2.02564	0.519749	-1	0	0	0	0	0
chr14	63551404	63551641	ENSG00000054654	11.1997	0.000347786	0.032963	1.10095	0.491421	0.704145	0.606712	-2.49833	1.19399	-0.0380072	0.624188	1	0	-1	0	9188.28	0.000711288	0.015586	-0.74384	0.54636	0.205984	0.66528	1.55591	0.781376	-0.757061	0.650741	0	0	1	0	SYNE2	spectrin repeat containing nuclear envelope protein 2	Not_significant	Not_significant	0	Not_significant	Not_significant	0	-2.02564	0.519749	-1	0	0	0	0	0
chr14	63797805	63798200	ENSG00000054654	10.3998	0.00205056	0.0987927	1.0931	0.476814	0.779528	0.587704	-1.82139	1.01951	0.0622242	0.604509	1	0	-1	0	9188.28	0.000711288	0.015586	-0.74384	0.54636	0.205984	0.66528	1.55591	0.781376	-0.757061	0.650741	0	0	1	0	SYNE2	spectrin repeat containing nuclear envelope protein 2	Not_significant	Not_significant	0	Not_significant	Not_significant	0	-2.02564	0.519749	-1	0	0	0	0	0
chr14	64220408	64220949	ENSG00000054654	31.2345	4.65852e-06	0.00130243	-0.146586	0.337773	1.02954	0.396302	1.42432	0.445284	-0.0061492	0.409615	0	1	1	0	9188.28	0.000711288	0.015586	-0.74384	0.54636	0.205984	0.66528	1.55591	0.781376	-0.757061	0.650741	0	0	1	0	SYNE2	spectrin repeat containing nuclear envelope protein 2	Not_significant	Not_significant	0	Not_significant	Not_significant	0	-2.02564	0.519749	-1	0	0	0	1	0
chr12	7933250	7933569	ENSG00000059804	18.7964	3.08762e-05	0.00570809	-1.32136	0.460354	-1.62331	0.586793	0.190681	0.618088	0.139797	0.5272	-1	-1	0	0	664.095	3.56545e-07	2.39487e-05	-2.08722	0.604151	-1.92694	0.735936	-2.33162	0.864762	0.345958	0.719086	-1	-1	-1	0	SLC2A3	solute carrier family 2 member 3	-3.76863	0.478456	-1	Not_significant	Not_significant	0	-3.04046	0.597423	-1	1	0	0	0	0
chr12	24627312	24627536	ENSG00000060982	6.33285	0.00019536	0.022373	1.50336	0.722232	0.511347	0.96076	3.60367	0.902287	1.06708	0.890108	1	0	1	1	911.665	0.000885754	0.0185208	-0.252784	0.787702	1.96718	0.958849	-1.99577	1.12775	1.05616	0.938004	0	1	-1	0	BCAT1	branched chain amino acid transaminase 1	Not_significant	Not_significant	0	Not_significant	Not_significant	0	-2.00194	0.776653	-1	0	0	0	0	0
chr12	25893999	25894367	ENSG00000060982	12.389	0.00165565	0.0875943	-0.237656	0.379224	-0.0604226	0.467444	1.04734	0.498523	-1.08324	0.501146	0	0	1	-1	911.665	0.000885754	0.0185208	-0.252784	0.787702	1.96718	0.958849	-1.99577	1.12775	1.05616	0.938004	0	1	-1	0	BCAT1	branched chain amino acid transaminase 1	Not_significant	Not_significant	0	Not_significant	Not_significant	0	-2.00194	0.776653	-1	0	0	0	0	0
chr20	35560392	35560592	ENSG00000061656	12.9159	0.00173743	0.0900869	-0.380419	0.384683	1.0445	0.452175	0.0927313	0.563287	-0.278627	0.486985	0	1	0	0	5876.46	0.00270056	0.0420832	-0.0770096	0.617119	1.60429	0.751453	-1.03584	0.882696	-0.267458	0.735082	0	1	0	0	SPAG4	sperm associated antigen 4	-3.92492	0.875163	-1	-4.08674	0.875073	-1	-4.81091	1.11164	-1	0	0	0	0	0
chr15	40731748	40732333	ENSG00000062524	19.33	0.000509364	0.0425281	0.652052	0.430094	1.06411	0.519448	2.13424	0.567236	0.259225	0.533967	0	1	1	0	1480.79	7.52785e-08	5.97866e-06	0.108156	0.873532	-3.82728	1.0654	-6.00365	1.26283	-3.21633	1.04152	0	-1	-1	-1	LTK	leukocyte receptor tyrosine kinase	-5.28403	0.716786	-1	-6.49577	0.744666	-1	-12.3206	2.21674	-1	0	0	0	0	0
chr15	41040326	41041160	ENSG00000062524	19.2321	0.000249735	0.0262693	0.499771	0.338152	0.0447682	0.428608	-2.30643	0.767452	-0.0841905	0.422132	0	0	-1	0	1480.79	7.52785e-08	5.97866e-06	0.108156	0.873532	-3.82728	1.0654	-6.00365	1.26283	-3.21633	1.04152	0	-1	-1	-1	LTK	leukocyte receptor tyrosine kinase	-5.28403	0.716786	-1	-6.49577	0.744666	-1	-12.3206	2.21674	-1	0	0	0	0	0
chr15	41086603	41087730	ENSG00000062524	33.3652	1.37452e-05	0.0030978	2.05357	0.457965	1.09566	0.555795	-0.0254415	0.702514	1.1122	0.55062	1	1	0	1	1480.79	7.52785e-08	5.97866e-06	0.108156	0.873532	-3.82728	1.0654	-6.00365	1.26283	-3.21633	1.04152	0	-1	-1	-1	LTK	leukocyte receptor tyrosine kinase	-5.28403	0.716786	-1	-6.49577	0.744666	-1	-12.3206	2.21674	-1	0	0	0	0	0
chr15	41153462	41154812	ENSG00000062524	43.2729	5.30856e-05	0.0085225	0.414304	0.248077	-0.105772	0.314791	-1.3828	0.441166	0.365122	0.299226	0	0	-1	0	1480.79	7.52785e-08	5.97866e-06	0.108156	0.873532	-3.82728	1.0654	-6.00365	1.26283	-3.21633	1.04152	0	-1	-1	-1	LTK	leukocyte receptor tyrosine kinase	-5.28403	0.716786	-1	-6.49577	0.744666	-1	-12.3206	2.21674	-1	0	0	0	0	0
chr15	41378125	41378564	ENSG00000062524	15.9804	2.89071e-05	0.00544291	0.708503	0.361731	-0.585737	0.50261	-1.88281	0.781945	0.616972	0.438423	0	0	-1	0	1480.79	7.52785e-08	5.97866e-06	0.108156	0.873532	-3.82728	1.0654	-6.00365	1.26283	-3.21633	1.04152	0	-1	-1	-1	LTK	leukocyte receptor tyrosine kinase	-5.28403	0.716786	-1	-6.49577	0.744666	-1	-12.3206	2.21674	-1	0	0	0	0	0
chr15	42107395	42108377	ENSG00000062524	55.2975	4.19204e-06	0.00120746	0.919007	0.464301	0.48851	0.553896	2.81369	0.615648	0.449466	0.550913	0	0	1	0	1480.79	7.52785e-08	5.97866e-06	0.108156	0.873532	-3.82728	1.0654	-6.00365	1.26283	-3.21633	1.04152	0	-1	-1	-1	LTK	leukocyte receptor tyrosine kinase	-5.28403	0.716786	-1	-6.49577	0.744666	-1	-12.3206	2.21674	-1	0	0	0	0	0
chr11	125376037	125376549	ENSG00000064309	41.6808	2.14168e-05	0.00433085	0.2302	0.360887	0.0840702	0.438898	-0.68223	0.543559	1.39129	0.418866	0	0	0	1	79.4208	1.56255e-07	1.15199e-05	-0.0297932	0.404789	-0.26577	0.494147	-0.0620223	0.575555	1.71028	0.476248	0	0	0	1	CDON	cell adhesion associated, oncogene regulated	4.25786	0.649829	1	6.30358	0.648705	1	4.65949	0.817642	1	1	0	1	0	0
chr6	83633176	83634671	ENSG00000065833	52.6536	0.00178933	0.0916228	0.0157255	0.441488	0.859139	0.517501	1.54659	0.589818	1.1371	0.513112	0	0	1	1	181.592	0.00949664	0.0980208	1.85064	0.92654	3.22329	1.12601	-1.20258	1.33506	1.71715	1.10194	1	1	0	1	ME1	malic enzyme 1	4.99237	0.838238	1	5.28028	0.838065	1	2.92747	1.06045	1	1	0	0	0	0
chr6	83865459	83865998	ENSG00000065833	37.3595	0.00121747	0.0733706	1.73577	0.580845	0.158992	0.709863	0.261007	0.828681	0.0572314	0.706794	1	0	0	0	181.592	0.00949664	0.0980208	1.85064	0.92654	3.22329	1.12601	-1.20258	1.33506	1.71715	1.10194	1	1	0	1	ME1	malic enzyme 1	4.99237	0.838238	1	5.28028	0.838065	1	2.92747	1.06045	1	0	0	0	0	0
chr6	84332805	84333014	ENSG00000065833	5.42804	2.24987e-11	3.20892e-08	1.31885	0.684159	1.43686	0.873984	2.03869	0.94073	4.01004	0.744663	1	1	1	1	181.592	0.00949664	0.0980208	1.85064	0.92654	3.22329	1.12601	-1.20258	1.33506	1.71715	1.10194	1	1	0	1	ME1	malic enzyme 1	4.99237	0.838238	1	5.28028	0.838065	1	2.92747	1.06045	1	0	0	0	0	0
chr10	3465517	3465908	ENSG00000067057	13.176	7.00701e-05	0.0104766	-1.03304	0.419764	-0.22573	0.504939	-3.06527	0.976664	0.146328	0.486774	-1	0	-1	0	161.568	6.20449e-16	2.12619e-13	-3.25051	0.795194	-4.56871	0.982737	-3.49119	1.14343	1.41833	0.941438	-1	-1	-1	0	PFKP	phosphofructokinase, platelet	5.15193	1.48915	1	4.09539	1.48922	1	5.96211	1.88314	1	0	0	0	0	0
chr10	3898911	3899227	ENSG00000067057	13.6969	9.01712e-11	1.1475e-07	-0.017918	0.486001	-0.307891	0.643247	2.96338	0.614028	0.0927099	0.604885	0	0	1	0	161.568	6.20449e-16	2.12619e-13	-3.25051	0.795194	-4.56871	0.982737	-3.49119	1.14343	1.41833	0.941438	-1	-1	-1	0	PFKP	phosphofructokinase, platelet	5.15193	1.48915	1	4.09539	1.48922	1	5.96211	1.88314	1	0	0	0	0	0
chr10	3976784	3977066	ENSG00000067057	19.636	0.000170444	0.0202176	1.19714	0.555244	1.2053	0.662518	2.62001	0.726741	-0.151812	0.700752	1	1	1	0	161.568	6.20449e-16	2.12619e-13	-3.25051	0.795194	-4.56871	0.982737	-3.49119	1.14343	1.41833	0.941438	-1	-1	-1	0	PFKP	phosphofructokinase, platelet	5.15193	1.48915	1	4.09539	1.48922	1	5.96211	1.88314	1	0	0	0	1	0
chr10	3465517	3465908	ENSG00000067082	13.176	7.00701e-05	0.0104766	-1.03304	0.419764	-0.22573	0.504939	-3.06527	0.976664	0.146328	0.486774	-1	0	-1	0	71564.6	0.00422328	0.0577192	-2.36074	0.738153	-1.31032	0.898839	-1.02979	1.05575	-2.65715	0.87915	-1	0	0	-1	KLF6	Kruppel like factor 6	-5.8978	0.540907	-1	-4.59403	0.540571	-1	-5.15176	0.68402	-1	0	0	0	0	0
chr10	3976784	3977066	ENSG00000067082	19.636	0.000170444	0.0202176	1.19714	0.555244	1.2053	0.662518	2.62001	0.726741	-0.151812	0.700752	1	1	1	0	71564.6	0.00422328	0.0577192	-2.36074	0.738153	-1.31032	0.898839	-1.02979	1.05575	-2.65715	0.87915	-1	0	0	-1	KLF6	Kruppel like factor 6	-5.8978	0.540907	-1	-4.59403	0.540571	-1	-5.15176	0.68402	-1	0	0	0	1	0
chr12	78888554	78889359	ENSG00000067715	145.142	0.000870767	0.0595653	2.95579	0.637934	3.26102	0.740506	2.21432	0.858596	2.93844	0.740738	1	1	1	1	853.432	0.00103921	0.0209483	3.21023	0.741573	3.43704	0.901685	0.508839	1.0602	2.87688	0.881911	1	1	0	1	SYT1	synaptotagmin 1	2.98333	1.26071	1	Not_significant	Not_significant	0	3.96953	1.59315	1	1	0	1	1	0
chr12	79006186	79006887	ENSG00000067715	84.3068	0.00159409	0.0855545	2.0956	0.591192	2.64143	0.687765	0.819467	0.814141	2.39917	0.68781	1	1	0	1	853.432	0.00103921	0.0209483	3.21023	0.741573	3.43704	0.901685	0.508839	1.0602	2.87688	0.881911	1	1	0	1	SYT1	synaptotagmin 1	2.98333	1.26071	1	Not_significant	Not_significant	0	3.96953	1.59315	1	1	1	0	1	0
chr12	79344506	79345395	ENSG00000067715	41.2604	0.000327731	0.0316036	0.953972	0.348747	1.16073	0.418538	1.99801	0.466752	0.700447	0.42172	0	1	1	0	853.432	0.00103921	0.0209483	3.21023	0.741573	3.43704	0.901685	0.508839	1.0602	2.87688	0.881911	1	1	0	1	SYT1	synaptotagmin 1	2.98333	1.26071	1	Not_significant	Not_significant	0	3.96953	1.59315	1	0	0	1	1	0
chr4	2151318	2151706	ENSG00000068078	9.87187	0.000680189	0.0514837	-0.204146	0.40797	0.189062	0.509732	-1.48388	0.794371	1.07033	0.464593	0	0	-1	1	40481.8	3.82263e-79	7.07377e-75	0.585671	0.779582	0.245848	0.948268	-0.041099	1.11325	12.2784	0.924101	0	0	0	1	FGFR3	fibroblast growth factor receptor 3	Not_significant	Not_significant	0	Not_significant	Not_significant	0	10.9552	1.07609	1	0	0	0	0	0
chr14	87803921	87805564	ENSG00000070778	58.5251	0.00136152	0.0782049	0.286479	0.313929	0.264024	0.377383	-0.671038	0.466795	1.00649	0.367328	0	0	0	1	20.4586	0.00609423	0.074242	1.13716	0.477863	0.671678	0.576645	0.740969	0.657805	1.92552	0.549859	0	0	0	1	PTPN21	protein tyrosine phosphatase, non-receptor type 21	2.23579	0.785715	1	2.06157	0.784455	1	4.74392	0.943353	1	0	0	0	0	0
chr7	24932397	24933274	ENSG00000070882	52.1668	0.000444539	0.0387303	1.37747	0.60384	-0.494615	0.71922	-0.795872	0.84488	-0.793555	0.719731	1	0	0	0	2383.33	0.00120239	0.0232378	-1.57428	0.884965	-4.77557	1.0788	-1.21261	1.26573	-2.04138	1.05415	-1	-1	0	-1	OSBPL3	oxysterol binding protein like 3	Not_significant	Not_significant	0	Not_significant	Not_significant	0	-3.40644	0.459854	-1	0	0	0	0	0
chr7	25147451	25149142	ENSG00000070882	43.3345	5.53102e-05	0.00879831	1.1186	0.317241	0.497878	0.389435	-0.703314	0.509998	0.682737	0.381125	1	0	0	0	2383.33	0.00120239	0.0232378	-1.57428	0.884965	-4.77557	1.0788	-1.21261	1.26573	-2.04138	1.05415	-1	-1	0	-1	OSBPL3	oxysterol binding protein like 3	Not_significant	Not_significant	0	Not_significant	Not_significant	0	-3.40644	0.459854	-1	0	0	0	0	0
chr7	25900942	25901210	ENSG00000070882	13.2799	0.000938331	0.0624788	0.684233	0.666985	0.568384	0.808137	2.40932	0.881346	-1.32701	0.891526	0	0	1	-1	2383.33	0.00120239	0.0232378	-1.57428	0.884965	-4.77557	1.0788	-1.21261	1.26573	-2.04138	1.05415	-1	-1	0	-1	OSBPL3	oxysterol binding protein like 3	Not_significant	Not_significant	0	Not_significant	Not_significant	0	-3.40644	0.459854	-1	0	0	0	1	0
chr4	146916565	146916789	ENSG00000071205	12.4293	0.000105058	0.0141759	2.08298	0.6186	1.95683	0.73433	3.45046	0.778835	1.2557	0.749745	1	1	1	1	324.049	0.00116866	0.0227762	-0.838778	0.778948	1.12064	0.947515	-0.290079	1.11321	1.82734	0.926549	0	0	0	1	ARHGAP10	Rho GTPase activating protein 10	Not_significant	Not_significant	0	4.11743	1.07938	1	3.2271	1.3651	1	0	0	0	0	0
chr4	148376191	148376458	ENSG00000071205	11.3949	0.000735511	0.0540683	0.763797	0.709336	1.23834	0.845343	3.07755	0.907079	2.22874	0.812899	0	1	1	1	324.049	0.00116866	0.0227762	-0.838778	0.778948	1.12064	0.947515	-0.290079	1.11321	1.82734	0.926549	0	0	0	1	ARHGAP10	Rho GTPase activating protein 10	Not_significant	Not_significant	0	4.11743	1.07938	1	3.2271	1.3651	1	1	0	0	0	1
chr4	148721096	148721344	ENSG00000071205	8.66095	1.1735e-05	0.00272672	0.639235	0.541511	0.556644	0.693722	0.120909	0.874142	2.49991	0.614216	0	0	0	1	324.049	0.00116866	0.0227762	-0.838778	0.778948	1.12064	0.947515	-0.290079	1.11321	1.82734	0.926549	0	0	0	1	ARHGAP10	Rho GTPase activating protein 10	Not_significant	Not_significant	0	4.11743	1.07938	1	3.2271	1.3651	1	0	0	0	0	0
chr2	170765452	170765776	ENSG00000071909	16.6086	0.000950034	0.0629557	0.677573	0.734329	1.07295	0.877857	3.40435	0.961261	1.15387	0.870284	0	1	1	1	158.723	0.00232205	0.0377422	-1.38449	0.554742	0.0348992	0.674559	-1.76823	0.795956	-1.39653	0.662457	0	0	-1	0	MYO3B	myosin IIIB	-2.13714	0.485153	-1	-2.04557	0.478032	-1	-2.17364	0.623119	-1	0	0	0	0	0
chr2	171146641	171147544	ENSG00000071909	26.6892	0.000204108	0.0230058	0.783786	0.425118	1.43666	0.501459	-1.23304	0.71173	0.282803	0.516494	0	1	-1	0	158.723	0.00232205	0.0377422	-1.38449	0.554742	0.0348992	0.674559	-1.76823	0.795956	-1.39653	0.662457	0	0	-1	0	MYO3B	myosin IIIB	-2.13714	0.485153	-1	-2.04557	0.478032	-1	-2.17364	0.623119	-1	0	0	0	0	0
chr19	13401307	13401716	ENSG00000072071	15.0128	0.000793928	0.056581	0.0983775	0.429327	-0.647776	0.56868	-0.792515	0.693023	1.17454	0.49872	0	0	0	1	803.859	0.00247169	0.0394979	1.68551	0.672903	0.195004	0.819779	-0.472948	0.962934	2.19097	0.801043	1	0	0	1	ADGRL1	adhesion G protein-coupled receptor L1	Not_significant	Not_significant	0	Not_significant	Not_significant	0	2.90198	1.23351	1	0	0	0	0	0
chr2	219155081	219155304	ENSG00000072195	12.6092	5.8107e-05	0.00913006	1.29614	0.469662	0.783029	0.60809	2.76678	0.605357	1.47163	0.566203	1	0	1	1	123.15	2.32944e-10	2.95248e-08	-2.35665	0.559426	-2.14512	0.683728	-2.94101	0.806982	0.321772	0.663802	-1	-1	-1	0	SPEG	SPEG complex locus	-1.9381	0.593398	-1	-3.55856	0.629093	-1	-2.20943	0.763882	-1	0	0	0	0	0
chr2	219844733	219845486	ENSG00000072195	60.8951	0.000103582	0.0140411	0.7799	0.565805	0.0312851	0.673616	2.71546	0.755115	1.57432	0.658178	0	0	1	1	123.15	2.32944e-10	2.95248e-08	-2.35665	0.559426	-2.14512	0.683728	-2.94101	0.806982	0.321772	0.663802	-1	-1	-1	0	SPEG	SPEG complex locus	-1.9381	0.593398	-1	-3.55856	0.629093	-1	-2.20943	0.763882	-1	0	1	0	0	0
chr10	60258118	60258400	ENSG00000072422	9.02533	4.18926e-07	0.000183234	-0.669893	0.540409	0.270138	0.646417	2.29559	0.664391	-0.68373	0.682193	0	0	1	0	104.475	5.79484e-07	3.6661e-05	0.972465	1.0439	3.60184	1.25282	5.63134	1.45881	4.43833	1.22671	0	1	1	1	RHOBTB1	Rho related BTB domain containing 1	Not_significant	Not_significant	0	4.96722	1.07566	1	6.95637	1.34121	1	0	0	0	0	0
chr10	60260358	60260743	ENSG00000072422	15.0157	6.81631e-10	6.91558e-07	0.283837	0.42593	0.40483	0.532358	2.81321	0.534646	0.0977773	0.531909	0	0	1	0	104.475	5.79484e-07	3.6661e-05	0.972465	1.0439	3.60184	1.25282	5.63134	1.45881	4.43833	1.22671	0	1	1	1	RHOBTB1	Rho related BTB domain containing 1	Not_significant	Not_significant	0	4.96722	1.07566	1	6.95637	1.34121	1	1	0	0	0	0
chr10	60479382	60479875	ENSG00000072422	11.2539	8.86661e-05	0.0124596	0.40318	0.466665	0.0706669	0.600709	2.35376	0.589416	0.845431	0.552665	0	0	1	0	104.475	5.79484e-07	3.6661e-05	0.972465	1.0439	3.60184	1.25282	5.63134	1.45881	4.43833	1.22671	0	1	1	1	RHOBTB1	Rho related BTB domain containing 1	Not_significant	Not_significant	0	4.96722	1.07566	1	6.95637	1.34121	1	0	0	0	0	0
chr10	60522113	60522371	ENSG00000072422	10.5927	0.000649039	0.0499067	0.709127	0.520688	1.25141	0.636465	2.61251	0.672145	1.448	0.619319	0	1	1	1	104.475	5.79484e-07	3.6661e-05	0.972465	1.0439	3.60184	1.25282	5.63134	1.45881	4.43833	1.22671	0	1	1	1	RHOBTB1	Rho related BTB domain containing 1	Not_significant	Not_significant	0	4.96722	1.07566	1	6.95637	1.34121	1	1	1	0	0	0
chr10	60816588	60817832	ENSG00000072422	80.1897	8.50333e-05	0.0120639	1.32187	0.51935	1.62899	0.607445	3.11356	0.692073	1.23908	0.608269	1	1	1	1	104.475	5.79484e-07	3.6661e-05	0.972465	1.0439	3.60184	1.25282	5.63134	1.45881	4.43833	1.22671	0	1	1	1	RHOBTB1	Rho related BTB domain containing 1	Not_significant	Not_significant	0	4.96722	1.07566	1	6.95637	1.34121	1	0	0	0	1	0
chr10	60964186	60964459	ENSG00000072422	27.3545	0.000495632	0.0417249	1.85956	0.642188	2.43947	0.753696	3.58493	0.843916	2.66566	0.748203	1	1	1	1	104.475	5.79484e-07	3.6661e-05	0.972465	1.0439	3.60184	1.25282	5.63134	1.45881	4.43833	1.22671	0	1	1	1	RHOBTB1	Rho related BTB domain containing 1	Not_significant	Not_significant	0	4.96722	1.07566	1	6.95637	1.34121	1	0	0	0	0	0
chr10	60989420	60989893	ENSG00000072422	28.0967	3.29256e-06	0.00100215	-0.153888	0.477177	0.802409	0.55961	2.38519	0.623999	-0.0288034	0.570014	0	0	1	0	104.475	5.79484e-07	3.6661e-05	0.972465	1.0439	3.60184	1.25282	5.63134	1.45881	4.43833	1.22671	0	1	1	1	RHOBTB1	Rho related BTB domain containing 1	Not_significant	Not_significant	0	4.96722	1.07566	1	6.95637	1.34121	1	0	0	0	0	0
chr10	61140824	61141312	ENSG00000072422	27.6036	0.00115668	0.0712043	0.669698	0.537193	1.90856	0.626255	2.30743	0.712501	0.973679	0.635139	0	1	1	0	104.475	5.79484e-07	3.6661e-05	0.972465	1.0439	3.60184	1.25282	5.63134	1.45881	4.43833	1.22671	0	1	1	1	RHOBTB1	Rho related BTB domain containing 1	Not_significant	Not_significant	0	4.96722	1.07566	1	6.95637	1.34121	1	0	0	0	0	0
chr10	61854175	61854995	ENSG00000072422	20.4186	0.00125678	0.0747482	0.39753	0.327317	0.368357	0.402688	-1.75831	0.650144	-0.258132	0.411862	0	0	-1	0	104.475	5.79484e-07	3.6661e-05	0.972465	1.0439	3.60184	1.25282	5.63134	1.45881	4.43833	1.22671	0	1	1	1	RHOBTB1	Rho related BTB domain containing 1	Not_significant	Not_significant	0	4.96722	1.07566	1	6.95637	1.34121	1	0	0	0	0	0
chr19	43699416	43701699	ENSG00000073008	129.527	0.00203375	0.0984004	-0.243258	0.324161	0.0108218	0.383067	1.10793	0.435979	0.324761	0.379733	0	0	1	0	93.7269	0.00902439	0.0948035	0.536988	0.975364	0.949943	1.18345	-2.38432	1.40856	2.51284	1.1577	0	0	-1	1	PVR	poliovirus receptor	3.20896	1.26227	1	5.17931	1.26053	1	5.7413	1.59121	1	1	0	0	0	0
chr19	44634836	44635170	ENSG00000073008	8.38848	0.000852304	0.0588807	1.33677	0.471663	0.309239	0.640729	-1.37555	0.999728	0.426223	0.610341	1	0	-1	0	93.7269	0.00902439	0.0948035	0.536988	0.975364	0.949943	1.18345	-2.38432	1.40856	2.51284	1.1577	0	0	-1	1	PVR	poliovirus receptor	3.20896	1.26227	1	5.17931	1.26053	1	5.7413	1.59121	1	0	0	0	0	0
chr19	45354384	45354679	ENSG00000073008	24.5351	0.000523264	0.0432738	1.10532	0.399411	-0.208526	0.527192	0.457261	0.579868	1.37191	0.473366	1	0	0	1	93.7269	0.00902439	0.0948035	0.536988	0.975364	0.949943	1.18345	-2.38432	1.40856	2.51284	1.1577	0	0	-1	1	PVR	poliovirus receptor	3.20896	1.26227	1	5.17931	1.26053	1	5.7413	1.59121	1	0	0	0	0	1
chr3	126895707	126895979	ENSG00000073111	14.6571	0.000116384	0.0152175	0.174571	0.531168	-0.133572	0.664955	2.376	0.692179	-0.0291343	0.649261	0	0	1	0	918.277	0.00379484	0.0534222	0.428221	0.903917	0.947123	1.10021	1.60766	1.29183	3.20439	1.07582	0	0	1	1	MCM2	minichromosome maintenance complex component 2	5.47981	0.551234	1	4.90806	0.55128	1	4.91745	0.696317	1	0	0	0	1	0
chr3	128072491	128072707	ENSG00000073111	19.4305	0.000104766	0.0141495	-0.161058	0.393648	-0.709142	0.510604	1.52063	0.51537	-0.152799	0.479258	0	0	1	0	918.277	0.00379484	0.0534222	0.428221	0.903917	0.947123	1.10021	1.60766	1.29183	3.20439	1.07582	0	0	1	1	MCM2	minichromosome maintenance complex component 2	5.47981	0.551234	1	4.90806	0.55128	1	4.91745	0.696317	1	0	0	0	0	0
chr17	48132356	48132799	ENSG00000073861	15.9684	1.55184e-05	0.00337628	0.0187128	0.539934	0.304118	0.660293	2.6108	0.697265	0.464184	0.646096	0	0	1	0	62.453	0.00101368	0.0205907	-1.15072	1.0582	-3.68953	1.31595	-5.38037	1.5737	-4.06407	1.29114	0	-1	-1	-1	TBX21	T-box 21	Not_significant	Not_significant	0	-5.90014	1.78162	-1	-5.66122	2.29881	-1	0	0	0	0	0
chr12	105226200	105226660	ENSG00000074590	20.9698	2.94195e-27	1.44763e-22	1.60484	0.48158	1.07523	0.626831	5.12237	0.598355	1.27476	0.601044	1	1	1	1	472.348	9.64193e-19	5.40678e-16	0.410312	1.04915	-0.375481	1.28649	8.70169	1.48265	3.27226	1.23968	0	0	1	1	NUAK1	NUAK family kinase 1	Not_significant	Not_significant	0	8.36564	0.678718	1	5.96557	0.848253	1	0	1	0	0	1
chr12	105476630	105477020	ENSG00000074590	11.7717	0.000391345	0.0356055	0.00907351	0.857151	-0.175594	1.04114	3.3855	1.10836	-0.172449	1.03067	0	0	1	0	472.348	9.64193e-19	5.40678e-16	0.410312	1.04915	-0.375481	1.28649	8.70169	1.48265	3.27226	1.23968	0	0	1	1	NUAK1	NUAK family kinase 1	Not_significant	Not_significant	0	8.36564	0.678718	1	5.96557	0.848253	1	1	0	0	0	0
chr12	105659405	105660101	ENSG00000074590	30.7629	2.27104e-08	1.47039e-05	-0.373541	0.384386	-0.727312	0.480943	1.85473	0.501783	-0.333765	0.462896	0	0	1	0	472.348	9.64193e-19	5.40678e-16	0.410312	1.04915	-0.375481	1.28649	8.70169	1.48265	3.27226	1.23968	0	0	1	1	NUAK1	NUAK family kinase 1	Not_significant	Not_significant	0	8.36564	0.678718	1	5.96557	0.848253	1	0	0	0	0	0
chr12	105741019	105741516	ENSG00000074590	13.7385	0.000872842	0.0596438	-0.0977521	0.417996	0.213794	0.524247	1.75742	0.544735	0.166557	0.513904	0	0	1	0	472.348	9.64193e-19	5.40678e-16	0.410312	1.04915	-0.375481	1.28649	8.70169	1.48265	3.27226	1.23968	0	0	1	1	NUAK1	NUAK family kinase 1	Not_significant	Not_significant	0	8.36564	0.678718	1	5.96557	0.848253	1	0	0	0	0	0
chr12	105783621	105785991	ENSG00000074590	122.336	5.2883e-05	0.00850386	0.32984	0.464334	-0.0133254	0.546561	2.30883	0.622259	0.335076	0.543231	0	0	1	0	472.348	9.64193e-19	5.40678e-16	0.410312	1.04915	-0.375481	1.28649	8.70169	1.48265	3.27226	1.23968	0	0	1	1	NUAK1	NUAK family kinase 1	Not_significant	Not_significant	0	8.36564	0.678718	1	5.96557	0.848253	1	1	1	1	0	1
chr12	105852573	105852836	ENSG00000074590	8.12975	2.41442e-05	0.00476172	0.0333919	0.574072	0.0172002	0.732773	2.61244	0.72999	-0.267352	0.73081	0	0	1	0	472.348	9.64193e-19	5.40678e-16	0.410312	1.04915	-0.375481	1.28649	8.70169	1.48265	3.27226	1.23968	0	0	1	1	NUAK1	NUAK family kinase 1	Not_significant	Not_significant	0	8.36564	0.678718	1	5.96557	0.848253	1	0	0	0	0	0
chr12	105876512	105876712	ENSG00000074590	2.55629	0.00111121	0.069492	-0.835158	0.857326	-0.492045	1.10291	2.54353	1.00099	-0.345766	1.04663	0	0	1	0	472.348	9.64193e-19	5.40678e-16	0.410312	1.04915	-0.375481	1.28649	8.70169	1.48265	3.27226	1.23968	0	0	1	1	NUAK1	NUAK family kinase 1	Not_significant	Not_significant	0	8.36564	0.678718	1	5.96557	0.848253	1	0	0	0	0	0
chr12	105899614	105899940	ENSG00000074590	12.982	2.32665e-05	0.00463194	0.105077	0.604494	-1.08934	0.80516	2.5534	0.780112	0.45275	0.71367	0	-1	1	0	472.348	9.64193e-19	5.40678e-16	0.410312	1.04915	-0.375481	1.28649	8.70169	1.48265	3.27226	1.23968	0	0	1	1	NUAK1	NUAK family kinase 1	Not_significant	Not_significant	0	8.36564	0.678718	1	5.96557	0.848253	1	0	0	0	0	0
chr12	106030257	106030935	ENSG00000074590	30.6951	5.87581e-10	6.06171e-07	0.246997	0.28826	0.165034	0.362743	2.09444	0.370528	0.447858	0.34751	0	0	1	0	472.348	9.64193e-19	5.40678e-16	0.410312	1.04915	-0.375481	1.28649	8.70169	1.48265	3.27226	1.23968	0	0	1	1	NUAK1	NUAK family kinase 1	Not_significant	Not_significant	0	8.36564	0.678718	1	5.96557	0.848253	1	0	1	0	0	0
chr12	106054165	106054390	ENSG00000074590	6.04973	1.24451e-06	0.000450276	-0.0413658	0.63539	0.314851	0.802942	3.08687	0.766076	1.27523	0.730915	0	0	1	1	472.348	9.64193e-19	5.40678e-16	0.410312	1.04915	-0.375481	1.28649	8.70169	1.48265	3.27226	1.23968	0	0	1	1	NUAK1	NUAK family kinase 1	Not_significant	Not_significant	0	8.36564	0.678718	1	5.96557	0.848253	1	0	0	0	0	0
chr12	106113037	106113601	ENSG00000074590	22.6007	2.26478e-06	0.000734779	-0.56206	0.393522	0.0197461	0.473564	1.72882	0.508294	-0.106153	0.469382	0	0	1	0	472.348	9.64193e-19	5.40678e-16	0.410312	1.04915	-0.375481	1.28649	8.70169	1.48265	3.27226	1.23968	0	0	1	1	NUAK1	NUAK family kinase 1	Not_significant	Not_significant	0	8.36564	0.678718	1	5.96557	0.848253	1	0	1	0	0	0
chr12	106114760	106114965	ENSG00000074590	7.4023	0.000223968	0.0245357	-0.191892	0.593494	0.422273	0.720674	2.40564	0.740602	-0.011653	0.727511	0	0	1	0	472.348	9.64193e-19	5.40678e-16	0.410312	1.04915	-0.375481	1.28649	8.70169	1.48265	3.27226	1.23968	0	0	1	1	NUAK1	NUAK family kinase 1	Not_significant	Not_significant	0	8.36564	0.678718	1	5.96557	0.848253	1	0	1	0	0	0
chr12	106144825	106145197	ENSG00000074590	16.9917	3.6339e-08	2.2398e-05	0.834094	0.610914	0.0429092	0.763369	3.77496	0.777615	0.903075	0.720731	0	0	1	0	472.348	9.64193e-19	5.40678e-16	0.410312	1.04915	-0.375481	1.28649	8.70169	1.48265	3.27226	1.23968	0	0	1	1	NUAK1	NUAK family kinase 1	Not_significant	Not_significant	0	8.36564	0.678718	1	5.96557	0.848253	1	0	0	0	0	0
chr12	106149123	106149733	ENSG00000074590	27.9015	9.5857e-11	1.20943e-07	0.180072	0.335729	0.693568	0.409078	2.44201	0.431185	0.579844	0.404508	0	0	1	0	472.348	9.64193e-19	5.40678e-16	0.410312	1.04915	-0.375481	1.28649	8.70169	1.48265	3.27226	1.23968	0	0	1	1	NUAK1	NUAK family kinase 1	Not_significant	Not_significant	0	8.36564	0.678718	1	5.96557	0.848253	1	0	0	0	0	0
chr12	106205241	106206572	ENSG00000074590	50.6486	4.53396e-06	0.00127486	-0.283371	0.349781	-0.0404284	0.417067	1.64904	0.462291	-0.0318938	0.413409	0	0	1	0	472.348	9.64193e-19	5.40678e-16	0.410312	1.04915	-0.375481	1.28649	8.70169	1.48265	3.27226	1.23968	0	0	1	1	NUAK1	NUAK family kinase 1	Not_significant	Not_significant	0	8.36564	0.678718	1	5.96557	0.848253	1	1	0	0	0	0
chr1	17027461	17027702	ENSG00000074964	10.3424	3.01221e-05	0.00561438	-0.547319	0.434261	-0.0735603	0.544416	1.66865	0.546705	-0.616695	0.55702	0	0	1	0	32.9857	0.00224741	0.0368854	-2.90376	0.979177	-1.69468	1.19195	-3.00928	1.41211	-0.303752	1.16059	-1	-1	-1	0	ARHGEF10L	Rho guanine nucleotide exchange factor 10 like	3.25185	1.16044	1	Not_significant	Not_significant	0	5.45327	1.4655	1	0	0	0	0	0
chr1	17030229	17030479	ENSG00000074964	6.75557	0.00102798	0.0660264	-0.200269	0.554076	0.339962	0.669844	2.04216	0.690167	-0.285387	0.687555	0	0	1	0	32.9857	0.00224741	0.0368854	-2.90376	0.979177	-1.69468	1.19195	-3.00928	1.41211	-0.303752	1.16059	-1	-1	-1	0	ARHGEF10L	Rho guanine nucleotide exchange factor 10 like	3.25185	1.16044	1	Not_significant	Not_significant	0	5.45327	1.4655	1	0	0	0	0	0
chr22	45948180	45948545	ENSG00000075275	28.26	0.00014652	0.0180997	-0.619525	0.305735	-1.24606	0.403306	0.275232	0.416728	0.123958	0.357177	0	-1	0	0	322.917	2.64079e-07	1.83713e-05	-3.8438	0.824429	-4.48973	1.00718	-1.08761	1.17799	-2.21635	0.98176	-1	-1	0	-1	CELSR1	cadherin EGF LAG seven-pass G-type receptor 1	-3.15611	1.15379	-1	Not_significant	Not_significant	0	-5.29784	1.4881	-1	0	0	0	0	0
chr3	171953205	171954165	ENSG00000075420	68.6236	0.000735651	0.0540683	1.95777	0.718287	0.556247	0.844931	-1.0498	1.0227	-0.284682	0.852066	1	0	-1	0	20456.4	1.17965e-05	0.000530368	-0.825452	0.255276	-0.828834	0.310869	-1.89602	0.365179	-1.02287	0.304064	0	0	-1	0	FNDC3B	fibronectin type III domain containing 3B	Not_significant	Not_significant	0	Not_significant	Not_significant	0	-2.97371	1.24082	-1	0	0	0	0	0
chr3	172331645	172332859	ENSG00000075420	70.569	0.00193785	0.0959943	1.15741	0.333918	0.657186	0.398095	1.30897	0.452554	0.38997	0.398076	1	0	1	0	20456.4	1.17965e-05	0.000530368	-0.825452	0.255276	-0.828834	0.310869	-1.89602	0.365179	-1.02287	0.304064	0	0	-1	0	FNDC3B	fibronectin type III domain containing 3B	Not_significant	Not_significant	0	Not_significant	Not_significant	0	-2.97371	1.24082	-1	0	0	0	1	0
chr3	172574018	172574367	ENSG00000075420	10.4059	0.000644552	0.0496727	0.253769	0.355276	-0.123723	0.468441	-2.47728	0.933145	-0.900643	0.492453	0	0	-1	0	20456.4	1.17965e-05	0.000530368	-0.825452	0.255276	-0.828834	0.310869	-1.89602	0.365179	-1.02287	0.304064	0	0	-1	0	FNDC3B	fibronectin type III domain containing 3B	Not_significant	Not_significant	0	Not_significant	Not_significant	0	-2.97371	1.24082	-1	0	0	0	0	0
chr7	117213017	117213321	ENSG00000077063	41.3797	0.00142821	0.0802404	2.29631	0.566624	2.30611	0.666315	2.9563	0.753389	2.40058	0.662883	1	1	1	1	75.0353	0.00865668	0.0923829	4.2539	1.54237	2.40722	1.87918	6.2997	2.13589	7.31678	1.79776	1	1	1	1	CTTNBP2	cortactin binding protein 2	Not_significant	Not_significant	0	6.34079	1.09717	1	6.59082	1.35387	1	1	0	0	1	0
chr7	117470705	117471193	ENSG00000077063	106.63	7.73006e-05	0.0111873	2.29636	0.869063	2.69597	1.01258	5.50128	1.15802	3.8574	1.00871	1	1	1	1	75.0353	0.00865668	0.0923829	4.2539	1.54237	2.40722	1.87918	6.2997	2.13589	7.31678	1.79776	1	1	1	1	CTTNBP2	cortactin binding protein 2	Not_significant	Not_significant	0	6.34079	1.09717	1	6.59082	1.35387	1	1	0	1	0	0
chr7	117564073	117564425	ENSG00000077063	14.1989	1.3743e-06	0.000490622	1.02297	0.671547	0.941852	0.825519	3.91183	0.865897	2.35708	0.780129	1	0	1	1	75.0353	0.00865668	0.0923829	4.2539	1.54237	2.40722	1.87918	6.2997	2.13589	7.31678	1.79776	1	1	1	1	CTTNBP2	cortactin binding protein 2	Not_significant	Not_significant	0	6.34079	1.09717	1	6.59082	1.35387	1	0	1	0	0	0
chr7	117706223	117706484	ENSG00000077063	9.98964	0.00139459	0.0790823	1.75026	0.612406	0.625858	0.796301	2.07742	0.828655	2.46179	0.710194	1	0	1	1	75.0353	0.00865668	0.0923829	4.2539	1.54237	2.40722	1.87918	6.2997	2.13589	7.31678	1.79776	1	1	1	1	CTTNBP2	cortactin binding protein 2	Not_significant	Not_significant	0	6.34079	1.09717	1	6.59082	1.35387	1	0	0	0	0	0
chr7	117731467	117731860	ENSG00000077063	17.5414	0.00209031	0.0997798	1.20175	0.381544	1.75686	0.460579	1.2104	0.549034	0.854821	0.477645	1	1	1	0	75.0353	0.00865668	0.0923829	4.2539	1.54237	2.40722	1.87918	6.2997	2.13589	7.31678	1.79776	1	1	1	1	CTTNBP2	cortactin binding protein 2	Not_significant	Not_significant	0	6.34079	1.09717	1	6.59082	1.35387	1	0	0	0	0	0
chr7	117780917	117781564	ENSG00000077063	37.7815	0.000940751	0.0625866	0.66704	0.636131	1.60963	0.739821	2.97806	0.839116	1.31574	0.740424	0	1	1	1	75.0353	0.00865668	0.0923829	4.2539	1.54237	2.40722	1.87918	6.2997	2.13589	7.31678	1.79776	1	1	1	1	CTTNBP2	cortactin binding protein 2	Not_significant	Not_significant	0	6.34079	1.09717	1	6.59082	1.35387	1	1	0	1	1	0
chr7	117843906	117845186	ENSG00000077063	56.6862	0.00156227	0.0845384	0.926711	0.378017	1.2076	0.446375	2.00226	0.505942	0.919977	0.446477	0	1	1	0	75.0353	0.00865668	0.0923829	4.2539	1.54237	2.40722	1.87918	6.2997	2.13589	7.31678	1.79776	1	1	1	1	CTTNBP2	cortactin binding protein 2	Not_significant	Not_significant	0	6.34079	1.09717	1	6.59082	1.35387	1	0	1	0	0	0
chr7	117993427	117993769	ENSG00000077063	31.1605	0.00187469	0.0941821	0.249325	0.625259	0.0454769	0.750077	1.84188	0.835392	1.94808	0.722122	0	0	1	1	75.0353	0.00865668	0.0923829	4.2539	1.54237	2.40722	1.87918	6.2997	2.13589	7.31678	1.79776	1	1	1	1	CTTNBP2	cortactin binding protein 2	Not_significant	Not_significant	0	6.34079	1.09717	1	6.59082	1.35387	1	1	1	1	1	0
chr7	118153616	118153878	ENSG00000077063	21.8811	0.000406705	0.0365302	2.26548	0.549129	2.64825	0.642061	2.71847	0.723405	2.5346	0.63927	1	1	1	1	75.0353	0.00865668	0.0923829	4.2539	1.54237	2.40722	1.87918	6.2997	2.13589	7.31678	1.79776	1	1	1	1	CTTNBP2	cortactin binding protein 2	Not_significant	Not_significant	0	6.34079	1.09717	1	6.59082	1.35387	1	0	0	0	0	0
chr7	118449535	118450493	ENSG00000077063	27.5246	0.0013791	0.0786635	1.92477	0.517257	2.38818	0.606939	1.06744	0.736488	1.99974	0.608802	1	1	1	1	75.0353	0.00865668	0.0923829	4.2539	1.54237	2.40722	1.87918	6.2997	2.13589	7.31678	1.79776	1	1	1	1	CTTNBP2	cortactin binding protein 2	Not_significant	Not_significant	0	6.34079	1.09717	1	6.59082	1.35387	1	0	0	0	0	0
chr7	118572928	118573403	ENSG00000077063	22.0715	4.48832e-07	0.000194871	0.863521	0.53254	2.81665	0.617562	0.656362	0.758117	0.653863	0.650762	0	1	0	0	75.0353	0.00865668	0.0923829	4.2539	1.54237	2.40722	1.87918	6.2997	2.13589	7.31678	1.79776	1	1	1	1	CTTNBP2	cortactin binding protein 2	Not_significant	Not_significant	0	6.34079	1.09717	1	6.59082	1.35387	1	0	0	0	0	0
chr7	118651730	118651978	ENSG00000077063	6.66621	0.000194038	0.0222562	0.984199	0.570315	1.40897	0.689047	2.83339	0.709019	0.267196	0.740276	0	1	1	0	75.0353	0.00865668	0.0923829	4.2539	1.54237	2.40722	1.87918	6.2997	2.13589	7.31678	1.79776	1	1	1	1	CTTNBP2	cortactin binding protein 2	Not_significant	Not_significant	0	6.34079	1.09717	1	6.59082	1.35387	1	0	0	0	0	0
chr7	118755015	118755632	ENSG00000077063	49.6421	1.71722e-17	8.7412e-14	1.06434	0.571696	1.69988	0.671107	5.08091	0.741469	0.856945	0.680571	1	1	1	0	75.0353	0.00865668	0.0923829	4.2539	1.54237	2.40722	1.87918	6.2997	2.13589	7.31678	1.79776	1	1	1	1	CTTNBP2	cortactin binding protein 2	Not_significant	Not_significant	0	6.34079	1.09717	1	6.59082	1.35387	1	1	1	0	0	0
chr6	11333222	11333927	ENSG00000078401	94.2537	5.28424e-05	0.00850196	2.01721	0.702761	-0.921807	0.83464	0.0769071	0.955106	-0.752803	0.829279	1	0	0	0	390.488	4.23838e-06	0.000217261	2.72155	1.18052	-1.36838	1.44943	5.71566	1.684	-0.953736	1.41457	1	0	1	0	EDN1	endothelin 1	-5.8352	1.71106	-1	-4.89735	1.32123	-1	-3.85739	1.57549	-1	0	0	0	0	0
chr6	11356524	11356740	ENSG00000078401	11.2742	0.000497479	0.041797	0.511523	0.744611	-1.65251	0.974203	-5.18478	1.73392	0.542207	0.871866	0	-1	-1	0	390.488	4.23838e-06	0.000217261	2.72155	1.18052	-1.36838	1.44943	5.71566	1.684	-0.953736	1.41457	1	0	1	0	EDN1	endothelin 1	-5.8352	1.71106	-1	-4.89735	1.32123	-1	-3.85739	1.57549	-1	0	0	0	0	0
chr6	11692131	11693314	ENSG00000078401	62.0668	0.00188463	0.0943969	1.30821	0.467154	0.132259	0.556372	0.883201	0.635776	-0.294134	0.558716	1	0	0	0	390.488	4.23838e-06	0.000217261	2.72155	1.18052	-1.36838	1.44943	5.71566	1.684	-0.953736	1.41457	1	0	1	0	EDN1	endothelin 1	-5.8352	1.71106	-1	-4.89735	1.32123	-1	-3.85739	1.57549	-1	0	0	0	0	0
chr6	12047296	12047766	ENSG00000078401	45.9784	0.0015848	0.0853122	1.38304	0.525041	-0.0139356	0.629336	-0.296885	0.740686	-0.503569	0.633411	1	0	0	0	390.488	4.23838e-06	0.000217261	2.72155	1.18052	-1.36838	1.44943	5.71566	1.684	-0.953736	1.41457	1	0	1	0	EDN1	endothelin 1	-5.8352	1.71106	-1	-4.89735	1.32123	-1	-3.85739	1.57549	-1	0	0	0	0	0
chr1	4468368	4468677	ENSG00000078900	18.408	0.00203831	0.0984599	-1.02586	0.327749	-0.877057	0.41813	0.188054	0.444515	-0.375653	0.390074	-1	0	0	0	127.927	2.82041e-07	1.94745e-05	-4.6037	0.983398	-2.72905	1.19615	-0.138963	1.4018	-4.35218	1.1744	-1	-1	0	-1	TP73	tumor protein p73	-4.05522	1.23397	-1	Not_significant	Not_significant	0	-7.28595	1.83997	-1	0	0	0	0	0
chr6	132025547	132025858	ENSG00000079931	11.2139	0.00149766	0.0826017	-0.726285	0.456742	-0.81762	0.564407	-3.88294	1.17121	-1.17146	0.566719	0	0	-1	-1	2783.1	0.000171551	0.00500323	1.24498	0.85576	1.22136	1.04203	-6.32993	1.24345	0.340076	1.01924	0	0	-1	0	MOXD1	monooxygenase DBH like 1	-8.7532	0.83984	-1	-2.62183	0.434238	-1	-5.77483	0.649038	-1	0	0	0	0	0
chr5	113678975	113679485	ENSG00000080709	35.8817	0.000119424	0.0155064	1.67479	0.375278	1.93372	0.440259	1.80594	0.504474	1.48581	0.442893	1	1	1	1	19.1199	0.000120798	0.0037696	0.715733	0.698586	0.441147	0.836986	0.0663103	0.969478	2.7263	0.808049	0	0	0	1	KCNN2	potassium calcium-activated channel subfamily N member 2	3.2973	0.819124	1	Not_significant	Not_significant	0	4.99891	1.00003	1	0	0	0	0	0
chr5	114223826	114224211	ENSG00000080709	15.2229	3.54772e-06	0.00105693	1.31991	0.553047	0.178666	0.727273	-0.454307	0.933608	2.63389	0.64522	1	0	0	1	19.1199	0.000120798	0.0037696	0.715733	0.698586	0.441147	0.836986	0.0663103	0.969478	2.7263	0.808049	0	0	0	1	KCNN2	potassium calcium-activated channel subfamily N member 2	3.2973	0.819124	1	Not_significant	Not_significant	0	4.99891	1.00003	1	0	0	0	0	0
chr5	114418431	114419055	ENSG00000080709	32.5395	0.00111919	0.0697173	0.695128	0.432809	0.214412	0.52996	1.89375	0.576041	1.40565	0.5049	0	0	1	1	19.1199	0.000120798	0.0037696	0.715733	0.698586	0.441147	0.836986	0.0663103	0.969478	2.7263	0.808049	0	0	0	1	KCNN2	potassium calcium-activated channel subfamily N member 2	3.2973	0.819124	1	Not_significant	Not_significant	0	4.99891	1.00003	1	0	0	0	0	0
chr5	114912304	114912749	ENSG00000080709	14.2535	0.00103506	0.0663128	0.124662	0.373662	-0.709041	0.491271	-0.0429254	0.544858	-1.57222	0.520889	0	0	0	-1	19.1199	0.000120798	0.0037696	0.715733	0.698586	0.441147	0.836986	0.0663103	0.969478	2.7263	0.808049	0	0	0	1	KCNN2	potassium calcium-activated channel subfamily N member 2	3.2973	0.819124	1	Not_significant	Not_significant	0	4.99891	1.00003	1	0	0	0	0	0
chr5	115309785	115310059	ENSG00000080709	13.3495	0.000502324	0.0421082	2.55998	0.579469	2.59972	0.678937	2.15797	0.783508	2.12222	0.683758	1	1	1	1	19.1199	0.000120798	0.0037696	0.715733	0.698586	0.441147	0.836986	0.0663103	0.969478	2.7263	0.808049	0	0	0	1	KCNN2	potassium calcium-activated channel subfamily N member 2	3.2973	0.819124	1	Not_significant	Not_significant	0	4.99891	1.00003	1	0	0	0	0	0
chr1	197692654	197693903	ENSG00000081237	29.8915	0.000679892	0.0514837	1.47056	0.479938	1.9144	0.562992	-0.0221323	0.708946	0.782051	0.575269	1	1	0	0	1142.6	0.000191207	0.00548147	-2.61655	0.666033	-1.37504	0.810784	-2.16644	0.95281	-2.41012	0.793594	-1	0	-1	-1	PTPRC	protein tyrosine phosphatase, receptor type C	Not_significant	Not_significant	0	-4.09927	1.49656	-1	-5.51714	1.91208	-1	0	0	0	0	0
chr1	197761744	197763153	ENSG00000081237	50.086	4.76248e-05	0.00791704	1.2496	0.386852	2.09774	0.453021	0.661265	0.54498	0.858697	0.463186	1	1	0	0	1142.6	0.000191207	0.00548147	-2.61655	0.666033	-1.37504	0.810784	-2.16644	0.95281	-2.41012	0.793594	-1	0	-1	-1	PTPRC	protein tyrosine phosphatase, receptor type C	Not_significant	Not_significant	0	-4.09927	1.49656	-1	-5.51714	1.91208	-1	0	0	0	0	0
chr1	198143839	198144147	ENSG00000081237	11.7712	2.09396e-09	1.82905e-06	0.347812	0.499546	0.385586	0.626277	3.17232	0.617916	0.473255	0.607303	0	0	1	0	1142.6	0.000191207	0.00548147	-2.61655	0.666033	-1.37504	0.810784	-2.16644	0.95281	-2.41012	0.793594	-1	0	-1	-1	PTPRC	protein tyrosine phosphatase, receptor type C	Not_significant	Not_significant	0	-4.09927	1.49656	-1	-5.51714	1.91208	-1	0	1	0	0	0
chr1	198167448	198168352	ENSG00000081237	29.9253	0.000354573	0.0333739	0.494243	0.439177	1.5179	0.516039	1.97962	0.581604	0.448268	0.529569	0	1	1	0	1142.6	0.000191207	0.00548147	-2.61655	0.666033	-1.37504	0.810784	-2.16644	0.95281	-2.41012	0.793594	-1	0	-1	-1	PTPRC	protein tyrosine phosphatase, receptor type C	Not_significant	Not_significant	0	-4.09927	1.49656	-1	-5.51714	1.91208	-1	0	0	0	0	0
chr1	198465617	198465885	ENSG00000081237	16.8082	0.00167731	0.088272	0.957871	0.463875	1.47981	0.551745	1.98174	0.607721	1.93611	0.534499	0	1	1	1	1142.6	0.000191207	0.00548147	-2.61655	0.666033	-1.37504	0.810784	-2.16644	0.95281	-2.41012	0.793594	-1	0	-1	-1	PTPRC	protein tyrosine phosphatase, receptor type C	Not_significant	Not_significant	0	-4.09927	1.49656	-1	-5.51714	1.91208	-1	1	0	0	0	0
chr1	198556900	198557346	ENSG00000081237	38.8655	0.00102806	0.0660264	0.568114	0.467158	1.36335	0.545768	1.13696	0.634295	1.96667	0.538258	0	1	1	1	1142.6	0.000191207	0.00548147	-2.61655	0.666033	-1.37504	0.810784	-2.16644	0.95281	-2.41012	0.793594	-1	0	-1	-1	PTPRC	protein tyrosine phosphatase, receptor type C	Not_significant	Not_significant	0	-4.09927	1.49656	-1	-5.51714	1.91208	-1	0	0	1	1	0
chr1	198771663	198771863	ENSG00000081237	9.84805	1.37995e-05	0.00310765	1.42205	0.49894	1.84325	0.611178	1.98543	0.689122	2.81822	0.56961	1	1	1	1	1142.6	0.000191207	0.00548147	-2.61655	0.666033	-1.37504	0.810784	-2.16644	0.95281	-2.41012	0.793594	-1	0	-1	-1	PTPRC	protein tyrosine phosphatase, receptor type C	Not_significant	Not_significant	0	-4.09927	1.49656	-1	-5.51714	1.91208	-1	0	0	0	0	0
chr1	198957410	198958267	ENSG00000081237	17.0818	0.00124152	0.0741244	0.919719	0.480475	1.44087	0.57215	0.4509	0.703184	2.07516	0.554768	0	1	0	1	1142.6	0.000191207	0.00548147	-2.61655	0.666033	-1.37504	0.810784	-2.16644	0.95281	-2.41012	0.793594	-1	0	-1	-1	PTPRC	protein tyrosine phosphatase, receptor type C	Not_significant	Not_significant	0	-4.09927	1.49656	-1	-5.51714	1.91208	-1	0	0	0	0	0
chr1	199151579	199153006	ENSG00000081237	93.0673	7.88388e-06	0.00200068	0.926001	0.523401	2.86847	0.605493	1.24752	0.705919	1.19833	0.610807	0	1	1	1	1142.6	0.000191207	0.00548147	-2.61655	0.666033	-1.37504	0.810784	-2.16644	0.95281	-2.41012	0.793594	-1	0	-1	-1	PTPRC	protein tyrosine phosphatase, receptor type C	Not_significant	Not_significant	0	-4.09927	1.49656	-1	-5.51714	1.91208	-1	0	0	0	0	0
chr1	199342163	199342430	ENSG00000081237	7.51048	0.00176882	0.0909793	-0.258251	0.549985	0.890412	0.641139	-1.4303	1.05569	1.29088	0.619833	0	0	-1	1	1142.6	0.000191207	0.00548147	-2.61655	0.666033	-1.37504	0.810784	-2.16644	0.95281	-2.41012	0.793594	-1	0	-1	-1	PTPRC	protein tyrosine phosphatase, receptor type C	Not_significant	Not_significant	0	-4.09927	1.49656	-1	-5.51714	1.91208	-1	0	0	0	0	0
chr1	199460908	199461331	ENSG00000081237	26.8406	4.72409e-05	0.00787094	1.12375	0.511461	2.24952	0.59439	2.26467	0.67486	0.279292	0.632159	1	1	1	0	1142.6	0.000191207	0.00548147	-2.61655	0.666033	-1.37504	0.810784	-2.16644	0.95281	-2.41012	0.793594	-1	0	-1	-1	PTPRC	protein tyrosine phosphatase, receptor type C	Not_significant	Not_significant	0	-4.09927	1.49656	-1	-5.51714	1.91208	-1	0	0	0	0	0
chr18	62869346	62870224	ENSG00000081913	45.2015	1.60067e-05	0.0034583	0.700213	0.476292	2.3021	0.550083	1.9277	0.63355	0.84038	0.560013	0	1	1	0	587.708	0.000154753	0.00464002	-0.77072	0.602037	0.392818	0.732787	1.84321	0.85985	0.656088	0.716707	0	0	1	0	PHLPP1	PH domain and leucine rich repeat protein phosphatase 1	-2.13584	0.509263	-1	1.87375	0.493195	1	1.6228	0.624029	1	0	0	0	0	1
chr18	63111937	63112506	ENSG00000081913	50.6729	5.38568e-06	0.00147501	0.592292	0.638183	0.838328	0.752386	3.66321	0.8429	0.541625	0.752563	0	0	1	0	587.708	0.000154753	0.00464002	-0.77072	0.602037	0.392818	0.732787	1.84321	0.85985	0.656088	0.716707	0	0	1	0	PHLPP1	PH domain and leucine rich repeat protein phosphatase 1	-2.13584	0.509263	-1	1.87375	0.493195	1	1.6228	0.624029	1	1	0	1	1	1
chr18	63344721	63345429	ENSG00000081913	29.6293	0.00102639	0.0660264	-0.0405916	0.276502	0.123505	0.338379	-1.44012	0.483244	-0.729365	0.352155	0	0	-1	0	587.708	0.000154753	0.00464002	-0.77072	0.602037	0.392818	0.732787	1.84321	0.85985	0.656088	0.716707	0	0	1	0	PHLPP1	PH domain and leucine rich repeat protein phosphatase 1	-2.13584	0.509263	-1	1.87375	0.493195	1	1.6228	0.624029	1	0	0	0	0	0
chr18	63433713	63433954	ENSG00000081913	7.57763	0.00122862	0.0737415	1.50047	0.604224	0.580981	0.759279	-1.77587	1.27	-0.286295	0.793524	1	0	-1	0	587.708	0.000154753	0.00464002	-0.77072	0.602037	0.392818	0.732787	1.84321	0.85985	0.656088	0.716707	0	0	1	0	PHLPP1	PH domain and leucine rich repeat protein phosphatase 1	-2.13584	0.509263	-1	1.87375	0.493195	1	1.6228	0.624029	1	0	0	0	0	0
chr18	63603853	63605806	ENSG00000081913	71.0031	0.000338417	0.0323136	0.49157	0.303459	0.233214	0.366034	1.42116	0.407418	1.11209	0.354524	0	0	1	1	587.708	0.000154753	0.00464002	-0.77072	0.602037	0.392818	0.732787	1.84321	0.85985	0.656088	0.716707	0	0	1	0	PHLPP1	PH domain and leucine rich repeat protein phosphatase 1	-2.13584	0.509263	-1	1.87375	0.493195	1	1.6228	0.624029	1	0	0	0	0	0
chr18	63676600	63676867	ENSG00000081913	15.4491	4.23927e-05	0.00724301	0.540689	0.637709	0.617275	0.774325	3.18691	0.825163	2.08784	0.733874	0	0	1	1	587.708	0.000154753	0.00464002	-0.77072	0.602037	0.392818	0.732787	1.84321	0.85985	0.656088	0.716707	0	0	1	0	PHLPP1	PH domain and leucine rich repeat protein phosphatase 1	-2.13584	0.509263	-1	1.87375	0.493195	1	1.6228	0.624029	1	0	1	0	1	0
chr18	4639674	4639891	ENSG00000082397	6.7173	2.89777e-05	0.00544925	-0.456997	0.513092	-0.459261	0.667067	-1.7377	1.02063	1.34356	0.57211	0	0	-1	1	62.983	6.70332e-22	5.6384e-19	-0.0332149	0.622656	-0.485323	0.761966	-0.252291	0.885367	4.08592	0.720382	0	0	0	1	EPB41L3	erythrocyte membrane protein band 4.1 like 3	Not_significant	Not_significant	0	Not_significant	Not_significant	0	4.71322	1.42107	1	1	1	0	0	0
chr17	4100939	4102299	ENSG00000083454	69.9548	1.51224e-08	1.03589e-05	-0.0889081	0.372612	1.0129	0.434581	1.61744	0.495873	-0.837299	0.453266	0	1	1	0	4641.13	0.0084157	0.0907004	-1.66165	0.604689	-1.99875	0.736411	-1.01048	0.864855	-2.09722	0.720292	-1	-1	0	-1	P2RX5	purinergic receptor P2X 5	-3.4037	0.877172	-1	-2.48811	0.876666	-1	-6.14346	1.11798	-1	0	0	0	0	0
chr2	25063708	25064302	ENSG00000084731	36.2959	0.00187992	0.0942955	-0.129929	0.586355	-0.0447901	0.693446	2.24446	0.7785	0.08353	0.688408	0	0	1	0	201.583	0.000238528	0.00660771	-2.97886	0.878874	-4.02064	1.07694	-2.19085	1.25731	-3.02767	1.04917	-1	-1	-1	-1	KIF3C	kinesin family member 3C	-2.40645	1.07672	-1	-2.97676	1.07806	-1	-4.79518	1.39367	-1	0	0	0	1	0
chr2	25197476	25198167	ENSG00000084731	19.6888	0.000528764	0.0436187	-1.06221	0.326629	-1.43013	0.424603	-0.233242	0.452155	-1.39103	0.409983	-1	-1	0	-1	201.583	0.000238528	0.00660771	-2.97886	0.878874	-4.02064	1.07694	-2.19085	1.25731	-3.02767	1.04917	-1	-1	-1	-1	KIF3C	kinesin family member 3C	-2.40645	1.07672	-1	-2.97676	1.07806	-1	-4.79518	1.39367	-1	0	0	0	0	0
chr2	25373289	25373900	ENSG00000084731	70.9106	8.50284e-05	0.0120639	-0.445395	0.547732	-0.157924	0.645929	2.20788	0.731155	-0.0425545	0.642617	0	0	1	0	201.583	0.000238528	0.00660771	-2.97886	0.878874	-4.02064	1.07694	-2.19085	1.25731	-3.02767	1.04917	-1	-1	-1	-1	KIF3C	kinesin family member 3C	-2.40645	1.07672	-1	-2.97676	1.07806	-1	-4.79518	1.39367	-1	0	0	0	0	0
chr2	26382652	26382941	ENSG00000084731	8.03688	0.000119592	0.0155064	0.731182	0.523916	1.09246	0.639591	2.79018	0.644541	0.930883	0.631196	0	1	1	0	201.583	0.000238528	0.00660771	-2.97886	0.878874	-4.02064	1.07694	-2.19085	1.25731	-3.02767	1.04917	-1	-1	-1	-1	KIF3C	kinesin family member 3C	-2.40645	1.07672	-1	-2.97676	1.07806	-1	-4.79518	1.39367	-1	0	0	0	0	0
chr2	26383894	26384130	ENSG00000084731	8.75792	0.00156082	0.0844911	0.842494	0.642263	0.797833	0.798138	2.85182	0.829734	0.268078	0.809603	0	0	1	0	201.583	0.000238528	0.00660771	-2.97886	0.878874	-4.02064	1.07694	-2.19085	1.25731	-3.02767	1.04917	-1	-1	-1	-1	KIF3C	kinesin family member 3C	-2.40645	1.07672	-1	-2.97676	1.07806	-1	-4.79518	1.39367	-1	0	0	0	0	0
chr2	26771357	26771591	ENSG00000084731	10.301	1.50581e-05	0.00329557	-0.441212	0.545072	0.137486	0.659007	1.76569	0.706671	-1.87001	0.758719	0	0	1	-1	201.583	0.000238528	0.00660771	-2.97886	0.878874	-4.02064	1.07694	-2.19085	1.25731	-3.02767	1.04917	-1	-1	-1	-1	KIF3C	kinesin family member 3C	-2.40645	1.07672	-1	-2.97676	1.07806	-1	-4.79518	1.39367	-1	0	0	0	0	0
chr11	43969558	43969939	ENSG00000085117	17.9595	0.0010391	0.0664607	0.63502	0.469615	0.552793	0.586184	2.37703	0.617932	0.998049	0.563566	0	0	1	0	324.341	2.84566e-12	4.85336e-10	-2.25712	0.656033	-1.77109	0.799345	2.23457	0.935873	-1.0322	0.780964	-1	-1	1	0	CD82	CD82 molecule	-3.30594	0.575308	-1	2.45708	0.537981	1	-3.10428	0.730017	-1	0	0	0	0	0
chr11	44089853	44090074	ENSG00000085117	9.14501	4.10898e-05	0.00706128	2.51614	0.831153	-0.571209	1.15622	-2.97078	1.78619	1.59203	0.995122	1	0	-1	1	324.341	2.84566e-12	4.85336e-10	-2.25712	0.656033	-1.77109	0.799345	2.23457	0.935873	-1.0322	0.780964	-1	-1	1	0	CD82	CD82 molecule	-3.30594	0.575308	-1	2.45708	0.537981	1	-3.10428	0.730017	-1	0	0	0	0	0
chr11	44600995	44601675	ENSG00000085117	55.9688	3.31257e-06	0.00100617	0.117996	0.478081	-0.240023	0.574288	2.52097	0.635555	-0.0446663	0.567411	0	0	1	0	324.341	2.84566e-12	4.85336e-10	-2.25712	0.656033	-1.77109	0.799345	2.23457	0.935873	-1.0322	0.780964	-1	-1	1	0	CD82	CD82 molecule	-3.30594	0.575308	-1	2.45708	0.537981	1	-3.10428	0.730017	-1	0	0	0	0	0
chr9	32251484	32251815	ENSG00000086062	22.4268	0.000124151	0.0159158	1.50935	0.509585	1.68207	0.610002	3.09812	0.661349	1.86256	0.600511	1	1	1	1	8701.66	0.00664014	0.0784764	-2.01688	0.725137	-0.42206	0.882975	-0.399266	1.03711	-1.99028	0.863677	-1	0	0	-1	B4GALT1	beta-1,4-galactosyltransferase 1	Not_significant	Not_significant	0	-2.62322	0.74339	-1	-3.25309	0.940891	-1	0	0	1	1	0
chr9	32378184	32379577	ENSG00000086062	87.7326	0.000164175	0.0196716	1.40642	0.338596	1.62958	0.397546	1.75464	0.45629	1.00983	0.400559	1	1	1	1	8701.66	0.00664014	0.0784764	-2.01688	0.725137	-0.42206	0.882975	-0.399266	1.03711	-1.99028	0.863677	-1	0	0	-1	B4GALT1	beta-1,4-galactosyltransferase 1	Not_significant	Not_significant	0	-2.62322	0.74339	-1	-3.25309	0.940891	-1	1	1	0	1	0
chr9	33043416	33044691	ENSG00000086062	239.473	0.000134944	0.0170332	1.87873	0.499912	1.03114	0.583751	1.7289	0.673123	-0.0623596	0.587273	1	1	1	0	8701.66	0.00664014	0.0784764	-2.01688	0.725137	-0.42206	0.882975	-0.399266	1.03711	-1.99028	0.863677	-1	0	0	-1	B4GALT1	beta-1,4-galactosyltransferase 1	Not_significant	Not_significant	0	-2.62322	0.74339	-1	-3.25309	0.940891	-1	0	1	1	0	1
chr7	37359473	37359739	ENSG00000086289	10.7497	0.000135614	0.0170886	1.40779	0.415151	1.50617	0.504426	-0.680932	0.805045	0.510372	0.533788	1	1	0	0	103.693	2.0615e-08	1.81657e-06	0.168072	0.907717	2.71817	1.10251	-1.33626	1.31667	4.50511	1.07508	0	1	0	1	EPDR1	ependymin related 1	5.04536	1.60664	1	5.09707	1.60654	1	5.78014	2.02905	1	0	0	0	0	0
chr19	40875465	40875782	ENSG00000086548	21.3954	1.44843e-05	0.00320023	0.641189	0.504506	-1.0975	0.661033	-0.72331	0.78732	1.52964	0.582404	0	-1	0	1	32.5066	3.72042e-07	2.48095e-05	-3.45313	0.718777	-3.42265	0.886655	-1.9637	1.02282	-3.24354	0.868421	-1	-1	-1	-1	CEACAM6	carcinoembryonic antigen related cell adhesion molecule 6	-4.40159	1.33	-1	-4.00779	1.29404	-1	-4.83183	1.76071	-1	0	0	0	0	0
chr19	41610532	41610895	ENSG00000086548	11.8718	0.00185205	0.0934122	1.41594	0.488595	-0.464869	0.704043	0.795392	0.728928	0.784592	0.609273	1	0	0	0	32.5066	3.72042e-07	2.48095e-05	-3.45313	0.718777	-3.42265	0.886655	-1.9637	1.02282	-3.24354	0.868421	-1	-1	-1	-1	CEACAM6	carcinoembryonic antigen related cell adhesion molecule 6	-4.40159	1.33	-1	-4.00779	1.29404	-1	-4.83183	1.76071	-1	0	0	0	0	0
chr19	42558512	42558712	ENSG00000086548	6.06226	0.00178546	0.0915179	1.14424	0.617189	0.0692736	0.884839	2.82705	0.797783	1.02577	0.77447	1	0	1	1	32.5066	3.72042e-07	2.48095e-05	-3.45313	0.718777	-3.42265	0.886655	-1.9637	1.02282	-3.24354	0.868421	-1	-1	-1	-1	CEACAM6	carcinoembryonic antigen related cell adhesion molecule 6	-4.40159	1.33	-1	-4.00779	1.29404	-1	-4.83183	1.76071	-1	0	0	0	0	0
chr19	49458432	49459806	ENSG00000086967	82.2221	0.00109183	0.0685994	0.201258	0.348804	0.418877	0.412988	1.37674	0.469039	-0.346799	0.417975	0	0	1	0	193.64	7.75146e-05	0.00259857	3.24529	1.45331	2.16782	1.74515	8.20354	2.02283	2.03252	1.72922	1	1	1	1	MYBPC2	myosin binding protein C, fast type	Not_significant	Not_significant	0	8.30976	1.60948	1	13.7063	1.97863	1	1	1	0	0	0
chr19	49844174	49844950	ENSG00000086967	36.8493	0.000377977	0.0348898	0.377449	0.379517	0.198103	0.465986	1.91049	0.504521	0.470106	0.454929	0	0	1	0	193.64	7.75146e-05	0.00259857	3.24529	1.45331	2.16782	1.74515	8.20354	2.02283	2.03252	1.72922	1	1	1	1	MYBPC2	myosin binding protein C, fast type	Not_significant	Not_significant	0	8.30976	1.60948	1	13.7063	1.97863	1	0	0	0	0	0
chr19	50146781	50149205	ENSG00000086967	121.547	9.03213e-05	0.0126321	-0.319071	0.379823	-0.139399	0.447289	-0.0361985	0.518036	1.20811	0.440089	0	0	0	1	193.64	7.75146e-05	0.00259857	3.24529	1.45331	2.16782	1.74515	8.20354	2.02283	2.03252	1.72922	1	1	1	1	MYBPC2	myosin binding protein C, fast type	Not_significant	Not_significant	0	8.30976	1.60948	1	13.7063	1.97863	1	1	0	0	1	1
chr19	50205237	50206912	ENSG00000086967	115.103	0.00010424	0.0140979	-0.0241966	0.352432	-0.234611	0.418312	-0.0109766	0.483557	1.21196	0.409395	0	0	0	1	193.64	7.75146e-05	0.00259857	3.24529	1.45331	2.16782	1.74515	8.20354	2.02283	2.03252	1.72922	1	1	1	1	MYBPC2	myosin binding protein C, fast type	Not_significant	Not_significant	0	8.30976	1.60948	1	13.7063	1.97863	1	0	0	0	0	0
chr19	50325405	50326010	ENSG00000086967	61.8728	0.000693377	0.0520497	0.268196	0.409673	-0.0955293	0.493849	-0.205547	0.576502	1.42924	0.477765	0	0	0	1	193.64	7.75146e-05	0.00259857	3.24529	1.45331	2.16782	1.74515	8.20354	2.02283	2.03252	1.72922	1	1	1	1	MYBPC2	myosin binding protein C, fast type	Not_significant	Not_significant	0	8.30976	1.60948	1	13.7063	1.97863	1	1	0	0	1	0
chr19	50724397	50725510	ENSG00000086967	219.15	4.66314e-12	7.60628e-09	-0.124524	0.418544	-0.209114	0.491357	0.0393831	0.568841	2.217	0.484826	0	0	0	1	193.64	7.75146e-05	0.00259857	3.24529	1.45331	2.16782	1.74515	8.20354	2.02283	2.03252	1.72922	1	1	1	1	MYBPC2	myosin binding protein C, fast type	Not_significant	Not_significant	0	8.30976	1.60948	1	13.7063	1.97863	1	1	0	1	1	0
chr16	54936449	54936654	ENSG00000087253	8.49957	0.000371361	0.034554	-0.768556	0.551864	-0.79737	0.721289	1.6658	0.699633	0.419879	0.6428	0	0	1	0	419.054	3.07851e-25	3.35105e-22	-0.587734	0.508196	-0.638687	0.618541	4.01914	0.720686	1.98747	0.60234	0	0	1	1	LPCAT2	lysophosphatidylcholine acyltransferase 2	-2.33658	0.865811	-1	Not_significant	Not_significant	0	3.65739	1.04318	1	0	0	0	0	1
chr16	55534692	55535140	ENSG00000087253	9.72498	3.3362e-06	0.00101231	-1.00264	0.612418	-0.374556	0.73109	2.13114	0.75792	-0.475979	0.722713	-1	0	1	0	419.054	3.07851e-25	3.35105e-22	-0.587734	0.508196	-0.638687	0.618541	4.01914	0.720686	1.98747	0.60234	0	0	1	1	LPCAT2	lysophosphatidylcholine acyltransferase 2	-2.33658	0.865811	-1	Not_significant	Not_significant	0	3.65739	1.04318	1	1	0	0	0	0
chr16	55738200	55738400	ENSG00000087253	5.96746	9.14344e-05	0.0127575	-1.41158	0.439597	-1.13282	0.599159	0.864065	0.545027	-1.01935	0.559507	-1	-1	0	-1	419.054	3.07851e-25	3.35105e-22	-0.587734	0.508196	-0.638687	0.618541	4.01914	0.720686	1.98747	0.60234	0	0	1	1	LPCAT2	lysophosphatidylcholine acyltransferase 2	-2.33658	0.865811	-1	Not_significant	Not_significant	0	3.65739	1.04318	1	0	0	0	0	0
chr12	111827033	111827344	ENSG00000089169	11.1514	0.00143766	0.0805114	-0.711727	0.516579	-0.621587	0.637146	1.26615	0.668161	-1.14399	0.647854	0	0	1	-1	866.248	0.000763363	0.016547	2.38122	0.903115	-0.138672	1.10053	-2.01896	1.29543	2.18428	1.07533	1	0	-1	1	RPH3A	rabphilin 3A	-2.09186	0.677704	-1	-2.5228	0.680981	-1	-2.0725	0.862284	-1	0	0	0	0	0
chr12	112716520	112716775	ENSG00000089169	13.4277	0.000217517	0.0240162	2.0079	0.588986	0.854078	0.744121	-0.616667	1.03434	2.255	0.692901	1	0	0	1	866.248	0.000763363	0.016547	2.38122	0.903115	-0.138672	1.10053	-2.01896	1.29543	2.18428	1.07533	1	0	-1	1	RPH3A	rabphilin 3A	-2.09186	0.677704	-1	-2.5228	0.680981	-1	-2.0725	0.862284	-1	0	0	0	0	0
chr12	113173349	113173594	ENSG00000089169	15.4482	0.00139816	0.0792125	-0.789032	0.474243	0.823734	0.541885	-1.14667	0.719447	-0.40206	0.561861	0	0	-1	0	866.248	0.000763363	0.016547	2.38122	0.903115	-0.138672	1.10053	-2.01896	1.29543	2.18428	1.07533	1	0	-1	1	RPH3A	rabphilin 3A	-2.09186	0.677704	-1	-2.5228	0.680981	-1	-2.0725	0.862284	-1	1	0	1	0	0
chr12	113229814	113230145	ENSG00000089169	21.2518	0.000956613	0.0632397	-0.044671	0.52758	1.05893	0.612255	1.96633	0.688694	0.0144387	0.628202	0	1	1	0	866.248	0.000763363	0.016547	2.38122	0.903115	-0.138672	1.10053	-2.01896	1.29543	2.18428	1.07533	1	0	-1	1	RPH3A	rabphilin 3A	-2.09186	0.677704	-1	-2.5228	0.680981	-1	-2.0725	0.862284	-1	0	0	0	1	0
chr17	77437084	77437289	ENSG00000089685	17.3305	0.000147254	0.0181752	0.0859643	0.439826	0.315062	0.540665	2.02763	0.567007	0.833326	0.517044	0	0	1	0	287.979	0.00782151	0.0870338	0.834969	0.930813	1.32279	1.13162	1.82379	1.32766	3.45806	1.1061	0	0	1	1	BIRC5	baculoviral IAP repeat containing 5	5.60805	0.561945	1	5.41807	0.56194	1	6.0728	0.706709	1	0	0	0	0	0
chr17	77542126	77543042	ENSG00000089685	41.8307	0.000683516	0.0516482	0.0560324	0.355848	-0.367707	0.440811	0.691199	0.486471	1.09697	0.414532	0	0	0	1	287.979	0.00782151	0.0870338	0.834969	0.930813	1.32279	1.13162	1.82379	1.32766	3.45806	1.1061	0	0	1	1	BIRC5	baculoviral IAP repeat containing 5	5.60805	0.561945	1	5.41807	0.56194	1	6.0728	0.706709	1	0	0	0	0	0
chr17	77723706	77725857	ENSG00000089685	201.306	2.64578e-05	0.00509878	-0.641447	0.435186	-1.22795	0.511612	1.2081	0.583969	-0.0766804	0.506394	0	-1	1	0	287.979	0.00782151	0.0870338	0.834969	0.930813	1.32279	1.13162	1.82379	1.32766	3.45806	1.1061	0	0	1	1	BIRC5	baculoviral IAP repeat containing 5	5.60805	0.561945	1	5.41807	0.56194	1	6.0728	0.706709	1	1	1	0	0	1
chr17	77768690	77769530	ENSG00000089685	44.4016	7.51777e-06	0.00192501	-0.326636	0.416214	-0.0955143	0.496226	1.9117	0.55016	0.223036	0.488409	0	0	1	0	287.979	0.00782151	0.0870338	0.834969	0.930813	1.32279	1.13162	1.82379	1.32766	3.45806	1.1061	0	0	1	1	BIRC5	baculoviral IAP repeat containing 5	5.60805	0.561945	1	5.41807	0.56194	1	6.0728	0.706709	1	0	0	0	0	0
chr17	77867337	77867647	ENSG00000089685	29.7987	8.10317e-06	0.00203606	-0.262141	0.488421	-0.543613	0.583308	2.05264	0.634448	-0.0495617	0.56901	0	0	1	0	287.979	0.00782151	0.0870338	0.834969	0.930813	1.32279	1.13162	1.82379	1.32766	3.45806	1.1061	0	0	1	1	BIRC5	baculoviral IAP repeat containing 5	5.60805	0.561945	1	5.41807	0.56194	1	6.0728	0.706709	1	0	0	0	0	0
chr17	77881144	77882979	ENSG00000089685	199.169	0.00149383	0.0824825	-0.0665002	0.425113	-0.451101	0.497668	1.49168	0.57014	0.19953	0.494726	0	0	1	0	287.979	0.00782151	0.0870338	0.834969	0.930813	1.32279	1.13162	1.82379	1.32766	3.45806	1.1061	0	0	1	1	BIRC5	baculoviral IAP repeat containing 5	5.60805	0.561945	1	5.41807	0.56194	1	6.0728	0.706709	1	1	1	0	1	1
chr17	78044450	78044770	ENSG00000089685	11.0187	9.17683e-05	0.0127799	-0.322132	0.5908	0.302372	0.706667	2.20876	0.755242	-1.02281	0.755988	0	0	1	-1	287.979	0.00782151	0.0870338	0.834969	0.930813	1.32279	1.13162	1.82379	1.32766	3.45806	1.1061	0	0	1	1	BIRC5	baculoviral IAP repeat containing 5	5.60805	0.561945	1	5.41807	0.56194	1	6.0728	0.706709	1	0	0	0	0	0
chr17	78197234	78197776	ENSG00000089685	17.8248	0.00167376	0.0881806	-0.173617	0.338143	-0.339758	0.428277	-2.71754	0.765187	-0.272653	0.415382	0	0	-1	0	287.979	0.00782151	0.0870338	0.834969	0.930813	1.32279	1.13162	1.82379	1.32766	3.45806	1.1061	0	0	1	1	BIRC5	baculoviral IAP repeat containing 5	5.60805	0.561945	1	5.41807	0.56194	1	6.0728	0.706709	1	0	0	0	0	0
chr17	78788505	78790006	ENSG00000089685	55.0208	0.00154503	0.0840211	-0.158209	0.366425	-0.211548	0.44029	1.35604	0.489529	-0.0492785	0.434411	0	0	1	0	287.979	0.00782151	0.0870338	0.834969	0.930813	1.32279	1.13162	1.82379	1.32766	3.45806	1.1061	0	0	1	1	BIRC5	baculoviral IAP repeat containing 5	5.60805	0.561945	1	5.41807	0.56194	1	6.0728	0.706709	1	0	0	0	0	0
chr12	65615859	65616059	ENSG00000090376	5.48457	0.0014911	0.0823934	-1.58381	0.542526	-0.701139	0.65954	0.222691	0.69706	-2.06313	0.746493	-1	0	0	-1	152.076	4.19535e-06	0.000215354	-2.81614	0.603922	-2.61264	0.736048	-1.836	0.863021	-1.85822	0.719321	-1	-1	-1	-1	IRAK3	interleukin 1 receptor associated kinase 3	Not_significant	Not_significant	0	-4.61016	1.20716	-1	-3.78083	1.51754	-1	0	0	0	0	0
chr12	65740911	65742765	ENSG00000090376	194.383	1.96614e-06	0.000652957	0.141163	0.360822	-0.0303674	0.425235	0.667267	0.488957	1.61694	0.418836	0	0	0	1	152.076	4.19535e-06	0.000215354	-2.81614	0.603922	-2.61264	0.736048	-1.836	0.863021	-1.85822	0.719321	-1	-1	-1	-1	IRAK3	interleukin 1 receptor associated kinase 3	Not_significant	Not_significant	0	-4.61016	1.20716	-1	-3.78083	1.51754	-1	1	1	0	0	0
chr12	66055937	66056370	ENSG00000090376	38.4337	5.30974e-06	0.00145739	1.14195	0.58484	0.553238	0.703839	3.55622	0.771247	1.50734	0.684999	1	0	1	1	152.076	4.19535e-06	0.000215354	-2.81614	0.603922	-2.61264	0.736048	-1.836	0.863021	-1.85822	0.719321	-1	-1	-1	-1	IRAK3	interleukin 1 receptor associated kinase 3	Not_significant	Not_significant	0	-4.61016	1.20716	-1	-3.78083	1.51754	-1	0	0	0	0	0
chr12	66885054	66885884	ENSG00000090376	80.827	0.000662059	0.0505731	1.79539	0.518735	0.565079	0.612804	-0.114228	0.722526	0.275121	0.613167	1	0	0	0	152.076	4.19535e-06	0.000215354	-2.81614	0.603922	-2.61264	0.736048	-1.836	0.863021	-1.85822	0.719321	-1	-1	-1	-1	IRAK3	interleukin 1 receptor associated kinase 3	Not_significant	Not_significant	0	-4.61016	1.20716	-1	-3.78083	1.51754	-1	0	0	0	0	0
chr12	69534355	69534847	ENSG00000090382	51.7732	1.19966e-79	3.54185e-74	0.429155	0.385972	1.04461	0.461988	5.60076	0.460253	0.255211	0.477715	0	1	1	0	882.559	2.32904e-06	0.00012602	-3.86945	0.928707	-4.4342	1.13146	-2.2967	1.32791	-1.78551	1.10574	-1	-1	-1	-1	LYZ	lysozyme	-8.91361	1.30412	-1	-7.88878	1.23538	-1	-6.42219	1.53172	-1	1	1	0	0	1
chr12	70068819	70069023	ENSG00000090382	4.37226	0.000954397	0.0631499	0.718441	0.684226	1.1883	0.8278	1.07226	0.98775	2.62694	0.748131	0	1	1	1	882.559	2.32904e-06	0.00012602	-3.86945	0.928707	-4.4342	1.13146	-2.2967	1.32791	-1.78551	1.10574	-1	-1	-1	-1	LYZ	lysozyme	-8.91361	1.30412	-1	-7.88878	1.23538	-1	-6.42219	1.53172	-1	0	0	0	0	0
chr3	111681475	111682082	ENSG00000091972	98.5492	0.00033215	0.0319138	2.76789	0.632681	1.93379	0.739483	2.29182	0.850935	0.813551	0.745202	1	1	1	0	1662.88	0.00657067	0.0780675	3.42725	0.963804	3.48948	1.17298	-0.53056	1.37922	3.4837	1.14731	1	1	0	1	CD200	CD200 molecule	-5.55219	0.975775	-1	-1.56445	0.678104	-1	-3.12323	0.936963	-1	0	1	0	1	0
chr3	112321881	112322335	ENSG00000091972	17.4999	0.00100236	0.0650261	1.17616	0.589086	1.08373	0.697713	-2.74415	1.26173	0.144039	0.712966	1	1	-1	0	1662.88	0.00657067	0.0780675	3.42725	0.963804	3.48948	1.17298	-0.53056	1.37922	3.4837	1.14731	1	1	0	1	CD200	CD200 molecule	-5.55219	0.975775	-1	-1.56445	0.678104	-1	-3.12323	0.936963	-1	0	0	0	0	0
chr3	112338199	112338693	ENSG00000091972	24.4332	0.000785256	0.0561798	1.97222	0.523788	0.732508	0.634013	0.256661	0.75603	0.794424	0.625769	1	0	0	0	1662.88	0.00657067	0.0780675	3.42725	0.963804	3.48948	1.17298	-0.53056	1.37922	3.4837	1.14731	1	1	0	1	CD200	CD200 molecule	-5.55219	0.975775	-1	-1.56445	0.678104	-1	-3.12323	0.936963	-1	0	0	0	0	0
chr3	112357957	112359111	ENSG00000091972	86.9675	0.00160569	0.0859039	1.57566	0.475214	1.70243	0.554659	0.790673	0.64934	0.364985	0.562094	1	1	0	0	1662.88	0.00657067	0.0780675	3.42725	0.963804	3.48948	1.17298	-0.53056	1.37922	3.4837	1.14731	1	1	0	1	CD200	CD200 molecule	-5.55219	0.975775	-1	-1.56445	0.678104	-1	-3.12323	0.936963	-1	0	0	0	0	0
chr3	112629505	112629901	ENSG00000091972	34.8905	0.00177437	0.0911775	1.44918	0.719831	-0.549586	0.859193	-0.933851	1.01139	-1.02141	0.862392	1	0	0	-1	1662.88	0.00657067	0.0780675	3.42725	0.963804	3.48948	1.17298	-0.53056	1.37922	3.4837	1.14731	1	1	0	1	CD200	CD200 molecule	-5.55219	0.975775	-1	-1.56445	0.678104	-1	-3.12323	0.936963	-1	0	0	0	0	0
chr10	28983910	28984829	ENSG00000095739	46.1431	0.000109012	0.0145303	-0.0072732	0.47796	-0.07019	0.571016	2.15125	0.632787	0.561196	0.559457	0	0	1	0	158.276	3.75515e-19	2.24158e-16	-2.4551	0.913817	-2.7713	1.12474	5.16893	1.28524	0.0728493	1.07728	-1	-1	1	0	BAMBI	BMP and activin membrane bound inhibitor	Not_significant	Not_significant	0	Not_significant	Not_significant	0	5.97577	1.70533	1	1	0	0	1	0
chr10	28991797	28992029	ENSG00000095739	10.7439	8.44176e-05	0.0119939	0.587137	0.492431	0.936642	0.60401	2.65099	0.621272	1.32663	0.577339	0	0	1	1	158.276	3.75515e-19	2.24158e-16	-2.4551	0.913817	-2.7713	1.12474	5.16893	1.28524	0.0728493	1.07728	-1	-1	1	0	BAMBI	BMP and activin membrane bound inhibitor	Not_significant	Not_significant	0	Not_significant	Not_significant	0	5.97577	1.70533	1	0	0	0	0	0
chr6	48986474	48987244	ENSG00000096006	38.9026	0.000140463	0.0175498	0.194559	0.379014	0.186259	0.457058	0.514826	0.524963	1.54718	0.436487	0	0	0	1	53.7715	2.2965e-06	0.000124441	-5.10383	1.12916	-5.04467	1.37932	-3.30363	1.60567	-3.36366	1.34065	-1	-1	-1	-1	CRISP3	cysteine rich secretory protein 3	-23.3461	4.40761	-1	Not_significant	Not_significant	0	-22.3792	5.64924	-1	0	1	0	0	0
chr6	49623134	49623737	ENSG00000096006	21.7473	0.00032178	0.0312088	1.14483	0.371258	1.55206	0.453665	1.0828	0.539106	1.99665	0.438143	1	1	1	1	53.7715	2.2965e-06	0.000124441	-5.10383	1.12916	-5.04467	1.37932	-3.30363	1.60567	-3.36366	1.34065	-1	-1	-1	-1	CRISP3	cysteine rich secretory protein 3	-23.3461	4.40761	-1	Not_significant	Not_significant	0	-22.3792	5.64924	-1	0	0	0	0	0
chr6	49977998	49978927	ENSG00000096006	28.265	2.90963e-05	0.00546112	0.623389	0.442164	1.35738	0.522204	1.32717	0.601701	2.27816	0.507795	0	1	1	1	53.7715	2.2965e-06	0.000124441	-5.10383	1.12916	-5.04467	1.37932	-3.30363	1.60567	-3.36366	1.34065	-1	-1	-1	-1	CRISP3	cysteine rich secretory protein 3	-23.3461	4.40761	-1	Not_significant	Not_significant	0	-22.3792	5.64924	-1	0	0	0	0	0
chr6	50265058	50265302	ENSG00000096006	9.10867	0.000110393	0.0146548	0.73115	0.56384	1.6349	0.685098	0.983461	0.828666	2.65504	0.651139	0	1	0	1	53.7715	2.2965e-06	0.000124441	-5.10383	1.12916	-5.04467	1.37932	-3.30363	1.60567	-3.36366	1.34065	-1	-1	-1	-1	CRISP3	cysteine rich secretory protein 3	-23.3461	4.40761	-1	Not_significant	Not_significant	0	-22.3792	5.64924	-1	0	0	0	0	0
chr6	50380477	50381382	ENSG00000096006	36.7641	0.000512673	0.0427331	0.20976	0.493412	0.850687	0.58134	1.09702	0.668341	1.98898	0.569146	0	0	1	1	53.7715	2.2965e-06	0.000124441	-5.10383	1.12916	-5.04467	1.37932	-3.30363	1.60567	-3.36366	1.34065	-1	-1	-1	-1	CRISP3	cysteine rich secretory protein 3	-23.3461	4.40761	-1	Not_significant	Not_significant	0	-22.3792	5.64924	-1	0	0	0	0	0
chr6	6799867	6800735	ENSG00000096696	56.5592	0.000140029	0.0175029	0.695029	0.352307	0.443535	0.425668	2.01326	0.468746	0.721558	0.418038	0	0	1	0	101.944	9.67484e-20	6.28186e-17	-3.91937	0.681208	-4.70155	0.857477	-1.79502	0.969141	0.52753	0.803325	-1	-1	-1	0	DSP	desmoplakin	-4.2823	1.27857	-1	Not_significant	Not_significant	0	-6.2958	1.85576	-1	1	0	0	1	1
chr6	6802897	6804342	ENSG00000096696	205.791	0.000150576	0.0184738	0.989774	0.493094	0.582596	0.576028	2.54822	0.661629	0.268272	0.576223	0	0	1	0	101.944	9.67484e-20	6.28186e-17	-3.91937	0.681208	-4.70155	0.857477	-1.79502	0.969141	0.52753	0.803325	-1	-1	-1	0	DSP	desmoplakin	-4.2823	1.27857	-1	Not_significant	Not_significant	0	-6.2958	1.85576	-1	0	1	0	1	1
chr6	7848260	7848616	ENSG00000096696	15.8533	3.54727e-07	0.000159163	0.162407	0.551711	-1.15505	0.736815	2.431	0.706952	-0.518358	0.680624	0	-1	1	0	101.944	9.67484e-20	6.28186e-17	-3.91937	0.681208	-4.70155	0.857477	-1.79502	0.969141	0.52753	0.803325	-1	-1	-1	0	DSP	desmoplakin	-4.2823	1.27857	-1	Not_significant	Not_significant	0	-6.2958	1.85576	-1	0	1	0	0	0
chr6	7897571	7899265	ENSG00000096696	299.962	0.00173836	0.0900876	1.49878	0.468525	1.54584	0.54537	1.42442	0.631038	0.214569	0.548405	1	1	1	0	101.944	9.67484e-20	6.28186e-17	-3.91937	0.681208	-4.70155	0.857477	-1.79502	0.969141	0.52753	0.803325	-1	-1	-1	0	DSP	desmoplakin	-4.2823	1.27857	-1	Not_significant	Not_significant	0	-6.2958	1.85576	-1	1	0	0	1	1
chr10	99711185	99711437	ENSG00000099194	8.49496	3.17777e-07	0.000145232	1.1634	0.496457	0.173386	0.70485	3.11295	0.607857	1.12505	0.60871	1	0	1	1	550.559	6.23761e-05	0.00217549	2.29367	0.873256	1.44613	1.06238	5.25197	1.24519	2.19322	1.03839	1	0	1	1	SCD	stearoyl-CoA desaturase	7.48518	0.535199	1	8.36257	0.535126	1	9.09123	0.673054	1	0	0	0	0	0
chr19	2490810	2491712	ENSG00000099800	215.911	0.00070546	0.0526488	1.22507	0.477477	0.558076	0.560019	2.25634	0.641042	0.308657	0.560233	1	0	1	0	728.03	0.00105903	0.0212783	1.54488	0.368335	0.764492	0.448447	0.862613	0.525786	1.3726	0.438238	1	0	0	0	TIMM13	translocase of inner mitochondrial membrane 13	2.68076	0.476112	1	2.85661	0.47588	1	2.9272	0.601281	1	1	0	1	0	1
chr22	36929455	36930744	ENSG00000100065	228.344	0.000747363	0.0545728	1.37738	0.637704	-0.802901	0.747045	0.370093	0.86081	-0.901747	0.746452	1	0	0	0	15.6257	3.19267e-06	0.000167482	-2.08914	0.724955	-3.83212	0.984929	0.717341	1.01333	-0.944084	0.866752	-1	-1	0	0	CARD10	caspase recruitment domain family member 10	Not_significant	Not_significant	0	Not_significant	Not_significant	0	-6.73116	2.50464	-1	1	0	0	1	0
chr22	36940565	36941129	ENSG00000100065	86.3645	9.31577e-05	0.0129247	1.87152	0.679522	-0.704046	0.810955	1.77598	0.914134	-0.505208	0.804853	1	0	1	0	15.6257	3.19267e-06	0.000167482	-2.08914	0.724955	-3.83212	0.984929	0.717341	1.01333	-0.944084	0.866752	-1	-1	0	0	CARD10	caspase recruitment domain family member 10	Not_significant	Not_significant	0	Not_significant	Not_significant	0	-6.73116	2.50464	-1	0	0	0	0	0
chr22	37158666	37158904	ENSG00000100065	15.8062	0.000247019	0.0260835	0.883157	0.488083	1.13515	0.595753	2.72356	0.636269	1.13932	0.587376	0	1	1	1	15.6257	3.19267e-06	0.000167482	-2.08914	0.724955	-3.83212	0.984929	0.717341	1.01333	-0.944084	0.866752	-1	-1	0	0	CARD10	caspase recruitment domain family member 10	Not_significant	Not_significant	0	Not_significant	Not_significant	0	-6.73116	2.50464	-1	0	0	0	0	0
chr22	26573244	26573468	ENSG00000100122	10.4943	0.00202805	0.0982858	-0.502951	0.451881	0.118118	0.55147	1.44516	0.570301	0.428539	0.525626	0	0	1	0	52.499	8.34117e-13	1.66868e-10	-2.13391	0.835953	-4.35398	1.09692	3.05629	1.18126	-1.49538	0.998626	-1	-1	1	0	CRYBB1	crystallin beta B1	Not_significant	Not_significant	0	5.40562	0.75281	1	-5.14492	1.72662	-1	0	0	0	0	0
chr22	26927897	26928182	ENSG00000100122	9.21722	1.89863e-07	9.54934e-05	-1.35838	0.420828	-0.814436	0.54024	0.150643	0.559354	0.724809	0.451501	-1	0	0	0	52.499	8.34117e-13	1.66868e-10	-2.13391	0.835953	-4.35398	1.09692	3.05629	1.18126	-1.49538	0.998626	-1	-1	1	0	CRYBB1	crystallin beta B1	Not_significant	Not_significant	0	5.40562	0.75281	1	-5.14492	1.72662	-1	0	0	0	0	0
chr22	35728719	35729320	ENSG00000100292	33.5415	6.78558e-05	0.0102432	-0.413958	0.423618	0.0289104	0.507093	1.68488	0.560429	-0.202849	0.506365	0	0	1	0	414.677	1.1169e-05	0.000506148	1.99547	0.604418	0.340265	0.736607	2.71394	0.860543	3.34846	0.717572	1	0	1	1	HMOX1	heme oxygenase 1	3.18755	0.587547	1	2.71645	0.587915	1	3.06787	0.741364	1	0	0	0	0	0
chr22	35728719	35729320	ENSG00000100297	33.5415	6.78558e-05	0.0102432	-0.413958	0.423618	0.0289104	0.507093	1.68488	0.560429	-0.202849	0.506365	0	0	1	0	1860.94	0.00815901	0.0890909	0.0333122	0.71426	0.191453	0.86969	1.53368	1.02125	2.05174	0.850462	0	0	1	1	MCM5	minichromosome maintenance complex component 5	2.46738	0.503481	1	2.38293	0.503454	1	2.68577	0.636594	1	0	0	0	0	0
chr22	37158666	37158904	ENSG00000100368	15.8062	0.000247019	0.0260835	0.883157	0.488083	1.13515	0.595753	2.72356	0.636269	1.13932	0.587376	0	1	1	1	6156.21	1.7243e-07	1.26119e-05	0.201258	0.690553	-4.63249	0.841955	-0.202661	0.987666	-1.71831	0.822569	0	-1	0	-1	CSF2RB	colony stimulating factor 2 receptor beta common subunit	Not_significant	Not_significant	0	Not_significant	Not_significant	0	-9.56284	1.84328	-1	0	0	0	0	0
chr14	91577942	91578346	ENSG00000100599	18.7975	0.000154362	0.018801	0.111228	0.316354	-0.0379409	0.407902	-3.15573	0.921439	-0.0319538	0.396633	0	0	-1	0	123.004	2.70239e-10	3.39035e-08	-3.96511	0.680544	-3.50461	0.830197	-1.77413	0.969867	-2.03997	0.808658	-1	-1	-1	-1	RIN3	Ras and Rab interactor 3	Not_significant	Not_significant	0	Not_significant	Not_significant	0	-4.78787	1.48565	-1	0	0	0	0	0
chr14	91745096	91745744	ENSG00000100599	13.8164	0.00021104	0.0235239	-0.467282	0.446294	0.0607703	0.540096	-0.728927	0.693194	1.23121	0.505108	0	0	0	1	123.004	2.70239e-10	3.39035e-08	-3.96511	0.680544	-3.50461	0.830197	-1.77413	0.969867	-2.03997	0.808658	-1	-1	-1	-1	RIN3	Ras and Rab interactor 3	Not_significant	Not_significant	0	Not_significant	Not_significant	0	-4.78787	1.48565	-1	0	0	0	0	0
chr14	92692230	92693293	ENSG00000100599	67.6436	0.000639878	0.0494726	-0.115073	0.379881	0.179734	0.450274	1.58244	0.507269	0.269341	0.44695	0	0	1	0	123.004	2.70239e-10	3.39035e-08	-3.96511	0.680544	-3.50461	0.830197	-1.77413	0.969867	-2.03997	0.808658	-1	-1	-1	-1	RIN3	Ras and Rab interactor 3	Not_significant	Not_significant	0	Not_significant	Not_significant	0	-4.78787	1.48565	-1	1	0	0	0	1
chr14	92728772	92729313	ENSG00000100599	29.6252	3.52394e-06	0.00105304	-0.0345861	0.435015	0.258775	0.521443	2.19054	0.569348	-0.118065	0.523493	0	0	1	0	123.004	2.70239e-10	3.39035e-08	-3.96511	0.680544	-3.50461	0.830197	-1.77413	0.969867	-2.03997	0.808658	-1	-1	-1	-1	RIN3	Ras and Rab interactor 3	Not_significant	Not_significant	0	Not_significant	Not_significant	0	-4.78787	1.48565	-1	0	0	0	0	1
chr14	69516953	69517824	ENSG00000100678	30.5736	8.61654e-05	0.0121862	-0.134301	0.239842	-0.792139	0.31961	-1.83919	0.468518	-0.238824	0.294155	0	0	-1	0	350.111	0.001363	0.0254283	2.20204	1.02832	-1.0291	1.25565	-1.97781	1.47875	2.87795	1.2238	1	0	-1	1	SLC8A3	solute carrier family 8 member A3	-4.79488	1.35458	-1	-3.22579	1.20326	-1	-5.7719	2.03676	-1	0	0	0	0	0
chr20	36181107	36181307	ENSG00000101353	7.90297	0.000617019	0.0484102	-0.0724346	0.453372	0.767698	0.557396	1.29186	0.603722	1.48348	0.515003	0	0	1	1	230.018	0.00166638	0.0294943	-0.904209	0.334702	-0.180907	0.407593	-1.554	0.48167	-0.494901	0.399263	0	0	-1	0	MROH8	maestro heat like repeat family member 8	-2.56616	0.672111	-1	-1.64725	0.659181	-1	-3.25039	0.877679	-1	0	0	0	0	0
chr20	36217359	36217857	ENSG00000101353	26.6919	0.000469332	0.0402453	0.0604643	0.349115	-0.0282856	0.438283	1.59171	0.463218	0.190842	0.424807	0	0	1	0	230.018	0.00166638	0.0294943	-0.904209	0.334702	-0.180907	0.407593	-1.554	0.48167	-0.494901	0.399263	0	0	-1	0	MROH8	maestro heat like repeat family member 8	-2.56616	0.672111	-1	-1.64725	0.659181	-1	-3.25039	0.877679	-1	0	0	0	0	0
chr18	76275978	76276454	ENSG00000101493	23.0098	3.33093e-05	0.00600743	0.0651919	0.395106	0.289532	0.487393	-0.945505	0.649983	1.50979	0.459529	0	0	0	1	351.168	4.36754e-30	1.01027e-26	-2.52897	0.602293	-2.79015	0.736968	-2.55228	0.864374	2.54842	0.7135	-1	-1	-1	1	ZNF516	zinc finger protein 516	-3.94901	0.901519	-1	3.52968	0.840851	1	3.34749	1.06319	1	1	1	0	1	1
chr18	76500064	76500265	ENSG00000101493	9.90523	0.000355932	0.0334558	-0.279033	0.631309	0.129599	0.771016	1.17201	0.838637	2.01932	0.709349	0	0	1	1	351.168	4.36754e-30	1.01027e-26	-2.52897	0.602293	-2.79015	0.736968	-2.55228	0.864374	2.54842	0.7135	-1	-1	-1	1	ZNF516	zinc finger protein 516	-3.94901	0.901519	-1	3.52968	0.840851	1	3.34749	1.06319	1	0	0	0	0	0
chr18	76803751	76804100	ENSG00000101493	50.8295	0.000924121	0.0618675	1.22161	0.431679	0.859769	0.510739	2.30802	0.57142	0.998604	0.506096	1	0	1	0	351.168	4.36754e-30	1.01027e-26	-2.52897	0.602293	-2.79015	0.736968	-2.55228	0.864374	2.54842	0.7135	-1	-1	-1	1	ZNF516	zinc finger protein 516	-3.94901	0.901519	-1	3.52968	0.840851	1	3.34749	1.06319	1	1	1	0	1	0
chr18	77065211	77065936	ENSG00000101493	49.5238	0.000246744	0.0260803	-0.369666	0.425761	0.0870151	0.501901	1.23324	0.565909	0.994987	0.491409	0	0	1	0	351.168	4.36754e-30	1.01027e-26	-2.52897	0.602293	-2.79015	0.736968	-2.55228	0.864374	2.54842	0.7135	-1	-1	-1	1	ZNF516	zinc finger protein 516	-3.94901	0.901519	-1	3.52968	0.840851	1	3.34749	1.06319	1	0	0	0	0	0
chr18	77108116	77108662	ENSG00000101493	21.3387	0.00145055	0.0808854	-0.275964	0.512036	0.54051	0.603835	1.87182	0.671947	0.248135	0.603965	0	0	1	0	351.168	4.36754e-30	1.01027e-26	-2.52897	0.602293	-2.79015	0.736968	-2.55228	0.864374	2.54842	0.7135	-1	-1	-1	1	ZNF516	zinc finger protein 516	-3.94901	0.901519	-1	3.52968	0.840851	1	3.34749	1.06319	1	0	1	1	0	0
chr18	77297904	77298179	ENSG00000101493	6.67367	0.000633935	0.0492401	-1.44117	0.424843	-0.637678	0.520383	-2.52928	0.943577	-0.460047	0.493801	-1	0	-1	0	351.168	4.36754e-30	1.01027e-26	-2.52897	0.602293	-2.79015	0.736968	-2.55228	0.864374	2.54842	0.7135	-1	-1	-1	1	ZNF516	zinc finger protein 516	-3.94901	0.901519	-1	3.52968	0.840851	1	3.34749	1.06319	1	0	0	0	0	0
chr18	47970579	47971631	ENSG00000101665	75.6365	0.000458751	0.0396227	1.40679	0.436871	0.0887412	0.521066	-0.0804788	0.609612	1.02012	0.511013	1	0	0	1	1274.78	0.0060791	0.0740822	1.65806	0.677325	1.56107	0.824573	3.17276	0.967941	0.344288	0.80685	1	1	1	0	SMAD7	SMAD family member 7	Not_significant	Not_significant	0	2.15175	0.74023	1	2.58462	0.935907	1	0	0	0	0	0
chr18	48222062	48222912	ENSG00000101665	82.6868	0.000976561	0.0640785	0.977655	0.555906	-0.591633	0.664725	2.11534	0.745704	1.27616	0.647511	0	0	1	1	1274.78	0.0060791	0.0740822	1.65806	0.677325	1.56107	0.824573	3.17276	0.967941	0.344288	0.80685	1	1	1	0	SMAD7	SMAD family member 7	Not_significant	Not_significant	0	2.15175	0.74023	1	2.58462	0.935907	1	1	1	0	0	0
chr18	48711979	48712248	ENSG00000101665	18.9754	0.000298864	0.0296292	0.388645	0.583965	-0.19044	0.716855	2.5294	0.763419	0.118992	0.698187	0	0	1	0	1274.78	0.0060791	0.0740822	1.65806	0.677325	1.56107	0.824573	3.17276	0.967941	0.344288	0.80685	1	1	1	0	SMAD7	SMAD family member 7	Not_significant	Not_significant	0	2.15175	0.74023	1	2.58462	0.935907	1	0	0	0	0	0
chr18	48767265	48767664	ENSG00000101665	32.3222	4.18706e-06	0.00120721	0.455257	0.466416	1.76756	0.541541	2.13253	0.614546	0.0190954	0.565378	0	1	1	0	1274.78	0.0060791	0.0740822	1.65806	0.677325	1.56107	0.824573	3.17276	0.967941	0.344288	0.80685	1	1	1	0	SMAD7	SMAD family member 7	Not_significant	Not_significant	0	2.15175	0.74023	1	2.58462	0.935907	1	0	0	0	0	0
chr18	48775570	48777892	ENSG00000101665	231.467	0.00147353	0.0817906	0.438912	0.363501	0.149689	0.425754	1.60999	0.488318	-0.0383939	0.425535	0	0	1	0	1274.78	0.0060791	0.0740822	1.65806	0.677325	1.56107	0.824573	3.17276	0.967941	0.344288	0.80685	1	1	1	0	SMAD7	SMAD family member 7	Not_significant	Not_significant	0	2.15175	0.74023	1	2.58462	0.935907	1	1	0	1	1	0
chr18	48781190	48781797	ENSG00000101665	71.8452	0.00117966	0.0718978	0.793111	0.498175	0.777189	0.585113	2.53849	0.664417	0.92042	0.58218	0	0	1	0	1274.78	0.0060791	0.0740822	1.65806	0.677325	1.56107	0.824573	3.17276	0.967941	0.344288	0.80685	1	1	1	0	SMAD7	SMAD family member 7	Not_significant	Not_significant	0	2.15175	0.74023	1	2.58462	0.935907	1	0	0	0	0	0
chr18	48866336	48866715	ENSG00000101665	31.8673	2.95724e-07	0.000137711	0.0880821	0.602551	0.199517	0.717675	3.30386	0.791608	-0.29659	0.722244	0	0	1	0	1274.78	0.0060791	0.0740822	1.65806	0.677325	1.56107	0.824573	3.17276	0.967941	0.344288	0.80685	1	1	1	0	SMAD7	SMAD family member 7	Not_significant	Not_significant	0	2.15175	0.74023	1	2.58462	0.935907	1	1	0	0	0	0
chr18	48917460	48917815	ENSG00000101665	28.4886	4.55575e-07	0.000196938	-0.15406	0.370195	-0.565761	0.470184	1.82356	0.48491	-0.137877	0.449559	0	0	1	0	1274.78	0.0060791	0.0740822	1.65806	0.677325	1.56107	0.824573	3.17276	0.967941	0.344288	0.80685	1	1	1	0	SMAD7	SMAD family member 7	Not_significant	Not_significant	0	2.15175	0.74023	1	2.58462	0.935907	1	0	0	0	0	0
chr18	48946320	48946687	ENSG00000101665	35.5317	0.00192065	0.0954789	2.17685	0.637716	0.997837	0.754026	1.05975	0.870417	0.0314898	0.766663	1	0	1	0	1274.78	0.0060791	0.0740822	1.65806	0.677325	1.56107	0.824573	3.17276	0.967941	0.344288	0.80685	1	1	1	0	SMAD7	SMAD family member 7	Not_significant	Not_significant	0	2.15175	0.74023	1	2.58462	0.935907	1	0	0	0	0	0
chr18	48974318	48976626	ENSG00000101665	528.229	0.00142722	0.0802083	1.12946	0.396265	0.745785	0.461682	1.81916	0.533013	0.271949	0.462077	1	0	1	0	1274.78	0.0060791	0.0740822	1.65806	0.677325	1.56107	0.824573	3.17276	0.967941	0.344288	0.80685	1	1	1	0	SMAD7	SMAD family member 7	Not_significant	Not_significant	0	2.15175	0.74023	1	2.58462	0.935907	1	1	1	1	1	1
chr18	48996021	48997012	ENSG00000101665	37.4325	7.22284e-05	0.010673	-0.0128083	0.413977	-0.726728	0.508864	1.66575	0.549156	-0.325617	0.494954	0	0	1	0	1274.78	0.0060791	0.0740822	1.65806	0.677325	1.56107	0.824573	3.17276	0.967941	0.344288	0.80685	1	1	1	0	SMAD7	SMAD family member 7	Not_significant	Not_significant	0	2.15175	0.74023	1	2.58462	0.935907	1	0	0	0	0	0
chr18	49206410	49207026	ENSG00000101665	38.1801	0.00184869	0.0933755	1.56268	0.39036	0.804717	0.47158	1.07216	0.540686	0.777648	0.467245	1	0	1	0	1274.78	0.0060791	0.0740822	1.65806	0.677325	1.56107	0.824573	3.17276	0.967941	0.344288	0.80685	1	1	1	0	SMAD7	SMAD family member 7	Not_significant	Not_significant	0	2.15175	0.74023	1	2.58462	0.935907	1	0	0	1	0	0
chr18	49841883	49842178	ENSG00000101665	15.0364	6.73766e-09	5.02327e-06	0.129508	0.706292	1.03268	0.811939	3.9296	0.876453	-0.19131	0.845069	0	1	1	0	1274.78	0.0060791	0.0740822	1.65806	0.677325	1.56107	0.824573	3.17276	0.967941	0.344288	0.80685	1	1	1	0	SMAD7	SMAD family member 7	Not_significant	Not_significant	0	2.15175	0.74023	1	2.58462	0.935907	1	0	0	0	0	0
chr18	49843892	49844563	ENSG00000101665	54.2175	1.51619e-13	3.60998e-10	0.1284	0.373673	-0.118046	0.451078	2.72546	0.489231	0.100261	0.443398	0	0	1	0	1274.78	0.0060791	0.0740822	1.65806	0.677325	1.56107	0.824573	3.17276	0.967941	0.344288	0.80685	1	1	1	0	SMAD7	SMAD family member 7	Not_significant	Not_significant	0	2.15175	0.74023	1	2.58462	0.935907	1	0	1	0	1	0
chr18	49865290	49865896	ENSG00000101665	70.0778	2.98082e-06	0.000928814	0.244043	0.590207	-0.0497426	0.696074	3.28389	0.786393	0.0494466	0.692744	0	0	1	0	1274.78	0.0060791	0.0740822	1.65806	0.677325	1.56107	0.824573	3.17276	0.967941	0.344288	0.80685	1	1	1	0	SMAD7	SMAD family member 7	Not_significant	Not_significant	0	2.15175	0.74023	1	2.58462	0.935907	1	0	1	0	0	1
chr18	21911029	21911253	ENSG00000101752	8.45155	0.000747692	0.0545728	0.858339	0.453327	0.461009	0.575017	-3.3345	1.52506	0.208599	0.570598	0	0	-1	0	5748.99	0.00113938	0.0223468	0.686849	0.399914	0.237556	0.48698	2.02241	0.571806	0.897335	0.476264	0	0	1	0	MIB1	mindbomb E3 ubiquitin protein ligase 1	Not_significant	Not_significant	0	2.70423	0.696217	1	2.96986	0.880599	1	0	0	0	0	0
chr18	22190836	22191078	ENSG00000101752	10.2224	1.56898e-06	0.000550146	0.698384	0.597088	-0.348061	0.806127	1.48002	0.801957	2.65005	0.675001	0	0	1	1	5748.99	0.00113938	0.0223468	0.686849	0.399914	0.237556	0.48698	2.02241	0.571806	0.897335	0.476264	0	0	1	0	MIB1	mindbomb E3 ubiquitin protein ligase 1	Not_significant	Not_significant	0	2.70423	0.696217	1	2.96986	0.880599	1	1	0	0	0	0
chr15	49235443	49236136	ENSG00000104043	91.0281	0.00114228	0.0706714	2.51085	0.59291	1.28444	0.694838	1.06777	0.805226	1.07711	0.694359	1	1	1	1	59.0289	2.17696e-07	1.5524e-05	-3.20672	0.721409	-4.23011	0.890171	-2.39504	1.0313	-2.90695	0.863824	-1	-1	-1	-1	ATP8B4	ATPase phospholipid transporting 8B4 (putative)	-4.53549	1.25496	-1	-4.01686	1.22579	-1	-7.11552	2.07718	-1	0	0	1	1	0
chr15	49253206	49253493	ENSG00000104043	16.3089	0.000110828	0.0146993	2.20534	0.78873	-2.2309	1.226	1.87608	1.06255	1.1429	0.939275	1	-1	1	1	59.0289	2.17696e-07	1.5524e-05	-3.20672	0.721409	-4.23011	0.890171	-2.39504	1.0313	-2.90695	0.863824	-1	-1	-1	-1	ATP8B4	ATPase phospholipid transporting 8B4 (putative)	-4.53549	1.25496	-1	-4.01686	1.22579	-1	-7.11552	2.07718	-1	0	0	0	0	0
chr15	49332054	49332354	ENSG00000104043	13.1482	0.000228554	0.024872	1.23212	0.36207	0.569322	0.472644	-0.223309	0.628884	0.113902	0.477478	1	0	0	0	59.0289	2.17696e-07	1.5524e-05	-3.20672	0.721409	-4.23011	0.890171	-2.39504	1.0313	-2.90695	0.863824	-1	-1	-1	-1	ATP8B4	ATPase phospholipid transporting 8B4 (putative)	-4.53549	1.25496	-1	-4.01686	1.22579	-1	-7.11552	2.07718	-1	0	0	0	0	0
chr15	49438866	49440299	ENSG00000104043	97.9146	0.00157351	0.0849134	1.79731	0.474974	0.854914	0.561403	1.05232	0.647957	1.87251	0.553832	1	0	1	1	59.0289	2.17696e-07	1.5524e-05	-3.20672	0.721409	-4.23011	0.890171	-2.39504	1.0313	-2.90695	0.863824	-1	-1	-1	-1	ATP8B4	ATPase phospholipid transporting 8B4 (putative)	-4.53549	1.25496	-1	-4.01686	1.22579	-1	-7.11552	2.07718	-1	1	0	0	0	0
chr15	50134597	50135573	ENSG00000104043	36.7132	0.000590612	0.0469749	1.26521	0.401484	0.930291	0.483831	-0.231557	0.605063	1.59985	0.470456	1	0	0	1	59.0289	2.17696e-07	1.5524e-05	-3.20672	0.721409	-4.23011	0.890171	-2.39504	1.0313	-2.90695	0.863824	-1	-1	-1	-1	ATP8B4	ATPase phospholipid transporting 8B4 (putative)	-4.53549	1.25496	-1	-4.01686	1.22579	-1	-7.11552	2.07718	-1	0	0	0	0	0
chr15	50143694	50144510	ENSG00000104043	20.8233	0.000828751	0.0578848	0.753756	0.348	1.10732	0.420965	-0.494474	0.570928	-0.0795247	0.444967	0	1	0	0	59.0289	2.17696e-07	1.5524e-05	-3.20672	0.721409	-4.23011	0.890171	-2.39504	1.0313	-2.90695	0.863824	-1	-1	-1	-1	ATP8B4	ATPase phospholipid transporting 8B4 (putative)	-4.53549	1.25496	-1	-4.01686	1.22579	-1	-7.11552	2.07718	-1	0	0	0	0	0
chr15	50493545	50493811	ENSG00000104043	9.15672	0.00153083	0.0835878	1.78534	0.460398	1.96607	0.577023	1.15654	0.718723	1.66521	0.574945	1	1	1	1	59.0289	2.17696e-07	1.5524e-05	-3.20672	0.721409	-4.23011	0.890171	-2.39504	1.0313	-2.90695	0.863824	-1	-1	-1	-1	ATP8B4	ATPase phospholipid transporting 8B4 (putative)	-4.53549	1.25496	-1	-4.01686	1.22579	-1	-7.11552	2.07718	-1	0	0	0	0	0
chr15	50808691	50808905	ENSG00000104043	5.79293	0.000838876	0.0583232	0.926171	0.495708	-1.30042	0.844735	-1.69802	1.17217	0.355013	0.629844	0	-1	-1	0	59.0289	2.17696e-07	1.5524e-05	-3.20672	0.721409	-4.23011	0.890171	-2.39504	1.0313	-2.90695	0.863824	-1	-1	-1	-1	ATP8B4	ATPase phospholipid transporting 8B4 (putative)	-4.53549	1.25496	-1	-4.01686	1.22579	-1	-7.11552	2.07718	-1	0	0	0	0	0
chr15	51864478	51864878	ENSG00000104093	13.3008	2.15877e-05	0.00435647	2.06784	0.460128	0.697328	0.607132	1.07644	0.679874	1.35344	0.562063	1	0	1	1	1011.28	0.0055947	0.0699054	2.03068	0.701358	0.263607	0.853971	0.07616	1.00283	1.8566	0.835031	1	0	0	1	DMXL2	Dmx like 2	5.47396	0.627152	1	2.25404	0.628045	1	2.72116	0.79357	1	0	0	0	0	0
chr15	52261163	52263476	ENSG00000104093	469.699	0.00159785	0.0856403	1.76449	0.510274	0.922016	0.594266	1.14535	0.687743	0.0119526	0.595516	1	0	1	0	1011.28	0.0055947	0.0699054	2.03068	0.701358	0.263607	0.853971	0.07616	1.00283	1.8566	0.835031	1	0	0	1	DMXL2	Dmx like 2	5.47396	0.627152	1	2.25404	0.628045	1	2.72116	0.79357	1	1	1	1	1	1
chr15	52328856	52330327	ENSG00000104093	52.5665	1.44924e-05	0.00320023	1.92549	0.49016	0.732171	0.587313	1.23949	0.6709	-0.130524	0.598696	1	0	1	0	1011.28	0.0055947	0.0699054	2.03068	0.701358	0.263607	0.853971	0.07616	1.00283	1.8566	0.835031	1	0	0	1	DMXL2	Dmx like 2	5.47396	0.627152	1	2.25404	0.628045	1	2.72116	0.79357	1	0	0	0	0	0
chr15	52331338	52332144	ENSG00000104093	116.67	4.27968e-05	0.00729066	2.72577	0.6085	1.28395	0.713881	2.50337	0.817227	0.569544	0.717447	1	1	1	0	1011.28	0.0055947	0.0699054	2.03068	0.701358	0.263607	0.853971	0.07616	1.00283	1.8566	0.835031	1	0	0	1	DMXL2	Dmx like 2	5.47396	0.627152	1	2.25404	0.628045	1	2.72116	0.79357	1	1	1	0	1	0
chr15	52336737	52337826	ENSG00000104093	49.8967	1.81508e-05	0.00381409	2.39677	0.503899	1.46608	0.595471	0.759827	0.702806	0.794012	0.600526	1	1	0	0	1011.28	0.0055947	0.0699054	2.03068	0.701358	0.263607	0.853971	0.07616	1.00283	1.8566	0.835031	1	0	0	1	DMXL2	Dmx like 2	5.47396	0.627152	1	2.25404	0.628045	1	2.72116	0.79357	1	0	0	0	1	0
chr8	74965808	74966053	ENSG00000104369	10.5618	3.13477e-07	0.000143935	1.29256	0.55087	1.45383	0.67567	2.43601	0.71452	3.13012	0.618118	1	1	1	1	9.40845	9.74283e-08	7.54356e-06	-0.533744	1.16811	-2.1916	1.52883	-0.958855	1.65763	3.73164	1.32801	0	-1	0	1	JPH1	junctophilin 1	Not_significant	Not_significant	0	5.61064	1.93292	1	6.48844	2.42379	1	0	0	0	1	0
chr8	75149051	75149419	ENSG00000104369	18.0306	0.000233865	0.0252728	1.90248	0.569394	2.51524	0.670804	2.90236	0.748438	2.82595	0.66141	1	1	1	1	9.40845	9.74283e-08	7.54356e-06	-0.533744	1.16811	-2.1916	1.52883	-0.958855	1.65763	3.73164	1.32801	0	-1	0	1	JPH1	junctophilin 1	Not_significant	Not_significant	0	5.61064	1.93292	1	6.48844	2.42379	1	0	0	0	0	0
chr19	7409992	7410382	ENSG00000104921	33.6321	0.00179553	0.0917618	1.4755	0.578717	0.29882	0.698521	1.19555	0.7888	-0.74916	0.719435	1	0	1	0	505.375	3.89451e-09	4.09477e-07	-3.18453	1.06004	1.81517	1.2896	-7.00898	1.5931	0.398793	1.26144	-1	1	-1	0	FCER2	Fc fragment of IgE receptor II	-5.93916	0.767743	-1	-8.6871	1.21747	-1	-8.16506	1.63093	-1	0	1	0	1	0
chr19	8311408	8312119	ENSG00000104921	43.7919	3.35913e-05	0.00604352	0.342167	0.399974	0.0542571	0.489699	2.11026	0.531736	0.401545	0.4784	0	0	1	0	505.375	3.89451e-09	4.09477e-07	-3.18453	1.06004	1.81517	1.2896	-7.00898	1.5931	0.398793	1.26144	-1	1	-1	0	FCER2	Fc fragment of IgE receptor II	-5.93916	0.767743	-1	-8.6871	1.21747	-1	-8.16506	1.63093	-1	0	0	0	0	0
chr19	10617191	10617870	ENSG00000105088	29.4834	0.00167141	0.0881341	0.61586	0.311737	-0.168428	0.402118	0.33854	0.449703	1.08275	0.365347	0	0	0	1	35.7342	0.00282462	0.0432124	0.585717	0.467531	0.578129	0.562918	0.381835	0.656723	1.79798	0.5438	0	0	0	1	OLFM2	olfactomedin 2	1.86534	0.638202	1	Not_significant	Not_significant	0	1.85754	0.801389	1	0	0	0	0	0
chr19	40875465	40875782	ENSG00000105369	21.3954	1.44843e-05	0.00320023	0.641189	0.504506	-1.0975	0.661033	-0.72331	0.78732	1.52964	0.582404	0	-1	0	1	4268.97	0.00356007	0.0511529	-1.57764	1.05972	0.862749	1.29039	-5.02225	1.51736	-1.87946	1.26222	-1	0	-1	-1	CD79A	CD79a molecule	-4.43062	1.17308	-1	-7.43467	1.1872	-1	-8.99159	1.56616	-1	0	0	0	0	0
chr19	41610532	41610895	ENSG00000105369	11.8718	0.00185205	0.0934122	1.41594	0.488595	-0.464869	0.704043	0.795392	0.728928	0.784592	0.609273	1	0	0	0	4268.97	0.00356007	0.0511529	-1.57764	1.05972	0.862749	1.29039	-5.02225	1.51736	-1.87946	1.26222	-1	0	-1	-1	CD79A	CD79a molecule	-4.43062	1.17308	-1	-7.43467	1.1872	-1	-8.99159	1.56616	-1	0	0	0	0	0
chr19	42558512	42558712	ENSG00000105369	6.06226	0.00178546	0.0915179	1.14424	0.617189	0.0692736	0.884839	2.82705	0.797783	1.02577	0.77447	1	0	1	1	4268.97	0.00356007	0.0511529	-1.57764	1.05972	0.862749	1.29039	-5.02225	1.51736	-1.87946	1.26222	-1	0	-1	-1	CD79A	CD79a molecule	-4.43062	1.17308	-1	-7.43467	1.1872	-1	-8.99159	1.56616	-1	0	0	0	0	0
chr19	49264254	49264649	ENSG00000105464	18.7687	0.000672281	0.0511159	1.31262	0.790542	0.926629	0.953134	3.35207	1.04069	-0.568661	1.00354	1	0	1	0	122.535	0.00154712	0.027782	-0.983412	0.607939	-2.77865	0.749127	-2.20008	0.874065	-1.80674	0.728161	0	-1	-1	-1	GRIN2D	glutamate ionotropic receptor NMDA type subunit 2D	Not_significant	Not_significant	0	Not_significant	Not_significant	0	-2.84222	0.916421	-1	0	0	0	1	0
chr19	19207992	19208527	ENSG00000105717	33.5613	0.00175578	0.090598	0.15407	0.275875	-0.453636	0.356753	-1.21951	0.465149	0.367328	0.330586	0	0	-1	0	248.259	6.3105e-08	5.13301e-06	-2.12674	0.990638	2.36965	1.20448	-4.21953	1.43717	-2.22428	1.18183	-1	1	-1	-1	PBX4	PBX homeobox 4	Not_significant	Not_significant	0	-2.62064	1.13925	-1	-7.14393	2.02303	-1	0	0	0	0	0
chr19	20051753	20052855	ENSG00000105717	71.2934	3.05625e-05	0.00567855	-0.592267	0.399195	-0.254155	0.469831	-0.538583	0.549844	1.00198	0.460705	0	0	0	1	248.259	6.3105e-08	5.13301e-06	-2.12674	0.990638	2.36965	1.20448	-4.21953	1.43717	-2.22428	1.18183	-1	1	-1	-1	PBX4	PBX homeobox 4	Not_significant	Not_significant	0	-2.62064	1.13925	-1	-7.14393	2.02303	-1	1	0	1	1	0
chr7	92075803	92076003	ENSG00000105810	10.1583	0.00190527	0.0950022	1.33497	0.582657	1.33037	0.711336	2.68236	0.760535	0.414155	0.739868	1	1	1	0	4374.88	0.00131988	0.0249611	0.664329	0.866256	-2.30124	1.05531	2.03817	1.23886	1.75258	1.03168	0	-1	1	1	CDK6	cyclin dependent kinase 6	Not_significant	Not_significant	0	3.15123	0.921464	1	3.31311	1.16552	1	0	0	0	0	0
chr7	92584814	92585161	ENSG00000105810	18.8119	3.90224e-05	0.00678099	1.68576	0.394241	0.799578	0.500931	-0.18356	0.688463	1.16625	0.47932	1	0	0	1	4374.88	0.00131988	0.0249611	0.664329	0.866256	-2.30124	1.05531	2.03817	1.23886	1.75258	1.03168	0	-1	1	1	CDK6	cyclin dependent kinase 6	Not_significant	Not_significant	0	3.15123	0.921464	1	3.31311	1.16552	1	0	0	0	0	0
chr7	92695508	92696245	ENSG00000105810	32.387	0.00148016	0.081979	0.91098	0.470657	1.77928	0.553165	1.32801	0.640332	0.0613796	0.577008	0	1	1	0	4374.88	0.00131988	0.0249611	0.664329	0.866256	-2.30124	1.05531	2.03817	1.23886	1.75258	1.03168	0	-1	1	1	CDK6	cyclin dependent kinase 6	Not_significant	Not_significant	0	3.15123	0.921464	1	3.31311	1.16552	1	0	0	0	0	0
chr7	93414556	93414974	ENSG00000105810	25.9395	0.000222538	0.0244335	1.96448	0.653625	0.778978	0.791636	-0.41691	1.01232	2.61499	0.759162	1	0	0	1	4374.88	0.00131988	0.0249611	0.664329	0.866256	-2.30124	1.05531	2.03817	1.23886	1.75258	1.03168	0	-1	1	1	CDK6	cyclin dependent kinase 6	Not_significant	Not_significant	0	3.15123	0.921464	1	3.31311	1.16552	1	0	0	0	0	0
chr7	93550737	93551405	ENSG00000105810	35.3272	0.000387147	0.0354148	2.35082	0.5656	2.22575	0.665639	0.575978	0.811637	2.41736	0.661138	1	1	0	1	4374.88	0.00131988	0.0249611	0.664329	0.866256	-2.30124	1.05531	2.03817	1.23886	1.75258	1.03168	0	-1	1	1	CDK6	cyclin dependent kinase 6	Not_significant	Not_significant	0	3.15123	0.921464	1	3.31311	1.16552	1	0	0	0	0	0
chr7	21763855	21765718	ENSG00000105889	122.838	0.00138666	0.0788752	2.63581	0.629726	1.52746	0.73606	0.609636	0.859253	1.98476	0.733562	1	1	0	1	112.141	0.00090044	0.0187446	3.78657	1.242	0.0266678	1.513	0.328075	1.76746	4.79847	1.46741	1	0	0	1	STEAP1B	STEAP family member 1B	6.11256	1.56795	1	4.92827	1.5694	1	5.32017	1.96957	1	0	1	0	1	0
chr7	21897789	21899318	ENSG00000105889	310.318	0.00176869	0.0909793	3.06859	0.653445	2.13556	0.760227	1.86288	0.880152	2.22252	0.759796	1	1	1	1	112.141	0.00090044	0.0187446	3.78657	1.242	0.0266678	1.513	0.328075	1.76746	4.79847	1.46741	1	0	0	1	STEAP1B	STEAP family member 1B	6.11256	1.56795	1	4.92827	1.5694	1	5.32017	1.96957	1	0	1	0	1	0
chr7	22096672	22097716	ENSG00000105889	63.5076	0.000119207	0.0154973	2.12171	0.497641	1.35365	0.583569	1.94495	0.668549	0.564502	0.588031	1	1	1	0	112.141	0.00090044	0.0187446	3.78657	1.242	0.0266678	1.513	0.328075	1.76746	4.79847	1.46741	1	0	0	1	STEAP1B	STEAP family member 1B	6.11256	1.56795	1	4.92827	1.5694	1	5.32017	1.96957	1	1	0	0	1	0
chr7	22677452	22678044	ENSG00000105889	45.9088	0.0014667	0.0815488	2.28432	0.665458	0.733366	0.787592	-0.586411	0.966205	1.09279	0.780664	1	0	0	1	112.141	0.00090044	0.0187446	3.78657	1.242	0.0266678	1.513	0.328075	1.76746	4.79847	1.46741	1	0	0	1	STEAP1B	STEAP family member 1B	6.11256	1.56795	1	4.92827	1.5694	1	5.32017	1.96957	1	0	0	0	1	0
chr7	142152061	142154614	ENSG00000106123	93.2549	0.000161891	0.0194531	1.10894	0.361766	0.462817	0.429553	-0.439549	0.516667	1.29869	0.422525	1	0	0	1	61.608	1.13708e-15	3.72418e-13	-5.02196	0.819891	-4.38068	1.01199	-3.39608	1.16681	-0.256625	0.963677	-1	-1	-1	0	EPHB6	EPH receptor B6	-3.34798	0.584546	-1	-6.23538	0.841263	-1	-3.8969	0.804412	-1	1	1	0	1	0
chr7	142177805	142178273	ENSG00000106123	15.3047	3.2781e-05	0.00594119	1.08971	0.56437	-0.408612	0.719229	-2.03662	1.10416	1.75324	0.651784	1	0	-1	1	61.608	1.13708e-15	3.72418e-13	-5.02196	0.819891	-4.38068	1.01199	-3.39608	1.16681	-0.256625	0.963677	-1	-1	-1	0	EPHB6	EPH receptor B6	-3.34798	0.584546	-1	-6.23538	0.841263	-1	-3.8969	0.804412	-1	1	0	0	0	0
chr7	150421048	150421495	ENSG00000106565	90.087	0.0013094	0.0765468	1.7529	0.523208	1.35331	0.614777	2.41422	0.701248	0.597936	0.619239	1	1	1	0	42.6939	9.34442e-07	5.66018e-05	-2.15725	0.786042	-3.5008	0.984759	-2.76106	1.13421	0.606145	0.931991	-1	-1	-1	0	TMEM176B	transmembrane protein 176B	-5.6673	1.66974	-1	-7.12477	1.86053	-1	-8.14141	2.63711	-1	1	1	1	1	1
chr7	150478206	150478795	ENSG00000106565	12.8462	0.0019064	0.0950424	-0.166074	0.36042	-0.397469	0.467641	-1.29612	0.633703	-1.68099	0.522532	0	0	-1	-1	42.6939	9.34442e-07	5.66018e-05	-2.15725	0.786042	-3.5008	0.984759	-2.76106	1.13421	0.606145	0.931991	-1	-1	-1	0	TMEM176B	transmembrane protein 176B	-5.6673	1.66974	-1	-7.12477	1.86053	-1	-8.14141	2.63711	-1	0	0	0	0	0
chr7	44555476	44556276	ENSG00000106624	20.8582	4.46393e-05	0.00754391	1.47748	0.345687	0.651054	0.441659	0.274318	0.542424	0.714963	0.428682	1	0	0	0	539.453	1.3414e-25	1.60146e-22	-3.69606	0.455941	-4.61389	0.559076	-1.35257	0.651296	-3.56587	0.544294	-1	-1	0	-1	AEBP1	AE binding protein 1	-3.79485	0.81399	-1	-4.30459	0.815365	-1	-3.86407	1.03169	-1	0	0	0	0	0
chr7	44724005	44724361	ENSG00000106624	12.3279	0.00200691	0.097904	1.24545	0.42442	-0.103828	0.575381	0.707666	0.614569	0.140184	0.541435	1	0	0	0	539.453	1.3414e-25	1.60146e-22	-3.69606	0.455941	-4.61389	0.559076	-1.35257	0.651296	-3.56587	0.544294	-1	-1	0	-1	AEBP1	AE binding protein 1	-3.79485	0.81399	-1	-4.30459	0.815365	-1	-3.86407	1.03169	-1	0	0	0	0	0
chr7	44853510	44853710	ENSG00000106624	10.9882	0.00108327	0.0682214	1.30817	0.582927	0.822622	0.724662	2.83995	0.747265	0.810138	0.710343	1	0	1	0	539.453	1.3414e-25	1.60146e-22	-3.69606	0.455941	-4.61389	0.559076	-1.35257	0.651296	-3.56587	0.544294	-1	-1	0	-1	AEBP1	AE binding protein 1	-3.79485	0.81399	-1	-4.30459	0.815365	-1	-3.86407	1.03169	-1	0	0	0	0	0
chr9	114451533	114453159	ENSG00000106952	284.467	9.65652e-05	0.0132789	2.04454	0.495348	1.06025	0.578458	2.60122	0.664962	0.869322	0.578366	1	1	1	0	298.834	0.00596658	0.0731687	1.10051	0.939273	3.42919	1.14161	3.07852	1.33952	0.873481	1.11735	0	1	1	0	TNFSF8	TNF superfamily member 8	-7.77816	1.97075	-1	Not_significant	Not_significant	0	-6.82865	2.25598	-1	1	1	1	1	1
chr9	115616056	115617120	ENSG00000106952	20.1854	2.57505e-05	0.0049918	0.728565	0.383112	-0.641063	0.511306	1.57589	0.508559	-0.195272	0.478069	0	0	1	0	298.834	0.00596658	0.0731687	1.10051	0.939273	3.42919	1.14161	3.07852	1.33952	0.873481	1.11735	0	1	1	0	TNFSF8	TNF superfamily member 8	-7.77816	1.97075	-1	Not_significant	Not_significant	0	-6.82865	2.25598	-1	0	0	0	0	0
chr9	130668241	130668468	ENSG00000107130	16.2088	0.000389342	0.0355658	0.180125	0.301129	-1.5144	0.470142	0.0520105	0.445904	-0.40865	0.384251	0	-1	0	0	5.02973	0.00146846	0.0267723	-1.30151	0.945231	-4.78195	1.49846	-1.45189	1.37495	0.788225	1.09273	0	-1	0	0	NCS1	neuronal calcium sensor 1	Not_significant	Not_significant	0	Not_significant	Not_significant	0	7.54459	1.56026	1	0	0	0	0	0
chr9	131262641	131263137	ENSG00000107263	64.683	5.02889e-05	0.00821194	1.17461	0.493325	0.0605767	0.584653	1.10218	0.665149	-1.02842	0.598448	1	0	1	-1	16100.7	0.00297472	0.044772	-0.692709	0.605898	-1.37673	0.737819	0.113325	0.866583	-2.64009	0.721701	0	0	0	-1	RAPGEF1	Rap guanine nucleotide exchange factor 1	-1.78642	0.345865	-1	-2.11238	0.345894	-1	-3.54014	0.438783	-1	0	0	1	0	0
chr9	131629972	131630876	ENSG00000107263	212.503	7.11365e-05	0.0105736	1.40682	0.798406	-1.23257	0.933958	0.514625	1.07532	-2.22886	0.939225	1	-1	0	-1	16100.7	0.00297472	0.044772	-0.692709	0.605898	-1.37673	0.737819	0.113325	0.866583	-2.64009	0.721701	0	0	0	-1	RAPGEF1	Rap guanine nucleotide exchange factor 1	-1.78642	0.345865	-1	-2.11238	0.345894	-1	-3.54014	0.438783	-1	0	0	0	0	0
chr9	131719263	131720743	ENSG00000107263	132.333	0.000688697	0.0518566	0.949506	0.635576	-0.422899	0.744141	0.519542	0.857282	-1.81699	0.754015	0	0	0	-1	16100.7	0.00297472	0.044772	-0.692709	0.605898	-1.37673	0.737819	0.113325	0.866583	-2.64009	0.721701	0	0	0	-1	RAPGEF1	Rap guanine nucleotide exchange factor 1	-1.78642	0.345865	-1	-2.11238	0.345894	-1	-3.54014	0.438783	-1	0	1	0	0	0
chr9	131728928	131729794	ENSG00000107263	290.376	0.00169902	0.0890179	1.07839	0.588474	0.682702	0.685029	1.14509	0.792215	-1.23824	0.690725	1	0	1	-1	16100.7	0.00297472	0.044772	-0.692709	0.605898	-1.37673	0.737819	0.113325	0.866583	-2.64009	0.721701	0	0	0	-1	RAPGEF1	Rap guanine nucleotide exchange factor 1	-1.78642	0.345865	-1	-2.11238	0.345894	-1	-3.54014	0.438783	-1	1	1	1	1	1
chr10	95419186	95419714	ENSG00000107447	34.4367	0.000889066	0.0603555	1.97244	0.588701	0.643231	0.704366	0.159754	0.833287	0.133814	0.70889	1	0	0	0	6.45739	3.66527e-08	3.13284e-06	-4.54198	0.961578	-2.5897	1.16208	-4.38723	1.48832	-6.37386	1.42648	-1	-1	-1	-1	DNTT	DNA nucleotidylexotransferase	-3.77702	1.56546	-1	-7.09673	1.95226	-1	-6.78172	2.63064	-1	0	0	0	0	0
chr10	95953776	95953981	ENSG00000107447	5.22469	0.000228756	0.0248848	0.157145	0.503956	-0.383749	0.762452	-1.33541	1.16869	1.72828	0.581709	0	0	-1	1	6.45739	3.66527e-08	3.13284e-06	-4.54198	0.961578	-2.5897	1.16208	-4.38723	1.48832	-6.37386	1.42648	-1	-1	-1	-1	DNTT	DNA nucleotidylexotransferase	-3.77702	1.56546	-1	-7.09673	1.95226	-1	-6.78172	2.63064	-1	0	0	0	0	0
chr10	96341474	96341862	ENSG00000107447	18.6635	2.40341e-06	0.000772121	1.36808	0.398081	-0.434134	0.550152	0.118081	0.615306	-0.0379641	0.512903	1	0	0	0	6.45739	3.66527e-08	3.13284e-06	-4.54198	0.961578	-2.5897	1.16208	-4.38723	1.48832	-6.37386	1.42648	-1	-1	-1	-1	DNTT	DNA nucleotidylexotransferase	-3.77702	1.56546	-1	-7.09673	1.95226	-1	-6.78172	2.63064	-1	0	0	0	0	0
chr10	96416762	96417649	ENSG00000107447	29.8779	0.00121386	0.073252	-0.108438	0.371026	0.580324	0.441409	1.49357	0.490132	0.336714	0.440512	0	0	1	0	6.45739	3.66527e-08	3.13284e-06	-4.54198	0.961578	-2.5897	1.16208	-4.38723	1.48832	-6.37386	1.42648	-1	-1	-1	-1	DNTT	DNA nucleotidylexotransferase	-3.77702	1.56546	-1	-7.09673	1.95226	-1	-6.78172	2.63064	-1	1	0	0	0	0
chr10	114203599	114203806	ENSG00000107518	5.98914	6.68341e-05	0.0101346	-0.0464652	0.528556	1.21874	0.621455	2.22528	0.648347	-0.131971	0.684511	0	1	1	0	163.729	2.88616e-11	4.14019e-09	0.749288	0.918958	0.674016	1.1166	6.12316	1.29767	3.3423	1.08603	0	0	1	1	ATRNL1	attractin like 1	-2.34187	1.03244	-1	7.33618	0.739019	1	6.11124	0.925312	1	0	0	0	0	0
chr10	114487488	114487747	ENSG00000107518	8.55383	1.15237e-09	1.09082e-06	-0.585045	0.450634	-0.110481	0.572054	2.35522	0.535264	-0.0376009	0.549024	0	0	1	0	163.729	2.88616e-11	4.14019e-09	0.749288	0.918958	0.674016	1.1166	6.12316	1.29767	3.3423	1.08603	0	0	1	1	ATRNL1	attractin like 1	-2.34187	1.03244	-1	7.33618	0.739019	1	6.11124	0.925312	1	0	0	0	0	0
chr10	114496763	114497450	ENSG00000107518	62.9203	0.00159764	0.0856403	0.476107	0.656356	1.91055	0.762711	2.55626	0.877124	0.520179	0.769142	0	1	1	0	163.729	2.88616e-11	4.14019e-09	0.749288	0.918958	0.674016	1.1166	6.12316	1.29767	3.3423	1.08603	0	0	1	1	ATRNL1	attractin like 1	-2.34187	1.03244	-1	7.33618	0.739019	1	6.11124	0.925312	1	0	0	0	0	0
chr10	114507444	114508006	ENSG00000107518	52.0699	6.37429e-07	0.000257446	0.0695885	0.569705	0.667904	0.668255	3.07991	0.753314	0.394956	0.667955	0	0	1	0	163.729	2.88616e-11	4.14019e-09	0.749288	0.918958	0.674016	1.1166	6.12316	1.29767	3.3423	1.08603	0	0	1	1	ATRNL1	attractin like 1	-2.34187	1.03244	-1	7.33618	0.739019	1	6.11124	0.925312	1	0	0	0	0	0
chr10	114517281	114517972	ENSG00000107518	30.5968	5.18789e-12	8.32425e-09	-0.103459	0.358154	0.347448	0.435266	2.4682	0.461675	0.119731	0.433762	0	0	1	0	163.729	2.88616e-11	4.14019e-09	0.749288	0.918958	0.674016	1.1166	6.12316	1.29767	3.3423	1.08603	0	0	1	1	ATRNL1	attractin like 1	-2.34187	1.03244	-1	7.33618	0.739019	1	6.11124	0.925312	1	0	0	0	0	0
chr10	114523960	114524199	ENSG00000107518	12.3822	1.33628e-10	1.61029e-07	0.457995	0.5063	2.04903	0.585703	3.30482	0.625274	0.676297	0.621622	0	1	1	0	163.729	2.88616e-11	4.14019e-09	0.749288	0.918958	0.674016	1.1166	6.12316	1.29767	3.3423	1.08603	0	0	1	1	ATRNL1	attractin like 1	-2.34187	1.03244	-1	7.33618	0.739019	1	6.11124	0.925312	1	0	0	0	0	0
chr10	114538340	114538911	ENSG00000107518	34.2717	0.000112389	0.0148464	-0.453946	0.602219	0.227469	0.706214	2.26134	0.797095	-0.376727	0.710965	0	0	1	0	163.729	2.88616e-11	4.14019e-09	0.749288	0.918958	0.674016	1.1166	6.12316	1.29767	3.3423	1.08603	0	0	1	1	ATRNL1	attractin like 1	-2.34187	1.03244	-1	7.33618	0.739019	1	6.11124	0.925312	1	0	1	0	0	0
chr10	114631456	114633593	ENSG00000107518	132.826	0.00148026	0.081979	-0.297547	0.453657	0.218756	0.52954	1.62793	0.607727	0.333056	0.528164	0	0	1	0	163.729	2.88616e-11	4.14019e-09	0.749288	0.918958	0.674016	1.1166	6.12316	1.29767	3.3423	1.08603	0	0	1	1	ATRNL1	attractin like 1	-2.34187	1.03244	-1	7.33618	0.739019	1	6.11124	0.925312	1	0	1	0	0	0
chr10	114697266	114697616	ENSG00000107518	15.6706	0.00184303	0.0931734	-0.324164	0.431625	0.743825	0.513359	1.42027	0.566885	0.448586	0.513481	0	0	1	0	163.729	2.88616e-11	4.14019e-09	0.749288	0.918958	0.674016	1.1166	6.12316	1.29767	3.3423	1.08603	0	0	1	1	ATRNL1	attractin like 1	-2.34187	1.03244	-1	7.33618	0.739019	1	6.11124	0.925312	1	0	0	0	0	0
chr10	114755368	114755956	ENSG00000107518	23.1375	1.28582e-07	6.73934e-05	-0.0236692	0.473827	0.102803	0.569978	2.53083	0.610531	-0.352956	0.574373	0	0	1	0	163.729	2.88616e-11	4.14019e-09	0.749288	0.918958	0.674016	1.1166	6.12316	1.29767	3.3423	1.08603	0	0	1	1	ATRNL1	attractin like 1	-2.34187	1.03244	-1	7.33618	0.739019	1	6.11124	0.925312	1	0	1	0	0	1
chr10	114801379	114801901	ENSG00000107518	22.2906	1.46667e-05	0.00323147	-0.63101	0.415129	-0.070082	0.497948	1.62211	0.536869	0.120778	0.486974	0	0	1	0	163.729	2.88616e-11	4.14019e-09	0.749288	0.918958	0.674016	1.1166	6.12316	1.29767	3.3423	1.08603	0	0	1	1	ATRNL1	attractin like 1	-2.34187	1.03244	-1	7.33618	0.739019	1	6.11124	0.925312	1	0	1	0	0	0
chr10	115001453	115002641	ENSG00000107518	48.5991	5.11795e-09	3.97635e-06	-0.400428	0.391911	0.820476	0.456365	2.03502	0.513664	0.000637485	0.462772	0	0	1	0	163.729	2.88616e-11	4.14019e-09	0.749288	0.918958	0.674016	1.1166	6.12316	1.29767	3.3423	1.08603	0	0	1	1	ATRNL1	attractin like 1	-2.34187	1.03244	-1	7.33618	0.739019	1	6.11124	0.925312	1	0	1	1	0	1
chr10	44177318	44177623	ENSG00000107551	8.02271	0.00131191	0.0765739	-0.830902	0.377353	-0.24063	0.468654	-1.12989	0.636568	-2.05072	0.575645	0	0	-1	-1	647.484	0.000832893	0.0176548	0.248519	0.707088	0.0848135	0.861482	2.92801	1.01021	-0.20137	0.84294	0	0	1	0	RASSF4	Ras association domain family member 4	Not_significant	Not_significant	0	3.56573	0.478479	1	2.81984	0.605077	1	1	0	0	0	0
chr10	44299989	44301696	ENSG00000107551	87.3636	4.62485e-20	3.59324e-16	-0.335468	0.322534	-0.136189	0.385768	2.60372	0.423852	0.165325	0.37969	0	0	1	0	647.484	0.000832893	0.0176548	0.248519	0.707088	0.0848135	0.861482	2.92801	1.01021	-0.20137	0.84294	0	0	1	0	RASSF4	Ras association domain family member 4	Not_significant	Not_significant	0	3.56573	0.478479	1	2.81984	0.605077	1	0	0	0	0	0
chr10	44310031	44311526	ENSG00000107551	171.86	3.52864e-05	0.00626452	0.20917	0.384553	0.268755	0.45177	1.99714	0.515589	0.877751	0.448402	0	0	1	0	647.484	0.000832893	0.0176548	0.248519	0.707088	0.0848135	0.861482	2.92801	1.01021	-0.20137	0.84294	0	0	1	0	RASSF4	Ras association domain family member 4	Not_significant	Not_significant	0	3.56573	0.478479	1	2.81984	0.605077	1	0	1	0	1	1
chr10	44324611	44325532	ENSG00000107551	29.5777	5.68986e-05	0.00900248	-0.465042	0.333385	-0.132673	0.410101	1.26148	0.441507	-0.270839	0.406433	0	0	1	0	647.484	0.000832893	0.0176548	0.248519	0.707088	0.0848135	0.861482	2.92801	1.01021	-0.20137	0.84294	0	0	1	0	RASSF4	Ras association domain family member 4	Not_significant	Not_significant	0	3.56573	0.478479	1	2.81984	0.605077	1	0	0	0	0	0
chr10	44402535	44403237	ENSG00000107551	24.0383	6.02942e-07	0.000245872	-0.571164	0.303159	-0.371683	0.381737	1.27624	0.395075	-0.477412	0.375515	0	0	1	0	647.484	0.000832893	0.0176548	0.248519	0.707088	0.0848135	0.861482	2.92801	1.01021	-0.20137	0.84294	0	0	1	0	RASSF4	Ras association domain family member 4	Not_significant	Not_significant	0	3.56573	0.478479	1	2.81984	0.605077	1	0	0	0	0	0
chr10	44438366	44440261	ENSG00000107551	105.687	2.2599e-23	3.51163e-19	-0.518205	0.282887	0.0356757	0.33493	2.35229	0.371926	-0.0653859	0.33336	0	0	1	0	647.484	0.000832893	0.0176548	0.248519	0.707088	0.0848135	0.861482	2.92801	1.01021	-0.20137	0.84294	0	0	1	0	RASSF4	Ras association domain family member 4	Not_significant	Not_significant	0	3.56573	0.478479	1	2.81984	0.605077	1	1	1	0	0	0
chr10	44564773	44565179	ENSG00000107551	17.9907	0.000722442	0.0534433	-1.03174	0.584704	-0.29502	0.688053	1.28042	0.762036	-1.25985	0.706777	-1	0	1	-1	647.484	0.000832893	0.0176548	0.248519	0.707088	0.0848135	0.861482	2.92801	1.01021	-0.20137	0.84294	0	0	1	0	RASSF4	Ras association domain family member 4	Not_significant	Not_significant	0	3.56573	0.478479	1	2.81984	0.605077	1	0	0	0	0	0
chr10	44682505	44683350	ENSG00000107551	78.9156	8.77769e-05	0.0123582	0.479997	0.646631	-0.0516317	0.763425	3.03866	0.862433	0.280684	0.757669	0	0	1	0	647.484	0.000832893	0.0176548	0.248519	0.707088	0.0848135	0.861482	2.92801	1.01021	-0.20137	0.84294	0	0	1	0	RASSF4	Ras association domain family member 4	Not_significant	Not_significant	0	3.56573	0.478479	1	2.81984	0.605077	1	1	0	0	0	0
chr10	44896916	44899019	ENSG00000107551	105.207	6.38732e-05	0.00977088	0.129125	0.468892	-0.371313	0.553474	1.85562	0.627462	-0.657443	0.553737	0	0	1	0	647.484	0.000832893	0.0176548	0.248519	0.707088	0.0848135	0.861482	2.92801	1.01021	-0.20137	0.84294	0	0	1	0	RASSF4	Ras association domain family member 4	Not_significant	Not_significant	0	3.56573	0.478479	1	2.81984	0.605077	1	1	1	0	0	1
chr10	45653248	45654443	ENSG00000107551	48.1865	0.00187823	0.0942724	1.2351	0.636046	1.50871	0.7408	-1.29329	0.930294	-0.316338	0.756767	1	1	-1	0	647.484	0.000832893	0.0176548	0.248519	0.707088	0.0848135	0.861482	2.92801	1.01021	-0.20137	0.84294	0	0	1	0	RASSF4	Ras association domain family member 4	Not_significant	Not_significant	0	3.56573	0.478479	1	2.81984	0.605077	1	0	0	0	0	0
chr10	70430469	70431068	ENSG00000107736	35.4825	1.69676e-09	1.52728e-06	0.279356	0.495367	0.249288	0.598452	3.15512	0.650592	0.497283	0.588256	0	0	1	0	482.075	0.00682305	0.0797617	0.502035	0.489508	0.334129	0.596161	2.1427	0.698533	0.31427	0.582952	0	0	1	0	CDH23	cadherin related 23	Not_significant	Not_significant	0	-2.76562	0.542556	-1	-3.44871	0.734727	-1	1	0	0	0	0
chr10	71684331	71685028	ENSG00000107736	47.6505	0.000276137	0.0281028	-0.186397	0.493179	-0.596852	0.58837	1.73447	0.656189	-0.528609	0.583904	0	0	1	0	482.075	0.00682305	0.0797617	0.502035	0.489508	0.334129	0.596161	2.1427	0.698533	0.31427	0.582952	0	0	1	0	CDH23	cadherin related 23	Not_significant	Not_significant	0	-2.76562	0.542556	-1	-3.44871	0.734727	-1	0	0	0	0	0
chr10	68253234	68253950	ENSG00000108176	24.3155	0.000108743	0.0145074	-0.279032	0.384303	-0.565421	0.479522	1.43797	0.504143	-0.423075	0.466786	0	0	1	0	154.848	0.00807987	0.0887084	-0.745412	0.866632	1.29653	1.05435	-2.98926	1.24884	0.199849	1.03248	0	0	-1	0	DNAJC12	DnaJ heat shock protein family (Hsp40) member C12	Not_significant	Not_significant	0	Not_significant	Not_significant	0	-2.37569	0.779829	-1	0	0	0	0	0
chr10	68563190	68563525	ENSG00000108176	25.7587	0.000399163	0.0360722	1.22665	0.517414	1.13718	0.622045	1.45137	0.705585	-0.945725	0.68095	1	1	1	0	154.848	0.00807987	0.0887084	-0.745412	0.866632	1.29653	1.05435	-2.98926	1.24884	0.199849	1.03248	0	0	-1	0	DNAJC12	DnaJ heat shock protein family (Hsp40) member C12	Not_significant	Not_significant	0	Not_significant	Not_significant	0	-2.37569	0.779829	-1	0	0	0	0	0
chr17	50153925	50154243	ENSG00000108813	33.6524	0.000209476	0.023408	0.295179	0.515149	0.145563	0.618784	2.38576	0.678289	1.10465	0.600018	0	0	1	1	31.5484	3.57394e-07	2.39623e-05	0.10732	0.732597	-1.97706	0.92476	-7.63174	1.77372	1.32859	0.867926	0	-1	-1	0	DLX4	distal-less homeobox 4	Not_significant	Not_significant	0	-4.66397	1.39868	-1	-6.53569	2.32029	-1	0	0	0	0	0
chr4	55561929	55562266	ENSG00000109265	32.2557	0.000897966	0.060792	1.95831	0.665929	2.49003	0.776255	3.52787	0.87106	2.95836	0.769657	1	1	1	1	12.4592	0.00722093	0.0828749	-1.44776	0.971783	-3.22606	1.24687	-1.6276	1.40263	0.634425	1.14447	0	-1	-1	0	KIAA1211	KIAA1211	5.46561	1.07732	1	5.01	1.07752	1	4.78191	1.3566	1	0	0	0	0	0
chr4	55752975	55753216	ENSG00000109265	6.04676	3.05154e-05	0.00567651	1.78005	0.679831	2.02337	0.829991	3.86776	0.81528	2.44405	0.791458	1	1	1	1	12.4592	0.00722093	0.0828749	-1.44776	0.971783	-3.22606	1.24687	-1.6276	1.40263	0.634425	1.14447	0	-1	-1	0	KIAA1211	KIAA1211	5.46561	1.07732	1	5.01	1.07752	1	4.78191	1.3566	1	0	0	0	0	0
chr4	2151318	2151706	ENSG00000109685	9.87187	0.000680189	0.0514837	-0.204146	0.40797	0.189062	0.509732	-1.48388	0.794371	1.07033	0.464593	0	0	-1	1	20111.3	5.60878e-66	5.18953e-62	0.232268	0.410893	0.44825	0.500297	0.690226	0.587546	5.2539	0.489204	0	0	0	1	NSD2	nuclear receptor binding SET domain protein 2	2.20011	0.383614	1	2.32845	0.383574	1	4.79736	0.484897	1	0	0	0	0	0
chr11	122748955	122749435	ENSG00000109944	61.1539	0.000338873	0.0323153	0.607817	0.637982	-1.87477	0.794923	0.769513	0.865011	1.36502	0.742583	0	-1	0	1	268.042	0.000953252	0.0196432	-0.68596	0.581455	-2.41658	0.711656	-2.54238	0.837087	-0.261359	0.692529	0	-1	-1	0	JHY	junctional cadherin complex regulator	-3.15367	0.884455	-1	Not_significant	Not_significant	0	-2.57572	1.11317	-1	1	1	0	0	1
chr11	123457331	123458170	ENSG00000109944	27.9197	0.00120647	0.0730085	0.127727	0.262182	-0.153418	0.340515	-1.14842	0.470938	0.59967	0.313197	0	0	-1	0	268.042	0.000953252	0.0196432	-0.68596	0.581455	-2.41658	0.711656	-2.54238	0.837087	-0.261359	0.692529	0	-1	-1	0	JHY	junctional cadherin complex regulator	-3.15367	0.884455	-1	Not_significant	Not_significant	0	-2.57572	1.11317	-1	0	0	0	0	0
chr11	60838660	60839105	ENSG00000110104	48.1243	4.40463e-12	7.30569e-09	0.480452	0.48554	0.0848236	0.586017	3.45722	0.636187	0.670242	0.571894	0	0	1	0	534.388	0.000315848	0.00829385	0.819548	0.548819	0.268906	0.668192	2.77143	0.78283	1.6101	0.652964	0	0	1	1	CCDC86	coiled-coil domain containing 86	2.38164	0.450975	1	3.46967	0.449873	1	3.57039	0.567842	1	1	1	0	0	0
chr11	61023484	61023824	ENSG00000110104	22.2312	0.00205817	0.0989905	0.101449	0.488618	0.556758	0.588935	2.00945	0.642171	0.813932	0.577244	0	0	1	0	534.388	0.000315848	0.00829385	0.819548	0.548819	0.268906	0.668192	2.77143	0.78283	1.6101	0.652964	0	0	1	1	CCDC86	coiled-coil domain containing 86	2.38164	0.450975	1	3.46967	0.449873	1	3.57039	0.567842	1	0	0	0	0	0
chr11	61567259	61567889	ENSG00000110104	67.7182	0.00120258	0.0728404	0.338414	0.358358	0.142175	0.431543	-0.0836222	0.506968	1.37442	0.418255	0	0	0	1	534.388	0.000315848	0.00829385	0.819548	0.548819	0.268906	0.668192	2.77143	0.78283	1.6101	0.652964	0	0	1	1	CCDC86	coiled-coil domain containing 86	2.38164	0.450975	1	3.46967	0.449873	1	3.57039	0.567842	1	0	0	0	1	0
chr12	10143242	10143605	ENSG00000110848	17.0851	4.04634e-05	0.00698145	0.681867	0.556101	0.284899	0.684084	2.90922	0.71894	1.15517	0.65238	0	0	1	1	210.333	4.08199e-05	0.00151529	-2.71322	1.03205	-4.94867	1.2649	-4.90724	1.48569	-0.0557723	1.22843	-1	-1	-1	0	CD69	CD69 molecule	Not_significant	Not_significant	0	Not_significant	Not_significant	0	-10.5285	2.89831	-1	0	0	0	0	0
chr12	9727888	9728141	ENSG00000110848	17.0683	0.00119341	0.0724683	0.445111	0.642889	1.4974	0.753286	-0.0275112	0.926836	-1.8659	0.876186	0	1	0	-1	210.333	4.08199e-05	0.00151529	-2.71322	1.03205	-4.94867	1.2649	-4.90724	1.48569	-0.0557723	1.22843	-1	-1	-1	0	CD69	CD69 molecule	Not_significant	Not_significant	0	Not_significant	Not_significant	0	-10.5285	2.89831	-1	0	0	0	0	0
chr12	50006274	50007041	ENSG00000110881	25.2721	0.000256028	0.0266706	0.285821	0.53185	0.691609	0.627776	2.27811	0.700959	-0.323486	0.643289	0	0	1	0	13.356	0.00538125	0.0679542	2.27773	0.674992	2.56811	0.788654	3.17374	0.867043	2.52062	0.768965	1	1	1	1	ASIC1	acid sensing ion channel subunit 1	7.696	1.00771	1	4.82747	1.01526	1	4.33502	1.25295	1	0	0	0	0	0
chr12	62123702	62124004	ENSG00000111110	25.4589	0.000432559	0.037997	1.51336	0.500593	2.17588	0.58859	2.11584	0.673993	2.50855	0.580258	1	1	1	1	205.73	1.64764e-15	5.25682e-13	-0.181539	0.566142	-0.766889	0.694652	-1.57869	0.815697	3.07755	0.67218	0	0	-1	1	PPM1H	protein phosphatase, Mg2+/Mn2+ dependent 1H	4.25257	0.518353	1	2.91431	0.519256	1	3.71079	0.654177	1	0	1	1	0	0
chr12	62966499	62966751	ENSG00000111110	12.0383	6.73489e-05	0.0101969	0.742449	0.47516	-1.18378	0.693752	-1.20113	0.86266	1.16392	0.548058	0	-1	-1	1	205.73	1.64764e-15	5.25682e-13	-0.181539	0.566142	-0.766889	0.694652	-1.57869	0.815697	3.07755	0.67218	0	0	-1	1	PPM1H	protein phosphatase, Mg2+/Mn2+ dependent 1H	4.25257	0.518353	1	2.91431	0.519256	1	3.71079	0.654177	1	0	0	0	0	0
chr12	68056036	68056667	ENSG00000111536	38.6848	0.000447664	0.0388736	2.54089	0.59028	2.54364	0.68682	0.843213	0.833749	2.12601	0.688638	1	1	0	1	114.571	0.00626375	0.0756351	-1.28272	0.660303	-2.81326	0.810279	-1.38326	0.945189	-1.93505	0.790101	0	-1	0	-1	IL26	interleukin 26	-3.26149	0.913036	-1	-3.5737	0.91496	-1	-9.64689	2.3204	-1	0	0	0	1	0
chr12	68175560	68176143	ENSG00000111536	38.2855	3.58378e-05	0.00635095	1.48152	0.461154	2.18043	0.540582	1.00121	0.639316	0.19209	0.565025	1	1	1	0	114.571	0.00626375	0.0756351	-1.28272	0.660303	-2.81326	0.810279	-1.38326	0.945189	-1.93505	0.790101	0	-1	0	-1	IL26	interleukin 26	-3.26149	0.913036	-1	-3.5737	0.91496	-1	-9.64689	2.3204	-1	0	0	1	1	0
chr12	68056036	68056667	ENSG00000111537	38.6848	0.000447664	0.0388736	2.54089	0.59028	2.54364	0.68682	0.843213	0.833749	2.12601	0.688638	1	1	0	1	213.113	0.00226931	0.0371624	-1.29212	0.581092	-2.7015	0.711225	-1.28423	0.831612	-1.75287	0.69378	0	-1	0	-1	IFNG	interferon gamma	-3.21076	0.912651	-1	-2.10412	0.900577	-1	-10.5188	2.33155	-1	0	0	0	1	0
chr12	68175560	68176143	ENSG00000111537	38.2855	3.58378e-05	0.00635095	1.48152	0.461154	2.18043	0.540582	1.00121	0.639316	0.19209	0.565025	1	1	1	0	213.113	0.00226931	0.0371624	-1.29212	0.581092	-2.7015	0.711225	-1.28423	0.831612	-1.75287	0.69378	0	-1	0	-1	IFNG	interferon gamma	-3.21076	0.912651	-1	-2.10412	0.900577	-1	-10.5188	2.33155	-1	0	0	1	1	0
chr12	5745292	5745617	ENSG00000111640	17.1539	0.000883349	0.0601472	-0.34515	0.422502	-0.591288	0.546198	0.324421	0.600025	1.03495	0.490234	0	0	0	1	17383.8	0.00793621	0.0877702	1.74879	0.573867	1.28025	0.698777	0.989838	0.820736	2.51771	0.683451	1	0	0	1	GAPDH	glyceraldehyde-3-phosphate dehydrogenase	3.42219	0.653302	1	3.85024	0.653293	1	4.49488	0.826312	1	1	0	0	0	0
chr12	6241525	6241905	ENSG00000111674	16.2365	2.26895e-05	0.00453235	-0.459221	0.517973	0.358347	0.621961	2.1743	0.672308	-0.035146	0.624873	0	0	1	0	1648.99	0.00663557	0.0784608	-0.523809	0.737576	0.0264318	0.898129	-4.08303	1.0575	-1.48899	0.878686	0	0	-1	0	ENO2	enolase 2	Not_significant	Not_significant	0	Not_significant	Not_significant	0	-6.58441	0.893456	-1	0	0	0	0	0
chr12	22224826	22225840	ENSG00000111716	25.7737	0.00142737	0.0802083	0.583401	0.466418	1.1177	0.552202	0.328855	0.667627	1.95822	0.538604	0	1	0	1	4924.26	8.37201e-05	0.00277891	1.45231	0.46524	0.597268	0.566527	-0.28494	0.66543	2.07589	0.554028	0	0	0	1	LDHB	lactate dehydrogenase B	2.8731	0.600901	1	2.99989	0.600879	1	3.81079	0.759912	1	0	0	0	0	0
chr12	22255855	22256576	ENSG00000111716	67.2311	6.61416e-07	0.000266042	0.689916	0.703071	1.62978	0.820259	4.22774	0.93157	2.56819	0.814089	0	1	1	1	4924.26	8.37201e-05	0.00277891	1.45231	0.46524	0.597268	0.566527	-0.28494	0.66543	2.07589	0.554028	0	0	0	1	LDHB	lactate dehydrogenase B	2.8731	0.600901	1	2.99989	0.600879	1	3.81079	0.759912	1	1	0	0	1	0
chr6	10901740	10902276	ENSG00000111863	37.224	0.00118469	0.0721166	1.07714	0.500597	0.15114	0.614925	1.10088	0.687352	1.98981	0.5848	1	0	1	1	931.885	0.0075694	0.0851241	0.507898	0.973058	-1.91946	1.18696	2.11762	1.3913	-2.01768	1.16062	0	-1	1	-1	ADTRP	androgen dependent TFPI regulating protein	-3.74462	0.964081	-1	Not_significant	Not_significant	0	-4.45735	1.23697	-1	0	1	0	0	0
chr6	11356524	11356740	ENSG00000111863	11.2742	0.000497479	0.041797	0.511523	0.744611	-1.65251	0.974203	-5.18478	1.73392	0.542207	0.871866	0	-1	-1	0	931.885	0.0075694	0.0851241	0.507898	0.973058	-1.91946	1.18696	2.11762	1.3913	-2.01768	1.16062	0	-1	1	-1	ADTRP	androgen dependent TFPI regulating protein	-3.74462	0.964081	-1	Not_significant	Not_significant	0	-4.45735	1.23697	-1	0	0	0	0	0
chr6	11938443	11939474	ENSG00000111863	39.4252	0.0012818	0.0755813	0.1706	0.40722	-0.289585	0.489074	0.339891	0.555244	-1.5415	0.513741	0	0	0	-1	931.885	0.0075694	0.0851241	0.507898	0.973058	-1.91946	1.18696	2.11762	1.3913	-2.01768	1.16062	0	-1	1	-1	ADTRP	androgen dependent TFPI regulating protein	-3.74462	0.964081	-1	Not_significant	Not_significant	0	-4.45735	1.23697	-1	0	0	0	0	0
chr6	147383021	147383252	ENSG00000111961	6.29674	3.07819e-05	0.00570494	0.386782	0.603958	0.937819	0.741844	0.212442	0.947529	2.62402	0.669041	0	0	0	1	38.6108	0.000477472	0.0116488	1.56563	0.669287	0.826046	0.809076	1.3505	0.933462	3.16509	0.779183	1	0	0	1	SASH1	SAM and SH3 domain containing 1	Not_significant	Not_significant	0	Not_significant	Not_significant	0	7.5197	0.789052	1	0	0	0	0	0
chr6	148203973	148204415	ENSG00000111961	24.0063	9.4623e-05	0.0130605	0.189262	0.539331	0.482362	0.656179	0.559818	0.759124	2.24337	0.624526	0	0	0	1	38.6108	0.000477472	0.0116488	1.56563	0.669287	0.826046	0.809076	1.3505	0.933462	3.16509	0.779183	1	0	0	1	SASH1	SAM and SH3 domain containing 1	Not_significant	Not_significant	0	Not_significant	Not_significant	0	7.5197	0.789052	1	1	1	0	1	0
chr6	148464755	148465067	ENSG00000111961	19.536	0.00205187	0.0988222	1.08616	0.441164	1.35423	0.529232	0.657303	0.643003	1.99776	0.512113	1	1	0	1	38.6108	0.000477472	0.0116488	1.56563	0.669287	0.826046	0.809076	1.3505	0.933462	3.16509	0.779183	1	0	0	1	SASH1	SAM and SH3 domain containing 1	Not_significant	Not_significant	0	Not_significant	Not_significant	0	7.5197	0.789052	1	1	0	0	1	0
chr6	153312707	153312947	ENSG00000112029	10.5516	0.000966332	0.06364	0.708392	0.682662	1.10982	0.833378	0.715483	0.990747	2.78979	0.78649	0	1	0	1	600.035	0.00278276	0.0428054	-0.326601	0.680168	-0.406412	0.828285	-0.915887	0.972925	1.61178	0.809632	0	0	0	1	FBXO5	F-box protein 5	2.31949	0.511741	1	1.90469	0.51187	1	2.56648	0.646694	1	0	0	0	1	0
chr6	11938443	11939474	ENSG00000112137	39.4252	0.0012818	0.0755813	0.1706	0.40722	-0.289585	0.489074	0.339891	0.555244	-1.5415	0.513741	0	0	0	-1	2942.48	0.00274051	0.0423314	1.56436	0.791235	2.64671	0.963244	4.03099	1.13117	2.03209	0.942176	1	1	1	1	PHACTR1	phosphatase and actin regulator 1	3.26693	0.840964	1	2.28648	0.841098	1	-2.66631	1.08087	-1	0	0	0	0	0
chr6	12047296	12047766	ENSG00000112137	45.9784	0.0015848	0.0853122	1.38304	0.525041	-0.0139356	0.629336	-0.296885	0.740686	-0.503569	0.633411	1	0	0	0	2942.48	0.00274051	0.0423314	1.56436	0.791235	2.64671	0.963244	4.03099	1.13117	2.03209	0.942176	1	1	1	1	PHACTR1	phosphatase and actin regulator 1	3.26693	0.840964	1	2.28648	0.841098	1	-2.66631	1.08087	-1	0	0	0	0	0
chr6	13302318	13304869	ENSG00000112137	405.924	0.00159105	0.0854691	1.59505	0.525466	2.36542	0.610606	2.25604	0.706353	1.06697	0.611961	1	1	1	1	2942.48	0.00274051	0.0423314	1.56436	0.791235	2.64671	0.963244	4.03099	1.13117	2.03209	0.942176	1	1	1	1	PHACTR1	phosphatase and actin regulator 1	3.26693	0.840964	1	2.28648	0.841098	1	-2.66631	1.08087	-1	1	0	1	1	1
chr6	13445010	13446638	ENSG00000112137	75.5957	0.000906492	0.0611219	0.85042	0.349809	0.423132	0.419213	1.84459	0.467989	0.653666	0.413939	0	0	1	0	2942.48	0.00274051	0.0423314	1.56436	0.791235	2.64671	0.963244	4.03099	1.13117	2.03209	0.942176	1	1	1	1	PHACTR1	phosphatase and actin regulator 1	3.26693	0.840964	1	2.28648	0.841098	1	-2.66631	1.08087	-1	1	0	0	0	1
chr6	13523992	13525479	ENSG00000112137	90.1245	0.00138416	0.0788375	0.71664	0.530274	-0.0265015	0.62612	2.14318	0.709738	-0.0750039	0.624208	0	0	1	0	2942.48	0.00274051	0.0423314	1.56436	0.791235	2.64671	0.963244	4.03099	1.13117	2.03209	0.942176	1	1	1	1	PHACTR1	phosphatase and actin regulator 1	3.26693	0.840964	1	2.28648	0.841098	1	-2.66631	1.08087	-1	0	0	0	1	1
chr6	13702804	13703457	ENSG00000112137	40.1795	0.00153809	0.0837869	0.602832	0.420493	0.88778	0.497544	1.87829	0.558734	0.0342071	0.506885	0	0	1	0	2942.48	0.00274051	0.0423314	1.56436	0.791235	2.64671	0.963244	4.03099	1.13117	2.03209	0.942176	1	1	1	1	PHACTR1	phosphatase and actin regulator 1	3.26693	0.840964	1	2.28648	0.841098	1	-2.66631	1.08087	-1	0	0	0	0	0
chr6	96391800	96392770	ENSG00000112218	27.471	0.000467068	0.0401076	0.332178	0.420143	0.765852	0.501487	2.07754	0.554349	0.378422	0.503739	0	0	1	0	273.692	5.54589e-08	4.57134e-06	0.625969	0.580069	2.42788	0.703683	3.73303	0.823685	2.10412	0.68835	0	1	1	1	GPR63	G protein-coupled receptor 63	3.18199	0.779146	1	4.55543	0.77805	1	4.13737	0.982452	1	0	1	0	0	1
chr6	96394788	96395071	ENSG00000112218	8.9925	0.00176964	0.091006	-0.473609	0.574893	-0.206553	0.703619	1.89311	0.734011	-0.386334	0.698022	0	0	1	0	273.692	5.54589e-08	4.57134e-06	0.625969	0.580069	2.42788	0.703683	3.73303	0.823685	2.10412	0.68835	0	1	1	1	GPR63	G protein-coupled receptor 63	3.18199	0.779146	1	4.55543	0.77805	1	4.13737	0.982452	1	1	0	0	0	0
chr6	96419613	96420637	ENSG00000112218	33.3881	9.31934e-14	2.35164e-10	-0.0700075	0.306867	-0.181596	0.387216	2.22317	0.394835	-0.0389454	0.375007	0	0	1	0	273.692	5.54589e-08	4.57134e-06	0.625969	0.580069	2.42788	0.703683	3.73303	0.823685	2.10412	0.68835	0	1	1	1	GPR63	G protein-coupled receptor 63	3.18199	0.779146	1	4.55543	0.77805	1	4.13737	0.982452	1	1	1	0	0	0
chr6	96683911	96684450	ENSG00000112218	17.3243	3.29841e-06	0.0010029	0.374746	0.429241	0.645964	0.520127	2.484	0.550255	0.342607	0.519923	0	0	1	0	273.692	5.54589e-08	4.57134e-06	0.625969	0.580069	2.42788	0.703683	3.73303	0.823685	2.10412	0.68835	0	1	1	1	GPR63	G protein-coupled receptor 63	3.18199	0.779146	1	4.55543	0.77805	1	4.13737	0.982452	1	0	0	0	0	0
chr6	96687334	96689500	ENSG00000112218	63.9478	0.000638322	0.0493793	-0.0915385	0.248758	0.0081426	0.300838	-1.35607	0.395003	0.314763	0.293882	0	0	-1	0	273.692	5.54589e-08	4.57134e-06	0.625969	0.580069	2.42788	0.703683	3.73303	0.823685	2.10412	0.68835	0	1	1	1	GPR63	G protein-coupled receptor 63	3.18199	0.779146	1	4.55543	0.77805	1	4.13737	0.982452	1	0	0	0	0	0
chr6	96792781	96793113	ENSG00000112218	12.9046	1.79904e-12	3.42674e-09	0.460654	0.437724	1.13301	0.540179	3.36971	0.538614	1.07075	0.53039	0	1	1	1	273.692	5.54589e-08	4.57134e-06	0.625969	0.580069	2.42788	0.703683	3.73303	0.823685	2.10412	0.68835	0	1	1	1	GPR63	G protein-coupled receptor 63	3.18199	0.779146	1	4.55543	0.77805	1	4.13737	0.982452	1	0	0	0	0	0
chr6	96816480	96816883	ENSG00000112218	14.5635	3.67674e-17	1.80919e-13	0.245976	0.400562	0.0501497	0.527625	3.12625	0.496357	-0.51302	0.540294	0	0	1	0	273.692	5.54589e-08	4.57134e-06	0.625969	0.580069	2.42788	0.703683	3.73303	0.823685	2.10412	0.68835	0	1	1	1	GPR63	G protein-coupled receptor 63	3.18199	0.779146	1	4.55543	0.77805	1	4.13737	0.982452	1	1	1	0	0	0
chr6	96930785	96930987	ENSG00000112218	7.95027	0.00102688	0.0660264	0.436417	0.388595	0.684271	0.512156	-4.40104	1.50984	0.157639	0.521734	0	0	-1	0	273.692	5.54589e-08	4.57134e-06	0.625969	0.580069	2.42788	0.703683	3.73303	0.823685	2.10412	0.68835	0	1	1	1	GPR63	G protein-coupled receptor 63	3.18199	0.779146	1	4.55543	0.77805	1	4.13737	0.982452	1	0	0	0	0	0
chr6	61538459	61539111	ENSG00000112232	21.7098	0.00175496	0.0905822	-0.0593677	0.681587	0.258314	0.811344	1.35246	0.912549	2.03906	0.783455	0	0	1	1	109.676	8.31613e-05	0.00276532	0.0299897	0.955454	0.0855632	1.15947	-2.68293	1.39641	2.94896	1.1316	0	0	-1	1	KHDRBS2	KH RNA binding domain containing, signal transduction associated 2	-3.06261	1.19975	-1	3.54308	0.876715	1	3.86327	1.10241	1	1	0	0	0	0
chr6	61711806	61712427	ENSG00000112232	35.3998	3.01883e-05	0.00562317	0.444761	0.636633	0.938811	0.749696	3.22926	0.840486	1.63961	0.739218	0	0	1	1	109.676	8.31613e-05	0.00276532	0.0299897	0.955454	0.0855632	1.15947	-2.68293	1.39641	2.94896	1.1316	0	0	-1	1	KHDRBS2	KH RNA binding domain containing, signal transduction associated 2	-3.06261	1.19975	-1	3.54308	0.876715	1	3.86327	1.10241	1	0	1	0	0	0
chr6	61762628	61763112	ENSG00000112232	14.8939	0.000635957	0.0493064	0.108897	0.469912	0.650956	0.565495	2.06075	0.608963	0.0866506	0.575666	0	0	1	0	109.676	8.31613e-05	0.00276532	0.0299897	0.955454	0.0855632	1.15947	-2.68293	1.39641	2.94896	1.1316	0	0	-1	1	KHDRBS2	KH RNA binding domain containing, signal transduction associated 2	-3.06261	1.19975	-1	3.54308	0.876715	1	3.86327	1.10241	1	0	0	0	0	0
chr6	99612866	99615045	ENSG00000112238	234.364	2.98456e-07	0.000138329	-0.173851	0.377671	0.598496	0.441291	1.33539	0.508076	1.60346	0.438604	0	0	1	1	15.3492	2.66384e-07	1.8497e-05	-0.197992	2.00631	-0.317799	2.46357	2.43267	2.6088	7.7634	2.19629	0	0	1	1	PRDM13	PR/SET domain 13	7.94681	1.96992	1	7.96574	1.96929	1	8.92623	2.36227	1	1	1	0	1	1
chr6	99953858	99954102	ENSG00000112238	9.2758	4.60313e-05	0.00772529	0.395278	0.651165	0.754834	0.799547	3.03161	0.838676	-0.328712	0.843606	0	0	1	0	15.3492	2.66384e-07	1.8497e-05	-0.197992	2.00631	-0.317799	2.46357	2.43267	2.6088	7.7634	2.19629	0	0	1	1	PRDM13	PR/SET domain 13	7.94681	1.96992	1	7.96574	1.96929	1	8.92623	2.36227	1	0	0	0	0	0
chr6	41536800	41537311	ENSG00000112561	36.1898	7.95869e-05	0.0114508	0.0978188	0.420767	0.152114	0.50572	1.97694	0.554631	-0.0932208	0.505012	0	0	1	0	1520.02	0.00507905	0.0653147	-1.05022	0.591938	-0.0570908	0.720796	-2.01901	0.847058	-1.97538	0.705416	0	0	-1	-1	TFEB	transcription factor EB	Not_significant	Not_significant	0	Not_significant	Not_significant	0	-2.81762	1.09474	-1	0	0	0	0	0
chr6	41622136	41622553	ENSG00000112561	18.1268	0.00207048	0.0992989	-0.132281	0.475722	-0.293366	0.581963	1.72849	0.61817	-0.137402	0.568276	0	0	1	0	1520.02	0.00507905	0.0653147	-1.05022	0.591938	-0.0570908	0.720796	-2.01901	0.847058	-1.97538	0.705416	0	0	-1	-1	TFEB	transcription factor EB	Not_significant	Not_significant	0	Not_significant	Not_significant	0	-2.81762	1.09474	-1	0	0	0	0	0
chr6	41625461	41625965	ENSG00000112561	32.1024	0.000184954	0.021414	0.0710597	0.447385	0.560232	0.533231	2.1186	0.589668	0.518716	0.529294	0	0	1	0	1520.02	0.00507905	0.0653147	-1.05022	0.591938	-0.0570908	0.720796	-2.01901	0.847058	-1.97538	0.705416	0	0	-1	-1	TFEB	transcription factor EB	Not_significant	Not_significant	0	Not_significant	Not_significant	0	-2.81762	1.09474	-1	0	0	0	0	0
chr6	42025219	42025933	ENSG00000112561	90.4452	0.00168998	0.0887357	0.741912	0.496603	0.875441	0.579501	1.89157	0.66504	-0.406501	0.586524	0	0	1	0	1520.02	0.00507905	0.0653147	-1.05022	0.591938	-0.0570908	0.720796	-2.01901	0.847058	-1.97538	0.705416	0	0	-1	-1	TFEB	transcription factor EB	Not_significant	Not_significant	0	Not_significant	Not_significant	0	-2.81762	1.09474	-1	0	0	0	0	0
chr6	5664385	5666009	ENSG00000112799	58.8612	3.75921e-13	8.2212e-10	-0.215916	0.2376	0.0950522	0.290223	1.68237	0.310627	-0.201335	0.290221	0	0	1	0	235.025	6.72065e-05	0.00230948	-0.227935	0.899093	0.089505	1.09544	3.6583	1.28209	1.04653	1.06942	0	0	1	0	LY86	lymphocyte antigen 86	Not_significant	Not_significant	0	Not_significant	Not_significant	0	-5.0458	1.94155	-1	0	0	1	0	0
chr6	5727320	5727662	ENSG00000112799	19.0055	1.09792e-07	5.89358e-05	-0.218092	0.46	0.636058	0.549793	2.29992	0.58885	-0.373481	0.572758	0	0	1	0	235.025	6.72065e-05	0.00230948	-0.227935	0.899093	0.089505	1.09544	3.6583	1.28209	1.04653	1.06942	0	0	1	0	LY86	lymphocyte antigen 86	Not_significant	Not_significant	0	Not_significant	Not_significant	0	-5.0458	1.94155	-1	0	0	0	0	1
chr6	5869380	5870142	ENSG00000112799	89.8538	0.000872861	0.0596438	1.25051	0.495501	0.298895	0.584259	1.60398	0.665366	-0.476718	0.590052	1	0	1	0	235.025	6.72065e-05	0.00230948	-0.227935	0.899093	0.089505	1.09544	3.6583	1.28209	1.04653	1.06942	0	0	1	0	LY86	lymphocyte antigen 86	Not_significant	Not_significant	0	Not_significant	Not_significant	0	-5.0458	1.94155	-1	0	1	1	0	1
chr6	6086306	6086735	ENSG00000112799	19.9647	2.49304e-10	2.86397e-07	0.392682	0.489616	-1.21357	0.66377	2.84022	0.627841	0.475823	0.578392	0	-1	1	0	235.025	6.72065e-05	0.00230948	-0.227935	0.899093	0.089505	1.09544	3.6583	1.28209	1.04653	1.06942	0	0	1	0	LY86	lymphocyte antigen 86	Not_significant	Not_significant	0	Not_significant	Not_significant	0	-5.0458	1.94155	-1	0	0	0	0	0
chr6	6799867	6800735	ENSG00000112799	56.5592	0.000140029	0.0175029	0.695029	0.352307	0.443535	0.425668	2.01326	0.468746	0.721558	0.418038	0	0	1	0	235.025	6.72065e-05	0.00230948	-0.227935	0.899093	0.089505	1.09544	3.6583	1.28209	1.04653	1.06942	0	0	1	0	LY86	lymphocyte antigen 86	Not_significant	Not_significant	0	Not_significant	Not_significant	0	-5.0458	1.94155	-1	1	0	0	1	1
chr6	6802897	6804342	ENSG00000112799	205.791	0.000150576	0.0184738	0.989774	0.493094	0.582596	0.576028	2.54822	0.661629	0.268272	0.576223	0	0	1	0	235.025	6.72065e-05	0.00230948	-0.227935	0.899093	0.089505	1.09544	3.6583	1.28209	1.04653	1.06942	0	0	1	0	LY86	lymphocyte antigen 86	Not_significant	Not_significant	0	Not_significant	Not_significant	0	-5.0458	1.94155	-1	0	1	0	1	1
chr5	8797177	8797716	ENSG00000112902	10.4829	0.000700016	0.0523484	-0.519815	0.328249	-0.567505	0.426883	-2.6754	0.816628	-1.28176	0.447883	0	0	-1	-1	779.842	4.84279e-20	3.38173e-17	0.409673	0.753012	-0.139958	0.918105	6.40339	1.07177	3.12567	0.894427	0	0	1	1	SEMA5A	semaphorin 5A	Not_significant	Not_significant	0	4.00848	0.634659	1	2.33078	0.804455	1	0	0	0	0	0
chr5	9716825	9717344	ENSG00000112902	31.3623	0.000660849	0.0505068	0.241093	0.562419	-0.658363	0.69265	0.271013	0.777716	1.72833	0.650951	0	0	0	1	779.842	4.84279e-20	3.38173e-17	0.409673	0.753012	-0.139958	0.918105	6.40339	1.07177	3.12567	0.894427	0	0	1	1	SEMA5A	semaphorin 5A	Not_significant	Not_significant	0	4.00848	0.634659	1	2.33078	0.804455	1	0	0	0	0	0
chr5	26868534	26868840	ENSG00000113100	18.5886	0.000438161	0.0383181	2.15335	0.667231	1.1736	0.805409	-0.0781719	0.999025	-0.141813	0.846147	1	1	0	0	687.42	0.000916838	0.0190309	4.53561	0.904532	2.30277	1.09908	3.30935	1.28793	4.04371	1.07467	1	1	1	1	CDH9	cadherin 9	2.76548	0.84267	1	4.01674	0.839942	1	6.04668	1.05663	1	0	0	0	0	0
chr5	26889861	26890166	ENSG00000113100	24.22	0.000495216	0.0417018	2.26918	0.646608	2.32145	0.756205	1.80146	0.88108	0.186766	0.803615	1	1	1	0	687.42	0.000916838	0.0190309	4.53561	0.904532	2.30277	1.09908	3.30935	1.28793	4.04371	1.07467	1	1	1	1	CDH9	cadherin 9	2.76548	0.84267	1	4.01674	0.839942	1	6.04668	1.05663	1	0	1	0	1	0
chr5	39231622	39232404	ENSG00000113594	28.2893	5.24915e-05	0.00846857	0.566122	0.509682	0.104676	0.622696	2.67225	0.668287	0.598964	0.604558	0	0	1	0	670.588	1.48296e-05	0.000643427	4.38495	0.985205	-0.401307	1.20386	5.30848	1.40364	3.67891	1.17085	1	0	1	1	LIFR	LIF receptor alpha	-1.94976	0.861144	-1	2.93375	0.75711	1	6.46633	0.949329	1	1	1	0	0	1
chr5	173414719	173416054	ENSG00000113739	38.5902	2.52786e-05	0.00493271	-0.227369	0.296544	-1.65863	0.398585	0.284001	0.40429	-0.445168	0.355489	0	-1	0	0	12.3234	2.14448e-06	0.000117407	-0.688448	1.27147	-2.76267	1.6135	-3.92474	2.20412	3.39114	1.4508	0	-1	-1	1	STC2	stanniocalcin 2	9.2828	1.40523	1	9.09674	1.40522	1	4.96398	1.75488	1	0	0	0	0	0
chr3	194663234	194663935	ENSG00000114315	9.14201	0.00193273	0.0958641	-0.418434	0.4033	-1.65377	0.595796	-1.27438	0.689046	-1.78933	0.57593	0	-1	-1	-1	200.15	0.00194084	0.0331168	0.164723	1.31811	-6.45105	1.66498	-2.0852	1.88632	-2.20437	1.57454	0	-1	-1	-1	HES1	hes family bHLH transcription factor 1	Not_significant	Not_significant	0	Not_significant	Not_significant	0	-7.27147	2.56451	-1	0	0	0	0	0
chr3	108175383	108176067	ENSG00000114487	29.9182	0.00136267	0.0782249	2.16628	0.73384	0.559646	0.870895	-1.30065	1.11157	0.42723	0.868675	1	0	-1	0	256.106	0.00464556	0.0613584	6.30345	1.83348	3.34959	2.21236	2.97865	2.57978	8.76445	2.15442	1	1	1	1	MORC1	MORC family CW-type zinc finger 1	Not_significant	Not_significant	0	9.18534	1.10072	1	7.9826	1.35761	1	0	0	0	0	0
chr3	108716235	108716435	ENSG00000114487	8.30305	0.000772314	0.0556002	1.41656	0.424332	2.06681	0.519824	0.632222	0.72217	1.14863	0.547346	1	1	0	1	256.106	0.00464556	0.0613584	6.30345	1.83348	3.34959	2.21236	2.97865	2.57978	8.76445	2.15442	1	1	1	1	MORC1	MORC family CW-type zinc finger 1	Not_significant	Not_significant	0	9.18534	1.10072	1	7.9826	1.35761	1	0	0	0	0	0
chr2	205709292	205709638	ENSG00000114948	21.4039	2.23287e-10	2.59539e-07	-0.78462	0.434403	-0.864639	0.544494	2.03763	0.552174	-0.0459616	0.510763	0	0	1	0	13.8549	0.000221799	0.00623261	-1.00624	1.21193	-5.60836	1.7704	-2.91967	1.79117	1.56499	1.43565	0	-1	-1	1	ADAM23	ADAM metallopeptidase domain 23	Not_significant	Not_significant	0	6.58018	0.74656	1	5.61739	0.932965	1	0	0	0	0	0
chr2	206225456	206225831	ENSG00000114948	30.729	5.32483e-12	8.4978e-09	-0.800788	0.573431	-0.678939	0.682507	3.0531	0.735038	0.283988	0.658813	0	0	1	0	13.8549	0.000221799	0.00623261	-1.00624	1.21193	-5.60836	1.7704	-2.91967	1.79117	1.56499	1.43565	0	-1	-1	1	ADAM23	ADAM metallopeptidase domain 23	Not_significant	Not_significant	0	6.58018	0.74656	1	5.61739	0.932965	1	1	1	0	0	1
chr2	28993454	28994280	ENSG00000115295	76.3366	1.52933e-05	0.00333714	0.22073	0.499277	-0.0727227	0.589854	2.39342	0.665803	-0.0622632	0.587317	0	0	1	0	640.911	5.05961e-07	3.24534e-05	-1.39077	1.12913	-5.28567	1.39002	3.4925	1.61387	0.820849	1.34455	0	-1	1	0	CLIP4	CAP-Gly domain containing linker protein family member 4	-7.89551	1.35018	-1	Not_significant	Not_significant	0	-6.92585	1.51377	-1	1	0	0	0	0
chr2	29011012	29011944	ENSG00000115295	72.9095	3.07009e-26	9.06407e-22	0.151223	0.302784	0.237458	0.366094	3.11451	0.392045	0.776926	0.355494	0	0	1	0	640.911	5.05961e-07	3.24534e-05	-1.39077	1.12913	-5.28567	1.39002	3.4925	1.61387	0.820849	1.34455	0	-1	1	0	CLIP4	CAP-Gly domain containing linker protein family member 4	-7.89551	1.35018	-1	Not_significant	Not_significant	0	-6.92585	1.51377	-1	0	0	0	0	0
chr2	29193250	29193844	ENSG00000115295	22.7362	0.000364487	0.0340487	-0.995949	0.289441	-0.0629204	0.349102	-1.17734	0.467584	-0.289401	0.347291	0	0	-1	0	640.911	5.05961e-07	3.24534e-05	-1.39077	1.12913	-5.28567	1.39002	3.4925	1.61387	0.820849	1.34455	0	-1	1	0	CLIP4	CAP-Gly domain containing linker protein family member 4	-7.89551	1.35018	-1	Not_significant	Not_significant	0	-6.92585	1.51377	-1	0	0	0	0	0
chr2	29825978	29826814	ENSG00000115295	17.384	0.000765351	0.0553205	-1.22915	0.327464	-0.534772	0.398696	-1.33388	0.521087	-0.53653	0.389799	-1	0	-1	0	640.911	5.05961e-07	3.24534e-05	-1.39077	1.12913	-5.28567	1.39002	3.4925	1.61387	0.820849	1.34455	0	-1	1	0	CLIP4	CAP-Gly domain containing linker protein family member 4	-7.89551	1.35018	-1	Not_significant	Not_significant	0	-6.92585	1.51377	-1	0	0	0	0	0
chr2	214683256	214684023	ENSG00000115414	41.3465	9.02425e-05	0.012627	1.92268	0.527416	2.55413	0.61194	0.575226	0.754971	1.08801	0.626374	1	1	0	1	686.555	6.01208e-09	6.01371e-07	1.87868	0.674719	0.518002	0.821271	5.02755	0.961389	2.7175	0.802236	1	0	1	1	FN1	fibronectin 1	1.99325	0.640607	1	3.17668	0.638426	1	2.731	0.806935	1	0	0	0	1	0
chr2	215680929	215681325	ENSG00000115414	15.9321	0.000296765	0.0295203	0.430092	0.483123	0.681678	0.586974	2.43343	0.626652	0.961924	0.571775	0	0	1	0	686.555	6.01208e-09	6.01371e-07	1.87868	0.674719	0.518002	0.821271	5.02755	0.961389	2.7175	0.802236	1	0	1	1	FN1	fibronectin 1	1.99325	0.640607	1	3.17668	0.638426	1	2.731	0.806935	1	1	0	0	0	0
chr2	215750867	215751067	ENSG00000115414	7.35898	0.000179785	0.02098	0.356641	0.491478	0.834758	0.618062	2.45767	0.606576	0.667522	0.607879	0	0	1	0	686.555	6.01208e-09	6.01371e-07	1.87868	0.674719	0.518002	0.821271	5.02755	0.961389	2.7175	0.802236	1	0	1	1	FN1	fibronectin 1	1.99325	0.640607	1	3.17668	0.638426	1	2.731	0.806935	1	0	0	0	0	0
chr2	215793764	215794059	ENSG00000115414	13.7095	7.23473e-06	0.00186151	0.846171	0.494557	1.24996	0.609844	2.97648	0.634219	1.94214	0.581341	0	1	1	1	686.555	6.01208e-09	6.01371e-07	1.87868	0.674719	0.518002	0.821271	5.02755	0.961389	2.7175	0.802236	1	0	1	1	FN1	fibronectin 1	1.99325	0.640607	1	3.17668	0.638426	1	2.731	0.806935	1	0	0	0	0	0
chr2	84077630	84078723	ENSG00000115423	25.3221	0.00025822	0.0268249	0.491045	0.356014	0.619215	0.441738	0.46983	0.523059	1.64523	0.416522	0	0	0	1	131.632	0.00123192	0.0237218	-1.45145	0.429304	-1.42015	0.524311	-1.53863	0.616379	-1.82275	0.514675	0	0	-1	-1	DNAH6	dynein axonemal heavy chain 6	Not_significant	Not_significant	0	Not_significant	Not_significant	0	-2.90712	0.718088	-1	0	1	0	0	0
chr2	37476152	37476474	ENSG00000115828	14.5281	4.37859e-06	0.00124062	0.546242	0.39559	-0.212625	0.525616	2.14937	0.507177	0.148296	0.49233	0	0	1	0	4671.96	0.00298317	0.0448627	1.42832	1.06353	-0.965062	1.29518	1.61697	1.52105	-2.89024	1.26725	0	0	1	-1	QPCT	glutaminyl-peptide cyclotransferase	Not_significant	Not_significant	0	Not_significant	Not_significant	0	-9.05856	2.01967	-1	0	0	0	0	0
chr1	220012344	220012584	ENSG00000116141	9.04951	0.000187943	0.0216919	1.02462	0.619529	-0.0403978	0.791488	2.71074	0.787815	-0.0328868	0.771921	1	0	1	0	197.531	4.81258e-06	0.000242662	3.71167	1.37046	-4.42016	1.85481	-0.979371	1.96597	5.35546	1.62373	1	-1	0	1	MARK1	microtubule affinity regulating kinase 1	Not_significant	Not_significant	0	3.92228	1.22542	1	4.24185	1.53309	1	0	0	0	0	0
chr1	220013447	220013753	ENSG00000116141	9.9042	1.01034e-08	7.15328e-06	-0.271252	0.531651	0.215676	0.629519	2.55442	0.642367	-1.23915	0.700017	0	0	1	-1	197.531	4.81258e-06	0.000242662	3.71167	1.37046	-4.42016	1.85481	-0.979371	1.96597	5.35546	1.62373	1	-1	0	1	MARK1	microtubule affinity regulating kinase 1	Not_significant	Not_significant	0	3.92228	1.22542	1	4.24185	1.53309	1	0	0	0	0	0
chr1	220086218	220086506	ENSG00000116141	41.4639	0.0012761	0.0753922	1.8254	0.726619	1.35047	0.856459	3.08458	0.968026	0.082336	0.874732	1	1	1	0	197.531	4.81258e-06	0.000242662	3.71167	1.37046	-4.42016	1.85481	-0.979371	1.96597	5.35546	1.62373	1	-1	0	1	MARK1	microtubule affinity regulating kinase 1	Not_significant	Not_significant	0	3.92228	1.22542	1	4.24185	1.53309	1	0	0	0	0	0
chr1	220942902	220943573	ENSG00000116141	13.4783	6.13691e-05	0.00948768	-0.445907	0.55991	0.246517	0.671345	-0.0812776	0.820616	1.84209	0.627431	0	0	0	1	197.531	4.81258e-06	0.000242662	3.71167	1.37046	-4.42016	1.85481	-0.979371	1.96597	5.35546	1.62373	1	-1	0	1	MARK1	microtubule affinity regulating kinase 1	Not_significant	Not_significant	0	3.92228	1.22542	1	4.24185	1.53309	1	1	0	0	0	0
chr1	221157165	221157804	ENSG00000116141	29.8651	2.49135e-08	1.58181e-05	0.747405	0.618397	1.48207	0.731348	0.426782	0.887265	3.40114	0.710746	0	1	0	1	197.531	4.81258e-06	0.000242662	3.71167	1.37046	-4.42016	1.85481	-0.979371	1.96597	5.35546	1.62373	1	-1	0	1	MARK1	microtubule affinity regulating kinase 1	Not_significant	Not_significant	0	3.92228	1.22542	1	4.24185	1.53309	1	0	0	0	0	0
chr1	45191217	45191481	ENSG00000117461	7.83132	0.00203422	0.098407	-0.732525	0.47672	0.0298097	0.576585	1.19698	0.61043	-1.01318	0.619388	0	0	1	-1	652.935	0.00168998	0.0297414	1.69436	0.614863	-0.0735271	0.749142	1.51849	0.878279	0.164874	0.732971	1	0	1	0	PIK3R3	phosphoinositide-3-kinase regulatory subunit 3	2.39688	0.648485	1	1.70763	0.648914	1	3.83001	0.818638	1	0	0	0	0	0
chr1	25774974	25775493	ENSG00000117632	35.533	1.7679e-08	1.18356e-05	-0.017609	0.364882	0.128907	0.445671	2.22212	0.477338	0.313018	0.436402	0	0	1	0	1349.56	0.00246279	0.0393897	0.923684	0.884871	1.42543	1.077	2.70282	1.26452	3.56437	1.05327	0	0	1	1	STMN1	stathmin 1	4.97581	0.669084	1	5.47663	0.669019	1	5.4073	0.845489	1	1	0	1	0	0
chr6	87915064	87915307	ENSG00000118432	8.88501	1.57896e-06	0.000552332	1.30131	0.543949	1.54205	0.678338	3.483	0.685696	0.901525	0.694192	1	1	1	0	781.953	0.00247856	0.0395118	3.29019	1.35379	4.52224	1.64849	3.40687	1.93358	-2.87766	1.63777	1	1	1	-1	CNR1	cannabinoid receptor 1	Not_significant	Not_significant	0	2.6695	1.10664	1	-7.81305	2.47213	-1	0	0	0	0	0
chr6	88780691	88781144	ENSG00000118432	49.7661	0.000819694	0.0575722	1.61774	0.411796	1.94157	0.483617	1.76308	0.557996	1.10643	0.490518	1	1	1	1	781.953	0.00247856	0.0395118	3.29019	1.35379	4.52224	1.64849	3.40687	1.93358	-2.87766	1.63777	1	1	1	-1	CNR1	cannabinoid receptor 1	Not_significant	Not_significant	0	2.6695	1.10664	1	-7.81305	2.47213	-1	1	0	1	1	0
chr4	87589528	87589947	ENSG00000118777	12.3385	8.86246e-06	0.00216931	-0.192924	0.587048	0.34882	0.694092	2.6051	0.746864	-0.587012	0.719193	0	0	1	0	639.665	0.000645583	0.0146571	-1.81866	0.954691	-0.294882	1.16265	2.11518	1.36474	-2.43893	1.13837	-1	0	1	-1	ABCG2	ATP binding cassette subfamily G member 2 (Junior blood group)	-2.68328	0.612949	-1	-2.42869	0.610459	-1	-2.52599	0.776182	-1	1	0	0	0	0
chr4	88012645	88012894	ENSG00000118777	23.9051	0.000445036	0.0387327	1.84825	0.536088	1.67109	0.635952	3.01305	0.700082	1.29469	0.63738	1	1	1	1	639.665	0.000645583	0.0146571	-1.81866	0.954691	-0.294882	1.16265	2.11518	1.36474	-2.43893	1.13837	-1	0	1	-1	ABCG2	ATP binding cassette subfamily G member 2 (Junior blood group)	-2.68328	0.612949	-1	-2.42869	0.610459	-1	-2.52599	0.776182	-1	0	0	0	0	0
chr4	88110537	88111167	ENSG00000118777	25.6418	0.000115515	0.0151341	0.244453	0.509315	1.25113	0.599147	2.46896	0.670025	0.731015	0.603241	0	1	1	0	639.665	0.000645583	0.0146571	-1.81866	0.954691	-0.294882	1.16265	2.11518	1.36474	-2.43893	1.13837	-1	0	1	-1	ABCG2	ATP binding cassette subfamily G member 2 (Junior blood group)	-2.68328	0.612949	-1	-2.42869	0.610459	-1	-2.52599	0.776182	-1	0	0	0	0	0
chr4	88359414	88359966	ENSG00000118777	44.9916	1.86086e-05	0.00388817	1.95315	0.816803	0.899443	0.963383	4.91278	1.08214	2.08136	0.948879	1	0	1	1	639.665	0.000645583	0.0146571	-1.81866	0.954691	-0.294882	1.16265	2.11518	1.36474	-2.43893	1.13837	-1	0	1	-1	ABCG2	ATP binding cassette subfamily G member 2 (Junior blood group)	-2.68328	0.612949	-1	-2.42869	0.610459	-1	-2.52599	0.776182	-1	0	0	0	0	0
chr16	4368982	4369229	ENSG00000118894	20.671	0.000411314	0.0367332	-0.172345	0.383859	-0.179925	0.485583	1.57532	0.506507	-0.0241011	0.470603	0	0	1	0	329	0.00110481	0.0219127	0.419614	0.516217	0.483111	0.628442	2.46944	0.735749	0.459342	0.614779	0	0	1	0	EEF2KMT	eukaryotic elongation factor 2 lysine methyltransferase	2.0746	0.629893	1	2.15006	0.629576	1	1.94348	0.796347	1	0	0	0	0	0
chr16	4574537	4577374	ENSG00000118894	132.787	9.47131e-06	0.00229016	-0.155713	0.407191	0.06441	0.478541	2.00709	0.544826	0.174864	0.476521	0	0	1	0	329	0.00110481	0.0219127	0.419614	0.516217	0.483111	0.628442	2.46944	0.735749	0.459342	0.614779	0	0	1	0	EEF2KMT	eukaryotic elongation factor 2 lysine methyltransferase	2.0746	0.629893	1	2.15006	0.629576	1	1.94348	0.796347	1	0	0	1	0	0
chr12	3760847	3761427	ENSG00000118971	16.3726	0.000350092	0.0331283	-0.69429	0.457302	-0.423806	0.558599	1.33997	0.593372	-0.644999	0.556116	0	0	1	0	37037.8	7.44822e-09	7.27331e-07	3.83987	1.16179	-3.92587	1.41621	7.2423	1.6615	4.31702	1.38367	1	-1	1	1	CCND2	cyclin D2	Not_significant	Not_significant	0	5.50023	1.38912	1	5.34088	1.75705	1	0	0	0	0	0
chr12	3817454	3818166	ENSG00000118971	15.2861	6.28505e-05	0.00964927	-0.625069	0.397544	-0.0549636	0.474564	-4.02766	1.13469	-0.850823	0.489537	0	0	-1	0	37037.8	7.44822e-09	7.27331e-07	3.83987	1.16179	-3.92587	1.41621	7.2423	1.6615	4.31702	1.38367	1	-1	1	1	CCND2	cyclin D2	Not_significant	Not_significant	0	5.50023	1.38912	1	5.34088	1.75705	1	0	0	0	0	0
chr12	4141400	4141861	ENSG00000118971	38.2739	0.000823953	0.0577546	0.579737	0.877834	-0.201251	1.04165	3.35178	1.16887	-0.319993	1.03905	0	0	1	0	37037.8	7.44822e-09	7.27331e-07	3.83987	1.16179	-3.92587	1.41621	7.2423	1.6615	4.31702	1.38367	1	-1	1	1	CCND2	cyclin D2	Not_significant	Not_significant	0	5.50023	1.38912	1	5.34088	1.75705	1	0	0	0	0	0
chr12	4174527	4174727	ENSG00000118971	6.62793	0.000209318	0.023408	0.148466	0.527504	1.28873	0.606776	-4.45011	1.56569	0.330423	0.632554	0	1	-1	0	37037.8	7.44822e-09	7.27331e-07	3.83987	1.16179	-3.92587	1.41621	7.2423	1.6615	4.31702	1.38367	1	-1	1	1	CCND2	cyclin D2	Not_significant	Not_significant	0	5.50023	1.38912	1	5.34088	1.75705	1	0	0	0	0	0
chr12	4282561	4283312	ENSG00000118971	42.099	0.000793987	0.056581	0.10481	0.367312	-0.287943	0.451864	1.48515	0.490473	0.53391	0.433502	0	0	1	0	37037.8	7.44822e-09	7.27331e-07	3.83987	1.16179	-3.92587	1.41621	7.2423	1.6615	4.31702	1.38367	1	-1	1	1	CCND2	cyclin D2	Not_significant	Not_significant	0	5.50023	1.38912	1	5.34088	1.75705	1	0	0	0	0	0
chr12	5246133	5246449	ENSG00000118971	11.4745	0.00158561	0.0853122	-0.105226	0.332363	-1.3268	0.532477	0.834746	0.457897	0.197746	0.410208	0	-1	0	0	37037.8	7.44822e-09	7.27331e-07	3.83987	1.16179	-3.92587	1.41621	7.2423	1.6615	4.31702	1.38367	1	-1	1	1	CCND2	cyclin D2	Not_significant	Not_significant	0	5.50023	1.38912	1	5.34088	1.75705	1	0	0	0	0	0
chr14	95034857	95035154	ENSG00000119698	11.8155	0.00126657	0.0750884	0.136392	0.497846	1.72146	0.578754	-0.0192817	0.744684	0.438004	0.605646	0	1	0	0	9.7011	0.000432572	0.0107458	-3.86829	1.38443	-2.56697	1.66327	-5.2682	2.16283	0.690811	1.59402	-1	-1	-1	0	PPP4R4	protein phosphatase 4 regulatory subunit 4	Not_significant	Not_significant	0	2.38565	0.850491	1	2.66082	1.06729	1	0	0	0	0	0
chr10	102673925	102674820	ENSG00000120049	68.3462	6.55824e-05	0.00999609	0.973247	0.4209	0.361732	0.50029	2.40251	0.55952	0.606399	0.494709	0	0	1	0	181.016	3.91749e-05	0.00146741	-2.74932	0.715552	-1.8198	0.872201	-3.55872	1.02739	-3.35369	0.856705	-1	-1	-1	-1	KCNIP2	potassium voltage-gated channel interacting protein 2	-2.6358	0.591709	-1	-3.74507	0.603048	-1	-2.57304	0.751062	-1	0	0	0	0	1
chr10	102764805	102765209	ENSG00000120049	12.3219	0.00114767	0.0708492	0.603109	0.495666	0.708384	0.605799	2.41009	0.636418	0.681178	0.595728	0	0	1	0	181.016	3.91749e-05	0.00146741	-2.74932	0.715552	-1.8198	0.872201	-3.55872	1.02739	-3.35369	0.856705	-1	-1	-1	-1	KCNIP2	potassium voltage-gated channel interacting protein 2	-2.6358	0.591709	-1	-3.74507	0.603048	-1	-2.57304	0.751062	-1	0	0	0	0	0
chr6	149815905	149816105	ENSG00000120278	10.1476	0.00170095	0.0890399	0.709882	0.423301	1.06042	0.538795	-2.08575	1.13776	1.19729	0.520288	0	1	-1	1	181.446	1.6217e-10	2.07678e-08	-2.80582	0.543933	-2.70401	0.664999	-3.16281	0.783961	-0.627884	0.64647	-1	-1	-1	0	PLEKHG1	pleckstrin homology and RhoGEF domain containing G1	-4.45686	0.797475	-1	-2.83004	0.762432	-1	-2.94864	0.973509	-1	0	0	0	0	0
chr6	149847587	149847848	ENSG00000120278	11.6302	0.00061572	0.0483211	0.441492	0.529106	0.33238	0.652137	2.34337	0.67144	1.29723	0.609864	0	0	1	1	181.446	1.6217e-10	2.07678e-08	-2.80582	0.543933	-2.70401	0.664999	-3.16281	0.783961	-0.627884	0.64647	-1	-1	-1	0	PLEKHG1	pleckstrin homology and RhoGEF domain containing G1	-4.45686	0.797475	-1	-2.83004	0.762432	-1	-2.94864	0.973509	-1	0	0	0	1	0
chr10	19398853	19399067	ENSG00000120594	4.78502	0.000403885	0.0363647	1.28724	0.773689	0.706748	1.00231	3.59555	0.931384	1.28685	0.927724	1	0	1	1	356.766	4.3182e-07	2.82362e-05	-0.157512	0.657366	-0.500497	0.800985	2.43435	0.937607	2.25907	0.781403	0	0	1	1	PLXDC2	plexin domain containing 2	Not_significant	Not_significant	0	3.32794	0.494712	1	2.52631	0.625807	1	0	0	0	0	0
chr10	20262473	20262960	ENSG00000120594	14.872	0.00119728	0.0726282	-0.59789	0.317586	-0.960711	0.421172	-2.52615	0.69811	-0.603275	0.393093	0	0	-1	0	356.766	4.3182e-07	2.82362e-05	-0.157512	0.657366	-0.500497	0.800985	2.43435	0.937607	2.25907	0.781403	0	0	1	1	PLXDC2	plexin domain containing 2	Not_significant	Not_significant	0	3.32794	0.494712	1	2.52631	0.625807	1	1	0	0	0	0
chr8	28605533	28605826	ENSG00000120875	10.0878	7.33009e-05	0.0107901	-0.194551	0.495151	-0.502076	0.649691	1.81016	0.638989	-1.01558	0.660995	0	0	1	-1	4255.76	0.00360496	0.0515333	1.99359	0.965993	-2.70443	1.17705	2.1273	1.38141	1.29816	1.15051	1	-1	1	0	DUSP4	dual specificity phosphatase 4	-3.85853	1.02021	-1	2.82319	1.00836	1	3.32585	1.27535	1	0	0	0	0	0
chr8	29459120	29459324	ENSG00000120875	5.10318	0.00123156	0.0738878	-0.376075	0.573495	0.0845298	0.727834	2.049	0.691637	0.111651	0.701294	0	0	1	0	4255.76	0.00360496	0.0515333	1.99359	0.965993	-2.70443	1.17705	2.1273	1.38141	1.29816	1.15051	1	-1	1	0	DUSP4	dual specificity phosphatase 4	-3.85853	1.02021	-1	2.82319	1.00836	1	3.32585	1.27535	1	0	0	0	0	0
chr8	29803740	29806019	ENSG00000120875	105.197	1.89878e-10	2.26429e-07	-0.000820411	0.335933	0.0530481	0.398373	2.19539	0.446486	-0.0979938	0.397422	0	0	1	0	4255.76	0.00360496	0.0515333	1.99359	0.965993	-2.70443	1.17705	2.1273	1.38141	1.29816	1.15051	1	-1	1	0	DUSP4	dual specificity phosphatase 4	-3.85853	1.02021	-1	2.82319	1.00836	1	3.32585	1.27535	1	1	0	0	0	1
chr17	59423148	59426087	ENSG00000121101	126.972	0.000277914	0.0282155	-0.109515	0.309208	-0.0259636	0.36463	1.25183	0.413692	-0.258372	0.364339	0	0	1	0	1303.23	0.00311013	0.0463576	-2.24371	0.870995	-2.76701	1.06079	-2.03902	1.24566	0.0541653	1.03719	-1	-1	-1	0	TEX14	testis expressed 14, intercellular bridge forming factor	-4.43663	0.711731	-1	-4.34184	0.709288	-1	-3.67385	0.895713	-1	1	1	0	1	0
chr3	119892010	119892305	ENSG00000121594	20.8832	3.49106e-05	0.00621648	2.09425	0.469421	2.22856	0.556719	2.63032	0.618936	1.4669	0.567205	1	1	1	1	22.093	0.000525343	0.0125039	-0.475987	0.649852	-0.144452	0.790341	2.22404	0.902058	-0.448011	0.781628	0	0	1	0	CD80	CD80 molecule	Not_significant	Not_significant	0	Not_significant	Not_significant	0	-5.78847	2.28476	-1	0	0	0	0	0
chr3	171953205	171954165	ENSG00000121853	68.6236	0.000735651	0.0540683	1.95777	0.718287	0.556247	0.844931	-1.0498	1.0227	-0.284682	0.852066	1	0	-1	0	32.886	0.000644971	0.0146534	0.0862717	0.766395	-2.95163	0.984418	-2.7177	1.13767	-1.28258	0.926891	0	-1	-1	0	GHSR	growth hormone secretagogue receptor	-2.80907	1.05924	-1	-5.1785	1.3773	-1	-3.81106	1.55025	-1	0	0	0	0	0
chr3	172331645	172332859	ENSG00000121853	70.569	0.00193785	0.0959943	1.15741	0.333918	0.657186	0.398095	1.30897	0.452554	0.38997	0.398076	1	0	1	0	32.886	0.000644971	0.0146534	0.0862717	0.766395	-2.95163	0.984418	-2.7177	1.13767	-1.28258	0.926891	0	-1	-1	0	GHSR	growth hormone secretagogue receptor	-2.80907	1.05924	-1	-5.1785	1.3773	-1	-3.81106	1.55025	-1	0	0	0	1	0
chr3	172574018	172574367	ENSG00000121853	10.4059	0.000644552	0.0496727	0.253769	0.355276	-0.123723	0.468441	-2.47728	0.933145	-0.900643	0.492453	0	0	-1	0	32.886	0.000644971	0.0146534	0.0862717	0.766395	-2.95163	0.984418	-2.7177	1.13767	-1.28258	0.926891	0	-1	-1	0	GHSR	growth hormone secretagogue receptor	-2.80907	1.05924	-1	-5.1785	1.3773	-1	-3.81106	1.55025	-1	0	0	0	0	0
chr4	39962108	39962371	ENSG00000121895	8.84129	0.000277692	0.0282027	-0.570246	0.758299	1.27128	0.854032	-3.69158	1.65104	-1.3826	0.937185	0	1	-1	-1	1224.7	0.000958074	0.0196881	-2.1614	0.762898	-3.52198	0.929593	-1.16838	1.09114	-2.88945	0.908944	-1	-1	0	-1	TMEM156	transmembrane protein 156	-3.09581	0.849826	-1	-5.03998	0.855964	-1	-5.19787	1.08906	-1	0	0	0	0	0
chrX	129445498	129446234	ENSG00000122126	16.4316	7.10318e-06	0.00183959	-0.0143673	0.491564	-0.538154	0.611648	2.16195	0.633986	-0.336977	0.593141	0	0	1	0	862.97	0.00247952	0.0395118	1.01936	0.484661	0.963099	0.589995	2.57047	0.691843	1.44634	0.57694	0	0	1	0	OCRL	OCRL, inositol polyphosphate-5-phosphatase	Not_significant	Not_significant	0	1.83212	0.410509	1	2.51504	0.518041	1	0	0	0	0	0
chrX	129529105	129530237	ENSG00000122126	22.0185	3.81988e-05	0.00668905	0.068393	0.570134	-1.1477	0.702706	2.20642	0.739766	-0.364008	0.670808	0	-1	1	0	862.97	0.00247952	0.0395118	1.01936	0.484661	0.963099	0.589995	2.57047	0.691843	1.44634	0.57694	0	0	1	0	OCRL	OCRL, inositol polyphosphate-5-phosphatase	Not_significant	Not_significant	0	1.83212	0.410509	1	2.51504	0.518041	1	1	0	0	0	1
chr7	18177511	18178684	ENSG00000122691	75.2055	0.000867477	0.0594504	0.760786	0.397114	1.78039	0.45965	1.24087	0.535936	1.66507	0.458911	0	1	1	1	5.93852	3.88096e-10	4.7719e-08	2.80452	1.34863	1.87914	1.54092	2.38665	1.63928	6.43775	1.42094	1	1	1	1	TWIST1	twist family bHLH transcription factor 1	Not_significant	Not_significant	0	8.19918	1.79192	1	9.2256	2.08016	1	1	1	1	0	1
chr7	18472930	18473711	ENSG00000122691	27.6974	1.11991e-05	0.00263248	0.290848	0.474917	-0.524313	0.596606	2.16929	0.626187	1.12195	0.554567	0	0	1	1	5.93852	3.88096e-10	4.7719e-08	2.80452	1.34863	1.87914	1.54092	2.38665	1.63928	6.43775	1.42094	1	1	1	1	TWIST1	twist family bHLH transcription factor 1	Not_significant	Not_significant	0	8.19918	1.79192	1	9.2256	2.08016	1	0	0	0	0	0
chr7	18638731	18639897	ENSG00000122691	25.8315	0.000139191	0.0174266	0.591702	0.307565	0.310294	0.37875	-1.70328	0.593623	-0.0444982	0.379684	0	0	-1	0	5.93852	3.88096e-10	4.7719e-08	2.80452	1.34863	1.87914	1.54092	2.38665	1.63928	6.43775	1.42094	1	1	1	1	TWIST1	twist family bHLH transcription factor 1	Not_significant	Not_significant	0	8.19918	1.79192	1	9.2256	2.08016	1	0	0	0	0	0
chr7	19715546	19715810	ENSG00000122691	9.29444	0.000254975	0.0265794	1.27953	0.475455	1.33584	0.584937	0.229711	0.771925	-0.820214	0.701671	1	1	0	0	5.93852	3.88096e-10	4.7719e-08	2.80452	1.34863	1.87914	1.54092	2.38665	1.63928	6.43775	1.42094	1	1	1	1	TWIST1	twist family bHLH transcription factor 1	Not_significant	Not_significant	0	8.19918	1.79192	1	9.2256	2.08016	1	0	0	0	0	0
chr1	48093711	48094419	ENSG00000123473	59.3838	0.000442852	0.0386382	0.0649817	0.468379	0.215895	0.555907	1.36682	0.630034	1.58835	0.54349	0	0	1	1	423.201	0.00120505	0.0232772	0.425436	0.609786	0.777884	0.741698	1.16952	0.870199	2.3714	0.724959	0	0	0	1	STIL	STIL, centriolar assembly protein	3.80148	0.480789	1	4.40824	0.48043	1	4.06955	0.606362	1	0	1	0	0	1
chr2	234453301	234453524	ENSG00000123485	6.31508	0.000552987	0.0448648	-1.59982	0.414986	-1.57181	0.556443	-1.61217	0.701847	-1.84054	0.549409	-1	-1	-1	-1	352.627	0.00123644	0.0237759	0.596693	0.902982	0.666705	1.09849	0.690876	1.28961	3.38963	1.07357	0	0	0	1	HJURP	Holliday junction recognition protein	4.79092	0.395063	1	5.09603	0.39478	1	5.30214	0.49552	1	0	0	0	0	0
chr9	89339945	89340561	ENSG00000123975	12.8929	0.000301963	0.0298363	1.13109	0.662036	0.44264	0.812396	3.14387	0.858431	0.575615	0.794957	1	0	1	0	370.642	0.00571262	0.0710192	2.83924	0.704523	1.58547	0.8565	1.38375	1.0038	2.24359	0.838123	1	1	0	1	CKS2	CDC28 protein kinase regulatory subunit 2	5.79845	0.393141	1	4.57091	0.393868	1	5.38807	0.491879	1	1	0	0	0	1
chr2	219155081	219155304	ENSG00000124006	12.6092	5.8107e-05	0.00913006	1.29614	0.469662	0.783029	0.60809	2.76678	0.605357	1.47163	0.566203	1	0	1	1	246.508	4.57373e-05	0.00167598	-1.44105	0.617183	-2.06655	0.753826	-2.11115	0.884745	0.467609	0.734495	0	-1	-1	0	OBSL1	obscurin like 1	-3.23086	0.608771	-1	-3.90104	0.620113	-1	-4.15804	0.826578	-1	0	0	0	0	0
chr2	219844733	219845486	ENSG00000124006	60.8951	0.000103582	0.0140411	0.7799	0.565805	0.0312851	0.673616	2.71546	0.755115	1.57432	0.658178	0	0	1	1	246.508	4.57373e-05	0.00167598	-1.44105	0.617183	-2.06655	0.753826	-2.11115	0.884745	0.467609	0.734495	0	-1	-1	0	OBSL1	obscurin like 1	-3.23086	0.608771	-1	-3.90104	0.620113	-1	-4.15804	0.826578	-1	0	1	0	0	0
chr20	49693630	49694174	ENSG00000124126	18.3324	5.3487e-07	0.000224629	0.36753	0.575763	-0.0682935	0.717723	3.17271	0.748779	-0.240259	0.712985	0	0	1	0	1581.94	0.0078917	0.0875252	1.08743	1.12764	-2.1035	1.37385	-2.35557	1.61419	2.16792	1.34289	0	-1	-1	1	PREX1	phosphatidylinositol-3,4,5-trisphosphate dependent Rac exchange factor 1	Not_significant	Not_significant	0	Not_significant	Not_significant	0	-3.18793	1.37644	-1	0	0	0	0	0
chr20	43925822	43926063	ENSG00000124191	11.5638	0.000984562	0.0644027	0.144144	0.542206	0.166107	0.682476	2.28837	0.704076	0.219802	0.666137	0	0	1	0	94.477	2.16179e-05	0.000888943	-3.25308	1.38021	-6.56055	1.76286	2.45456	1.96444	-0.194985	1.63892	-1	-1	1	0	TOX2	TOX high mobility group box family member 2	2.90276	0.726523	1	3.90992	0.72553	1	3.88474	0.91611	1	0	0	0	0	0
chr20	44018179	44018459	ENSG00000124191	13.6517	5.24053e-11	7.03275e-08	-0.0896518	0.421795	0.632343	0.531827	2.73707	0.526694	0.540268	0.522218	0	0	1	0	94.477	2.16179e-05	0.000888943	-3.25308	1.38021	-6.56055	1.76286	2.45456	1.96444	-0.194985	1.63892	-1	-1	1	0	TOX2	TOX high mobility group box family member 2	2.90276	0.726523	1	3.90992	0.72553	1	3.88474	0.91611	1	0	0	0	0	0
chr6	17490857	17491145	ENSG00000124795	11.1757	0.00136496	0.0782937	0.445575	0.485696	-0.198888	0.644514	1.16834	0.665884	1.67962	0.559313	0	0	1	1	267.465	3.14492e-07	2.14748e-05	-1.00199	0.601494	1.49284	0.73064	1.86959	0.856459	0.517922	0.715628	0	0	1	0	DEK	DEK proto-oncogene	4.25283	0.530659	1	4.37204	0.530553	1	4.8931	0.669536	1	1	0	0	0	0
chr6	17628918	17629210	ENSG00000124795	18.4865	2.68147e-05	0.00516084	2.03562	0.454326	0.894603	0.582975	2.17539	0.613648	0.946341	0.567642	1	0	1	0	267.465	3.14492e-07	2.14748e-05	-1.00199	0.601494	1.49284	0.73064	1.86959	0.856459	0.517922	0.715628	0	0	1	0	DEK	DEK proto-oncogene	4.25283	0.530659	1	4.37204	0.530553	1	4.8931	0.669536	1	0	1	1	0	0
chr2	236860046	236860266	ENSG00000124831	10.0747	0.00132525	0.0771116	0.331892	0.460745	0.600726	0.587414	2.09475	0.593735	1.10272	0.552075	0	0	1	1	2746.74	0.000677257	0.0151087	-0.448894	0.459267	-0.0243664	0.559257	1.56822	0.656633	0.339755	0.546955	0	0	1	0	LRRFIP1	LRR binding FLII interacting protein 1	Not_significant	Not_significant	0	1.93127	0.453622	1	1.65589	0.573828	1	0	0	0	0	0
chr2	237118048	237118436	ENSG00000124831	22.8961	0.00104632	0.0667671	1.28497	0.660766	0.789867	0.79171	3.16122	0.871737	0.59413	0.790519	1	0	1	0	2746.74	0.000677257	0.0151087	-0.448894	0.459267	-0.0243664	0.559257	1.56822	0.656633	0.339755	0.546955	0	0	1	0	LRRFIP1	LRR binding FLII interacting protein 1	Not_significant	Not_significant	0	1.93127	0.453622	1	1.65589	0.573828	1	0	0	0	0	0
chr2	237132857	237133152	ENSG00000124831	21.2278	1.99972e-07	9.92257e-05	0.899545	0.490187	1.12989	0.592162	3.23045	0.631899	0.771058	0.595508	0	1	1	0	2746.74	0.000677257	0.0151087	-0.448894	0.459267	-0.0243664	0.559257	1.56822	0.656633	0.339755	0.546955	0	0	1	0	LRRFIP1	LRR binding FLII interacting protein 1	Not_significant	Not_significant	0	1.93127	0.453622	1	1.65589	0.573828	1	0	0	0	0	0
chr2	237154217	237157653	ENSG00000124831	195.856	0.000885782	0.0602573	-0.190826	0.418043	-0.301672	0.489173	1.48765	0.561017	-0.261246	0.488174	0	0	1	0	2746.74	0.000677257	0.0151087	-0.448894	0.459267	-0.0243664	0.559257	1.56822	0.656633	0.339755	0.546955	0	0	1	0	LRRFIP1	LRR binding FLII interacting protein 1	Not_significant	Not_significant	0	1.93127	0.453622	1	1.65589	0.573828	1	0	1	1	0	0
chr2	237290368	237291796	ENSG00000124831	43.2337	3.30699e-23	4.64928e-19	-0.233084	0.268928	0.153999	0.330442	2.44033	0.341042	0.0825116	0.325547	0	0	1	0	2746.74	0.000677257	0.0151087	-0.448894	0.459267	-0.0243664	0.559257	1.56822	0.656633	0.339755	0.546955	0	0	1	0	LRRFIP1	LRR binding FLII interacting protein 1	Not_significant	Not_significant	0	1.93127	0.453622	1	1.65589	0.573828	1	0	0	0	0	0
chr2	237702488	237704081	ENSG00000124831	168.863	6.91835e-05	0.0103736	0.771402	0.460085	0.228888	0.539238	2.28045	0.617013	-0.0296194	0.539267	0	0	1	0	2746.74	0.000677257	0.0151087	-0.448894	0.459267	-0.0243664	0.559257	1.56822	0.656633	0.339755	0.546955	0	0	1	0	LRRFIP1	LRR binding FLII interacting protein 1	Not_significant	Not_significant	0	1.93127	0.453622	1	1.65589	0.573828	1	1	1	0	1	1
chr2	237723625	237723978	ENSG00000124831	33.8627	1.61482e-05	0.00347743	-0.0724241	0.532726	-0.366073	0.640901	2.3382	0.703356	-0.061408	0.630683	0	0	1	0	2746.74	0.000677257	0.0151087	-0.448894	0.459267	-0.0243664	0.559257	1.56822	0.656633	0.339755	0.546955	0	0	1	0	LRRFIP1	LRR binding FLII interacting protein 1	Not_significant	Not_significant	0	1.93127	0.453622	1	1.65589	0.573828	1	0	0	0	0	0
chr2	238259505	238259966	ENSG00000124831	32.6669	5.50806e-14	1.42648e-10	-0.527676	0.415195	-0.493675	0.508443	2.55368	0.534188	0.137069	0.488634	0	0	1	0	2746.74	0.000677257	0.0151087	-0.448894	0.459267	-0.0243664	0.559257	1.56822	0.656633	0.339755	0.546955	0	0	1	0	LRRFIP1	LRR binding FLII interacting protein 1	Not_significant	Not_significant	0	1.93127	0.453622	1	1.65589	0.573828	1	0	1	0	0	1
chr17	71473286	71473499	ENSG00000125398	8.34965	0.00153898	0.0838005	0.712147	0.585918	1.18302	0.719415	1.30757	0.829878	2.38764	0.671834	0	1	1	1	17.8185	3.16831e-07	2.15947e-05	4.47061	1.46991	2.78225	1.72459	4.06053	1.87002	8.18463	1.63029	1	1	1	1	SOX9	SRY-box 9	Not_significant	Not_significant	0	4.13275	1.83719	1	7.47486	2.13272	1	0	0	0	0	1
chr19	7409992	7410382	ENSG00000125657	33.6321	0.00179553	0.0917618	1.4755	0.578717	0.29882	0.698521	1.19555	0.7888	-0.74916	0.719435	1	0	1	0	55.1573	2.12845e-05	0.000879172	-1.97153	0.711319	-2.10459	0.872699	-3.04579	1.03562	0.359575	0.843963	-1	-1	-1	0	TNFSF9	TNF superfamily member 9	1.69768	0.740919	1	1.70146	0.740435	1	-3.64384	1.13263	-1	0	1	0	1	0
chr20	22836029	22836248	ENSG00000125810	7.52396	0.000796814	0.056714	-1.1021	0.493403	0.306143	0.575183	1.00189	0.62827	0.0672669	0.572982	-1	0	1	0	71.3653	0.00715092	0.0824729	-2.02641	0.696607	-1.33609	0.847261	-1.23315	0.995004	-0.315954	0.826489	-1	0	0	0	CD93	CD93 molecule	Not_significant	Not_significant	0	Not_significant	Not_significant	0	-4.42584	1.85048	-1	0	0	0	0	0
chr17	40846843	40847058	ENSG00000126353	7.08768	0.000327158	0.0315961	0.124301	0.733308	1.46414	0.864335	3.01793	0.917884	1.39029	0.856605	0	1	1	1	154.04	1.29418e-08	1.20649e-06	-3.06635	1.08868	2.60692	1.32085	-1.19669	1.55329	-3.98876	1.31566	-1	1	0	-1	CCR7	C-C motif chemokine receptor 7	-3.56708	0.880111	-1	-5.78707	1.10526	-1	-8.61685	2.26266	-1	0	0	0	0	0
chr17	41414112	41414444	ENSG00000126353	11.4312	0.00203583	0.0984367	0.441425	0.408613	0.683276	0.518351	0.55402	0.602577	1.6543	0.473982	0	0	0	1	154.04	1.29418e-08	1.20649e-06	-3.06635	1.08868	2.60692	1.32085	-1.19669	1.55329	-3.98876	1.31566	-1	1	0	-1	CCR7	C-C motif chemokine receptor 7	-3.56708	0.880111	-1	-5.78707	1.10526	-1	-8.61685	2.26266	-1	0	0	0	0	0
chrX	154298375	154298673	ENSG00000126890	14.6743	0.00188485	0.0943969	-0.314559	0.549284	-0.0219797	0.64958	0.81256	0.72662	-2.16885	0.740711	0	0	0	-1	349.598	0.00113382	0.022279	5.83937	2.10463	1.0708	2.51066	-0.395224	2.96343	9.06198	2.46273	1	0	0	1	CTAG2	cancer/testis antigen 2	11.7756	1.05295	1	3.83139	1.10947	1	12.2551	1.19192	1	0	1	0	1	0
chr12	67413605	67414131	ENSG00000127318	25.8672	2.32144e-11	3.29509e-08	-0.510643	0.506268	-0.00126058	0.598772	2.99558	0.645587	-0.145509	0.596108	0	0	1	0	79.0259	0.00325082	0.0478757	-1.30849	0.671113	-2.9782	0.828049	-1.62297	0.96226	-2.12321	0.804982	0	-1	-1	-1	IL22	interleukin 22	-4.29107	1.2902	-1	-4.55106	1.29061	-1	-9.21961	2.55342	-1	0	0	0	0	0
chr12	68042352	68043412	ENSG00000127318	46.0064	0.000986755	0.0644816	0.732771	0.382131	0.870659	0.451567	-1.03572	0.577435	-0.0674121	0.459509	0	0	-1	0	79.0259	0.00325082	0.0478757	-1.30849	0.671113	-2.9782	0.828049	-1.62297	0.96226	-2.12321	0.804982	0	-1	-1	-1	IL22	interleukin 22	-4.29107	1.2902	-1	-4.55106	1.29061	-1	-9.21961	2.55342	-1	0	1	0	1	0
chr12	68056036	68056667	ENSG00000127318	38.6848	0.000447664	0.0388736	2.54089	0.59028	2.54364	0.68682	0.843213	0.833749	2.12601	0.688638	1	1	0	1	79.0259	0.00325082	0.0478757	-1.30849	0.671113	-2.9782	0.828049	-1.62297	0.96226	-2.12321	0.804982	0	-1	-1	-1	IL22	interleukin 22	-4.29107	1.2902	-1	-4.55106	1.29061	-1	-9.21961	2.55342	-1	0	0	0	1	0
chr12	68175560	68176143	ENSG00000127318	38.2855	3.58378e-05	0.00635095	1.48152	0.461154	2.18043	0.540582	1.00121	0.639316	0.19209	0.565025	1	1	1	0	79.0259	0.00325082	0.0478757	-1.30849	0.671113	-2.9782	0.828049	-1.62297	0.96226	-2.12321	0.804982	0	-1	-1	-1	IL22	interleukin 22	-4.29107	1.2902	-1	-4.55106	1.29061	-1	-9.21961	2.55342	-1	0	0	1	1	0
chr22	23230413	23230663	ENSG00000128218	8.5496	0.000307505	0.0302687	-1.09427	0.440107	-0.789441	0.570892	1.0718	0.558434	-0.617636	0.541595	-1	0	1	0	117.51	5.20438e-14	1.21908e-11	-2.42266	0.814199	2.47029	0.986955	-3.89777	1.19662	-2.43533	0.978442	-1	1	-1	-1	VPREB3	V-set pre-B cell surrogate light chain 3	-2.26416	0.726884	-1	-2.01659	0.711296	-1	-3.46977	1.03247	-1	0	0	0	0	0
chr22	42747759	42748384	ENSG00000128274	24.5587	0.00201617	0.0981611	0.245377	0.572576	-0.216862	0.697052	2.3187	0.758019	0.69429	0.672822	0	0	1	0	25.2714	0.00031472	0.00827258	-0.588649	0.954345	-3.23939	1.2532	2.439	1.34666	-0.971137	1.17179	0	-1	1	0	A4GALT	alpha 1,4-galactosyltransferase (P blood group)	Not_significant	Not_significant	0	Not_significant	Not_significant	0	-17.8116	3.92017	-1	0	0	0	0	0
chr22	42967994	42968303	ENSG00000128274	22.8926	6.22969e-07	0.000251951	0.389263	0.550979	0.768039	0.651098	3.23941	0.710211	1.11015	0.639316	0	0	1	1	25.2714	0.00031472	0.00827258	-0.588649	0.954345	-3.23939	1.2532	2.439	1.34666	-0.971137	1.17179	0	-1	1	0	A4GALT	alpha 1,4-galactosyltransferase (P blood group)	Not_significant	Not_significant	0	Not_significant	Not_significant	0	-17.8116	3.92017	-1	0	0	0	0	0
chr7	105193163	105193680	ENSG00000128536	37.5085	0.000565665	0.0455802	2.96329	0.681521	2.85741	0.786717	1.10031	0.937461	1.87637	0.793478	1	1	1	1	591.07	0.000248214	0.00680977	0.420643	0.798306	-1.14051	0.97286	2.542	1.14093	-1.64387	0.952399	0	0	1	-1	CDHR3	cadherin related family member 3	-2.74606	0.620649	-1	-3.48704	0.631365	-1	-1.90949	0.773606	-1	0	0	0	0	0
chr7	106411742	106412221	ENSG00000128536	15.1189	4.96181e-05	0.00815655	0.490231	0.41821	-0.541954	0.532814	-0.671067	0.639956	-1.82526	0.585765	0	0	0	-1	591.07	0.000248214	0.00680977	0.420643	0.798306	-1.14051	0.97286	2.542	1.14093	-1.64387	0.952399	0	0	1	-1	CDHR3	cadherin related family member 3	-2.74606	0.620649	-1	-3.48704	0.631365	-1	-1.90949	0.773606	-1	0	0	0	0	0
chr7	106604492	106604889	ENSG00000128536	28.5456	1.75186e-11	2.57322e-08	0.565961	0.521006	0.595997	0.626928	3.7761	0.673918	0.125674	0.63142	0	0	1	0	591.07	0.000248214	0.00680977	0.420643	0.798306	-1.14051	0.97286	2.542	1.14093	-1.64387	0.952399	0	0	1	-1	CDHR3	cadherin related family member 3	-2.74606	0.620649	-1	-3.48704	0.631365	-1	-1.90949	0.773606	-1	0	1	0	0	0
chr7	106757837	106758902	ENSG00000128536	61.9592	0.00073837	0.0541902	0.452888	0.383595	0.0481211	0.45926	1.60401	0.512815	-0.288322	0.459941	0	0	1	0	591.07	0.000248214	0.00680977	0.420643	0.798306	-1.14051	0.97286	2.542	1.14093	-1.64387	0.952399	0	0	1	-1	CDHR3	cadherin related family member 3	-2.74606	0.620649	-1	-3.48704	0.631365	-1	-1.90949	0.773606	-1	0	0	1	0	0
chr3	131711511	131711746	ENSG00000129048	7.69863	5.51168e-06	0.00149839	-0.54294	0.516537	-0.476829	0.668101	2.11799	0.647855	-0.586403	0.654532	0	0	1	0	174.629	2.68255e-05	0.00108096	0.155432	0.573405	0.988615	0.697384	2.92414	0.815129	0.494821	0.682696	0	0	1	0	ACKR4	atypical chemokine receptor 4	Not_significant	Not_significant	0	Not_significant	Not_significant	0	-2.43738	0.994842	-1	0	0	0	0	0
chr3	132220673	132221574	ENSG00000129048	34.0532	0.00131548	0.0766791	0.0811159	0.426083	0.43904	0.504357	1.52174	0.567027	-0.629052	0.518563	0	0	1	0	174.629	2.68255e-05	0.00108096	0.155432	0.573405	0.988615	0.697384	2.92414	0.815129	0.494821	0.682696	0	0	1	0	ACKR4	atypical chemokine receptor 4	Not_significant	Not_significant	0	Not_significant	Not_significant	0	-2.43738	0.994842	-1	0	0	0	0	0
chr3	132568536	132569856	ENSG00000129048	31.3038	2.36697e-08	1.51918e-05	0.428467	0.50576	0.512144	0.607657	3.28461	0.659789	0.759243	0.597549	0	0	1	0	174.629	2.68255e-05	0.00108096	0.155432	0.573405	0.988615	0.697384	2.92414	0.815129	0.494821	0.682696	0	0	1	0	ACKR4	atypical chemokine receptor 4	Not_significant	Not_significant	0	Not_significant	Not_significant	0	-2.43738	0.994842	-1	0	1	0	0	0
chr19	1016890	1017318	ENSG00000129946	67.6898	0.00111658	0.0696505	1.42725	0.577351	-0.360332	0.687742	0.778495	0.78384	-0.528472	0.686755	1	0	0	0	74.6597	2.58593e-13	5.50031e-11	-2.45685	1.12578	-4.68438	1.4686	-6.01113	1.87853	3.27898	1.33175	-1	-1	-1	1	SHC2	SHC adaptor protein 2	-6.86729	2.18932	-1	-7.21373	2.18932	-1	-6.89872	2.91408	-1	0	0	0	0	0
chr19	1135491	1136939	ENSG00000129946	141.409	0.000827192	0.0577995	0.461739	0.341521	-0.15318	0.406209	1.33988	0.459594	-0.188193	0.404306	0	0	1	0	74.6597	2.58593e-13	5.50031e-11	-2.45685	1.12578	-4.68438	1.4686	-6.01113	1.87853	3.27898	1.33175	-1	-1	-1	1	SHC2	SHC adaptor protein 2	-6.86729	2.18932	-1	-7.21373	2.18932	-1	-6.89872	2.91408	-1	0	0	1	0	0
chr2	1088537	1088758	ENSG00000130508	8.71505	0.00131319	0.0765739	0.409606	0.61551	1.44061	0.742523	2.63379	0.794	1.38058	0.734035	0	1	1	1	1404.7	9.46501e-40	3.31804e-36	0.778923	0.755655	-0.216168	0.927887	-0.422411	1.08156	7.94832	0.893869	0	0	0	1	PXDN	peroxidasin	8.18792	1.42638	1	3.55785	1.42781	1	6.63512	1.80131	1	0	0	0	0	0
chr2	1509205	1510653	ENSG00000130508	76.0421	0.000324193	0.0313816	-0.16211	0.554894	-0.441999	0.659214	1.7999	0.742767	1.16669	0.644966	0	0	1	1	1404.7	9.46501e-40	3.31804e-36	0.778923	0.755655	-0.216168	0.927887	-0.422411	1.08156	7.94832	0.893869	0	0	0	1	PXDN	peroxidasin	8.18792	1.42638	1	3.55785	1.42781	1	6.63512	1.80131	1	0	0	0	1	0
chr2	2613295	2614789	ENSG00000130508	174.08	1.01273e-05	0.00242494	0.501061	0.402081	0.484226	0.4725	2.25286	0.538131	1.5557	0.467293	0	0	1	1	1404.7	9.46501e-40	3.31804e-36	0.778923	0.755655	-0.216168	0.927887	-0.422411	1.08156	7.94832	0.893869	0	0	0	1	PXDN	peroxidasin	8.18792	1.42638	1	3.55785	1.42781	1	6.63512	1.80131	1	1	1	1	1	1
chrX	66131008	66131208	ENSG00000131080	5.47466	0.00118147	0.0719797	-0.0658039	0.484337	-0.333816	0.694955	1.85249	0.617751	-0.573949	0.682325	0	0	1	0	133.427	0.00365418	0.0520159	3.5936	0.798248	3.72797	0.963508	1.89022	1.12786	2.9862	0.943651	1	1	1	1	EDA2R	ectodysplasin A2 receptor	Not_significant	Not_significant	0	4.27187	1.25593	1	3.76257	1.58368	1	0	0	0	0	0
chr19	7409992	7410382	ENSG00000131142	33.6321	0.00179553	0.0917618	1.4755	0.578717	0.29882	0.698521	1.19555	0.7888	-0.74916	0.719435	1	0	1	0	14.5613	0.00801827	0.0883992	-3.30197	1.40346	-3.19383	1.74193	-9.13119	2.45756	-1.50532	1.67913	-1	-1	-1	-1	CCL25	C-C motif chemokine ligand 25	-7.6505	1.76427	-1	-7.99694	1.76427	-1	-7.68192	2.40982	-1	0	1	0	1	0
chr19	8311408	8312119	ENSG00000131142	43.7919	3.35913e-05	0.00604352	0.342167	0.399974	0.0542571	0.489699	2.11026	0.531736	0.401545	0.4784	0	0	1	0	14.5613	0.00801827	0.0883992	-3.30197	1.40346	-3.19383	1.74193	-9.13119	2.45756	-1.50532	1.67913	-1	-1	-1	-1	CCL25	C-C motif chemokine ligand 25	-7.6505	1.76427	-1	-7.99694	1.76427	-1	-7.68192	2.40982	-1	0	0	0	0	0
chr3	14369674	14370063	ENSG00000131370	29.6346	4.01251e-11	5.58795e-08	0.288964	0.309854	0.694306	0.384715	2.39807	0.399044	1.05335	0.369635	0	0	1	1	2232.33	0.00480934	0.062877	-0.728924	0.753463	-2.52688	0.917875	0.597346	1.07757	-2.03857	0.897629	0	-1	0	-1	SH3BP5	SH3 domain binding protein 5	-5.02579	0.719395	-1	-4.81043	0.716522	-1	-5.40819	0.918213	-1	0	0	0	1	0
chr6	98539751	98540256	ENSG00000132423	49.0508	2.44592e-06	0.000783219	1.05673	0.746628	0.939999	0.884467	3.55668	0.993812	3.50635	0.864451	1	0	1	1	94.749	0.00627953	0.0757268	1.07265	0.436538	0.48733	0.531166	0.532616	0.618776	1.72928	0.516189	0	0	0	1	COQ3	coenzyme Q3, methyltransferase	3.28133	0.775038	1	2.18038	0.777443	1	2.74345	0.978877	1	1	1	1	1	0
chr6	98557832	98558152	ENSG00000132423	24.6175	7.18281e-05	0.0106301	1.0861	0.85778	0.834764	1.02462	4.42933	1.13139	2.51453	0.995026	1	0	1	1	94.749	0.00627953	0.0757268	1.07265	0.436538	0.48733	0.531166	0.532616	0.618776	1.72928	0.516189	0	0	0	1	COQ3	coenzyme Q3, methyltransferase	3.28133	0.775038	1	2.18038	0.777443	1	2.74345	0.978877	1	0	1	0	0	0
chr6	98559622	98561993	ENSG00000132423	109.223	0.002071	0.0993076	0.276819	0.572406	0.620291	0.668227	2.47925	0.767046	1.01432	0.66593	0	0	1	1	94.749	0.00627953	0.0757268	1.07265	0.436538	0.48733	0.531166	0.532616	0.618776	1.72928	0.516189	0	0	0	1	COQ3	coenzyme Q3, methyltransferase	3.28133	0.775038	1	2.18038	0.777443	1	2.74345	0.978877	1	0	1	0	0	1
chr6	98575011	98575420	ENSG00000132423	19.9774	3.59331e-07	0.000160547	0.636923	0.559672	0.226675	0.698798	3.36283	0.728324	1.41715	0.658407	0	0	1	1	94.749	0.00627953	0.0757268	1.07265	0.436538	0.48733	0.531166	0.532616	0.618776	1.72928	0.516189	0	0	0	1	COQ3	coenzyme Q3, methyltransferase	3.28133	0.775038	1	2.18038	0.777443	1	2.74345	0.978877	1	0	0	0	0	0
chr6	99612866	99615045	ENSG00000132423	234.364	2.98456e-07	0.000138329	-0.173851	0.377671	0.598496	0.441291	1.33539	0.508076	1.60346	0.438604	0	0	1	1	94.749	0.00627953	0.0757268	1.07265	0.436538	0.48733	0.531166	0.532616	0.618776	1.72928	0.516189	0	0	0	1	COQ3	coenzyme Q3, methyltransferase	3.28133	0.775038	1	2.18038	0.777443	1	2.74345	0.978877	1	1	1	0	1	1
chr13	20429659	20430641	ENSG00000132958	35.8217	0.00183301	0.0928737	-1.0304	0.27909	-0.717732	0.340109	-0.795971	0.406478	-0.374049	0.327912	-1	0	0	0	137.433	3.08418e-05	0.00120994	-1.60119	0.676262	-2.66137	0.831726	1.09985	0.964498	-0.841537	0.806337	-1	-1	0	0	TPTE2	transmembrane phosphoinositide 3-phosphatase and tensin homolog 2	-3.63266	0.884983	-1	-2.01986	0.847872	-1	-4.88439	1.23484	-1	0	0	0	0	0
chr1	205517097	205517302	ENSG00000133069	14.8212	0.00134232	0.0777067	0.0494005	0.372534	0.0405889	0.48103	1.67225	0.483148	0.298609	0.456203	0	0	1	0	403.9	2.31216e-07	1.63307e-05	-0.508526	0.860314	-4.40648	1.06422	2.63016	1.22924	-0.859001	1.02556	0	-1	1	0	TMCC2	transmembrane and coiled-coil domain family 2	Not_significant	Not_significant	0	Not_significant	Not_significant	0	-2.34263	0.881967	-1	0	0	0	0	0
chr1	205756965	205757240	ENSG00000133069	10.6048	6.14113e-05	0.00948768	0.466896	0.503985	0.351444	0.621416	2.01109	0.653327	-1.19755	0.693553	0	0	1	-1	403.9	2.31216e-07	1.63307e-05	-0.508526	0.860314	-4.40648	1.06422	2.63016	1.22924	-0.859001	1.02556	0	-1	1	0	TMCC2	transmembrane and coiled-coil domain family 2	Not_significant	Not_significant	0	Not_significant	Not_significant	0	-2.34263	0.881967	-1	0	0	0	0	0
chr1	205911653	205911983	ENSG00000133069	16.9241	0.00138054	0.0786848	0.317433	0.39016	0.986728	0.465261	1.84675	0.501901	0.751899	0.463416	0	0	1	0	403.9	2.31216e-07	1.63307e-05	-0.508526	0.860314	-4.40648	1.06422	2.63016	1.22924	-0.859001	1.02556	0	-1	1	0	TMCC2	transmembrane and coiled-coil domain family 2	Not_significant	Not_significant	0	Not_significant	Not_significant	0	-2.34263	0.881967	-1	0	0	0	0	0
chr1	205947021	205948141	ENSG00000133069	86.4685	5.75106e-09	4.37611e-06	0.134898	0.28379	0.1202	0.340617	1.90039	0.375053	0.560708	0.333335	0	0	1	0	403.9	2.31216e-07	1.63307e-05	-0.508526	0.860314	-4.40648	1.06422	2.63016	1.22924	-0.859001	1.02556	0	-1	1	0	TMCC2	transmembrane and coiled-coil domain family 2	Not_significant	Not_significant	0	Not_significant	Not_significant	0	-2.34263	0.881967	-1	0	0	0	0	0
chr1	206040496	206042072	ENSG00000133069	83.2705	0.00136265	0.0782249	0.555261	0.368658	1.27855	0.43291	1.75134	0.494091	0.673305	0.43559	0	1	1	0	403.9	2.31216e-07	1.63307e-05	-0.508526	0.860314	-4.40648	1.06422	2.63016	1.22924	-0.859001	1.02556	0	-1	1	0	TMCC2	transmembrane and coiled-coil domain family 2	Not_significant	Not_significant	0	Not_significant	Not_significant	0	-2.34263	0.881967	-1	0	1	1	1	0
chr1	23111879	23112370	ENSG00000133216	13.5436	0.00082301	0.0577159	0.284807	0.352808	1.15907	0.421305	-0.29759	0.589348	1.2511	0.409582	0	1	0	1	65.7558	1.58826e-06	9.01556e-05	-0.919474	0.648132	-1.01857	0.792874	-1.32452	0.931007	1.70595	0.766924	0	0	0	1	EPHB2	EPH receptor B2	Not_significant	Not_significant	0	Not_significant	Not_significant	0	4.10156	1.56649	1	0	0	0	0	0
chr1	23607176	23608038	ENSG00000133216	37.9385	0.00117478	0.0717305	-0.654149	0.365077	-0.652809	0.436964	0.559092	0.48843	-1.27249	0.443569	0	0	0	-1	65.7558	1.58826e-06	9.01556e-05	-0.919474	0.648132	-1.01857	0.792874	-1.32452	0.931007	1.70595	0.766924	0	0	0	1	EPHB2	EPH receptor B2	Not_significant	Not_significant	0	Not_significant	Not_significant	0	4.10156	1.56649	1	0	0	0	0	0
chr12	30578576	30578788	ENSG00000133687	6.05467	0.000852836	0.0588844	-1.37167	0.612007	-2.10023	0.82351	-5.68988	1.6255	-0.934019	0.728626	-1	-1	-1	0	322.37	1.50903e-06	8.61869e-05	0.696144	0.672626	-0.529538	0.820486	2.2542	0.958682	2.95708	0.799364	0	0	1	1	TMTC1	transmembrane and tetratricopeptide repeat containing 1	Not_significant	Not_significant	0	4.30486	0.959026	1	3.19225	1.2127	1	0	0	0	0	0
chr12	30719028	30719513	ENSG00000133687	13.2229	4.17804e-10	4.48552e-07	-0.678739	0.398108	-0.469598	0.507425	2.0201	0.48962	-0.410975	0.489344	0	0	1	0	322.37	1.50903e-06	8.61869e-05	0.696144	0.672626	-0.529538	0.820486	2.2542	0.958682	2.95708	0.799364	0	0	1	1	TMTC1	transmembrane and tetratricopeptide repeat containing 1	Not_significant	Not_significant	0	4.30486	0.959026	1	3.19225	1.2127	1	0	0	0	0	0
chr8	84884812	84885073	ENSG00000133742	6.69624	0.00155753	0.0844056	-0.592859	0.46403	-1.16369	0.634897	1.09292	0.576187	-0.948383	0.589708	0	-1	1	0	102.637	0.000115346	0.00363315	-2.21179	0.660391	-3.76444	0.813904	-1.67634	0.944329	-1.6556	0.787962	-1	-1	-1	-1	CA1	carbonic anhydrase 1	-3.23718	0.911372	-1	-2.94801	0.901531	-1	-3.15273	1.15851	-1	0	0	0	0	0
chr15	36428362	36428608	ENSG00000134138	9.23076	0.0017991	0.0918329	0.910483	0.415103	1.15449	0.532915	-0.64778	0.864449	1.69311	0.49869	0	1	0	1	985.847	3.34771e-05	0.00129601	1.80155	0.982394	-2.4429	1.1981	-3.33748	1.41034	-0.381548	1.17069	1	-1	-1	0	MEIS2	Meis homeobox 2	2.25695	0.726264	1	2.39223	0.726048	1	3.01908	0.917525	1	0	0	0	0	0
chr15	37927126	37927392	ENSG00000134138	10.837	0.000476072	0.0406195	1.86147	0.554404	0.0451412	0.754764	0.124593	0.936984	1.22606	0.675918	1	0	0	1	985.847	3.34771e-05	0.00129601	1.80155	0.982394	-2.4429	1.1981	-3.33748	1.41034	-0.381548	1.17069	1	-1	-1	0	MEIS2	Meis homeobox 2	2.25695	0.726264	1	2.39223	0.726048	1	3.01908	0.917525	1	0	0	0	0	0
chr15	38049739	38050862	ENSG00000134138	24.9479	7.34226e-06	0.00188497	0.463534	0.390422	0.36258	0.478624	1.89793	0.517574	-0.755968	0.504835	0	0	1	0	985.847	3.34771e-05	0.00129601	1.80155	0.982394	-2.4429	1.1981	-3.33748	1.41034	-0.381548	1.17069	1	-1	-1	0	MEIS2	Meis homeobox 2	2.25695	0.726264	1	2.39223	0.726048	1	3.01908	0.917525	1	0	0	0	0	0
chr15	38058693	38059111	ENSG00000134138	18.2837	0.000898826	0.0608084	0.203367	0.582526	-0.207262	0.709187	2.10003	0.763844	-0.932594	0.726574	0	0	1	0	985.847	3.34771e-05	0.00129601	1.80155	0.982394	-2.4429	1.1981	-3.33748	1.41034	-0.381548	1.17069	1	-1	-1	0	MEIS2	Meis homeobox 2	2.25695	0.726264	1	2.39223	0.726048	1	3.01908	0.917525	1	0	0	0	0	0
chr18	22190836	22191078	ENSG00000134508	10.2224	1.56898e-06	0.000550146	0.698384	0.597088	-0.348061	0.806127	1.48002	0.801957	2.65005	0.675001	0	0	1	1	1296.55	0.00117806	0.0228871	-2.57525	1.03017	-2.1136	1.25454	-0.736659	1.4733	-5.15822	1.22888	-1	-1	0	-1	CABLES1	Cdk5 and Abl enzyme substrate 1	Not_significant	Not_significant	0	Not_significant	Not_significant	0	-2.78897	0.8861	-1	1	0	0	0	0
chr18	22559040	22560346	ENSG00000134508	71.6821	2.13552e-05	0.00432408	-0.0684885	0.334967	0.118111	0.40107	0.418206	0.460536	1.32576	0.389241	0	0	0	1	1296.55	0.00117806	0.0228871	-2.57525	1.03017	-2.1136	1.25454	-0.736659	1.4733	-5.15822	1.22888	-1	-1	0	-1	CABLES1	Cdk5 and Abl enzyme substrate 1	Not_significant	Not_significant	0	Not_significant	Not_significant	0	-2.78897	0.8861	-1	0	1	0	0	0
chr18	23495165	23496152	ENSG00000134508	82.5393	1.16954e-07	6.22147e-05	0.400018	0.669193	1.60522	0.778769	3.72512	0.891309	-0.0214389	0.789267	0	1	1	0	1296.55	0.00117806	0.0228871	-2.57525	1.03017	-2.1136	1.25454	-0.736659	1.4733	-5.15822	1.22888	-1	-1	0	-1	CABLES1	Cdk5 and Abl enzyme substrate 1	Not_significant	Not_significant	0	Not_significant	Not_significant	0	-2.78897	0.8861	-1	1	0	0	0	0
chr18	24119048	24119336	ENSG00000134508	34.1133	0.0002709	0.0277419	1.23965	0.404638	1.53843	0.481808	2.26173	0.537732	1.81138	0.474058	1	1	1	1	1296.55	0.00117806	0.0228871	-2.57525	1.03017	-2.1136	1.25454	-0.736659	1.4733	-5.15822	1.22888	-1	-1	0	-1	CABLES1	Cdk5 and Abl enzyme substrate 1	Not_significant	Not_significant	0	Not_significant	Not_significant	0	-2.78897	0.8861	-1	0	0	0	1	0
chr18	34509679	34510528	ENSG00000134769	30.2533	0.00127452	0.0753603	0.347954	0.639378	0.0553706	0.7579	-1.35506	0.954367	1.85803	0.737544	0	0	-1	1	150.525	6.14563e-29	1.33794e-25	1.32237	0.63475	1.11769	0.768857	0.527487	0.902907	5.76226	0.738188	0	0	0	1	DTNA	dystrobrevin alpha	5.26091	1.34456	1	4.83782	1.34477	1	6.40552	1.69222	1	0	0	0	0	0
chr11	61567259	61567889	ENSG00000134780	67.7182	0.00120258	0.0728404	0.338414	0.358358	0.142175	0.431543	-0.0836222	0.506968	1.37442	0.418255	0	0	0	1	9.58492	0.00208247	0.0348113	-0.11571	0.96019	-1.45456	1.18504	-1.06264	1.36176	2.13195	1.11038	0	0	0	1	DAGLA	diacylglycerol lipase alpha	Not_significant	Not_significant	0	Not_significant	Not_significant	0	5.55762	2.04196	1	0	0	0	1	0
chr11	61971800	61972212	ENSG00000134780	63.7042	0.000706693	0.0526875	1.22151	0.509757	2.3973	0.592616	2.45716	0.68131	1.83131	0.594379	1	1	1	1	9.58492	0.00208247	0.0348113	-0.11571	0.96019	-1.45456	1.18504	-1.06264	1.36176	2.13195	1.11038	0	0	0	1	DAGLA	diacylglycerol lipase alpha	Not_significant	Not_significant	0	Not_significant	Not_significant	0	5.55762	2.04196	1	1	0	0	1	0
chr11	59222653	59222977	ENSG00000134827	9.62181	0.000236737	0.0254471	0.621852	0.527563	0.734246	0.665081	0.630066	0.788323	2.33569	0.598025	0	0	0	1	19.0736	7.76554e-09	7.52201e-07	-5.31381	1.01553	-3.71334	1.22798	-5.05696	1.48007	-3.61857	1.2021	-1	-1	-1	-1	TCN1	transcobalamin 1	-8.47973	2.22129	-1	-4.50175	1.7766	-1	-6.06848	2.57733	-1	0	0	0	0	0
chr11	59598984	59599769	ENSG00000134827	18.8499	0.000735908	0.0540737	0.483099	0.335866	0.684903	0.409364	-1.51569	0.654989	-0.2232	0.427281	0	0	-1	0	19.0736	7.76554e-09	7.52201e-07	-5.31381	1.01553	-3.71334	1.22798	-5.05696	1.48007	-3.61857	1.2021	-1	-1	-1	-1	TCN1	transcobalamin 1	-8.47973	2.22129	-1	-4.50175	1.7766	-1	-6.06848	2.57733	-1	0	0	0	0	0
chr11	60838660	60839105	ENSG00000134827	48.1243	4.40463e-12	7.30569e-09	0.480452	0.48554	0.0848236	0.586017	3.45722	0.636187	0.670242	0.571894	0	0	1	0	19.0736	7.76554e-09	7.52201e-07	-5.31381	1.01553	-3.71334	1.22798	-5.05696	1.48007	-3.61857	1.2021	-1	-1	-1	-1	TCN1	transcobalamin 1	-8.47973	2.22129	-1	-4.50175	1.7766	-1	-6.06848	2.57733	-1	1	1	0	0	0
chr13	101824859	101825136	ENSG00000134897	6.14677	0.00165701	0.0876256	-0.834456	0.411306	-0.812871	0.557266	-4.01499	1.50696	-0.254853	0.498561	0	0	-1	0	91.8293	4.63798e-05	0.00169115	-2.57705	0.59399	-2.3039	0.725482	-2.21165	0.85006	-2.04366	0.710067	-1	-1	-1	-1	BIVM	basic, immunoglobulin-like variable motif containing	2.39617	0.657449	1	2.46354	0.657294	1	-4.24813	0.95902	-1	0	0	0	0	0
chr13	101890571	101890849	ENSG00000134897	9.05477	0.00013549	0.0170802	-0.590531	0.346663	-0.0885705	0.438792	-4.19217	1.46616	-0.00121133	0.420419	0	0	-1	0	91.8293	4.63798e-05	0.00169115	-2.57705	0.59399	-2.3039	0.725482	-2.21165	0.85006	-2.04366	0.710067	-1	-1	-1	-1	BIVM	basic, immunoglobulin-like variable motif containing	2.39617	0.657449	1	2.46354	0.657294	1	-4.24813	0.95902	-1	0	0	0	0	0
chr13	103209372	103210151	ENSG00000134897	16.2591	0.000751062	0.0547194	-0.17503	0.364886	0.689613	0.438176	-2.06632	0.746701	-0.263267	0.457485	0	0	-1	0	91.8293	4.63798e-05	0.00169115	-2.57705	0.59399	-2.3039	0.725482	-2.21165	0.85006	-2.04366	0.710067	-1	-1	-1	-1	BIVM	basic, immunoglobulin-like variable motif containing	2.39617	0.657449	1	2.46354	0.657294	1	-4.24813	0.95902	-1	0	0	0	0	0
chr12	114820902	114821115	ENSG00000135111	6.12473	8.62366e-08	4.75006e-05	-1.35286	0.617356	-0.477008	0.775305	2.29084	0.738019	-0.186346	0.734532	-1	0	1	0	43.3072	3.96452e-21	3.05681e-18	-0.559365	0.99821	-1.01846	1.20314	5.66726	1.24498	5.10945	1.1244	0	0	1	1	TBX3	T-box 3	Not_significant	Not_significant	0	7.95313	1.59113	1	6.38001	1.98584	1	0	0	0	0	0
chr6	143431113	143431503	ENSG00000135604	10.3756	9.21986e-07	0.000351686	0.415389	0.560798	-0.251054	0.734456	2.98066	0.70718	-0.0294355	0.701214	0	0	1	0	1684.02	0.00822696	0.0895132	-1.59085	0.600375	-1.54426	0.73126	-2.382	0.859079	-0.431798	0.715051	-1	-1	-1	0	STX11	syntaxin 11	-3.65929	0.61614	-1	-3.37484	0.614681	-1	-4.22687	0.784431	-1	0	0	0	0	0
chr6	144587058	144587475	ENSG00000135604	39.8736	0.00015089	0.0185002	2.68496	0.550048	2.04508	0.651773	1.0318	0.773377	1.88033	0.650547	1	1	1	1	1684.02	0.00822696	0.0895132	-1.59085	0.600375	-1.54426	0.73126	-2.382	0.859079	-0.431798	0.715051	-1	-1	-1	0	STX11	syntaxin 11	-3.65929	0.61614	-1	-3.37484	0.614681	-1	-4.22687	0.784431	-1	1	0	0	0	0
chr1	182746677	182746896	ENSG00000135829	6.08237	9.99419e-05	0.0136478	1.68659	0.564589	1.69994	0.680271	-3.29216	1.57689	1.16498	0.690773	1	1	-1	1	7275.28	0.00733688	0.0834218	0.565352	0.431371	0.846537	0.525234	0.408585	0.616898	1.66389	0.513709	0	0	0	1	DHX9	DExH-box helicase 9	1.65376	0.466585	1	Not_significant	Not_significant	0	1.8857	0.590113	1	0	0	0	0	0
chr1	183063406	183063640	ENSG00000135829	8.55545	0.000315007	0.030775	0.880105	0.528697	1.07788	0.645935	2.68937	0.646957	1.29986	0.620759	0	1	1	1	7275.28	0.00733688	0.0834218	0.565352	0.431371	0.846537	0.525234	0.408585	0.616898	1.66389	0.513709	0	0	0	1	DHX9	DExH-box helicase 9	1.65376	0.466585	1	Not_significant	Not_significant	0	1.8857	0.590113	1	0	0	0	0	0
chr1	179969036	179970325	ENSG00000135835	50.7035	7.14893e-06	0.00184981	0.396793	0.426138	1.92937	0.49285	1.23737	0.573193	-0.0649255	0.510261	0	1	1	0	275.599	4.33228e-05	0.0015954	1.2033	0.695239	-0.476874	0.847759	3.47249	0.989855	1.83168	0.826603	0	0	1	1	KIAA1614	KIAA1614	1.57491	0.715275	1	Not_significant	Not_significant	0	2.23026	0.900695	1	0	0	0	0	0
chr1	180278470	180278687	ENSG00000135835	8.11442	0.0017766	0.0912296	-0.0267097	0.527318	0.596233	0.637378	-4.98308	1.58046	0.0966229	0.644795	0	0	-1	0	275.599	4.33228e-05	0.0015954	1.2033	0.695239	-0.476874	0.847759	3.47249	0.989855	1.83168	0.826603	0	0	1	1	KIAA1614	KIAA1614	1.57491	0.715275	1	Not_significant	Not_significant	0	2.23026	0.900695	1	0	0	0	0	0
chr1	180944681	180945778	ENSG00000135835	54.6253	1.88306e-05	0.00392336	0.0602482	0.298126	-0.256509	0.368498	1.36551	0.398664	-0.369362	0.365249	0	0	1	0	275.599	4.33228e-05	0.0015954	1.2033	0.695239	-0.476874	0.847759	3.47249	0.989855	1.83168	0.826603	0	0	1	1	KIAA1614	KIAA1614	1.57491	0.715275	1	Not_significant	Not_significant	0	2.23026	0.900695	1	0	0	0	0	0
chr1	181562427	181562888	ENSG00000135835	30.1418	0.000423202	0.0374981	1.39111	0.655556	1.65295	0.774017	3.57727	0.861018	1.56185	0.771922	1	1	1	1	275.599	4.33228e-05	0.0015954	1.2033	0.695239	-0.476874	0.847759	3.47249	0.989855	1.83168	0.826603	0	0	1	1	KIAA1614	KIAA1614	1.57491	0.715275	1	Not_significant	Not_significant	0	2.23026	0.900695	1	1	1	0	1	1
chr1	181675784	181676569	ENSG00000135835	29.5274	0.000215156	0.0238446	0.281525	0.324026	0.799628	0.392495	1.68091	0.42904	0.87141	0.385469	0	0	1	0	275.599	4.33228e-05	0.0015954	1.2033	0.695239	-0.476874	0.847759	3.47249	0.989855	1.83168	0.826603	0	0	1	1	KIAA1614	KIAA1614	1.57491	0.715275	1	Not_significant	Not_significant	0	2.23026	0.900695	1	0	1	0	0	0
chr2	230347058	230348343	ENSG00000135898	69.9567	0.00140823	0.0796326	0.045775	0.475781	-0.275721	0.562151	1.80793	0.633986	0.100056	0.556481	0	0	1	0	68.4873	3.08432e-05	0.00120994	-3.19263	0.967153	-5.90218	1.23325	-2.29125	1.38501	-1.64824	1.15127	-1	-1	-1	-1	GPR55	G protein-coupled receptor 55	-3.81337	1.56657	-1	Not_significant	Not_significant	0	-9.62075	2.81466	-1	1	1	0	1	1
chr2	230680544	230681308	ENSG00000135898	78.7787	0.000922265	0.0617853	0.993665	0.58571	-1.07916	0.698115	-1.0793	0.815708	-0.603901	0.689762	0	-1	-1	0	68.4873	3.08432e-05	0.00120994	-3.19263	0.967153	-5.90218	1.23325	-2.29125	1.38501	-1.64824	1.15127	-1	-1	-1	-1	GPR55	G protein-coupled receptor 55	-3.81337	1.56657	-1	Not_significant	Not_significant	0	-9.62075	2.81466	-1	0	0	0	0	0
chr2	231273288	231274149	ENSG00000135898	23.6079	1.98206e-05	0.00407223	-0.694792	0.334436	-0.558365	0.408143	-2.50554	0.633486	0.14755	0.386559	0	0	-1	0	68.4873	3.08432e-05	0.00120994	-3.19263	0.967153	-5.90218	1.23325	-2.29125	1.38501	-1.64824	1.15127	-1	-1	-1	-1	GPR55	G protein-coupled receptor 55	-3.81337	1.56657	-1	Not_significant	Not_significant	0	-9.62075	2.81466	-1	0	0	0	1	0
chr2	231601695	231601942	ENSG00000135898	51.0395	0.00150046	0.0826403	0.963622	0.492927	1.15749	0.581247	2.42472	0.6571	0.519862	0.586092	0	1	1	0	68.4873	3.08432e-05	0.00120994	-3.19263	0.967153	-5.90218	1.23325	-2.29125	1.38501	-1.64824	1.15127	-1	-1	-1	-1	GPR55	G protein-coupled receptor 55	-3.81337	1.56657	-1	Not_significant	Not_significant	0	-9.62075	2.81466	-1	0	0	0	0	0
chr2	231677681	231677915	ENSG00000135898	47.7113	0.00187326	0.0941742	1.36691	0.474343	1.44149	0.561116	2.57696	0.631152	1.3793	0.559149	1	1	1	1	68.4873	3.08432e-05	0.00120994	-3.19263	0.967153	-5.90218	1.23325	-2.29125	1.38501	-1.64824	1.15127	-1	-1	-1	-1	GPR55	G protein-coupled receptor 55	-3.81337	1.56657	-1	Not_significant	Not_significant	0	-9.62075	2.81466	-1	0	0	0	0	0
chr2	231769119	231769582	ENSG00000135898	18.4114	0.000330101	0.0317972	-0.313651	0.638515	-1.45006	0.820785	1.96619	0.837142	0.00884819	0.754801	0	-1	1	0	68.4873	3.08432e-05	0.00120994	-3.19263	0.967153	-5.90218	1.23325	-2.29125	1.38501	-1.64824	1.15127	-1	-1	-1	-1	GPR55	G protein-coupled receptor 55	-3.81337	1.56657	-1	Not_significant	Not_significant	0	-9.62075	2.81466	-1	0	0	0	0	0
chr13	79779877	79780660	ENSG00000136158	29.0755	0.00171088	0.0893381	0.0678599	0.357873	1.11022	0.42299	0.768762	0.501009	1.21535	0.417445	0	1	0	1	21.0207	1.1106e-07	8.52762e-06	-1.29092	1.02715	-2.18449	1.28895	0.671175	1.43112	3.01682	1.19473	0	-1	0	1	SPRY2	sprouty RTK signaling antagonist 2	Not_significant	Not_significant	0	4.84289	1.25205	1	4.61552	1.57441	1	1	1	0	0	0
chr13	79898259	79898647	ENSG00000136158	10.6903	0.00174485	0.090325	-0.390945	0.371397	-0.0346311	0.481077	0.200653	0.552847	1.01258	0.427296	0	0	0	1	21.0207	1.1106e-07	8.52762e-06	-1.29092	1.02715	-2.18449	1.28895	0.671175	1.43112	3.01682	1.19473	0	-1	0	1	SPRY2	sprouty RTK signaling antagonist 2	Not_significant	Not_significant	0	4.84289	1.25205	1	4.61552	1.57441	1	0	0	0	0	0
chr13	80048786	80049169	ENSG00000136158	22.159	3.16021e-15	1.07243e-11	-0.240463	0.466469	0.573552	0.56099	1.15651	0.628062	2.85726	0.519365	0	0	1	1	21.0207	1.1106e-07	8.52762e-06	-1.29092	1.02715	-2.18449	1.28895	0.671175	1.43112	3.01682	1.19473	0	-1	0	1	SPRY2	sprouty RTK signaling antagonist 2	Not_significant	Not_significant	0	4.84289	1.25205	1	4.61552	1.57441	1	1	1	0	1	0
chr13	80454233	80454607	ENSG00000136158	11.8151	0.000672143	0.0511159	0.912915	0.693174	1.43393	0.825692	1.17086	0.96418	2.96706	0.791511	0	1	1	1	21.0207	1.1106e-07	8.52762e-06	-1.29092	1.02715	-2.18449	1.28895	0.671175	1.43112	3.01682	1.19473	0	-1	0	1	SPRY2	sprouty RTK signaling antagonist 2	Not_significant	Not_significant	0	4.84289	1.25205	1	4.61552	1.57441	1	1	1	0	0	0
chr13	46315654	46316261	ENSG00000136167	17.4632	0.000359708	0.0337462	-1.09067	0.375194	-1.22544	0.489379	0.502004	0.502548	-0.410659	0.448656	-1	-1	0	0	2842.19	8.75086e-11	1.1907e-08	-3.59521	0.839021	-2.56117	1.02156	1.52861	1.19952	0.514531	0.99887	-1	-1	1	0	LCP1	lymphocyte cytosolic protein 1	2.60092	0.528325	1	2.7244	0.528308	1	-3.59597	0.67776	-1	0	0	0	0	0
chr13	46617413	46617613	ENSG00000136167	4.47873	0.00024437	0.0259243	-1.58128	0.486651	-0.394991	0.592153	-2.74962	1.15025	-2.34149	0.752388	-1	0	-1	-1	2842.19	8.75086e-11	1.1907e-08	-3.59521	0.839021	-2.56117	1.02156	1.52861	1.19952	0.514531	0.99887	-1	-1	1	0	LCP1	lymphocyte cytosolic protein 1	2.60092	0.528325	1	2.7244	0.528308	1	-3.59597	0.67776	-1	0	0	0	0	0
chr1	214632154	214632447	ENSG00000136636	13.2072	0.000120242	0.0155363	0.58297	0.680598	0.981717	0.823961	0.633269	0.974956	2.81183	0.778581	0	0	0	1	1286.98	0.00919126	0.0960115	1.39708	0.551847	1.25112	0.671671	1.92374	0.788355	2.41195	0.65682	0	0	1	1	KCTD3	potassium channel tetramerization domain containing 3	2.38975	0.584951	1	2.83989	0.584671	1	4.54223	0.738579	1	1	0	0	0	0
chr1	215001366	215002041	ENSG00000136636	40.517	9.31358e-05	0.0129247	-0.112529	0.395557	0.569616	0.466928	0.768614	0.537409	1.46611	0.455022	0	0	0	1	1286.98	0.00919126	0.0960115	1.39708	0.551847	1.25112	0.671671	1.92374	0.788355	2.41195	0.65682	0	0	1	1	KCTD3	potassium channel tetramerization domain containing 3	2.38975	0.584951	1	2.83989	0.584671	1	4.54223	0.738579	1	0	1	0	0	0
chr1	215104372	215104572	ENSG00000136636	6.38327	1.5072e-06	0.000532275	0.0640307	0.475327	0.377791	0.628885	-0.464259	0.876379	2.03246	0.526698	0	0	0	1	1286.98	0.00919126	0.0960115	1.39708	0.551847	1.25112	0.671671	1.92374	0.788355	2.41195	0.65682	0	0	1	1	KCTD3	potassium channel tetramerization domain containing 3	2.38975	0.584951	1	2.83989	0.584671	1	4.54223	0.738579	1	0	0	0	1	0
chr1	215152261	215152472	ENSG00000136636	7.62149	0.000728655	0.0537951	0.0863697	0.571268	0.24138	0.720417	1.25505	0.767089	1.9239	0.643515	0	0	1	1	1286.98	0.00919126	0.0960115	1.39708	0.551847	1.25112	0.671671	1.92374	0.788355	2.41195	0.65682	0	0	1	1	KCTD3	potassium channel tetramerization domain containing 3	2.38975	0.584951	1	2.83989	0.584671	1	4.54223	0.738579	1	0	0	0	0	0
chr1	216250871	216251480	ENSG00000136636	23.7413	0.000532176	0.0437856	0.816598	0.521675	2.52258	0.604067	1.20013	0.715754	1.45198	0.612948	0	1	1	1	1286.98	0.00919126	0.0960115	1.39708	0.551847	1.25112	0.671671	1.92374	0.788355	2.41195	0.65682	0	0	1	1	KCTD3	potassium channel tetramerization domain containing 3	2.38975	0.584951	1	2.83989	0.584671	1	4.54223	0.738579	1	0	0	0	0	0
chr1	216390977	216391328	ENSG00000136636	16.7868	1.40529e-05	0.0031527	1.95928	0.641432	2.94205	0.768081	-1.37056	1.21758	3.0069	0.761471	1	1	-1	1	1286.98	0.00919126	0.0960115	1.39708	0.551847	1.25112	0.671671	1.92374	0.788355	2.41195	0.65682	0	0	1	1	KCTD3	potassium channel tetramerization domain containing 3	2.38975	0.584951	1	2.83989	0.584671	1	4.54223	0.738579	1	0	0	0	0	0
chr9	110057633	110059754	ENSG00000136810	123.543	0.00205903	0.0989905	1.30916	0.44735	0.396003	0.525649	0.803399	0.606355	-0.18483	0.528098	1	0	0	0	3249.42	0.00627534	0.0757187	1.87051	0.53286	0.802945	0.648871	0.690013	0.761968	1.67494	0.634564	1	0	0	1	TXN	thioredoxin	2.60201	0.583223	1	2.00627	0.583294	1	1.73131	0.737863	1	0	0	0	1	0
chr9	110067041	110067554	ENSG00000136810	17.3545	0.000976054	0.0640658	1.79849	0.611063	0.477442	0.741269	1.18441	0.831208	-0.511346	0.770586	1	0	1	0	3249.42	0.00627534	0.0757187	1.87051	0.53286	0.802945	0.648871	0.690013	0.761968	1.67494	0.634564	1	0	0	1	TXN	thioredoxin	2.60201	0.583223	1	2.00627	0.583294	1	1.73131	0.737863	1	0	0	0	0	0
chr9	110161761	110162483	ENSG00000136810	110.147	0.000117699	0.0153418	2.13626	0.683159	-0.194065	0.804073	0.0853283	0.931342	-0.0911697	0.801339	1	0	0	0	3249.42	0.00627534	0.0757187	1.87051	0.53286	0.802945	0.648871	0.690013	0.761968	1.67494	0.634564	1	0	0	1	TXN	thioredoxin	2.60201	0.583223	1	2.00627	0.583294	1	1.73131	0.737863	1	0	0	0	0	0
chr9	110626132	110626870	ENSG00000136810	53.4728	0.00102421	0.0660228	1.70007	0.569645	-0.106583	0.679868	0.0792835	0.788482	0.269706	0.67143	1	0	0	0	3249.42	0.00627534	0.0757187	1.87051	0.53286	0.802945	0.648871	0.690013	0.761968	1.67494	0.634564	1	0	0	1	TXN	thioredoxin	2.60201	0.583223	1	2.00627	0.583294	1	1.73131	0.737863	1	0	0	1	0	0
chr9	35569236	35569988	ENSG00000137078	78.5488	8.40896e-06	0.00208977	1.21578	0.465306	0.130891	0.55681	2.5797	0.619309	0.594886	0.548713	1	0	1	0	288.875	3.92189e-07	2.60591e-05	-0.718311	0.834435	-0.565357	1.0165	-5.60208	1.26867	2.12767	0.992661	0	0	-1	1	SIT1	signaling threshold regulating transmembrane adaptor 1	Not_significant	Not_significant	0	-9.97984	2.09436	-1	-9.66482	2.80165	-1	1	1	0	0	0
chr9	35598798	35599230	ENSG00000137078	33.0462	0.000758326	0.0550631	0.394491	0.432361	-0.114785	0.532509	1.94644	0.574911	0.279474	0.518118	0	0	1	0	288.875	3.92189e-07	2.60591e-05	-0.718311	0.834435	-0.565357	1.0165	-5.60208	1.26867	2.12767	0.992661	0	0	-1	1	SIT1	signaling threshold regulating transmembrane adaptor 1	Not_significant	Not_significant	0	-9.97984	2.09436	-1	-9.66482	2.80165	-1	0	0	0	0	0
chr9	35882311	35882612	ENSG00000137078	24.1831	0.000236497	0.0254452	2.00669	0.550943	2.06517	0.659163	2.97174	0.727627	1.0933	0.676149	1	1	1	1	288.875	3.92189e-07	2.60591e-05	-0.718311	0.834435	-0.565357	1.0165	-5.60208	1.26867	2.12767	0.992661	0	0	-1	1	SIT1	signaling threshold regulating transmembrane adaptor 1	Not_significant	Not_significant	0	-9.97984	2.09436	-1	-9.66482	2.80165	-1	0	0	0	0	0
chr9	36493675	36493901	ENSG00000137078	14.2369	0.000713753	0.0530799	2.25981	0.626104	2.6544	0.727557	1.36781	0.893225	1.30332	0.759501	1	1	1	1	288.875	3.92189e-07	2.60591e-05	-0.718311	0.834435	-0.565357	1.0165	-5.60208	1.26867	2.12767	0.992661	0	0	-1	1	SIT1	signaling threshold regulating transmembrane adaptor 1	Not_significant	Not_significant	0	-9.97984	2.09436	-1	-9.66482	2.80165	-1	0	0	0	0	0
chr6	36552948	36553148	ENSG00000137193	3.70303	0.000204618	0.0230401	-0.597778	0.599244	-1.34402	0.943312	1.90207	0.721628	-1.02126	0.836429	0	-1	1	-1	6859.96	0.00227747	0.0372631	-1.63766	0.69041	-2.56476	0.840771	-0.461471	0.987451	-2.73156	0.822375	-1	-1	0	-1	PIM1	Pim-1 proto-oncogene, serine/threonine kinase	-2.15964	0.554958	-1	-2.47008	0.554993	-1	-4.4339	0.704807	-1	0	0	0	0	0
chr6	36662342	36663455	ENSG00000137193	71.3948	6.17136e-05	0.00951577	0.566523	0.283047	1.28311	0.331442	0.748027	0.390507	0.00932137	0.34288	0	1	0	0	6859.96	0.00227747	0.0372631	-1.63766	0.69041	-2.56476	0.840771	-0.461471	0.987451	-2.73156	0.822375	-1	-1	0	-1	PIM1	Pim-1 proto-oncogene, serine/threonine kinase	-2.15964	0.554958	-1	-2.47008	0.554993	-1	-4.4339	0.704807	-1	1	0	1	0	0
chr6	36664677	36665130	ENSG00000137193	54.7648	0.000656152	0.0502388	1.50636	0.590498	1.44463	0.690111	1.64542	0.794127	-0.714422	0.717173	1	1	1	0	6859.96	0.00227747	0.0372631	-1.63766	0.69041	-2.56476	0.840771	-0.461471	0.987451	-2.73156	0.822375	-1	-1	0	-1	PIM1	Pim-1 proto-oncogene, serine/threonine kinase	-2.15964	0.554958	-1	-2.47008	0.554993	-1	-4.4339	0.704807	-1	0	0	0	0	0
chr6	10270146	10270387	ENSG00000137203	9.49522	6.06987e-07	0.00024718	0.393234	0.808304	0.262925	1.04448	3.03596	1.03391	3.28815	0.918765	0	0	1	1	35.5659	8.92066e-08	6.95892e-06	-0.957169	0.988849	-2.1226	1.25393	0.402508	1.40042	3.19335	1.16862	0	-1	0	1	TFAP2A	transcription factor AP-2 alpha	-4.53953	1.595	-1	5.09976	0.725408	1	3.61531	0.914002	1	1	1	0	0	1
chr6	10901740	10902276	ENSG00000137203	37.224	0.00118469	0.0721166	1.07714	0.500597	0.15114	0.614925	1.10088	0.687352	1.98981	0.5848	1	0	1	1	35.5659	8.92066e-08	6.95892e-06	-0.957169	0.988849	-2.1226	1.25393	0.402508	1.40042	3.19335	1.16862	0	-1	0	1	TFAP2A	transcription factor AP-2 alpha	-4.53953	1.595	-1	5.09976	0.725408	1	3.61531	0.914002	1	0	1	0	0	0
chr6	11356524	11356740	ENSG00000137203	11.2742	0.000497479	0.041797	0.511523	0.744611	-1.65251	0.974203	-5.18478	1.73392	0.542207	0.871866	0	-1	-1	0	35.5659	8.92066e-08	6.95892e-06	-0.957169	0.988849	-2.1226	1.25393	0.402508	1.40042	3.19335	1.16862	0	-1	0	1	TFAP2A	transcription factor AP-2 alpha	-4.53953	1.595	-1	5.09976	0.725408	1	3.61531	0.914002	1	0	0	0	0	0
chr6	9708151	9708912	ENSG00000137203	13.7495	5.26028e-06	0.00144873	-0.143746	0.524134	-0.118128	0.65742	-0.664514	0.838758	1.97613	0.594334	0	0	0	1	35.5659	8.92066e-08	6.95892e-06	-0.957169	0.988849	-2.1226	1.25393	0.402508	1.40042	3.19335	1.16862	0	-1	0	1	TFAP2A	transcription factor AP-2 alpha	-4.53953	1.595	-1	5.09976	0.725408	1	3.61531	0.914002	1	1	1	0	0	0
chr8	69571866	69572085	ENSG00000137573	9.71376	0.00183165	0.0928203	0.421841	0.397965	0.687893	0.514125	-2.26191	1.12839	1.10438	0.483449	0	0	-1	1	80.2042	1.3956e-05	0.000609814	0.804722	0.65642	-0.759884	0.806096	0.142934	0.93574	2.6335	0.776392	0	0	0	1	SULF1	sulfatase 1	Not_significant	Not_significant	0	7.85426	0.86795	1	4.74346	1.09447	1	0	0	0	0	0
chr11	120879159	120879523	ENSG00000137642	42.6622	0.000268179	0.0275301	3.00166	0.733328	1.06416	0.881967	0.0520826	1.06474	1.89976	0.865155	1	1	0	1	505.463	3.36649e-05	0.00130056	-2.03495	0.694682	-0.697973	0.845397	-0.804731	0.99301	0.732469	0.826449	-1	0	0	0	SORL1	sortilin related receptor 1	Not_significant	Not_significant	0	Not_significant	Not_significant	0	-4.19862	1.49324	-1	0	0	0	0	0
chr4	76230153	76230662	ENSG00000138771	23.5099	4.18379e-05	0.00717314	-0.122493	0.561065	0.448164	0.666319	2.60645	0.735679	0.38198	0.662296	0	0	1	0	611.346	2.82372e-06	0.000149722	2.21037	0.947826	-0.0862251	1.15574	4.13401	1.35188	5.0931	1.12681	1	0	1	1	SHROOM3	shroom family member 3	5.60376	1.34757	1	5.85795	1.34751	1	7.8455	1.70275	1	0	0	0	0	0
chr4	76486952	76487284	ENSG00000138771	11.3619	5.58305e-08	3.25757e-05	0.981841	0.597463	0.888671	0.724073	3.83005	0.741045	1.15509	0.703094	0	0	1	1	611.346	2.82372e-06	0.000149722	2.21037	0.947826	-0.0862251	1.15574	4.13401	1.35188	5.0931	1.12681	1	0	1	1	SHROOM3	shroom family member 3	5.60376	1.34757	1	5.85795	1.34751	1	7.8455	1.70275	1	1	0	0	0	0
chr4	76488847	76489158	ENSG00000138771	9.7951	0.00179238	0.0916644	-0.492362	0.487802	-0.526381	0.635583	1.50416	0.629538	-0.0585554	0.594911	0	0	1	0	611.346	2.82372e-06	0.000149722	2.21037	0.947826	-0.0862251	1.15574	4.13401	1.35188	5.0931	1.12681	1	0	1	1	SHROOM3	shroom family member 3	5.60376	1.34757	1	5.85795	1.34751	1	7.8455	1.70275	1	1	0	0	0	1
chr4	108703151	108703552	ENSG00000138796	9.02259	0.000381092	0.0350289	0.0861493	0.567768	1.31546	0.655479	-0.618742	0.937249	1.85743	0.635303	0	1	0	1	635.202	0.00494632	0.0640753	0.678219	0.562564	2.24043	0.68424	0.861082	0.80361	1.16492	0.669631	0	1	0	0	HADH	hydroxyacyl-CoA dehydrogenase	3.45099	0.489296	1	3.34566	0.489254	1	4.25601	0.6176	1	0	1	0	0	1
chr22	44339012	44339315	ENSG00000138964	16.1243	6.47522e-06	0.00170386	-0.290257	0.509531	0.12519	0.610532	2.33804	0.64766	0.438903	0.593843	0	0	1	0	789.041	1.48881e-05	0.00064521	-3.04528	0.685567	-2.3643	0.835122	-2.825	0.980883	-1.55124	0.816526	-1	-1	-1	-1	PARVG	parvin gamma	-3.37425	1.55419	-1	-4.93973	1.55746	-1	-7.2711	2.01084	-1	0	0	0	0	0
chr22	44975103	44975880	ENSG00000138964	44.3186	0.000782558	0.0560643	-0.114121	0.383987	-1.16135	0.481556	0.0203079	0.532351	0.696519	0.447833	0	-1	0	0	789.041	1.48881e-05	0.00064521	-3.04528	0.685567	-2.3643	0.835122	-2.825	0.980883	-1.55124	0.816526	-1	-1	-1	-1	PARVG	parvin gamma	-3.37425	1.55419	-1	-4.93973	1.55746	-1	-7.2711	2.01084	-1	1	0	0	1	0
chr12	32078069	32078315	ENSG00000139132	6.79265	0.00180667	0.0920442	-0.151975	0.455631	0.0842597	0.579935	1.22615	0.594999	-1.57515	0.689038	0	0	1	-1	2814.53	0.00116041	0.0226991	-0.579998	0.636284	0.414685	0.774764	1.94492	0.909856	-0.670892	0.757919	0	0	1	0	FGD4	FYVE, RhoGEF and PH domain containing 4	Not_significant	Not_significant	0	Not_significant	Not_significant	0	-4.3583	0.893174	-1	0	0	0	0	0
chr12	32201900	32202344	ENSG00000139132	10.9632	5.84831e-06	0.0015754	-0.0788296	0.502938	0.395986	0.628303	2.46264	0.635708	0.226758	0.621176	0	0	1	0	2814.53	0.00116041	0.0226991	-0.579998	0.636284	0.414685	0.774764	1.94492	0.909856	-0.670892	0.757919	0	0	1	0	FGD4	FYVE, RhoGEF and PH domain containing 4	Not_significant	Not_significant	0	Not_significant	Not_significant	0	-4.3583	0.893174	-1	0	0	0	0	0
chr12	32516188	32516509	ENSG00000139132	11.4016	0.00136179	0.0782049	0.458437	0.454739	0.484614	0.561497	2.0471	0.580151	0.0170634	0.568532	0	0	1	0	2814.53	0.00116041	0.0226991	-0.579998	0.636284	0.414685	0.774764	1.94492	0.909856	-0.670892	0.757919	0	0	1	0	FGD4	FYVE, RhoGEF and PH domain containing 4	Not_significant	Not_significant	0	Not_significant	Not_significant	0	-4.3583	0.893174	-1	0	0	0	0	0
chr12	32877582	32878055	ENSG00000139132	19.2967	0.000696287	0.0521458	-0.478512	0.598588	-0.261474	0.715597	2.05858	0.784508	-0.430207	0.712606	0	0	1	0	2814.53	0.00116041	0.0226991	-0.579998	0.636284	0.414685	0.774764	1.94492	0.909856	-0.670892	0.757919	0	0	1	0	FGD4	FYVE, RhoGEF and PH domain containing 4	Not_significant	Not_significant	0	Not_significant	Not_significant	0	-4.3583	0.893174	-1	0	0	1	0	0
chr14	87034365	87034708	ENSG00000140030	7.18642	0.000465203	0.0400308	-0.11101	0.529574	-0.294048	0.709976	-1.09992	0.979415	1.54604	0.612175	0	0	-1	1	59.664	3.84504e-05	0.00145061	-1.92279	0.520548	-1.53399	0.634419	-1.79463	0.746665	-0.198513	0.616515	-1	-1	-1	0	GPR65	G protein-coupled receptor 65	-2.10002	0.606712	-1	-2.21866	0.60003	-1	-2.59511	0.820247	-1	0	1	0	0	0
chr14	87457814	87458057	ENSG00000140030	11.6007	0.00079991	0.0567565	0.486155	0.670574	2.05148	0.781086	2.7618	0.869438	1.64584	0.784176	0	1	1	1	59.664	3.84504e-05	0.00145061	-1.92279	0.520548	-1.53399	0.634419	-1.79463	0.746665	-0.198513	0.616515	-1	-1	-1	0	GPR65	G protein-coupled receptor 65	-2.10002	0.606712	-1	-2.21866	0.60003	-1	-2.59511	0.820247	-1	0	0	0	0	0
chr14	87461750	87462324	ENSG00000140030	25.9316	5.40533e-06	0.00147902	0.0657413	0.482509	2.03037	0.55607	0.169614	0.676729	-0.017498	0.579507	0	1	0	0	59.664	3.84504e-05	0.00145061	-1.92279	0.520548	-1.53399	0.634419	-1.79463	0.746665	-0.198513	0.616515	-1	-1	-1	0	GPR65	G protein-coupled receptor 65	-2.10002	0.606712	-1	-2.21866	0.60003	-1	-2.59511	0.820247	-1	0	0	0	0	0
chr14	87489195	87489476	ENSG00000140030	6.85802	0.00176327	0.0908523	-0.104582	0.444395	1.36419	0.504287	-0.568733	0.759825	0.0785204	0.548426	0	1	0	0	59.664	3.84504e-05	0.00145061	-1.92279	0.520548	-1.53399	0.634419	-1.79463	0.746665	-0.198513	0.616515	-1	-1	-1	0	GPR65	G protein-coupled receptor 65	-2.10002	0.606712	-1	-2.21866	0.60003	-1	-2.59511	0.820247	-1	0	0	0	0	0
chr15	49332054	49332354	ENSG00000140287	13.1482	0.000228554	0.024872	1.23212	0.36207	0.569322	0.472644	-0.223309	0.628884	0.113902	0.477478	1	0	0	0	34.3513	5.91801e-06	0.000288952	-4.4754	1.11043	-6.96435	1.46655	-6.73913	1.73954	-5.49401	1.35811	-1	-1	-1	-1	HDC	histidine decarboxylase	-6.4206	1.53269	-1	-7.74061	1.72493	-1	-9.53429	2.61735	-1	0	0	0	0	0
chr15	49438866	49440299	ENSG00000140287	97.9146	0.00157351	0.0849134	1.79731	0.474974	0.854914	0.561403	1.05232	0.647957	1.87251	0.553832	1	0	1	1	34.3513	5.91801e-06	0.000288952	-4.4754	1.11043	-6.96435	1.46655	-6.73913	1.73954	-5.49401	1.35811	-1	-1	-1	-1	HDC	histidine decarboxylase	-6.4206	1.53269	-1	-7.74061	1.72493	-1	-9.53429	2.61735	-1	1	0	0	0	0
chr15	50134597	50135573	ENSG00000140287	36.7132	0.000590612	0.0469749	1.26521	0.401484	0.930291	0.483831	-0.231557	0.605063	1.59985	0.470456	1	0	0	1	34.3513	5.91801e-06	0.000288952	-4.4754	1.11043	-6.96435	1.46655	-6.73913	1.73954	-5.49401	1.35811	-1	-1	-1	-1	HDC	histidine decarboxylase	-6.4206	1.53269	-1	-7.74061	1.72493	-1	-9.53429	2.61735	-1	0	0	0	0	0
chr15	50143694	50144510	ENSG00000140287	20.8233	0.000828751	0.0578848	0.753756	0.348	1.10732	0.420965	-0.494474	0.570928	-0.0795247	0.444967	0	1	0	0	34.3513	5.91801e-06	0.000288952	-4.4754	1.11043	-6.96435	1.46655	-6.73913	1.73954	-5.49401	1.35811	-1	-1	-1	-1	HDC	histidine decarboxylase	-6.4206	1.53269	-1	-7.74061	1.72493	-1	-9.53429	2.61735	-1	0	0	0	0	0
chr15	50493545	50493811	ENSG00000140287	9.15672	0.00153083	0.0835878	1.78534	0.460398	1.96607	0.577023	1.15654	0.718723	1.66521	0.574945	1	1	1	1	34.3513	5.91801e-06	0.000288952	-4.4754	1.11043	-6.96435	1.46655	-6.73913	1.73954	-5.49401	1.35811	-1	-1	-1	-1	HDC	histidine decarboxylase	-6.4206	1.53269	-1	-7.74061	1.72493	-1	-9.53429	2.61735	-1	0	0	0	0	0
chr15	50808691	50808905	ENSG00000140287	5.79293	0.000838876	0.0583232	0.926171	0.495708	-1.30042	0.844735	-1.69802	1.17217	0.355013	0.629844	0	-1	-1	0	34.3513	5.91801e-06	0.000288952	-4.4754	1.11043	-6.96435	1.46655	-6.73913	1.73954	-5.49401	1.35811	-1	-1	-1	-1	HDC	histidine decarboxylase	-6.4206	1.53269	-1	-7.74061	1.72493	-1	-9.53429	2.61735	-1	0	0	0	0	0
chr15	51184829	51185277	ENSG00000140287	20.9855	0.000132131	0.0167714	0.446664	0.286034	0.489962	0.357619	-1.56223	0.590634	-0.331563	0.373988	0	0	-1	0	34.3513	5.91801e-06	0.000288952	-4.4754	1.11043	-6.96435	1.46655	-6.73913	1.73954	-5.49401	1.35811	-1	-1	-1	-1	HDC	histidine decarboxylase	-6.4206	1.53269	-1	-7.74061	1.72493	-1	-9.53429	2.61735	-1	0	0	0	0	0
chr15	88627544	88628537	ENSG00000140522	105.994	0.000487394	0.0412066	1.61166	0.456345	0.0535246	0.543686	1.2635	0.617726	1.23029	0.533286	1	0	1	1	75.9516	0.00244849	0.0392119	-1.66511	0.696322	-3.20082	0.857941	-2.7079	1.00298	-2.63098	0.836614	-1	-1	-1	-1	RLBP1	retinaldehyde binding protein 1	Not_significant	Not_significant	0	-4.90333	1.08364	-1	-3.65233	1.32315	-1	0	0	0	0	0
chr15	88865529	88865945	ENSG00000140522	20.6062	2.34938e-05	0.00465834	0.262372	0.378354	-0.111707	0.47942	1.99024	0.491534	0.321149	0.45587	0	0	1	0	75.9516	0.00244849	0.0392119	-1.66511	0.696322	-3.20082	0.857941	-2.7079	1.00298	-2.63098	0.836614	-1	-1	-1	-1	RLBP1	retinaldehyde binding protein 1	Not_significant	Not_significant	0	-4.90333	1.08364	-1	-3.65233	1.32315	-1	0	0	0	0	0
chr15	89067797	89068742	ENSG00000140522	55.2705	0.000883958	0.0601748	1.43387	0.598596	-0.0406012	0.708454	-1.08151	0.847343	-0.466429	0.710058	1	0	-1	0	75.9516	0.00244849	0.0392119	-1.66511	0.696322	-3.20082	0.857941	-2.7079	1.00298	-2.63098	0.836614	-1	-1	-1	-1	RLBP1	retinaldehyde binding protein 1	Not_significant	Not_significant	0	-4.90333	1.08364	-1	-3.65233	1.32315	-1	0	0	1	0	1
chr15	89301937	89302160	ENSG00000140522	8.40594	0.00207606	0.0993659	1.37817	0.567393	-0.870523	0.900132	0.364676	0.890886	1.53008	0.686056	1	0	0	1	75.9516	0.00244849	0.0392119	-1.66511	0.696322	-3.20082	0.857941	-2.7079	1.00298	-2.63098	0.836614	-1	-1	-1	-1	RLBP1	retinaldehyde binding protein 1	Not_significant	Not_significant	0	-4.90333	1.08364	-1	-3.65233	1.32315	-1	0	0	0	0	0
chr15	90019973	90021444	ENSG00000140522	171.354	0.000584471	0.0466247	1.63418	0.549458	-0.328583	0.646155	0.65464	0.743185	-0.0557682	0.643402	1	0	0	0	75.9516	0.00244849	0.0392119	-1.66511	0.696322	-3.20082	0.857941	-2.7079	1.00298	-2.63098	0.836614	-1	-1	-1	-1	RLBP1	retinaldehyde binding protein 1	Not_significant	Not_significant	0	-4.90333	1.08364	-1	-3.65233	1.32315	-1	0	0	0	0	0
chr15	90031228	90031942	ENSG00000140522	100.569	0.000210817	0.0235139	1.9697	0.652207	0.418574	0.764866	0.899148	0.882072	-0.853275	0.774917	1	0	0	0	75.9516	0.00244849	0.0392119	-1.66511	0.696322	-3.20082	0.857941	-2.7079	1.00298	-2.63098	0.836614	-1	-1	-1	-1	RLBP1	retinaldehyde binding protein 1	Not_significant	Not_significant	0	-4.90333	1.08364	-1	-3.65233	1.32315	-1	0	0	0	1	0
chr16	84909644	84910998	ENSG00000140968	39.7996	0.00158209	0.0852405	-1.1125	0.293366	-0.35503	0.350284	-0.803628	0.421106	-0.685778	0.351079	-1	0	0	0	94.5076	5.70714e-13	1.17345e-10	-4.10535	0.841106	-5.08292	1.04469	-3.74352	1.20754	0.0602167	0.995763	-1	-1	-1	0	IRF8	interferon regulatory factor 8	-9.68391	1.80394	-1	Not_significant	Not_significant	0	-3.57225	1.42663	-1	0	0	0	0	0
chr16	85338365	85339023	ENSG00000140968	24.1633	0.00152864	0.0835144	-1.13324	0.293528	-0.700603	0.361729	-0.624746	0.42796	-0.397728	0.34508	-1	0	0	0	94.5076	5.70714e-13	1.17345e-10	-4.10535	0.841106	-5.08292	1.04469	-3.74352	1.20754	0.0602167	0.995763	-1	-1	-1	0	IRF8	interferon regulatory factor 8	-9.68391	1.80394	-1	Not_significant	Not_significant	0	-3.57225	1.42663	-1	0	0	0	0	0
chr16	85888760	85889301	ENSG00000140968	22.3042	0.000211352	0.0235469	-0.949626	0.516311	-0.638296	0.6199	-1.11791	0.760285	1.05944	0.586853	0	0	-1	1	94.5076	5.70714e-13	1.17345e-10	-4.10535	0.841106	-5.08292	1.04469	-3.74352	1.20754	0.0602167	0.995763	-1	-1	-1	0	IRF8	interferon regulatory factor 8	-9.68391	1.80394	-1	Not_significant	Not_significant	0	-3.57225	1.42663	-1	0	0	0	0	0
chr16	85995653	85995955	ENSG00000140968	13.6934	0.000374507	0.0347045	-1.2979	0.37651	-0.480452	0.454079	-0.917605	0.571373	0.0171024	0.429698	-1	0	0	0	94.5076	5.70714e-13	1.17345e-10	-4.10535	0.841106	-5.08292	1.04469	-3.74352	1.20754	0.0602167	0.995763	-1	-1	-1	0	IRF8	interferon regulatory factor 8	-9.68391	1.80394	-1	Not_significant	Not_significant	0	-3.57225	1.42663	-1	0	0	0	0	0
chr16	86062000	86062565	ENSG00000140968	20.8418	0.00160249	0.085787	-0.988987	0.462381	0.0881103	0.546978	-2.5885	0.826385	-0.223013	0.54793	0	0	-1	0	94.5076	5.70714e-13	1.17345e-10	-4.10535	0.841106	-5.08292	1.04469	-3.74352	1.20754	0.0602167	0.995763	-1	-1	-1	0	IRF8	interferon regulatory factor 8	-9.68391	1.80394	-1	Not_significant	Not_significant	0	-3.57225	1.42663	-1	0	0	0	0	0
chr16	86625088	86625382	ENSG00000140968	11.6469	0.0012334	0.0739236	-1.54699	0.451985	-0.906556	0.555635	-0.288065	0.623875	-0.134131	0.517721	-1	0	0	0	94.5076	5.70714e-13	1.17345e-10	-4.10535	0.841106	-5.08292	1.04469	-3.74352	1.20754	0.0602167	0.995763	-1	-1	-1	0	IRF8	interferon regulatory factor 8	-9.68391	1.80394	-1	Not_significant	Not_significant	0	-3.57225	1.42663	-1	0	0	0	0	0
chr16	86664633	86665326	ENSG00000140968	29.0023	3.88209e-07	0.000171835	-1.17289	0.35786	-0.596146	0.430958	-1.03769	0.528891	0.525595	0.40784	-1	0	-1	0	94.5076	5.70714e-13	1.17345e-10	-4.10535	0.841106	-5.08292	1.04469	-3.74352	1.20754	0.0602167	0.995763	-1	-1	-1	0	IRF8	interferon regulatory factor 8	-9.68391	1.80394	-1	Not_significant	Not_significant	0	-3.57225	1.42663	-1	1	0	0	0	0
chr17	4100939	4102299	ENSG00000141497	69.9548	1.51224e-08	1.03589e-05	-0.0889081	0.372612	1.0129	0.434581	1.61744	0.495873	-0.837299	0.453266	0	1	1	0	15.9266	3.06041e-05	0.00120752	-2.32432	0.639693	-2.91527	0.814273	-3.99237	1.047	-1.536	0.7631	-1	-1	-1	-1	ZMYND15	zinc finger MYND-type containing 15	-3.16047	1.35519	-1	Not_significant	Not_significant	0	-7.28622	2.56191	-1	0	0	0	0	0
chr19	13401307	13401716	ENSG00000141858	15.0128	0.000793928	0.056581	0.0983775	0.429327	-0.647776	0.56868	-0.792515	0.693023	1.17454	0.49872	0	0	0	1	1229.42	0.00388312	0.0543341	1.60435	0.481365	0.598824	0.586136	1.77723	0.687555	1.89076	0.572988	1	0	1	1	SAMD1	sterile alpha motif domain containing 1	2.74922	0.557607	1	2.09603	0.557818	1	2.44562	0.705086	1	0	0	0	0	0
chr1	9317967	9318316	ENSG00000142583	26.9667	0.000329235	0.0317241	-0.148371	0.521491	-0.912474	0.647418	1.76773	0.690065	0.594412	0.609095	0	0	1	0	1280.07	1.31928e-06	7.65308e-05	-0.908631	0.800201	-2.24714	0.975664	2.90369	1.14405	-0.540059	0.953236	0	-1	1	0	SLC2A5	solute carrier family 2 member 5	-2.52689	0.626361	-1	-3.04131	0.628004	-1	-3.29039	0.80175	-1	0	0	0	1	0
chr1	9954218	9954458	ENSG00000142583	5.44227	0.000448145	0.0388917	-1.08331	0.451911	-0.867108	0.601825	-5.42722	1.52774	-0.632354	0.562414	-1	0	-1	0	1280.07	1.31928e-06	7.65308e-05	-0.908631	0.800201	-2.24714	0.975664	2.90369	1.14405	-0.540059	0.953236	0	-1	1	0	SLC2A5	solute carrier family 2 member 5	-2.52689	0.626361	-1	-3.04131	0.628004	-1	-3.29039	0.80175	-1	0	0	0	0	0
chr1	16444028	16444514	ENSG00000142627	24.5436	2.64907e-09	2.23459e-06	-0.430722	0.385006	-0.197967	0.476084	2.08891	0.493803	0.424711	0.452829	0	0	1	0	8.39765	0.00287018	0.0436423	-2.40108	1.03605	-4.64708	1.38331	-4.7035	1.68565	-2.5911	1.2553	-1	-1	-1	-1	EPHA2	EPH receptor A2	-3.40017	1.54056	-1	Not_significant	Not_significant	0	-6.47779	2.61743	-1	0	0	0	0	1
chr1	17027461	17027702	ENSG00000142627	10.3424	3.01221e-05	0.00561438	-0.547319	0.434261	-0.0735603	0.544416	1.66865	0.546705	-0.616695	0.55702	0	0	1	0	8.39765	0.00287018	0.0436423	-2.40108	1.03605	-4.64708	1.38331	-4.7035	1.68565	-2.5911	1.2553	-1	-1	-1	-1	EPHA2	EPH receptor A2	-3.40017	1.54056	-1	Not_significant	Not_significant	0	-6.47779	2.61743	-1	0	0	0	0	0
chr1	17030229	17030479	ENSG00000142627	6.75557	0.00102798	0.0660264	-0.200269	0.554076	0.339962	0.669844	2.04216	0.690167	-0.285387	0.687555	0	0	1	0	8.39765	0.00287018	0.0436423	-2.40108	1.03605	-4.64708	1.38331	-4.7035	1.68565	-2.5911	1.2553	-1	-1	-1	-1	EPHA2	EPH receptor A2	-3.40017	1.54056	-1	Not_significant	Not_significant	0	-6.47779	2.61743	-1	0	0	0	0	0
chr4	127586962	127587315	ENSG00000142731	24.8468	0.000676547	0.0513614	0.873913	0.527591	1.34813	0.624169	1.94132	0.705423	2.45193	0.605178	0	1	1	1	273.801	0.00141119	0.0260142	1.35872	1.00415	2.0159	1.21926	3.17384	1.42909	4.38651	1.19173	0	1	1	1	PLK4	polo like kinase 4	5.64784	0.591595	1	5.79515	0.591394	1	6.24087	0.741023	1	0	1	0	0	0
chr4	128409996	128410634	ENSG00000142731	34.036	5.07253e-15	1.64572e-11	-0.416155	0.451404	-0.610696	0.559977	2.89096	0.585577	-0.585114	0.551245	0	0	1	0	273.801	0.00141119	0.0260142	1.35872	1.00415	2.0159	1.21926	3.17384	1.42909	4.38651	1.19173	0	1	1	1	PLK4	polo like kinase 4	5.64784	0.591595	1	5.79515	0.591394	1	6.24087	0.741023	1	0	0	0	0	1
chr4	128559123	128559923	ENSG00000142731	43.0952	1.27466e-07	6.70819e-05	-0.132475	0.4818	-0.255426	0.579061	2.44703	0.634219	-0.0938068	0.571207	0	0	1	0	273.801	0.00141119	0.0260142	1.35872	1.00415	2.0159	1.21926	3.17384	1.42909	4.38651	1.19173	0	1	1	1	PLK4	polo like kinase 4	5.64784	0.591595	1	5.79515	0.591394	1	6.24087	0.741023	1	0	1	0	0	1
chr4	128574673	128575009	ENSG00000142731	39.157	0.00066315	0.0506433	0.795967	0.561927	1.43327	0.663517	2.6826	0.746515	1.95333	0.655672	0	1	1	1	273.801	0.00141119	0.0260142	1.35872	1.00415	2.0159	1.21926	3.17384	1.42909	4.38651	1.19173	0	1	1	1	PLK4	polo like kinase 4	5.64784	0.591595	1	5.79515	0.591394	1	6.24087	0.741023	1	1	1	0	1	1
chr4	128584329	128584663	ENSG00000142731	14.1535	0.00117062	0.071585	0.472341	0.443277	1.20416	0.537046	2.12753	0.581544	0.599482	0.546948	0	1	1	0	273.801	0.00141119	0.0260142	1.35872	1.00415	2.0159	1.21926	3.17384	1.42909	4.38651	1.19173	0	1	1	1	PLK4	polo like kinase 4	5.64784	0.591595	1	5.79515	0.591394	1	6.24087	0.741023	1	0	0	0	0	0
chr4	128663153	128664573	ENSG00000142731	115.949	9.55011e-06	0.00230356	-0.104111	0.517659	0.541217	0.604961	2.5461	0.691543	0.780042	0.602778	0	0	1	0	273.801	0.00141119	0.0260142	1.35872	1.00415	2.0159	1.21926	3.17384	1.42909	4.38651	1.19173	0	1	1	1	PLK4	polo like kinase 4	5.64784	0.591595	1	5.79515	0.591394	1	6.24087	0.741023	1	1	1	1	1	1
chr4	128674923	128675517	ENSG00000142731	55.7481	9.90716e-05	0.0135471	-0.0482514	0.663131	1.22769	0.772873	2.69285	0.882549	-0.0578461	0.782717	0	1	1	0	273.801	0.00141119	0.0260142	1.35872	1.00415	2.0159	1.21926	3.17384	1.42909	4.38651	1.19173	0	1	1	1	PLK4	polo like kinase 4	5.64784	0.591595	1	5.79515	0.591394	1	6.24087	0.741023	1	1	1	0	0	1
chr4	128679058	128679258	ENSG00000142731	7.0621	0.000375049	0.0347329	-0.497071	0.645767	0.0700616	0.776591	2.14256	0.808045	-0.969374	0.823583	0	0	1	0	273.801	0.00141119	0.0260142	1.35872	1.00415	2.0159	1.21926	3.17384	1.42909	4.38651	1.19173	0	1	1	1	PLK4	polo like kinase 4	5.64784	0.591595	1	5.79515	0.591394	1	6.24087	0.741023	1	0	0	0	0	0
chr4	128683098	128683627	ENSG00000142731	19.3887	9.42295e-05	0.0130305	-0.12386	0.490529	0.33144	0.588199	2.16904	0.637753	0.159681	0.585466	0	0	1	0	273.801	0.00141119	0.0260142	1.35872	1.00415	2.0159	1.21926	3.17384	1.42909	4.38651	1.19173	0	1	1	1	PLK4	polo like kinase 4	5.64784	0.591595	1	5.79515	0.591394	1	6.24087	0.741023	1	0	0	0	0	0
chr4	128776816	128777288	ENSG00000142731	21.4814	8.29962e-12	1.28966e-08	-0.81036	0.394188	-0.4817	0.490648	2.04015	0.497411	-0.154432	0.471089	0	0	1	0	273.801	0.00141119	0.0260142	1.35872	1.00415	2.0159	1.21926	3.17384	1.42909	4.38651	1.19173	0	1	1	1	PLK4	polo like kinase 4	5.64784	0.591595	1	5.79515	0.591394	1	6.24087	0.741023	1	1	0	0	0	0
chr4	128801784	128802122	ENSG00000142731	23.3321	0.00128774	0.0757651	1.13671	0.551966	0.731056	0.667108	2.43553	0.730534	0.0448638	0.678142	1	0	1	0	273.801	0.00141119	0.0260142	1.35872	1.00415	2.0159	1.21926	3.17384	1.42909	4.38651	1.19173	0	1	1	1	PLK4	polo like kinase 4	5.64784	0.591595	1	5.79515	0.591394	1	6.24087	0.741023	1	0	0	0	0	0
chr1	45191217	45191481	ENSG00000142945	7.83132	0.00203422	0.098407	-0.732525	0.47672	0.0298097	0.576585	1.19698	0.61043	-1.01318	0.619388	0	0	1	-1	202.044	0.00116808	0.0227762	0.148661	0.872543	0.825775	1.05961	1.05847	1.24298	3.05801	1.03557	0	0	0	1	KIF2C	kinesin family member 2C	5.87904	0.642312	1	5.99004	0.642223	1	6.32697	0.808276	1	0	0	0	0	0
chr1	167043714	167044870	ENSG00000143162	223.175	0.000463677	0.039946	0.799986	0.457665	1.63199	0.533011	2.39783	0.613642	1.33791	0.533214	0	1	1	1	2073.53	9.01249e-06	0.000419036	1.03058	0.412453	1.12007	0.502088	2.81966	0.589216	0.642171	0.49129	0	0	1	0	CREG1	cellular repressor of E1A stimulated genes 1	1.83631	0.588716	1	2.68165	0.588444	1	4.0964	0.743885	1	1	1	1	1	1
chr1	167642064	167642482	ENSG00000143162	17.8103	2.31239e-07	0.000112103	-0.0260371	0.437104	0.0916228	0.545919	2.38869	0.555963	0.642377	0.518697	0	0	1	0	2073.53	9.01249e-06	0.000419036	1.03058	0.412453	1.12007	0.502088	2.81966	0.589216	0.642171	0.49129	0	0	1	0	CREG1	cellular repressor of E1A stimulated genes 1	1.83631	0.588716	1	2.68165	0.588444	1	4.0964	0.743885	1	1	0	0	0	0
chr1	167893980	167894292	ENSG00000143162	10.62	0.000113808	0.0149795	-0.69695	0.368392	-0.275774	0.465237	-2.75591	0.93399	0.380982	0.427153	0	0	-1	0	2073.53	9.01249e-06	0.000419036	1.03058	0.412453	1.12007	0.502088	2.81966	0.589216	0.642171	0.49129	0	0	1	0	CREG1	cellular repressor of E1A stimulated genes 1	1.83631	0.588716	1	2.68165	0.588444	1	4.0964	0.743885	1	0	0	0	0	0
chr1	168333904	168334595	ENSG00000143162	20.7703	2.2068e-06	0.000718336	0.488416	0.522912	1.20202	0.619718	3.03457	0.675558	0.66127	0.625975	0	1	1	0	2073.53	9.01249e-06	0.000419036	1.03058	0.412453	1.12007	0.502088	2.81966	0.589216	0.642171	0.49129	0	0	1	0	CREG1	cellular repressor of E1A stimulated genes 1	1.83631	0.588716	1	2.68165	0.588444	1	4.0964	0.743885	1	1	0	0	0	0
chr1	168439519	168440172	ENSG00000143162	67.0763	0.000589518	0.0469132	0.543662	0.437791	0.523818	0.522529	2.10107	0.585966	1.27247	0.513276	0	0	1	1	2073.53	9.01249e-06	0.000419036	1.03058	0.412453	1.12007	0.502088	2.81966	0.589216	0.642171	0.49129	0	0	1	0	CREG1	cellular repressor of E1A stimulated genes 1	1.83631	0.588716	1	2.68165	0.588444	1	4.0964	0.743885	1	1	0	0	1	1
chr1	165129550	165130089	ENSG00000143179	39.5239	3.80565e-05	0.00666901	0.319217	0.438495	0.0686196	0.535495	1.41771	0.590537	1.7543	0.508404	0	0	1	1	1463.74	0.000858872	0.0180916	1.73767	0.476026	0.580045	0.579504	0.363389	0.680475	1.63543	0.566694	1	0	0	1	UCK2	uridine-cytidine kinase 2	3.67217	0.412084	1	3.30936	0.412131	1	4.51319	0.520275	1	1	1	0	1	1
chr1	165144820	165145144	ENSG00000143179	30.2431	0.00132817	0.0772608	0.162371	0.389103	0.221974	0.476341	1.35319	0.520779	1.19873	0.452696	0	0	1	1	1463.74	0.000858872	0.0180916	1.73767	0.476026	0.580045	0.579504	0.363389	0.680475	1.63543	0.566694	1	0	0	1	UCK2	uridine-cytidine kinase 2	3.67217	0.412084	1	3.30936	0.412131	1	4.51319	0.520275	1	0	0	0	1	0
chr1	166385366	166385671	ENSG00000143179	12.183	0.00138851	0.0789242	-0.220161	0.409286	1.02694	0.474023	0.311035	0.585194	1.0272	0.46596	0	1	0	1	1463.74	0.000858872	0.0180916	1.73767	0.476026	0.580045	0.579504	0.363389	0.680475	1.63543	0.566694	1	0	0	1	UCK2	uridine-cytidine kinase 2	3.67217	0.412084	1	3.30936	0.412131	1	4.51319	0.520275	1	0	0	0	0	0
chr1	166385366	166385671	ENSG00000143195	12.183	0.00138851	0.0789242	-0.220161	0.409286	1.02694	0.474023	0.311035	0.585194	1.0272	0.46596	0	1	0	1	140.115	0.00307008	0.0458846	0.307468	0.646188	2.08546	0.783914	0.776597	0.920394	1.7555	0.767037	0	1	0	1	ILDR2	immunoglobulin like domain containing receptor 2	Not_significant	Not_significant	0	Not_significant	Not_significant	0	3.8889	1.11661	1	0	0	0	0	0
chr1	167043714	167044870	ENSG00000143195	223.175	0.000463677	0.039946	0.799986	0.457665	1.63199	0.533011	2.39783	0.613642	1.33791	0.533214	0	1	1	1	140.115	0.00307008	0.0458846	0.307468	0.646188	2.08546	0.783914	0.776597	0.920394	1.7555	0.767037	0	1	0	1	ILDR2	immunoglobulin like domain containing receptor 2	Not_significant	Not_significant	0	Not_significant	Not_significant	0	3.8889	1.11661	1	1	1	1	1	1
chr1	182746677	182746896	ENSG00000143344	6.08237	9.99419e-05	0.0136478	1.68659	0.564589	1.69994	0.680271	-3.29216	1.57689	1.16498	0.690773	1	1	-1	1	325.705	9.84057e-15	2.63913e-12	0.327084	0.735299	0.485649	0.895635	5.60888	1.0447	2.77719	0.872335	0	0	1	1	RGL1	ral guanine nucleotide dissociation stimulator like 1	Not_significant	Not_significant	0	5.97374	0.843579	1	5.72952	1.06475	1	0	0	0	0	0
chr1	182795039	182796336	ENSG00000143344	40.5297	0.000201803	0.0228315	0.681725	0.382981	1.40289	0.451692	2.08553	0.507022	0.957424	0.453737	0	1	1	0	325.705	9.84057e-15	2.63913e-12	0.327084	0.735299	0.485649	0.895635	5.60888	1.0447	2.77719	0.872335	0	0	1	1	RGL1	ral guanine nucleotide dissociation stimulator like 1	Not_significant	Not_significant	0	5.97374	0.843579	1	5.72952	1.06475	1	0	0	0	0	0
chr1	182829369	182829863	ENSG00000143344	31.9029	0.00174436	0.090325	1.24234	0.552126	1.54174	0.648946	2.14482	0.732184	-0.16331	0.679125	1	1	1	0	325.705	9.84057e-15	2.63913e-12	0.327084	0.735299	0.485649	0.895635	5.60888	1.0447	2.77719	0.872335	0	0	1	1	RGL1	ral guanine nucleotide dissociation stimulator like 1	Not_significant	Not_significant	0	5.97374	0.843579	1	5.72952	1.06475	1	0	0	0	0	0
chr1	183063406	183063640	ENSG00000143344	8.55545	0.000315007	0.030775	0.880105	0.528697	1.07788	0.645935	2.68937	0.646957	1.29986	0.620759	0	1	1	1	325.705	9.84057e-15	2.63913e-12	0.327084	0.735299	0.485649	0.895635	5.60888	1.0447	2.77719	0.872335	0	0	1	1	RGL1	ral guanine nucleotide dissociation stimulator like 1	Not_significant	Not_significant	0	5.97374	0.843579	1	5.72952	1.06475	1	0	0	0	0	0
chr1	183807515	183808087	ENSG00000143344	28.6977	1.16504e-18	7.47746e-15	-0.240579	0.381961	-0.193794	0.477474	2.85865	0.480027	-0.108674	0.465314	0	0	1	0	325.705	9.84057e-15	2.63913e-12	0.327084	0.735299	0.485649	0.895635	5.60888	1.0447	2.77719	0.872335	0	0	1	1	RGL1	ral guanine nucleotide dissociation stimulator like 1	Not_significant	Not_significant	0	5.97374	0.843579	1	5.72952	1.06475	1	1	0	0	0	1
chr1	183817397	183818369	ENSG00000143344	34.7279	0.0010502	0.0669242	0.137863	0.386159	0.16536	0.463478	1.63417	0.510331	-0.169246	0.464638	0	0	1	0	325.705	9.84057e-15	2.63913e-12	0.327084	0.735299	0.485649	0.895635	5.60888	1.0447	2.77719	0.872335	0	0	1	1	RGL1	ral guanine nucleotide dissociation stimulator like 1	Not_significant	Not_significant	0	5.97374	0.843579	1	5.72952	1.06475	1	0	0	0	0	0
chr1	184453028	184453418	ENSG00000143344	15.6041	0.00122415	0.0735334	0.414143	0.494198	1.30287	0.598229	2.23482	0.648823	1.17639	0.59345	0	1	1	1	325.705	9.84057e-15	2.63913e-12	0.327084	0.735299	0.485649	0.895635	5.60888	1.0447	2.77719	0.872335	0	0	1	1	RGL1	ral guanine nucleotide dissociation stimulator like 1	Not_significant	Not_significant	0	5.97374	0.843579	1	5.72952	1.06475	1	0	0	0	0	0
chr1	226677155	226677688	ENSG00000143776	109.565	0.00201934	0.0982235	1.19395	0.595714	1.5977	0.693488	3.01523	0.795673	1.00019	0.695002	1	1	1	1	265.94	7.09836e-46	3.28388e-42	-0.597432	0.565712	-1.74893	0.699345	-3.36379	0.862864	4.52217	0.666708	0	-1	-1	1	CDC42BPA	CDC42 binding protein kinase alpha	-2.60007	0.741214	-1	6.01812	0.598101	1	6.10005	0.752601	1	1	1	1	1	0
chr1	226679823	226680502	ENSG00000143776	281.006	0.00191505	0.0953263	1.44455	0.525772	1.7595	0.611802	2.72046	0.705568	1.01906	0.612928	1	1	1	1	265.94	7.09836e-46	3.28388e-42	-0.597432	0.565712	-1.74893	0.699345	-3.36379	0.862864	4.52217	0.666708	0	-1	-1	1	CDC42BPA	CDC42 binding protein kinase alpha	-2.60007	0.741214	-1	6.01812	0.598101	1	6.10005	0.752601	1	0	0	1	1	1
chr1	226687448	226688768	ENSG00000143776	87.7965	8.43503e-06	0.00209097	0.256512	0.45668	0.0761314	0.538586	2.40153	0.60861	0.171416	0.535764	0	0	1	0	265.94	7.09836e-46	3.28388e-42	-0.597432	0.565712	-1.74893	0.699345	-3.36379	0.862864	4.52217	0.666708	0	-1	-1	1	CDC42BPA	CDC42 binding protein kinase alpha	-2.60007	0.741214	-1	6.01812	0.598101	1	6.10005	0.752601	1	1	0	0	1	0
chr1	226696742	226698307	ENSG00000143776	83.8675	4.53429e-09	3.5874e-06	0.140396	0.253327	0.330021	0.303929	1.72784	0.334679	0.0579123	0.303743	0	0	1	0	265.94	7.09836e-46	3.28388e-42	-0.597432	0.565712	-1.74893	0.699345	-3.36379	0.862864	4.52217	0.666708	0	-1	-1	1	CDC42BPA	CDC42 binding protein kinase alpha	-2.60007	0.741214	-1	6.01812	0.598101	1	6.10005	0.752601	1	0	0	0	0	0
chr1	226815093	226815464	ENSG00000143776	21.5005	0.000185822	0.0214807	0.500229	0.404079	0.480346	0.498327	2.13774	0.523644	1.03999	0.475579	0	0	1	1	265.94	7.09836e-46	3.28388e-42	-0.597432	0.565712	-1.74893	0.699345	-3.36379	0.862864	4.52217	0.666708	0	-1	-1	1	CDC42BPA	CDC42 binding protein kinase alpha	-2.60007	0.741214	-1	6.01812	0.598101	1	6.10005	0.752601	1	0	0	0	0	0
chr1	227191729	227192562	ENSG00000143776	70.1633	6.24932e-06	0.00166369	1.41803	0.631647	0.831328	0.749472	3.83247	0.836745	2.11161	0.735362	1	0	1	1	265.94	7.09836e-46	3.28388e-42	-0.597432	0.565712	-1.74893	0.699345	-3.36379	0.862864	4.52217	0.666708	0	-1	-1	1	CDC42BPA	CDC42 binding protein kinase alpha	-2.60007	0.741214	-1	6.01812	0.598101	1	6.10005	0.752601	1	1	1	0	0	1
chr1	227541726	227542972	ENSG00000143776	367.093	0.000799094	0.0567439	0.262598	0.443983	0.739887	0.516894	2.13734	0.596062	0.901153	0.516283	0	0	1	0	265.94	7.09836e-46	3.28388e-42	-0.597432	0.565712	-1.74893	0.699345	-3.36379	0.862864	4.52217	0.666708	0	-1	-1	1	CDC42BPA	CDC42 binding protein kinase alpha	-2.60007	0.741214	-1	6.01812	0.598101	1	6.10005	0.752601	1	1	1	0	1	1
chr1	227744642	227745133	ENSG00000143776	90.4632	0.000777448	0.0558336	1.38534	0.774451	0.187127	0.908373	3.18453	1.03625	-0.000925428	0.908111	1	0	1	0	265.94	7.09836e-46	3.28388e-42	-0.597432	0.565712	-1.74893	0.699345	-3.36379	0.862864	4.52217	0.666708	0	-1	-1	1	CDC42BPA	CDC42 binding protein kinase alpha	-2.60007	0.741214	-1	6.01812	0.598101	1	6.10005	0.752601	1	0	0	0	0	0
chr1	227775393	227775611	ENSG00000143776	11.5082	0.000101269	0.0137781	-0.810842	0.430659	-0.514664	0.547363	1.46276	0.544942	-0.341861	0.523727	0	0	1	0	265.94	7.09836e-46	3.28388e-42	-0.597432	0.565712	-1.74893	0.699345	-3.36379	0.862864	4.52217	0.666708	0	-1	-1	1	CDC42BPA	CDC42 binding protein kinase alpha	-2.60007	0.741214	-1	6.01812	0.598101	1	6.10005	0.752601	1	0	0	0	0	0
chr1	228035495	228036230	ENSG00000143776	42.7151	0.00123661	0.0740705	-0.450121	0.308224	0.112924	0.366452	1.01224	0.408829	0.081071	0.362652	0	0	1	0	265.94	7.09836e-46	3.28388e-42	-0.597432	0.565712	-1.74893	0.699345	-3.36379	0.862864	4.52217	0.666708	0	-1	-1	1	CDC42BPA	CDC42 binding protein kinase alpha	-2.60007	0.741214	-1	6.01812	0.598101	1	6.10005	0.752601	1	0	0	0	0	0
chr2	65834209	65834542	ENSG00000143995	10.6934	0.00107878	0.0680401	-1.03815	0.356327	-1.40972	0.480641	-2.05379	0.684463	-1.49842	0.466011	-1	-1	-1	-1	78.0239	6.14848e-13	1.25721e-10	-0.734027	0.722478	-2.58948	0.906586	-2.06453	1.04477	2.74294	0.855294	0	-1	-1	1	MEIS1	Meis homeobox 1	2.64626	1.08359	1	4.72676	1.0812	1	3.77548	1.36604	1	0	0	0	0	0
chr2	75374450	75374888	ENSG00000144045	17.8622	2.57197e-05	0.00498912	0.288574	0.479737	0.542159	0.580701	-0.0169679	0.707998	2.06338	0.546185	0	0	0	1	60.38	1.04701e-06	6.2199e-05	-2.88488	0.726052	-2.83687	0.888061	-4.55901	1.07979	-3.50105	0.873659	-1	-1	-1	-1	DQX1	DEAQ-box RNA dependent ATPase 1	-2.18017	0.683339	-1	-4.88801	0.799165	-1	-2.87636	0.899821	-1	0	0	0	0	0
chr2	100001089	100001317	ENSG00000144218	6.97422	0.000657296	0.0502874	-1.09459	0.467735	-0.431407	0.58608	-1.32865	0.876434	0.539106	0.52431	-1	0	-1	0	138.885	2.168e-11	3.14657e-09	-1.86101	0.2797	-1.68698	0.343087	-1.58501	0.402177	-1.83849	0.336714	-1	-1	-1	-1	AFF3	AF4/FMR2 family member 3	-2.19421	0.582552	-1	-2.26828	0.580424	-1	-2.1123	0.740171	-1	1	0	0	0	0
chr2	100813602	100813802	ENSG00000144218	6.41165	0.00139533	0.0791004	0.767322	0.645958	1.30312	0.750065	0.251943	1.01589	2.3645	0.703628	0	1	0	1	138.885	2.168e-11	3.14657e-09	-1.86101	0.2797	-1.68698	0.343087	-1.58501	0.402177	-1.83849	0.336714	-1	-1	-1	-1	AFF3	AF4/FMR2 family member 3	-2.19421	0.582552	-1	-2.26828	0.580424	-1	-2.1123	0.740171	-1	0	0	0	0	0
chr2	101046305	101048101	ENSG00000144218	103.654	0.000573343	0.0459855	-0.610353	0.393669	-0.191345	0.461735	1.11901	0.527257	-0.548648	0.462443	0	0	1	0	138.885	2.168e-11	3.14657e-09	-1.86101	0.2797	-1.68698	0.343087	-1.58501	0.402177	-1.83849	0.336714	-1	-1	-1	-1	AFF3	AF4/FMR2 family member 3	-2.19421	0.582552	-1	-2.26828	0.580424	-1	-2.1123	0.740171	-1	0	0	0	0	0
chr2	99787201	99787584	ENSG00000144218	9.66975	0.000988734	0.0645966	-1.37541	0.370892	-1.73152	0.510078	-1.53498	0.607043	-1.55609	0.477519	-1	-1	-1	-1	138.885	2.168e-11	3.14657e-09	-1.86101	0.2797	-1.68698	0.343087	-1.58501	0.402177	-1.83849	0.336714	-1	-1	-1	-1	AFF3	AF4/FMR2 family member 3	-2.19421	0.582552	-1	-2.26828	0.580424	-1	-2.1123	0.740171	-1	0	0	0	0	0
chr2	136929597	136929938	ENSG00000144229	10.6859	1.81736e-06	0.000611806	-0.074077	0.483659	-0.572426	0.633581	2.28369	0.603465	-0.30822	0.597617	0	0	1	0	108.515	3.90114e-05	0.00146431	8.46905	1.55792	7.52905	1.74311	10.1403	1.92604	10.0185	1.70672	1	1	1	1	THSD7B	thrombospondin type 1 domain containing 7B	5.01399	2.0294	1	8.36495	1.98368	1	8.33226	2.34874	1	0	1	0	0	0
chr2	137333312	137334689	ENSG00000144229	148.787	1.65849e-06	0.000574707	0.909751	0.720968	1.76096	0.839727	4.33695	0.963623	1.66396	0.839348	0	1	1	1	108.515	3.90114e-05	0.00146431	8.46905	1.55792	7.52905	1.74311	10.1403	1.92604	10.0185	1.70672	1	1	1	1	THSD7B	thrombospondin type 1 domain containing 7B	5.01399	2.0294	1	8.36495	1.98368	1	8.33226	2.34874	1	1	1	0	0	0
chr2	137519332	137519601	ENSG00000144229	6.6617	0.000734188	0.0540279	0.11002	0.625252	0.662595	0.75317	2.70346	0.769638	0.312517	0.755772	0	0	1	0	108.515	3.90114e-05	0.00146431	8.46905	1.55792	7.52905	1.74311	10.1403	1.92604	10.0185	1.70672	1	1	1	1	THSD7B	thrombospondin type 1 domain containing 7B	5.01399	2.0294	1	8.36495	1.98368	1	8.33226	2.34874	1	0	0	0	0	0
chr2	137764722	137764989	ENSG00000144229	9.90926	1.0514e-06	0.000391004	0.147964	0.596519	1.49166	0.691668	3.05713	0.741604	0.353709	0.723286	0	1	1	0	108.515	3.90114e-05	0.00146431	8.46905	1.55792	7.52905	1.74311	10.1403	1.92604	10.0185	1.70672	1	1	1	1	THSD7B	thrombospondin type 1 domain containing 7B	5.01399	2.0294	1	8.36495	1.98368	1	8.33226	2.34874	1	0	0	0	0	0
chr2	153024445	153025182	ENSG00000144278	27.8795	1.68986e-12	3.23969e-09	-0.308698	0.344685	0.308996	0.4167	2.25835	0.440998	-0.137688	0.420723	0	0	1	0	136.565	4.7368e-12	7.86108e-10	2.57215	0.623086	2.61152	0.749784	5.65702	0.867756	1.4336	0.735581	1	1	1	0	GALNT13	polypeptide N-acetylgalactosaminyltransferase 13	Not_significant	Not_significant	0	4.87735	1.2694	1	4.75311	1.59951	1	0	0	0	1	0
chr2	153261633	153262015	ENSG00000144278	10.9335	0.00191745	0.0954003	-0.573711	0.332127	-0.497549	0.429291	-2.32146	0.748893	-1.29461	0.453454	0	0	-1	-1	136.565	4.7368e-12	7.86108e-10	2.57215	0.623086	2.61152	0.749784	5.65702	0.867756	1.4336	0.735581	1	1	1	0	GALNT13	polypeptide N-acetylgalactosaminyltransferase 13	Not_significant	Not_significant	0	4.87735	1.2694	1	4.75311	1.59951	1	0	0	0	0	0
chr2	153606315	153606912	ENSG00000144278	18.9644	0.00105454	0.0670951	1.4506	0.510971	1.13145	0.629662	2.14881	0.685121	2.31919	0.596856	1	1	1	1	136.565	4.7368e-12	7.86108e-10	2.57215	0.623086	2.61152	0.749784	5.65702	0.867756	1.4336	0.735581	1	1	1	0	GALNT13	polypeptide N-acetylgalactosaminyltransferase 13	Not_significant	Not_significant	0	4.87735	1.2694	1	4.75311	1.59951	1	0	0	0	0	0
chr2	154032304	154032539	ENSG00000144278	14.4157	0.000363614	0.0340047	3.69876	0.909758	3.01932	1.08589	4.13614	1.17005	4.56634	1.04836	1	1	1	1	136.565	4.7368e-12	7.86108e-10	2.57215	0.623086	2.61152	0.749784	5.65702	0.867756	1.4336	0.735581	1	1	1	0	GALNT13	polypeptide N-acetylgalactosaminyltransferase 13	Not_significant	Not_significant	0	4.87735	1.2694	1	4.75311	1.59951	1	0	0	0	1	0
chr2	154556145	154556480	ENSG00000144278	52.7304	0.0016251	0.0865033	3.57784	0.759007	3.37492	0.88422	3.77675	1.00789	2.67764	0.886847	1	1	1	1	136.565	4.7368e-12	7.86108e-10	2.57215	0.623086	2.61152	0.749784	5.65702	0.867756	1.4336	0.735581	1	1	1	0	GALNT13	polypeptide N-acetylgalactosaminyltransferase 13	Not_significant	Not_significant	0	4.87735	1.2694	1	4.75311	1.59951	1	1	1	0	0	0
chr2	236085670	236085882	ENSG00000144476	8.21124	0.000627246	0.0489632	-1.04714	0.399722	-1.0885	0.560602	0.313639	0.543487	0.219893	0.461089	-1	-1	0	0	83.334	7.52779e-06	0.000357642	0.991603	1.14677	-1.66165	1.44597	5.3058	1.62339	2.32471	1.35975	0	-1	1	1	ACKR3	atypical chemokine receptor 3	-3.15109	1.39268	-1	Not_significant	Not_significant	0	-5.65533	2.36941	-1	0	0	0	0	0
chr2	236512994	236514168	ENSG00000144476	58.6217	0.000231907	0.0251166	-0.176309	0.254454	-0.174266	0.311679	1.06246	0.342313	-0.185766	0.307619	0	0	1	0	83.334	7.52779e-06	0.000357642	0.991603	1.14677	-1.66165	1.44597	5.3058	1.62339	2.32471	1.35975	0	-1	1	1	ACKR3	atypical chemokine receptor 3	-3.15109	1.39268	-1	Not_significant	Not_significant	0	-5.65533	2.36941	-1	0	0	1	1	0
chr2	236860046	236860266	ENSG00000144476	10.0747	0.00132525	0.0771116	0.331892	0.460745	0.600726	0.587414	2.09475	0.593735	1.10272	0.552075	0	0	1	1	83.334	7.52779e-06	0.000357642	0.991603	1.14677	-1.66165	1.44597	5.3058	1.62339	2.32471	1.35975	0	-1	1	1	ACKR3	atypical chemokine receptor 3	-3.15109	1.39268	-1	Not_significant	Not_significant	0	-5.65533	2.36941	-1	0	0	0	0	0
chr2	236993077	236993277	ENSG00000144476	6.35341	0.00206636	0.0991674	0.271201	0.512748	-0.831526	0.76796	-0.570803	0.873009	1.44178	0.587377	0	0	0	1	83.334	7.52779e-06	0.000357642	0.991603	1.14677	-1.66165	1.44597	5.3058	1.62339	2.32471	1.35975	0	-1	1	1	ACKR3	atypical chemokine receptor 3	-3.15109	1.39268	-1	Not_significant	Not_significant	0	-5.65533	2.36941	-1	0	0	0	0	0
chr2	236993784	236994085	ENSG00000144476	11.6176	0.00160359	0.0858302	-1.21942	0.416	-1.09191	0.517708	-0.261522	0.561141	-1.93653	0.547431	-1	-1	0	-1	83.334	7.52779e-06	0.000357642	0.991603	1.14677	-1.66165	1.44597	5.3058	1.62339	2.32471	1.35975	0	-1	1	1	ACKR3	atypical chemokine receptor 3	-3.15109	1.39268	-1	Not_significant	Not_significant	0	-5.65533	2.36941	-1	0	0	0	0	0
chr2	237118048	237118436	ENSG00000144476	22.8961	0.00104632	0.0667671	1.28497	0.660766	0.789867	0.79171	3.16122	0.871737	0.59413	0.790519	1	0	1	0	83.334	7.52779e-06	0.000357642	0.991603	1.14677	-1.66165	1.44597	5.3058	1.62339	2.32471	1.35975	0	-1	1	1	ACKR3	atypical chemokine receptor 3	-3.15109	1.39268	-1	Not_significant	Not_significant	0	-5.65533	2.36941	-1	0	0	0	0	0
chr2	237132857	237133152	ENSG00000144476	21.2278	1.99972e-07	9.92257e-05	0.899545	0.490187	1.12989	0.592162	3.23045	0.631899	0.771058	0.595508	0	1	1	0	83.334	7.52779e-06	0.000357642	0.991603	1.14677	-1.66165	1.44597	5.3058	1.62339	2.32471	1.35975	0	-1	1	1	ACKR3	atypical chemokine receptor 3	-3.15109	1.39268	-1	Not_significant	Not_significant	0	-5.65533	2.36941	-1	0	0	0	0	0
chr2	237154217	237157653	ENSG00000144476	195.856	0.000885782	0.0602573	-0.190826	0.418043	-0.301672	0.489173	1.48765	0.561017	-0.261246	0.488174	0	0	1	0	83.334	7.52779e-06	0.000357642	0.991603	1.14677	-1.66165	1.44597	5.3058	1.62339	2.32471	1.35975	0	-1	1	1	ACKR3	atypical chemokine receptor 3	-3.15109	1.39268	-1	Not_significant	Not_significant	0	-5.65533	2.36941	-1	0	1	1	0	0
chr2	237290368	237291796	ENSG00000144476	43.2337	3.30699e-23	4.64928e-19	-0.233084	0.268928	0.153999	0.330442	2.44033	0.341042	0.0825116	0.325547	0	0	1	0	83.334	7.52779e-06	0.000357642	0.991603	1.14677	-1.66165	1.44597	5.3058	1.62339	2.32471	1.35975	0	-1	1	1	ACKR3	atypical chemokine receptor 3	-3.15109	1.39268	-1	Not_significant	Not_significant	0	-5.65533	2.36941	-1	0	0	0	0	0
chr2	237421561	237422457	ENSG00000144476	47.0014	0.000628606	0.0490171	-0.539639	0.304525	-1.00815	0.382359	0.129488	0.421441	0.243696	0.356862	0	-1	0	0	83.334	7.52779e-06	0.000357642	0.991603	1.14677	-1.66165	1.44597	5.3058	1.62339	2.32471	1.35975	0	-1	1	1	ACKR3	atypical chemokine receptor 3	-3.15109	1.39268	-1	Not_significant	Not_significant	0	-5.65533	2.36941	-1	1	0	0	1	0
chr3	183275483	183275912	ENSG00000145194	23.1976	9.45172e-06	0.0022873	1.90029	0.443602	2.35813	0.518492	2.84732	0.573861	1.67868	0.525364	1	1	1	1	131.322	0.00502263	0.0648369	1.99345	0.565726	1.13304	0.687512	0.238324	0.807527	1.75663	0.671481	1	0	0	1	ECE2	endothelin converting enzyme 2	4.13843	0.559912	1	3.0005	0.561942	1	3.51666	0.704685	1	0	0	0	0	0
chr3	183306739	183307674	ENSG00000145194	122.067	0.000275953	0.0280937	1.68114	0.541725	1.35141	0.633906	3.18965	0.724405	1.41233	0.632364	1	1	1	1	131.322	0.00502263	0.0648369	1.99345	0.565726	1.13304	0.687512	0.238324	0.807527	1.75663	0.671481	1	0	0	1	ECE2	endothelin converting enzyme 2	4.13843	0.559912	1	3.0005	0.561942	1	3.51666	0.704685	1	1	1	1	1	0
chr3	183529803	183530246	ENSG00000145194	73.8726	0.00173153	0.0899818	2.24465	0.754858	1.15891	0.882568	1.30062	1.01935	-0.598067	0.897781	1	1	1	0	131.322	0.00502263	0.0648369	1.99345	0.565726	1.13304	0.687512	0.238324	0.807527	1.75663	0.671481	1	0	0	1	ECE2	endothelin converting enzyme 2	4.13843	0.559912	1	3.0005	0.561942	1	3.51666	0.704685	1	0	0	0	0	0
chr4	121056264	121056469	ENSG00000145386	8.46139	0.00181648	0.0923373	1.44654	0.533838	1.24832	0.677208	2.68996	0.687237	1.50285	0.647809	1	1	1	1	255.286	0.00741632	0.0840153	0.286796	1.00906	0.301473	1.22665	0.98573	1.43907	3.07072	1.19893	0	0	0	1	CCNA2	cyclin A2	6.31558	0.741196	1	5.9393	0.741226	1	6.36457	0.934669	1	0	0	0	0	0
chr4	122758048	122758444	ENSG00000145386	20.5604	9.79851e-05	0.0134241	1.98855	0.457315	2.41853	0.536874	1.40358	0.649573	1.68106	0.546299	1	1	1	1	255.286	0.00741632	0.0840153	0.286796	1.00906	0.301473	1.22665	0.98573	1.43907	3.07072	1.19893	0	0	0	1	CCNA2	cyclin A2	6.31558	0.741196	1	5.9393	0.741226	1	6.36457	0.934669	1	0	0	0	1	0
chr4	157739303	157739575	ENSG00000145431	17.7287	0.000101436	0.0137924	3.49124	0.951941	1.59195	1.17373	5.13515	1.20839	3.30567	1.10562	1	1	1	1	58.5946	0.00115364	0.0226025	-0.882468	1.29666	-0.361983	1.56677	-0.121719	1.83503	3.12245	1.52834	0	0	0	1	PDGFC	platelet derived growth factor C	-5.1265	1.74413	-1	6.56139	0.980876	1	5.60666	1.2298	1	0	0	0	0	0
chr5	162496536	162497705	ENSG00000145864	25.2522	0.000195079	0.0223495	0.148517	0.55937	-0.827871	0.691186	-0.0439002	0.780049	1.6801	0.641494	0	0	0	1	56.4722	5.20745e-09	5.29472e-07	3.91407	1.28081	1.41438	1.5112	-0.732409	1.95797	7.09448	1.44697	1	0	0	1	GABRB2	gamma-aminobutyric acid type A receptor beta2 subunit	3.91404	1.16299	1	8.21	1.11609	1	9.41085	1.30483	1	0	0	0	0	0
chr5	150081761	150083081	ENSG00000145882	104.901	0.00156446	0.0846087	0.451787	0.343191	0.0375621	0.406943	1.56599	0.458846	0.412899	0.402078	0	0	1	0	123.18	0.00320357	0.0473314	-0.495437	0.743616	-0.119905	0.904796	2.31719	1.05835	0.826927	0.883485	0	0	1	0	PCYOX1L	prenylcysteine oxidase 1 like	3.78324	0.769038	1	4.3553	0.76859	1	3.03148	0.971901	1	0	0	0	0	0
chr5	150102868	150104281	ENSG00000145882	89.9399	0.000849795	0.0587981	-0.146789	0.311479	-0.547639	0.373069	1.03354	0.416504	0.0234873	0.3652	0	0	1	0	123.18	0.00320357	0.0473314	-0.495437	0.743616	-0.119905	0.904796	2.31719	1.05835	0.826927	0.883485	0	0	1	0	PCYOX1L	prenylcysteine oxidase 1 like	3.78324	0.769038	1	4.3553	0.76859	1	3.03148	0.971901	1	0	1	0	0	0
chr5	150081761	150083081	ENSG00000145908	104.901	0.00156446	0.0846087	0.451787	0.343191	0.0375621	0.406943	1.56599	0.458846	0.412899	0.402078	0	0	1	0	126.019	0.00118409	0.0229533	1.57235	0.852756	-0.546874	1.0397	-3.55998	1.26328	0.922297	1.01648	1	0	-1	0	ZNF300	zinc finger protein 300	3.50836	1.11937	1	Not_significant	Not_significant	0	-4.80508	2.01822	-1	0	0	0	0	0
chr5	150102868	150104281	ENSG00000145908	89.9399	0.000849795	0.0587981	-0.146789	0.311479	-0.547639	0.373069	1.03354	0.416504	0.0234873	0.3652	0	0	1	0	126.019	0.00118409	0.0229533	1.57235	0.852756	-0.546874	1.0397	-3.55998	1.26328	0.922297	1.01648	1	0	-1	0	ZNF300	zinc finger protein 300	3.50836	1.11937	1	Not_significant	Not_significant	0	-4.80508	2.01822	-1	0	1	0	0	0
chr5	139546789	139547450	ENSG00000146005	30.1843	0.00123317	0.0739236	1.23491	0.803255	0.00822639	0.942544	-2.83538	1.28421	-1.45975	0.967582	1	0	-1	-1	65.0275	0.0029653	0.0446483	-0.653703	0.613599	-1.24091	0.751785	-3.90676	0.934065	-0.0187929	0.730905	0	0	-1	0	PSD2	pleckstrin and Sec7 domain containing 2	-3.13009	1.27498	-1	-5.4969	1.46621	-1	-5.78514	2.09949	-1	0	0	0	0	0
chr5	139549241	139549830	ENSG00000146005	32.8588	3.2608e-05	0.00592074	0.292626	0.23659	0.133667	0.30222	-1.71588	0.482328	-0.19273	0.302131	0	0	-1	0	65.0275	0.0029653	0.0446483	-0.653703	0.613599	-1.24091	0.751785	-3.90676	0.934065	-0.0187929	0.730905	0	0	-1	0	PSD2	pleckstrin and Sec7 domain containing 2	-3.13009	1.27498	-1	-5.4969	1.46621	-1	-5.78514	2.09949	-1	0	0	0	0	0
chr11	64850953	64853011	ENSG00000146670	434.655	0.00194951	0.0963459	0.760092	0.552007	1.11734	0.641693	1.20321	0.742724	-1.04082	0.64469	0	1	1	-1	442.985	0.00420692	0.0575168	1.15811	1.04174	1.80416	1.26655	2.72028	1.48599	4.27361	1.23816	0	1	1	1	CDCA5	cell division cycle associated 5	6.84144	0.694453	1	5.81563	0.694613	1	6.29416	0.874918	1	1	1	1	1	1
chr11	65969100	65969461	ENSG00000146670	21.9184	0.000469022	0.0402304	-0.142813	0.428259	0.0932743	0.517567	1.74337	0.557867	-0.0583822	0.514078	0	0	1	0	442.985	0.00420692	0.0575168	1.15811	1.04174	1.80416	1.26655	2.72028	1.48599	4.27361	1.23816	0	1	1	1	CDCA5	cell division cycle associated 5	6.84144	0.694453	1	5.81563	0.694613	1	6.29416	0.874918	1	0	0	0	0	0
chrX	34483793	34484224	ENSG00000147027	11.5353	0.00153576	0.0837329	-0.923606	0.374061	-2.01848	0.534066	-1.4652	0.599651	-1.01396	0.45958	0	-1	-1	-1	78.1879	9.06523e-09	8.64701e-07	2.44811	1.36617	0.54659	1.64247	0.786984	1.88242	7.65616	1.57699	1	0	0	1	TMEM47	transmembrane protein 47	Not_significant	Not_significant	0	Not_significant	Not_significant	0	8.15264	1.46451	1	0	0	0	0	0
chrX	45808712	45809124	ENSG00000147119	15.1147	0.000928364	0.062039	2.0153	0.596521	0.0468773	0.779772	1.96181	0.810427	1.25346	0.717683	1	0	1	1	413.803	0.000409132	0.0102845	-2.03096	0.554673	-0.782277	0.675192	-0.993025	0.793024	-2.12742	0.661583	-1	0	0	-1	CHST7	carbohydrate sulfotransferase 7	Not_significant	Not_significant	0	-1.73406	0.635003	-1	-6.4347	0.991064	-1	0	0	0	0	0
chrX	47211039	47211325	ENSG00000147119	7.52548	2.48217e-05	0.00486931	-0.83123	0.464472	-3.63949	0.900603	-2.27577	0.856756	-1.39429	0.594035	0	-1	-1	-1	413.803	0.000409132	0.0102845	-2.03096	0.554673	-0.782277	0.675192	-0.993025	0.793024	-2.12742	0.661583	-1	0	0	-1	CHST7	carbohydrate sulfotransferase 7	Not_significant	Not_significant	0	-1.73406	0.635003	-1	-6.4347	0.991064	-1	0	0	0	0	0
chr8	118241023	118241401	ENSG00000147676	8.40209	0.000155627	0.0189083	-0.299867	0.530999	-0.16385	0.679163	2.09694	0.675212	-0.342782	0.6707	0	0	1	0	61.1234	1.59482e-16	6.4157e-14	-0.660786	1.12135	-2.18934	1.45168	4.24387	1.52753	6.1392	1.28964	0	-1	1	1	MAL2	mal, T-cell differentiation protein 2 (gene/pseudogene)	-17.334	3.9019	-1	Not_significant	Not_significant	0	-16.6311	5.01124	-1	0	0	0	0	0
chr8	118414989	118415288	ENSG00000147676	32.0518	0.000586116	0.0467036	2.65705	0.657668	2.63697	0.778591	3.74537	0.866059	2.18469	0.781569	1	1	1	1	61.1234	1.59482e-16	6.4157e-14	-0.660786	1.12135	-2.18934	1.45168	4.24387	1.52753	6.1392	1.28964	0	-1	1	1	MAL2	mal, T-cell differentiation protein 2 (gene/pseudogene)	-17.334	3.9019	-1	Not_significant	Not_significant	0	-16.6311	5.01124	-1	0	0	0	1	0
chr8	119354171	119354411	ENSG00000147676	15.504	0.0018866	0.0944541	0.772302	0.527878	1.3094	0.639713	1.92344	0.704941	2.14089	0.612833	0	1	1	1	61.1234	1.59482e-16	6.4157e-14	-0.660786	1.12135	-2.18934	1.45168	4.24387	1.52753	6.1392	1.28964	0	-1	1	1	MAL2	mal, T-cell differentiation protein 2 (gene/pseudogene)	-17.334	3.9019	-1	Not_significant	Not_significant	0	-16.6311	5.01124	-1	0	0	0	1	1
chr8	119903475	119903895	ENSG00000147676	23.3249	0.000373508	0.0346773	-0.346803	0.559458	1.459	0.645409	0.115714	0.773759	-0.927493	0.686517	0	1	0	0	61.1234	1.59482e-16	6.4157e-14	-0.660786	1.12135	-2.18934	1.45168	4.24387	1.52753	6.1392	1.28964	0	-1	1	1	MAL2	mal, T-cell differentiation protein 2 (gene/pseudogene)	-17.334	3.9019	-1	Not_significant	Not_significant	0	-16.6311	5.01124	-1	0	0	0	1	0
chr8	120115214	120115687	ENSG00000147676	12.2606	0.00140614	0.0795299	-0.536731	0.327384	-0.675301	0.442796	-1.7436	0.658898	0.312005	0.386145	0	0	-1	0	61.1234	1.59482e-16	6.4157e-14	-0.660786	1.12135	-2.18934	1.45168	4.24387	1.52753	6.1392	1.28964	0	-1	1	1	MAL2	mal, T-cell differentiation protein 2 (gene/pseudogene)	-17.334	3.9019	-1	Not_significant	Not_significant	0	-16.6311	5.01124	-1	0	0	0	0	0
chr9	106218417	106219213	ENSG00000148143	24.1337	0.000803106	0.0569285	-0.338748	0.566889	-0.21653	0.672647	-1.71666	0.875949	1.34207	0.649686	0	0	-1	1	74.9559	2.53436e-07	1.77982e-05	0.261927	0.553011	-0.224455	0.67523	0.00494612	0.786606	2.44556	0.652214	0	0	0	1	ZNF462	zinc finger protein 462	Not_significant	Not_significant	0	3.62033	0.653059	1	4.17848	0.82029	1	0	1	0	0	0
chr9	107484205	107484425	ENSG00000148143	14.8904	7.38266e-05	0.0108548	2.86478	0.721182	2.38286	0.86821	4.45475	0.9211	3.17738	0.843117	1	1	1	1	74.9559	2.53436e-07	1.77982e-05	0.261927	0.553011	-0.224455	0.67523	0.00494612	0.786606	2.44556	0.652214	0	0	0	1	ZNF462	zinc finger protein 462	Not_significant	Not_significant	0	3.62033	0.653059	1	4.17848	0.82029	1	0	0	0	0	0
chr9	107681636	107682381	ENSG00000148143	33.2318	0.00196143	0.0966435	-0.254852	0.286169	-1.12603	0.369279	-0.0829599	0.400608	-1.01021	0.356455	0	-1	0	-1	74.9559	2.53436e-07	1.77982e-05	0.261927	0.553011	-0.224455	0.67523	0.00494612	0.786606	2.44556	0.652214	0	0	0	1	ZNF462	zinc finger protein 462	Not_significant	Not_significant	0	3.62033	0.653059	1	4.17848	0.82029	1	0	0	0	0	0
chr10	21713757	21713991	ENSG00000148444	13.1941	0.000477147	0.0406792	1.56043	0.611957	0.954858	0.75395	2.97043	0.795955	0.491219	0.761103	1	0	1	0	3907.77	0.0012861	0.0244849	1.17474	0.455805	1.86788	0.554957	2.07721	0.651647	0.342404	0.542983	0	1	1	0	COMMD3	COMM domain containing 3	Not_significant	Not_significant	0	Not_significant	Not_significant	0	2.02753	0.546523	1	0	0	0	0	0
chr10	21740890	21741305	ENSG00000148444	13.5328	1.10892e-09	1.06643e-06	-0.0908935	0.433988	0.44245	0.536325	2.49924	0.537674	-0.405703	0.562438	0	0	1	0	3907.77	0.0012861	0.0244849	1.17474	0.455805	1.86788	0.554957	2.07721	0.651647	0.342404	0.542983	0	1	1	0	COMMD3	COMM domain containing 3	Not_significant	Not_significant	0	Not_significant	Not_significant	0	2.02753	0.546523	1	0	0	0	0	0
chr10	22633657	22633974	ENSG00000148444	13.401	2.34921e-05	0.00465834	-0.805649	0.489467	-0.146535	0.589098	1.57265	0.629288	-1.12028	0.617767	0	0	1	-1	3907.77	0.0012861	0.0244849	1.17474	0.455805	1.86788	0.554957	2.07721	0.651647	0.342404	0.542983	0	1	1	0	COMMD3	COMM domain containing 3	Not_significant	Not_significant	0	Not_significant	Not_significant	0	2.02753	0.546523	1	0	0	0	0	0
chr10	22761547	22762100	ENSG00000148444	16.3029	0.00130334	0.0763482	-0.448417	0.404174	-1.54729	0.546262	-1.19875	0.63273	0.261932	0.469217	0	-1	-1	0	3907.77	0.0012861	0.0244849	1.17474	0.455805	1.86788	0.554957	2.07721	0.651647	0.342404	0.542983	0	1	1	0	COMMD3	COMM domain containing 3	Not_significant	Not_significant	0	Not_significant	Not_significant	0	2.02753	0.546523	1	0	0	0	0	0
chr10	22893484	22895414	ENSG00000148444	90.5234	1.15275e-09	1.09082e-06	-0.323429	0.316449	0.0340203	0.37358	1.83124	0.418974	-0.0827651	0.372203	0	0	1	0	3907.77	0.0012861	0.0244849	1.17474	0.455805	1.86788	0.554957	2.07721	0.651647	0.342404	0.542983	0	1	1	0	COMMD3	COMM domain containing 3	Not_significant	Not_significant	0	Not_significant	Not_significant	0	2.02753	0.546523	1	0	0	0	0	0
chr11	10100329	10100860	ENSG00000148926	20.1755	2.76918e-06	0.00087347	0.0868018	0.328407	-0.0807354	0.409575	-4.09913	1.09301	-0.31857	0.407119	0	0	-1	0	1906.11	2.37551e-06	0.000128347	3.60156	0.879143	1.12725	1.07033	-2.64938	1.26266	1.8087	1.04692	1	0	-1	1	ADM	adrenomedullin	2.51789	0.637868	1	3.76672	0.637036	1	-4.47797	1.03088	-1	0	0	0	0	0
chr11	10154415	10154673	ENSG00000148926	12.5381	0.00031577	0.0308197	3.09268	0.782608	2.05885	0.923229	-0.125486	1.21964	1.3067	0.936726	1	1	0	1	1906.11	2.37551e-06	0.000128347	3.60156	0.879143	1.12725	1.07033	-2.64938	1.26266	1.8087	1.04692	1	0	-1	1	ADM	adrenomedullin	2.51789	0.637868	1	3.76672	0.637036	1	-4.47797	1.03088	-1	0	0	0	0	0
chr11	10835215	10835700	ENSG00000148926	13.9655	0.000412001	0.0367598	0.23483	0.41015	-0.601238	0.547121	-3.39201	1.14631	0.213247	0.49947	0	0	-1	0	1906.11	2.37551e-06	0.000128347	3.60156	0.879143	1.12725	1.07033	-2.64938	1.26266	1.8087	1.04692	1	0	-1	1	ADM	adrenomedullin	2.51789	0.637868	1	3.76672	0.637036	1	-4.47797	1.03088	-1	0	0	1	0	0
chr11	9703439	9703653	ENSG00000148926	7.08248	0.000650348	0.0499629	-0.0264303	0.437667	-1.05708	0.640258	-5.02042	1.53223	-0.591522	0.57589	0	-1	-1	0	1906.11	2.37551e-06	0.000128347	3.60156	0.879143	1.12725	1.07033	-2.64938	1.26266	1.8087	1.04692	1	0	-1	1	ADM	adrenomedullin	2.51789	0.637868	1	3.76672	0.637036	1	-4.47797	1.03088	-1	0	0	0	0	0
chr11	59222653	59222977	ENSG00000149516	9.62181	0.000236737	0.0254471	0.621852	0.527563	0.734246	0.665081	0.630066	0.788323	2.33569	0.598025	0	0	0	1	29.2608	4.36006e-12	7.30163e-10	-4.19935	0.724007	-4.96023	0.902763	-3.6797	1.03177	-3.93922	0.881721	-1	-1	-1	-1	MS4A3	membrane spanning 4-domains A3	-4.89695	1.37553	-1	-4.63726	1.33618	-1	-5.49239	1.87136	-1	0	0	0	0	0
chr11	59598984	59599769	ENSG00000149516	18.8499	0.000735908	0.0540737	0.483099	0.335866	0.684903	0.409364	-1.51569	0.654989	-0.2232	0.427281	0	0	-1	0	29.2608	4.36006e-12	7.30163e-10	-4.19935	0.724007	-4.96023	0.902763	-3.6797	1.03177	-3.93922	0.881721	-1	-1	-1	-1	MS4A3	membrane spanning 4-domains A3	-4.89695	1.37553	-1	-4.63726	1.33618	-1	-5.49239	1.87136	-1	0	0	0	0	0
chr11	60838660	60839105	ENSG00000149516	48.1243	4.40463e-12	7.30569e-09	0.480452	0.48554	0.0848236	0.586017	3.45722	0.636187	0.670242	0.571894	0	0	1	0	29.2608	4.36006e-12	7.30163e-10	-4.19935	0.724007	-4.96023	0.902763	-3.6797	1.03177	-3.93922	0.881721	-1	-1	-1	-1	MS4A3	membrane spanning 4-domains A3	-4.89695	1.37553	-1	-4.63726	1.33618	-1	-5.49239	1.87136	-1	1	1	0	0	0
chr11	61023484	61023824	ENSG00000149516	22.2312	0.00205817	0.0989905	0.101449	0.488618	0.556758	0.588935	2.00945	0.642171	0.813932	0.577244	0	0	1	0	29.2608	4.36006e-12	7.30163e-10	-4.19935	0.724007	-4.96023	0.902763	-3.6797	1.03177	-3.93922	0.881721	-1	-1	-1	-1	MS4A3	membrane spanning 4-domains A3	-4.89695	1.37553	-1	-4.63726	1.33618	-1	-5.49239	1.87136	-1	0	0	0	0	0
chr11	99064064	99064272	ENSG00000149972	18.1358	0.00173129	0.0899818	2.75778	0.70134	2.49716	0.826882	0.795037	1.03505	2.27715	0.826293	1	1	0	1	1772.51	0.000102684	0.00329892	4.26847	0.865209	2.26316	1.05296	5.39157	1.23537	2.33883	1.02962	1	1	1	1	CNTN5	contactin 5	-3.44035	1.24153	-1	3.75324	1.18182	1	4.12934	1.49404	1	0	0	0	0	0
chr11	99148322	99148740	ENSG00000149972	47.6197	3.94288e-06	0.00114915	3.06192	0.587176	0.932192	0.719436	2.40395	0.791822	1.70774	0.699185	1	0	1	1	1772.51	0.000102684	0.00329892	4.26847	0.865209	2.26316	1.05296	5.39157	1.23537	2.33883	1.02962	1	1	1	1	CNTN5	contactin 5	-3.44035	1.24153	-1	3.75324	1.18182	1	4.12934	1.49404	1	0	1	0	0	1
chr11	99431853	99433275	ENSG00000149972	236.829	0.000736692	0.0541178	3.04966	0.655028	2.61181	0.762457	1.26772	0.88767	1.99736	0.763381	1	1	1	1	1772.51	0.000102684	0.00329892	4.26847	0.865209	2.26316	1.05296	5.39157	1.23537	2.33883	1.02962	1	1	1	1	CNTN5	contactin 5	-3.44035	1.24153	-1	3.75324	1.18182	1	4.12934	1.49404	1	1	1	1	0	1
chr11	99548257	99548808	ENSG00000149972	95.3724	1.58775e-06	0.000554751	3.7272	0.881885	3.35786	1.02758	-1.88751	1.42007	0.695191	1.04779	1	1	-1	0	1772.51	0.000102684	0.00329892	4.26847	0.865209	2.26316	1.05296	5.39157	1.23537	2.33883	1.02962	1	1	1	1	CNTN5	contactin 5	-3.44035	1.24153	-1	3.75324	1.18182	1	4.12934	1.49404	1	0	0	0	0	0
chr11	99565829	99566351	ENSG00000149972	18.1817	0.00124334	0.074175	0.528197	0.456743	0.917252	0.542433	-1.51323	0.779286	-0.599653	0.575529	0	0	-1	0	1772.51	0.000102684	0.00329892	4.26847	0.865209	2.26316	1.05296	5.39157	1.23537	2.33883	1.02962	1	1	1	1	CNTN5	contactin 5	-3.44035	1.24153	-1	3.75324	1.18182	1	4.12934	1.49404	1	0	0	0	0	0
chr11	99679825	99680079	ENSG00000149972	9.97299	3.61204e-05	0.00639304	1.5449	0.480023	0.99594	0.599259	0.3106	0.75589	-0.815946	0.697127	1	0	0	0	1772.51	0.000102684	0.00329892	4.26847	0.865209	2.26316	1.05296	5.39157	1.23537	2.33883	1.02962	1	1	1	1	CNTN5	contactin 5	-3.44035	1.24153	-1	3.75324	1.18182	1	4.12934	1.49404	1	0	0	0	0	0
chr11	99686594	99687614	ENSG00000149972	59.7022	0.000632057	0.0491589	1.66116	0.56108	2.13215	0.654015	0.34092	0.778349	0.311829	0.667059	1	1	0	0	1772.51	0.000102684	0.00329892	4.26847	0.865209	2.26316	1.05296	5.39157	1.23537	2.33883	1.02962	1	1	1	1	CNTN5	contactin 5	-3.44035	1.24153	-1	3.75324	1.18182	1	4.12934	1.49404	1	0	0	0	0	0
chr4	60200968	60201380	ENSG00000150471	25.1899	0.000273133	0.0278932	0.905103	0.549894	2.50013	0.64012	1.79059	0.742541	2.18026	0.64072	0	1	1	1	110.061	0.00864075	0.0923193	2.27637	1.27471	0.0460025	1.53982	4.33218	1.77515	4.2933	1.49813	1	0	1	1	ADGRL3	adhesion G protein-coupled receptor L3	Not_significant	Not_significant	0	Not_significant	Not_significant	0	6.52849	2.05833	1	1	1	0	0	0
chr4	60326575	60327087	ENSG00000150471	15.2293	5.35447e-05	0.00856825	-0.202437	0.520581	0.678321	0.623969	2.20195	0.678602	1.27593	0.604662	0	0	1	1	110.061	0.00864075	0.0923193	2.27637	1.27471	0.0460025	1.53982	4.33218	1.77515	4.2933	1.49813	1	0	1	1	ADGRL3	adhesion G protein-coupled receptor L3	Not_significant	Not_significant	0	Not_significant	Not_significant	0	6.52849	2.05833	1	0	0	0	0	0
chr4	61540932	61541496	ENSG00000150471	47.8729	0.00064156	0.0495586	0.608914	0.833821	2.21715	0.96698	3.47113	1.10873	2.96009	0.963358	0	1	1	1	110.061	0.00864075	0.0923193	2.27637	1.27471	0.0460025	1.53982	4.33218	1.77515	4.2933	1.49813	1	0	1	1	ADGRL3	adhesion G protein-coupled receptor L3	Not_significant	Not_significant	0	Not_significant	Not_significant	0	6.52849	2.05833	1	1	1	0	0	0
chr4	61934676	61934991	ENSG00000150471	12.2392	0.00135643	0.0780968	-0.202985	0.465378	0.75805	0.563651	1.70613	0.60857	0.916274	0.549645	0	0	1	0	110.061	0.00864075	0.0923193	2.27637	1.27471	0.0460025	1.53982	4.33218	1.77515	4.2933	1.49813	1	0	1	1	ADGRL3	adhesion G protein-coupled receptor L3	Not_significant	Not_significant	0	Not_significant	Not_significant	0	6.52849	2.05833	1	0	0	0	0	0
chr4	137375255	137375699	ENSG00000151012	10.0788	0.000481468	0.0408353	-0.383522	0.707925	2.26285	0.792407	1.08442	0.94717	1.10675	0.810547	0	1	1	1	966.008	3.92098e-06	0.00020183	0.0217673	0.756204	2.7362	0.920434	-0.309799	1.08158	2.51154	0.900225	0	1	0	1	SLC7A11	solute carrier family 7 member 11	2.1564	0.756527	1	2.83682	0.756236	1	2.2474	0.956614	1	1	0	0	0	0
chr4	137559054	137559277	ENSG00000151012	6.95397	2.32124e-06	0.000749801	0.814512	0.517697	0.61466	0.682979	3.09245	0.623457	1.24002	0.620063	0	0	1	1	966.008	3.92098e-06	0.00020183	0.0217673	0.756204	2.7362	0.920434	-0.309799	1.08158	2.51154	0.900225	0	1	0	1	SLC7A11	solute carrier family 7 member 11	2.1564	0.756527	1	2.83682	0.756236	1	2.2474	0.956614	1	0	0	0	0	0
chr4	137611083	137611299	ENSG00000151012	8.0615	0.00173049	0.0899818	0.0866728	0.554905	0.965215	0.668441	1.20721	0.750443	1.92476	0.630151	0	0	1	1	966.008	3.92098e-06	0.00020183	0.0217673	0.756204	2.7362	0.920434	-0.309799	1.08158	2.51154	0.900225	0	1	0	1	SLC7A11	solute carrier family 7 member 11	2.1564	0.756527	1	2.83682	0.756236	1	2.2474	0.956614	1	0	0	0	0	0
chr4	137794562	137796006	ENSG00000151012	44.0317	0.00112122	0.0698073	0.269597	0.51809	1.59097	0.604422	0.466862	0.71507	1.7296	0.601842	0	1	0	1	966.008	3.92098e-06	0.00020183	0.0217673	0.756204	2.7362	0.920434	-0.309799	1.08158	2.51154	0.900225	0	1	0	1	SLC7A11	solute carrier family 7 member 11	2.1564	0.756527	1	2.83682	0.756236	1	2.2474	0.956614	1	0	0	0	0	0
chr4	137851574	137852613	ENSG00000151012	37.0948	0.00108778	0.0683891	0.380781	0.41505	0.993606	0.489938	-0.211865	0.610169	1.56882	0.480878	0	0	0	1	966.008	3.92098e-06	0.00020183	0.0217673	0.756204	2.7362	0.920434	-0.309799	1.08158	2.51154	0.900225	0	1	0	1	SLC7A11	solute carrier family 7 member 11	2.1564	0.756527	1	2.83682	0.756236	1	2.2474	0.956614	1	0	0	0	0	0
chr4	138405201	138406455	ENSG00000151012	49.7656	0.00144091	0.0805816	0.385885	0.425327	1.28729	0.497995	1.44324	0.572484	1.64569	0.493439	0	1	1	1	966.008	3.92098e-06	0.00020183	0.0217673	0.756204	2.7362	0.920434	-0.309799	1.08158	2.51154	0.900225	0	1	0	1	SLC7A11	solute carrier family 7 member 11	2.1564	0.756527	1	2.83682	0.756236	1	2.2474	0.956614	1	0	1	0	0	0
chr10	1548664	1548876	ENSG00000151240	11.0926	0.000364865	0.0340676	-0.618202	0.477685	0.0569358	0.580417	0.276379	0.667099	1.24375	0.536101	0	0	0	1	357.952	0.0070534	0.081628	0.256501	1.13266	-0.387756	1.37988	-5.09479	1.64397	2.4572	1.34859	0	0	-1	1	DIP2C	disco interacting protein 2 homolog C	Not_significant	Not_significant	0	Not_significant	Not_significant	0	4.61579	1.99152	1	0	0	0	0	0
chr3	65561746	65561952	ENSG00000151276	5.89622	1.60125e-05	0.0034583	0.29378	0.621132	0.239143	0.815665	0.00846302	1.01148	2.59819	0.692226	0	0	0	1	97.5594	1.37879e-62	1.02058e-58	-0.779671	0.46986	-0.790556	0.578565	-1.42834	0.69234	4.38188	0.537219	0	0	0	1	MAGI1	membrane associated guanylate kinase, WW and PDZ domain containing 1	Not_significant	Not_significant	0	4.59035	0.90997	1	5.87797	1.1436	1	0	0	0	0	0
chr3	65889066	65889862	ENSG00000151276	27.4681	0.00032586	0.0314915	0.293817	0.588077	0.431863	0.699656	-0.0237197	0.83312	2.19475	0.675406	0	0	0	1	97.5594	1.37879e-62	1.02058e-58	-0.779671	0.46986	-0.790556	0.578565	-1.42834	0.69234	4.38188	0.537219	0	0	0	1	MAGI1	membrane associated guanylate kinase, WW and PDZ domain containing 1	Not_significant	Not_significant	0	4.59035	0.90997	1	5.87797	1.1436	1	1	1	0	0	0
chr3	66332663	66332918	ENSG00000151276	7.45093	0.000594493	0.0472073	-0.397246	0.505035	0.878401	0.576064	0.168124	0.714268	-1.72375	0.715036	0	0	0	-1	97.5594	1.37879e-62	1.02058e-58	-0.779671	0.46986	-0.790556	0.578565	-1.42834	0.69234	4.38188	0.537219	0	0	0	1	MAGI1	membrane associated guanylate kinase, WW and PDZ domain containing 1	Not_significant	Not_significant	0	4.59035	0.90997	1	5.87797	1.1436	1	0	0	0	0	0
chr3	66629758	66630252	ENSG00000151276	14.6829	0.00166763	0.0879822	-0.824975	0.382675	0.0224013	0.456531	-1.8417	0.690587	-1.22496	0.490166	0	0	-1	-1	97.5594	1.37879e-62	1.02058e-58	-0.779671	0.46986	-0.790556	0.578565	-1.42834	0.69234	4.38188	0.537219	0	0	0	1	MAGI1	membrane associated guanylate kinase, WW and PDZ domain containing 1	Not_significant	Not_significant	0	4.59035	0.90997	1	5.87797	1.1436	1	0	0	0	0	0
chr12	14578718	14578995	ENSG00000151490	7.33226	0.000179039	0.0209348	0.217508	0.448016	0.248585	0.578555	2.03618	0.56883	-0.500602	0.605789	0	0	1	0	198.636	0.00447582	0.0598446	1.65893	0.641128	1.71216	0.778531	3.23564	0.910086	2.49957	0.760304	1	1	1	1	PTPRO	protein tyrosine phosphatase, receptor type O	Not_significant	Not_significant	0	Not_significant	Not_significant	0	-7.35243	2.61432	-1	0	0	0	0	0
chr12	14782400	14782678	ENSG00000151490	14.5556	4.11909e-05	0.00707453	1.97209	0.528571	1.08114	0.663367	2.65808	0.695292	0.586089	0.670937	1	1	1	0	198.636	0.00447582	0.0598446	1.65893	0.641128	1.71216	0.778531	3.23564	0.910086	2.49957	0.760304	1	1	1	1	PTPRO	protein tyrosine phosphatase, receptor type O	Not_significant	Not_significant	0	Not_significant	Not_significant	0	-7.35243	2.61432	-1	0	0	0	0	0
chr12	14850911	14851806	ENSG00000151490	89.0733	0.000320987	0.0311799	0.41583	0.513204	0.441741	0.601884	2.40836	0.685185	-0.0285134	0.603748	0	0	1	0	198.636	0.00447582	0.0598446	1.65893	0.641128	1.71216	0.778531	3.23564	0.910086	2.49957	0.760304	1	1	1	1	PTPRO	protein tyrosine phosphatase, receptor type O	Not_significant	Not_significant	0	Not_significant	Not_significant	0	-7.35243	2.61432	-1	0	1	1	0	1
chr12	15050688	15050984	ENSG00000151490	9.27197	0.000338346	0.0323136	-0.253458	0.716289	0.868264	0.858291	2.86998	0.91785	0.830248	0.849785	0	0	1	0	198.636	0.00447582	0.0598446	1.65893	0.641128	1.71216	0.778531	3.23564	0.910086	2.49957	0.760304	1	1	1	1	PTPRO	protein tyrosine phosphatase, receptor type O	Not_significant	Not_significant	0	Not_significant	Not_significant	0	-7.35243	2.61432	-1	1	0	0	0	1
chr12	15494694	15495146	ENSG00000151490	22.9377	0.00191792	0.0954072	0.626585	0.523713	1.00289	0.623192	2.41742	0.689377	0.508386	0.627862	0	1	1	0	198.636	0.00447582	0.0598446	1.65893	0.641128	1.71216	0.778531	3.23564	0.910086	2.49957	0.760304	1	1	1	1	PTPRO	protein tyrosine phosphatase, receptor type O	Not_significant	Not_significant	0	Not_significant	Not_significant	0	-7.35243	2.61432	-1	0	0	0	0	0
chr12	16011984	16012675	ENSG00000151490	72.1943	0.00104277	0.0666228	2.50747	0.703694	0.274415	0.831508	0.627041	0.961155	0.657077	0.825179	1	0	0	0	198.636	0.00447582	0.0598446	1.65893	0.641128	1.71216	0.778531	3.23564	0.910086	2.49957	0.760304	1	1	1	1	PTPRO	protein tyrosine phosphatase, receptor type O	Not_significant	Not_significant	0	Not_significant	Not_significant	0	-7.35243	2.61432	-1	0	1	0	0	0
chr4	155490929	155493033	ENSG00000151790	73.7357	0.000509262	0.0425281	0.488834	0.369689	-0.18696	0.445578	0.953399	0.501813	1.32724	0.430284	0	0	0	1	51.0022	3.45401e-05	0.00133021	4.3904	1.16121	2.53086	1.38722	2.95318	1.56272	6.5334	1.33538	1	1	1	1	TDO2	tryptophan 2,3-dioxygenase	Not_significant	Not_significant	0	7.12704	0.931637	1	6.81489	1.1079	1	1	1	0	0	0
chr4	155639663	155640484	ENSG00000151790	42.1136	0.00111357	0.0695657	1.14474	0.599742	1.01178	0.710643	2.98135	0.793306	1.9092	0.698161	1	1	1	1	51.0022	3.45401e-05	0.00133021	4.3904	1.16121	2.53086	1.38722	2.95318	1.56272	6.5334	1.33538	1	1	1	1	TDO2	tryptophan 2,3-dioxygenase	Not_significant	Not_significant	0	7.12704	0.931637	1	6.81489	1.1079	1	1	0	0	0	1
chr4	155999558	156000055	ENSG00000151790	18.2543	0.00150585	0.0827512	-0.0744985	0.507822	1.35591	0.59218	1.61696	0.67182	-0.033659	0.616643	0	1	1	0	51.0022	3.45401e-05	0.00133021	4.3904	1.16121	2.53086	1.38722	2.95318	1.56272	6.5334	1.33538	1	1	1	1	TDO2	tryptophan 2,3-dioxygenase	Not_significant	Not_significant	0	7.12704	0.931637	1	6.81489	1.1079	1	0	0	0	0	0
chr4	156672978	156673733	ENSG00000151790	20.144	0.00166068	0.087741	0.644744	0.479266	2.07379	0.558427	0.70374	0.685332	0.963253	0.573409	0	1	0	0	51.0022	3.45401e-05	0.00133021	4.3904	1.16121	2.53086	1.38722	2.95318	1.56272	6.5334	1.33538	1	1	1	1	TDO2	tryptophan 2,3-dioxygenase	Not_significant	Not_significant	0	7.12704	0.931637	1	6.81489	1.1079	1	0	0	0	0	0
chr2	134127537	134127824	ENSG00000152127	18.5776	0.00138038	0.0786848	0.527642	0.503812	0.315918	0.61601	2.24521	0.66177	0.223983	0.610121	0	0	1	0	1481.1	9.05372e-19	5.15505e-16	-0.171221	0.474664	-0.368498	0.578024	3.67579	0.677935	-0.40865	0.565551	0	0	1	0	MGAT5	mannosyl (alpha-1,6-)-glycoprotein beta-1,6-N-acetyl-glucosaminyltransferase	2.07109	0.488446	1	3.76721	0.487975	1	2.25279	0.617481	1	0	1	0	0	1
chr2	134146559	134146913	ENSG00000152127	17.3069	7.77415e-10	7.72803e-07	0.0442102	0.456691	-0.213243	0.56394	2.58849	0.580819	-0.707062	0.571348	0	0	1	0	1481.1	9.05372e-19	5.15505e-16	-0.171221	0.474664	-0.368498	0.578024	3.67579	0.677935	-0.40865	0.565551	0	0	1	0	MGAT5	mannosyl (alpha-1,6-)-glycoprotein beta-1,6-N-acetyl-glucosaminyltransferase	2.07109	0.488446	1	3.76721	0.487975	1	2.25279	0.617481	1	0	0	0	0	0
chr2	134154256	134155782	ENSG00000152127	188.176	0.000106428	0.0143098	1.92444	0.484953	1.06944	0.56723	2.37428	0.651153	0.506478	0.568455	1	1	1	0	1481.1	9.05372e-19	5.15505e-16	-0.171221	0.474664	-0.368498	0.578024	3.67579	0.677935	-0.40865	0.565551	0	0	1	0	MGAT5	mannosyl (alpha-1,6-)-glycoprotein beta-1,6-N-acetyl-glucosaminyltransferase	2.07109	0.488446	1	3.76721	0.487975	1	2.25279	0.617481	1	0	1	1	0	1
chr2	134183764	134184450	ENSG00000152127	18.154	1.01422e-08	7.16351e-06	-0.307904	0.365981	0.288289	0.44737	1.93888	0.46719	-0.530034	0.465763	0	0	1	0	1481.1	9.05372e-19	5.15505e-16	-0.171221	0.474664	-0.368498	0.578024	3.67579	0.677935	-0.40865	0.565551	0	0	1	0	MGAT5	mannosyl (alpha-1,6-)-glycoprotein beta-1,6-N-acetyl-glucosaminyltransferase	2.07109	0.488446	1	3.76721	0.487975	1	2.25279	0.617481	1	0	0	0	0	0
chr2	37476152	37476474	ENSG00000152133	14.5281	4.37859e-06	0.00124062	0.546242	0.39559	-0.212625	0.525616	2.14937	0.507177	0.148296	0.49233	0	0	1	0	760.81	8.77908e-08	6.87912e-06	0.470796	0.361836	1.13949	0.439975	1.93766	0.515627	1.90585	0.430104	0	0	1	1	GPATCH11	G-patch domain containing 11	2.4116	0.604409	1	2.65728	0.604184	1	2.70347	0.763823	1	0	0	0	0	0
chr14	89992354	89992581	ENSG00000152315	6.03499	7.68988e-07	0.00030231	-0.998927	0.628168	-1.52088	0.865873	2.20638	0.752257	-0.645769	0.75724	0	-1	1	0	26.4941	0.000234091	0.00650916	0.419668	1.2781	-1.98516	1.62149	4.74002	1.77942	2.75699	1.49593	0	-1	1	1	KCNK13	potassium two pore domain channel subfamily K member 13	Not_significant	Not_significant	0	Not_significant	Not_significant	0	-16.7957	5.6603	-1	0	0	0	0	0
chr4	86903483	86904752	ENSG00000152583	57.9227	4.62577e-12	7.60291e-09	-0.295532	0.377106	0.163124	0.446094	2.41541	0.494762	-0.0464956	0.44536	0	0	1	0	52.5639	0.00134305	0.0251933	4.84004	0.954409	4.11561	1.10989	4.2034	1.26282	3.80799	1.08743	1	1	1	1	SPARCL1	SPARC like 1	5.90268	0.954365	1	Not_significant	Not_significant	0	3.50838	1.1964	1	0	0	0	0	0
chr4	87589528	87589947	ENSG00000152583	12.3385	8.86246e-06	0.00216931	-0.192924	0.587048	0.34882	0.694092	2.6051	0.746864	-0.587012	0.719193	0	0	1	0	52.5639	0.00134305	0.0251933	4.84004	0.954409	4.11561	1.10989	4.2034	1.26282	3.80799	1.08743	1	1	1	1	SPARCL1	SPARC like 1	5.90268	0.954365	1	Not_significant	Not_significant	0	3.50838	1.1964	1	1	0	0	0	0
chr4	88012645	88012894	ENSG00000152583	23.9051	0.000445036	0.0387327	1.84825	0.536088	1.67109	0.635952	3.01305	0.700082	1.29469	0.63738	1	1	1	1	52.5639	0.00134305	0.0251933	4.84004	0.954409	4.11561	1.10989	4.2034	1.26282	3.80799	1.08743	1	1	1	1	SPARCL1	SPARC like 1	5.90268	0.954365	1	Not_significant	Not_significant	0	3.50838	1.1964	1	0	0	0	0	0
chr4	88110537	88111167	ENSG00000152583	25.6418	0.000115515	0.0151341	0.244453	0.509315	1.25113	0.599147	2.46896	0.670025	0.731015	0.603241	0	1	1	0	52.5639	0.00134305	0.0251933	4.84004	0.954409	4.11561	1.10989	4.2034	1.26282	3.80799	1.08743	1	1	1	1	SPARCL1	SPARC like 1	5.90268	0.954365	1	Not_significant	Not_significant	0	3.50838	1.1964	1	0	0	0	0	0
chr4	88359414	88359966	ENSG00000152583	44.9916	1.86086e-05	0.00388817	1.95315	0.816803	0.899443	0.963383	4.91278	1.08214	2.08136	0.948879	1	0	1	1	52.5639	0.00134305	0.0251933	4.84004	0.954409	4.11561	1.10989	4.2034	1.26282	3.80799	1.08743	1	1	1	1	SPARCL1	SPARC like 1	5.90268	0.954365	1	Not_significant	Not_significant	0	3.50838	1.1964	1	0	0	0	0	0
chr6	127641855	127642322	ENSG00000152894	35.1411	0.000104125	0.0140888	2.00058	0.493521	2.765	0.580483	2.71489	0.65844	2.56607	0.579836	1	1	1	1	1120.75	0.00370389	0.0525416	2.8901	0.684331	2.63131	0.832539	1.63304	0.977456	3.44729	0.814134	1	1	1	1	PTPRK	protein tyrosine phosphatase, receptor type K	Not_significant	Not_significant	0	2.89761	0.724687	1	3.42043	0.915468	1	0	1	1	1	0
chr6	128124766	128125100	ENSG00000152894	19.8766	0.000374313	0.0346975	0.891948	0.769273	-0.194566	0.938786	3.36443	1.01345	0.985357	0.902452	0	0	1	0	1120.75	0.00370389	0.0525416	2.8901	0.684331	2.63131	0.832539	1.63304	0.977456	3.44729	0.814134	1	1	1	1	PTPRK	protein tyrosine phosphatase, receptor type K	Not_significant	Not_significant	0	2.89761	0.724687	1	3.42043	0.915468	1	0	1	0	0	0
chr3	145807843	145808301	ENSG00000152952	12.0304	5.3727e-06	0.00147282	0.869238	0.466535	0.685972	0.583449	2.83811	0.587304	0.975575	0.558896	0	0	1	0	507.554	0.00531956	0.0673544	2.33386	0.9034	0.661082	1.09952	1.7016	1.28945	3.69961	1.07412	1	0	1	1	PLOD2	procollagen-lysine,2-oxoglutarate 5-dioxygenase 2	5.99925	1.26245	1	5.75263	1.26245	1	4.06177	1.59598	1	0	0	0	0	0
chr4	5879046	5879375	ENSG00000152969	14.1489	0.000971309	0.063868	-0.411164	0.299374	-1.71443	0.497524	-0.157978	0.458173	0.0576137	0.366559	0	-1	0	0	12.4677	1.99989e-12	3.52457e-10	-3.5837	0.513905	-2.94714	0.638226	-3.25315	0.760868	-2.16631	0.608147	-1	-1	-1	-1	JAKMIP1	janus kinase and microtubule interacting protein 1	Not_significant	Not_significant	0	3.74159	1.3392	1	3.91717	1.69217	1	0	0	0	0	0
chr4	6217831	6218295	ENSG00000152969	29.7499	9.48211e-05	0.0130799	0.524895	0.453738	1.44162	0.531607	2.35536	0.594327	0.846724	0.537272	0	1	1	0	12.4677	1.99989e-12	3.52457e-10	-3.5837	0.513905	-2.94714	0.638226	-3.25315	0.760868	-2.16631	0.608147	-1	-1	-1	-1	JAKMIP1	janus kinase and microtubule interacting protein 1	Not_significant	Not_significant	0	3.74159	1.3392	1	3.91717	1.69217	1	0	0	0	0	0
chr4	6280206	6280821	ENSG00000152969	91.4494	4.98356e-11	6.78035e-08	0.548255	0.475878	0.00519303	0.56528	3.39573	0.633156	0.461525	0.558691	0	0	1	0	12.4677	1.99989e-12	3.52457e-10	-3.5837	0.513905	-2.94714	0.638226	-3.25315	0.760868	-2.16631	0.608147	-1	-1	-1	-1	JAKMIP1	janus kinase and microtubule interacting protein 1	Not_significant	Not_significant	0	3.74159	1.3392	1	3.91717	1.69217	1	0	0	0	0	0
chr4	6415346	6415664	ENSG00000152969	17.5756	0.000313158	0.0306552	-0.0177117	0.533309	0.0406884	0.651119	2.22794	0.690353	0.433796	0.631214	0	0	1	0	12.4677	1.99989e-12	3.52457e-10	-3.5837	0.513905	-2.94714	0.638226	-3.25315	0.760868	-2.16631	0.608147	-1	-1	-1	-1	JAKMIP1	janus kinase and microtubule interacting protein 1	Not_significant	Not_significant	0	3.74159	1.3392	1	3.91717	1.69217	1	0	0	0	0	0
chr4	6443403	6444026	ENSG00000152969	35.2268	0.000152638	0.0186543	-0.408873	0.292668	-0.15748	0.36486	1.07468	0.39106	0.141643	0.351864	0	0	1	0	12.4677	1.99989e-12	3.52457e-10	-3.5837	0.513905	-2.94714	0.638226	-3.25315	0.760868	-2.16631	0.608147	-1	-1	-1	-1	JAKMIP1	janus kinase and microtubule interacting protein 1	Not_significant	Not_significant	0	3.74159	1.3392	1	3.91717	1.69217	1	0	0	0	0	0
chr4	6445418	6445680	ENSG00000152969	9.59488	0.000225317	0.0246295	0.127132	0.592507	-0.0490677	0.761856	2.60405	0.754495	0.430414	0.718703	0	0	1	0	12.4677	1.99989e-12	3.52457e-10	-3.5837	0.513905	-2.94714	0.638226	-3.25315	0.760868	-2.16631	0.608147	-1	-1	-1	-1	JAKMIP1	janus kinase and microtubule interacting protein 1	Not_significant	Not_significant	0	3.74159	1.3392	1	3.91717	1.69217	1	0	0	0	0	0
chr3	31477342	31477632	ENSG00000153551	8.99364	6.0281e-05	0.00939211	1.74744	0.436785	2.159	0.528453	0.519508	0.767567	1.3365	0.548964	1	1	0	1	479.819	0.00541119	0.0682112	-1.21259	0.683532	-2.29887	0.833808	0.37139	0.977216	-1.88095	0.814943	0	-1	0	-1	CMTM7	CKLF like MARVEL transmembrane domain containing 7	Not_significant	Not_significant	0	Not_significant	Not_significant	0	-3.22969	1.23155	-1	0	0	0	0	0
chr7	81641817	81642436	ENSG00000153956	68.0577	3.49554e-05	0.00621697	2.33856	0.569289	0.513826	0.680225	2.92833	0.759552	1.8763	0.66394	1	0	1	1	16.0584	0.000359731	0.00928427	2.84496	1.06714	1.0583	1.28726	3.76475	1.3983	4.744	1.2128	1	0	1	1	CACNA2D1	calcium voltage-gated channel auxiliary subunit alpha2delta 1	2.57961	1.08804	1	6.86102	0.989143	1	7.23798	1.16067	1	0	1	0	0	1
chr7	81664582	81664901	ENSG00000153956	9.26382	7.70286e-05	0.0111828	1.10793	0.460102	0.849964	0.570891	-4.3437	1.54172	0.587483	0.568104	1	0	-1	0	16.0584	0.000359731	0.00928427	2.84496	1.06714	1.0583	1.28726	3.76475	1.3983	4.744	1.2128	1	0	1	1	CACNA2D1	calcium voltage-gated channel auxiliary subunit alpha2delta 1	2.57961	1.08804	1	6.86102	0.989143	1	7.23798	1.16067	1	0	0	0	0	0
chr7	81684913	81685490	ENSG00000153956	67.9741	9.95624e-13	1.98612e-09	0.990012	0.391453	0.655489	0.467527	3.3188	0.513126	0.991006	0.460136	0	0	1	0	16.0584	0.000359731	0.00928427	2.84496	1.06714	1.0583	1.28726	3.76475	1.3983	4.744	1.2128	1	0	1	1	CACNA2D1	calcium voltage-gated channel auxiliary subunit alpha2delta 1	2.57961	1.08804	1	6.86102	0.989143	1	7.23798	1.16067	1	0	0	0	0	1
chr7	81796608	81797440	ENSG00000153956	21.2085	0.00110756	0.0693225	1.68127	0.430817	1.08533	0.529598	0.666085	0.632025	0.7041	0.531694	1	1	0	0	16.0584	0.000359731	0.00928427	2.84496	1.06714	1.0583	1.28726	3.76475	1.3983	4.744	1.2128	1	0	1	1	CACNA2D1	calcium voltage-gated channel auxiliary subunit alpha2delta 1	2.57961	1.08804	1	6.86102	0.989143	1	7.23798	1.16067	1	0	0	0	0	0
chr7	81839436	81840382	ENSG00000153956	48.2482	6.63158e-05	0.0100818	2.08143	0.520383	2.1216	0.606417	-0.505814	0.782511	1.75379	0.607358	1	1	0	1	16.0584	0.000359731	0.00928427	2.84496	1.06714	1.0583	1.28726	3.76475	1.3983	4.744	1.2128	1	0	1	1	CACNA2D1	calcium voltage-gated channel auxiliary subunit alpha2delta 1	2.57961	1.08804	1	6.86102	0.989143	1	7.23798	1.16067	1	0	0	0	0	0
chr7	82044564	82044823	ENSG00000153956	14.0539	1.47554e-05	0.00324256	2.88834	0.6565	3.34403	0.75367	3.65489	0.829494	2.35783	0.771629	1	1	1	1	16.0584	0.000359731	0.00928427	2.84496	1.06714	1.0583	1.28726	3.76475	1.3983	4.744	1.2128	1	0	1	1	CACNA2D1	calcium voltage-gated channel auxiliary subunit alpha2delta 1	2.57961	1.08804	1	6.86102	0.989143	1	7.23798	1.16067	1	0	0	0	0	0
chr7	82549722	82549959	ENSG00000153956	8.19211	0.000229283	0.0249004	0.0277566	0.692205	0.915515	0.826291	3.03533	0.868715	1.05897	0.81097	0	0	1	1	16.0584	0.000359731	0.00928427	2.84496	1.06714	1.0583	1.28726	3.76475	1.3983	4.744	1.2128	1	0	1	1	CACNA2D1	calcium voltage-gated channel auxiliary subunit alpha2delta 1	2.57961	1.08804	1	6.86102	0.989143	1	7.23798	1.16067	1	0	0	0	0	0
chr7	82571139	82571388	ENSG00000153956	8.44954	9.68196e-06	0.00233002	2.18797	0.822328	3.07927	0.941656	4.65349	1.01719	1.63642	0.981612	1	1	1	1	16.0584	0.000359731	0.00928427	2.84496	1.06714	1.0583	1.28726	3.76475	1.3983	4.744	1.2128	1	0	1	1	CACNA2D1	calcium voltage-gated channel auxiliary subunit alpha2delta 1	2.57961	1.08804	1	6.86102	0.989143	1	7.23798	1.16067	1	0	0	0	0	0
chr7	82605338	82605565	ENSG00000153956	14.1678	0.00207627	0.0993659	1.91872	0.656144	2.50676	0.763039	2.38302	0.863264	2.98532	0.749984	1	1	1	1	16.0584	0.000359731	0.00928427	2.84496	1.06714	1.0583	1.28726	3.76475	1.3983	4.744	1.2128	1	0	1	1	CACNA2D1	calcium voltage-gated channel auxiliary subunit alpha2delta 1	2.57961	1.08804	1	6.86102	0.989143	1	7.23798	1.16067	1	0	0	0	0	0
chr7	82740338	82740572	ENSG00000153956	11.3827	1.44036e-05	0.00319785	1.75011	0.610651	0.727001	0.803279	1.42035	0.871431	3.15761	0.705946	1	0	1	1	16.0584	0.000359731	0.00928427	2.84496	1.06714	1.0583	1.28726	3.76475	1.3983	4.744	1.2128	1	0	1	1	CACNA2D1	calcium voltage-gated channel auxiliary subunit alpha2delta 1	2.57961	1.08804	1	6.86102	0.989143	1	7.23798	1.16067	1	0	0	0	0	0
chr7	83276352	83276560	ENSG00000153956	7.50759	0.000805977	0.0570295	1.02019	0.692764	1.55248	0.828834	1.86448	0.933642	2.89044	0.781577	1	1	1	1	16.0584	0.000359731	0.00928427	2.84496	1.06714	1.0583	1.28726	3.76475	1.3983	4.744	1.2128	1	0	1	1	CACNA2D1	calcium voltage-gated channel auxiliary subunit alpha2delta 1	2.57961	1.08804	1	6.86102	0.989143	1	7.23798	1.16067	1	0	0	0	0	0
chr7	84786158	84786580	ENSG00000153993	16.7363	0.00166759	0.0879822	0.835299	0.359033	1.46666	0.43181	1.6667	0.485666	1.40793	0.425311	0	1	1	1	186.901	0.00838645	0.0905962	1.14051	0.856009	1.25541	1.03801	-0.070106	1.22117	3.07984	1.01517	0	0	0	1	SEMA3D	semaphorin 3D	4.264	0.772119	1	Not_significant	Not_significant	0	3.41417	0.973589	1	0	0	0	0	0
chr7	85039131	85040798	ENSG00000153993	276.824	4.25627e-06	0.00121702	2.93242	0.515544	3.17512	0.599399	1.57213	0.699048	2.43243	0.600513	1	1	1	1	186.901	0.00838645	0.0905962	1.14051	0.856009	1.25541	1.03801	-0.070106	1.22117	3.07984	1.01517	0	0	0	1	SEMA3D	semaphorin 3D	4.264	0.772119	1	Not_significant	Not_significant	0	3.41417	0.973589	1	0	1	0	1	0
chr7	85471776	85472104	ENSG00000153993	18.68	0.000407279	0.0365706	2.85071	0.755192	3.33108	0.882144	4.26845	0.973092	2.63995	0.889909	1	1	1	1	186.901	0.00838645	0.0905962	1.14051	0.856009	1.25541	1.03801	-0.070106	1.22117	3.07984	1.01517	0	0	0	1	SEMA3D	semaphorin 3D	4.264	0.772119	1	Not_significant	Not_significant	0	3.41417	0.973589	1	0	0	0	0	0
chr7	85621369	85621602	ENSG00000153993	7.74233	1.43008e-05	0.00317933	0.691347	0.538889	1.52361	0.645616	3.01636	0.65658	1.1185	0.649377	0	1	1	1	186.901	0.00838645	0.0905962	1.14051	0.856009	1.25541	1.03801	-0.070106	1.22117	3.07984	1.01517	0	0	0	1	SEMA3D	semaphorin 3D	4.264	0.772119	1	Not_significant	Not_significant	0	3.41417	0.973589	1	0	0	0	0	0
chr7	85890310	85890579	ENSG00000153993	19.2453	1.26359e-06	0.000456063	2.83685	0.609743	3.41028	0.701738	4.07857	0.765938	3.35029	0.698401	1	1	1	1	186.901	0.00838645	0.0905962	1.14051	0.856009	1.25541	1.03801	-0.070106	1.22117	3.07984	1.01517	0	0	0	1	SEMA3D	semaphorin 3D	4.264	0.772119	1	Not_significant	Not_significant	0	3.41417	0.973589	1	0	0	0	0	0
chr7	86123565	86123850	ENSG00000153993	16.213	0.000677991	0.0514176	1.69408	0.560326	1.21177	0.681856	2.97289	0.725342	1.86976	0.655886	1	1	1	1	186.901	0.00838645	0.0905962	1.14051	0.856009	1.25541	1.03801	-0.070106	1.22117	3.07984	1.01517	0	0	0	1	SEMA3D	semaphorin 3D	4.264	0.772119	1	Not_significant	Not_significant	0	3.41417	0.973589	1	0	0	0	0	0
chr11	118715172	118716169	ENSG00000154096	48.4753	0.00192054	0.0954789	0.513098	0.446411	0.681686	0.531056	2.12621	0.595313	0.467499	0.530431	0	0	1	0	30.33	0.00196845	0.0333977	8.06217	1.7064	5.6584	1.9274	7.85431	2.12888	7.15484	1.88794	1	1	1	1	THY1	Thy-1 cell surface antigen	10.0207	1.8964	1	6.94814	1.91664	1	6.40427	2.28014	1	0	0	0	0	0
chr11	119510004	119510475	ENSG00000154096	32.9218	0.00151184	0.082888	0.574584	0.358553	0.27345	0.440022	-0.335742	0.543516	1.33918	0.418545	0	0	0	1	30.33	0.00196845	0.0333977	8.06217	1.7064	5.6584	1.9274	7.85431	2.12888	7.15484	1.88794	1	1	1	1	THY1	Thy-1 cell surface antigen	10.0207	1.8964	1	6.94814	1.91664	1	6.40427	2.28014	1	0	0	0	0	0
chr11	124160349	124161162	ENSG00000154134	21.2975	0.00043816	0.0383181	0.756519	0.282225	0.65614	0.352329	-1.09249	0.562049	0.401053	0.349957	0	0	-1	0	161.089	0.00113938	0.0223468	-0.928107	0.931261	-2.46844	1.14271	-2.2517	1.33637	1.43871	1.10874	0	-1	-1	0	ROBO3	roundabout guidance receptor 3	-5.31161	1.13784	-1	-3.39516	1.02688	-1	-4.28267	1.36781	-1	0	0	0	0	0
chr11	124836702	124837778	ENSG00000154134	98.3717	0.00149703	0.0825979	1.69069	0.400196	1.24632	0.472739	1.80462	0.540198	1.68985	0.468246	1	1	1	1	161.089	0.00113938	0.0223468	-0.928107	0.931261	-2.46844	1.14271	-2.2517	1.33637	1.43871	1.10874	0	-1	-1	0	ROBO3	roundabout guidance receptor 3	-5.31161	1.13784	-1	-3.39516	1.02688	-1	-4.28267	1.36781	-1	0	0	0	0	1
chr21	17270308	17270508	ENSG00000154642	7.10019	1.64954e-05	0.00353925	0.593259	0.553204	1.20197	0.684822	3.02913	0.684871	1.82928	0.643402	0	1	1	1	2422.69	0.00321667	0.047498	1.62279	0.400897	0.895713	0.488126	1.08528	0.573017	1.54118	0.477335	1	0	0	1	C21orf91	chromosome 21 open reading frame 91	1.6633	0.759144	1	2.18494	0.758981	1	2.69349	0.959836	1	0	0	0	0	0
chr21	17775364	17776241	ENSG00000154642	160.817	0.00126652	0.0750884	1.30808	0.595016	-0.73395	0.701016	1.13418	0.801796	-0.20683	0.6963	1	0	1	0	2422.69	0.00321667	0.047498	1.62279	0.400897	0.895713	0.488126	1.08528	0.573017	1.54118	0.477335	1	0	0	1	C21orf91	chromosome 21 open reading frame 91	1.6633	0.759144	1	2.18494	0.758981	1	2.69349	0.959836	1	0	0	0	1	0
chr21	18030129	18030602	ENSG00000154642	23.4698	2.94594e-07	0.000137402	0.409503	0.436575	-0.0547935	0.554492	2.41229	0.57172	1.47373	0.511361	0	0	1	1	2422.69	0.00321667	0.047498	1.62279	0.400897	0.895713	0.488126	1.08528	0.573017	1.54118	0.477335	1	0	0	1	C21orf91	chromosome 21 open reading frame 91	1.6633	0.759144	1	2.18494	0.758981	1	2.69349	0.959836	1	1	1	0	0	0
chr21	18041088	18041364	ENSG00000154642	10.2554	5.42179e-06	0.00148078	1.02795	0.658314	1.06085	0.822733	3.81531	0.83896	2.10508	0.773798	1	1	1	1	2422.69	0.00321667	0.047498	1.62279	0.400897	0.895713	0.488126	1.08528	0.573017	1.54118	0.477335	1	0	0	1	C21orf91	chromosome 21 open reading frame 91	1.6633	0.759144	1	2.18494	0.758981	1	2.69349	0.959836	1	0	0	0	0	0
chr21	18152471	18153539	ENSG00000154642	27.7093	3.72475e-12	6.28393e-09	-1.24081	0.414267	-0.36024	0.487183	1.8847	0.527141	-0.440276	0.483331	-1	0	1	0	2422.69	0.00321667	0.047498	1.62279	0.400897	0.895713	0.488126	1.08528	0.573017	1.54118	0.477335	1	0	0	1	C21orf91	chromosome 21 open reading frame 91	1.6633	0.759144	1	2.18494	0.758981	1	2.69349	0.959836	1	1	0	0	0	0
chr21	18369089	18369354	ENSG00000154642	9.20737	7.20239e-05	0.0106493	0.347064	0.536925	0.523192	0.668793	2.67615	0.671649	1.31391	0.624454	0	0	1	1	2422.69	0.00321667	0.047498	1.62279	0.400897	0.895713	0.488126	1.08528	0.573017	1.54118	0.477335	1	0	0	1	C21orf91	chromosome 21 open reading frame 91	1.6633	0.759144	1	2.18494	0.758981	1	2.69349	0.959836	1	0	0	0	0	0
chr21	18468827	18469182	ENSG00000154642	11.0922	2.58417e-05	0.0050062	1.65	0.602381	1.75879	0.730353	3.48436	0.761694	2.67079	0.694917	1	1	1	1	2422.69	0.00321667	0.047498	1.62279	0.400897	0.895713	0.488126	1.08528	0.573017	1.54118	0.477335	1	0	0	1	C21orf91	chromosome 21 open reading frame 91	1.6633	0.759144	1	2.18494	0.758981	1	2.69349	0.959836	1	0	0	0	0	0
chr21	27388963	27389216	ENSG00000154734	5.34051	2.61715e-06	0.000831737	-0.0273193	0.559291	-1.02273	0.833099	2.47578	0.673883	-0.185049	0.707533	0	-1	1	0	515.842	1.03883e-12	1.99207e-10	0.549562	0.830102	0.302586	1.00981	4.42637	1.17913	5.26353	0.984216	0	0	1	1	ADAMTS1	ADAM metallopeptidase with thrombospondin type 1 motif 1	Not_significant	Not_significant	0	4.45524	1.17837	1	5.24192	1.48721	1	0	0	0	0	0
chr21	27399615	27400395	ENSG00000154734	41.76	0.000870453	0.059565	0.330453	0.583558	1.45582	0.68023	2.43797	0.775402	0.390412	0.68814	0	1	1	0	515.842	1.03883e-12	1.99207e-10	0.549562	0.830102	0.302586	1.00981	4.42637	1.17913	5.26353	0.984216	0	0	1	1	ADAMTS1	ADAM metallopeptidase with thrombospondin type 1 motif 1	Not_significant	Not_significant	0	4.45524	1.17837	1	5.24192	1.48721	1	0	0	0	0	1
chr21	27407096	27407646	ENSG00000154734	13.4626	4.90846e-09	3.83377e-06	0.253337	0.500198	1.04203	0.607135	3.21453	0.630996	0.995905	0.598664	0	1	1	0	515.842	1.03883e-12	1.99207e-10	0.549562	0.830102	0.302586	1.00981	4.42637	1.17913	5.26353	0.984216	0	0	1	1	ADAMTS1	ADAM metallopeptidase with thrombospondin type 1 motif 1	Not_significant	Not_significant	0	4.45524	1.17837	1	5.24192	1.48721	1	0	0	0	0	0
chr17	10040581	10040898	ENSG00000154914	17.9895	8.53274e-06	0.00210987	-1.40855	0.624056	-0.658774	0.733777	1.77057	0.802112	-0.846761	0.732776	-1	0	1	0	10.6882	1.01919e-10	1.36667e-08	-4.71386	1.53406	-3.68333	1.95442	-4.24015	2.46222	3.33038	1.69105	-1	-1	-1	1	USP43	ubiquitin specific peptidase 43	Not_significant	Not_significant	0	Not_significant	Not_significant	0	5.53295	1.84228	1	0	0	0	0	0
chr17	10152001	10152565	ENSG00000154914	22.6462	0.000122293	0.0157254	-0.111829	0.363605	0.798298	0.434452	1.47216	0.479217	1.01397	0.423643	0	0	1	1	10.6882	1.01919e-10	1.36667e-08	-4.71386	1.53406	-3.68333	1.95442	-4.24015	2.46222	3.33038	1.69105	-1	-1	-1	1	USP43	ubiquitin specific peptidase 43	Not_significant	Not_significant	0	Not_significant	Not_significant	0	5.53295	1.84228	1	0	0	0	0	0
chrX	142624095	142624371	ENSG00000155495	12.7339	0.000241085	0.0257237	1.75773	0.742489	3.32788	0.850647	2.90545	0.969078	0.967986	0.901688	1	1	1	0	2024.7	0.00715352	0.0824772	9.43473	1.59478	7.36744	1.91154	8.81188	2.22738	7.53051	1.88012	1	1	1	1	MAGEC1	MAGE family member C1	9.37727	1.41441	1	3.45996	1.42895	1	10.4075	1.76036	1	0	0	0	0	0
chr8	132390459	132390685	ENSG00000155926	6.42241	0.000136663	0.0171913	-0.707113	0.474628	-2.23733	0.788473	1.1022	0.617316	-1.27984	0.642812	0	-1	1	-1	547.456	0.0042505	0.0579773	-0.194073	0.884479	-1.64732	1.07782	1.69478	1.26382	1.78952	1.05275	0	-1	1	1	SLA	Src like adaptor	Not_significant	Not_significant	0	3.91058	1.54379	1	-4.7296	2.03916	-1	0	0	0	0	0
chr8	133481204	133481425	ENSG00000155926	14.0717	0.00146317	0.0814142	0.398411	0.536141	0.203882	0.672192	2.2843	0.702092	-0.0468862	0.670151	0	0	1	0	547.456	0.0042505	0.0579773	-0.194073	0.884479	-1.64732	1.07782	1.69478	1.26382	1.78952	1.05275	0	-1	1	1	SLA	Src like adaptor	Not_significant	Not_significant	0	3.91058	1.54379	1	-4.7296	2.03916	-1	0	0	0	0	0
chr8	133505272	133505539	ENSG00000155926	15.2575	3.72501e-05	0.00655403	1.29023	0.674378	2.08089	0.789208	3.88248	0.849648	1.88376	0.786817	1	1	1	1	547.456	0.0042505	0.0579773	-0.194073	0.884479	-1.64732	1.07782	1.69478	1.26382	1.78952	1.05275	0	-1	1	1	SLA	Src like adaptor	Not_significant	Not_significant	0	3.91058	1.54379	1	-4.7296	2.03916	-1	1	0	0	1	0
chr8	133951117	133951500	ENSG00000155926	12.1464	0.000565657	0.0455802	0.0950632	0.452613	1.20861	0.547668	0.599498	0.666795	1.7468	0.526437	0	1	0	1	547.456	0.0042505	0.0579773	-0.194073	0.884479	-1.64732	1.07782	1.69478	1.26382	1.78952	1.05275	0	-1	1	1	SLA	Src like adaptor	Not_significant	Not_significant	0	3.91058	1.54379	1	-4.7296	2.03916	-1	0	0	0	0	0
chr8	87581957	87582185	ENSG00000156103	16.3172	0.00199598	0.0976293	2.36999	0.771432	2.13266	0.921931	3.79744	1.00417	3.14063	0.897229	1	1	1	1	317.144	3.98823e-07	2.64051e-05	7.5978	1.30355	1.06534	1.5999	7.03982	1.77463	8.7626	1.51118	1	0	1	1	MMP16	matrix metallopeptidase 16	Not_significant	Not_significant	0	10.6832	1.55616	1	9.36801	1.92298	1	0	0	0	0	0
chr8	87916639	87918301	ENSG00000156103	59.1229	1.47125e-05	0.00323913	1.14446	0.429046	0.412254	0.520236	2.40974	0.572396	1.75055	0.501946	1	0	1	1	317.144	3.98823e-07	2.64051e-05	7.5978	1.30355	1.06534	1.5999	7.03982	1.77463	8.7626	1.51118	1	0	1	1	MMP16	matrix metallopeptidase 16	Not_significant	Not_significant	0	10.6832	1.55616	1	9.36801	1.92298	1	0	0	0	0	0
chr8	88017142	88017577	ENSG00000156103	20.7059	3.14709e-06	0.000963839	0.59297	0.584873	1.00011	0.695109	3.36936	0.759069	0.764762	0.694076	0	1	1	0	317.144	3.98823e-07	2.64051e-05	7.5978	1.30355	1.06534	1.5999	7.03982	1.77463	8.7626	1.51118	1	0	1	1	MMP16	matrix metallopeptidase 16	Not_significant	Not_significant	0	10.6832	1.55616	1	9.36801	1.92298	1	0	0	0	0	0
chr10	77408066	77410880	ENSG00000156113	184.174	0.000601908	0.0476296	0.0284287	0.313599	0.422689	0.367196	1.41056	0.420828	0.145131	0.367216	0	0	1	0	333.527	2.09043e-11	3.07012e-09	-4.97144	0.915184	-2.0587	1.11294	-5.72859	1.32025	-4.82858	1.09175	-1	-1	-1	-1	KCNMA1	potassium calcium-activated channel subfamily M alpha 1	-6.15742	0.586919	-1	-5.30316	0.543246	-1	-7.69566	0.961606	-1	0	1	0	0	0
chr10	78143031	78143391	ENSG00000156113	11.1907	0.000877441	0.0598554	0.0878048	0.437937	-0.770517	0.604822	1.64732	0.563533	0.26607	0.529221	0	0	1	0	333.527	2.09043e-11	3.07012e-09	-4.97144	0.915184	-2.0587	1.11294	-5.72859	1.32025	-4.82858	1.09175	-1	-1	-1	-1	KCNMA1	potassium calcium-activated channel subfamily M alpha 1	-6.15742	0.586919	-1	-5.30316	0.543246	-1	-7.69566	0.961606	-1	0	0	0	0	0
chr5	141040099	141041446	ENSG00000156453	69.1258	0.000360602	0.0338087	0.313648	0.46014	1.11716	0.540755	0.500124	0.632047	1.85365	0.535264	0	1	0	1	92.7128	1.00838e-11	1.59488e-09	-3.55631	0.856821	-4.7745	1.07335	1.59941	1.21779	-2.26971	1.02087	-1	-1	1	-1	PCDH1	protocadherin 1	-9.41372	2.10235	-1	Not_significant	Not_significant	0	-9.44514	2.81116	-1	1	1	0	1	1
chr5	141664760	141665373	ENSG00000156453	108.141	0.00107339	0.0677727	1.03855	0.369185	0.878744	0.433717	1.5529	0.496461	0.0871194	0.437935	1	0	1	0	92.7128	1.00838e-11	1.59488e-09	-3.55631	0.856821	-4.7745	1.07335	1.59941	1.21779	-2.26971	1.02087	-1	-1	1	-1	PCDH1	protocadherin 1	-9.41372	2.10235	-1	Not_significant	Not_significant	0	-9.44514	2.81116	-1	1	1	0	1	0
chr5	141695685	141696895	ENSG00000156453	65.998	0.0015981	0.0856403	0.44664	0.429101	0.494681	0.507639	2.08445	0.572729	0.456004	0.505461	0	0	1	0	92.7128	1.00838e-11	1.59488e-09	-3.55631	0.856821	-4.7745	1.07335	1.59941	1.21779	-2.26971	1.02087	-1	-1	1	-1	PCDH1	protocadherin 1	-9.41372	2.10235	-1	Not_significant	Not_significant	0	-9.44514	2.81116	-1	0	0	0	0	0
chr5	141915942	141916343	ENSG00000156453	28.3494	0.000391863	0.0356309	0.317262	0.405426	0.177376	0.493262	1.9692	0.532053	0.459138	0.481161	0	0	1	0	92.7128	1.00838e-11	1.59488e-09	-3.55631	0.856821	-4.7745	1.07335	1.59941	1.21779	-2.26971	1.02087	-1	-1	1	-1	PCDH1	protocadherin 1	-9.41372	2.10235	-1	Not_significant	Not_significant	0	-9.44514	2.81116	-1	0	0	0	0	0
chr5	142009922	142010196	ENSG00000156453	19.881	0.000390898	0.0355834	0.904343	0.67616	0.140068	0.814009	3.19316	0.885233	0.0831746	0.808472	0	0	1	0	92.7128	1.00838e-11	1.59488e-09	-3.55631	0.856821	-4.7745	1.07335	1.59941	1.21779	-2.26971	1.02087	-1	-1	1	-1	PCDH1	protocadherin 1	-9.41372	2.10235	-1	Not_significant	Not_significant	0	-9.44514	2.81116	-1	0	0	0	0	0
chr8	123056979	123058385	ENSG00000156804	50.2775	3.00192e-10	3.37312e-07	0.639937	0.312504	0.91583	0.373684	2.55067	0.406313	0.855946	0.370275	0	0	1	0	4916.86	1.10142e-06	6.49674e-05	-0.450454	0.627581	0.704996	0.764171	2.91304	0.897443	-0.267302	0.747497	0	0	1	0	FBXO32	F-box protein 32	-2.85936	0.829246	-1	-2.13525	0.828117	-1	-4.6717	1.0587	-1	1	1	0	0	1
chr8	123691637	123692343	ENSG00000156804	33.8919	5.1798e-16	2.15391e-12	-0.0156566	0.334966	0.340936	0.405585	2.53198	0.425803	-0.335574	0.415386	0	0	1	0	4916.86	1.10142e-06	6.49674e-05	-0.450454	0.627581	0.704996	0.764171	2.91304	0.897443	-0.267302	0.747497	0	0	1	0	FBXO32	F-box protein 32	-2.85936	0.829246	-1	-2.13525	0.828117	-1	-4.6717	1.0587	-1	0	0	0	0	0
chr8	123832681	123833004	ENSG00000156804	10.8911	1.13825e-09	1.08405e-06	0.0280662	0.386275	0.163489	0.525724	2.50141	0.472088	0.305416	0.496464	0	0	1	0	4916.86	1.10142e-06	6.49674e-05	-0.450454	0.627581	0.704996	0.764171	2.91304	0.897443	-0.267302	0.747497	0	0	1	0	FBXO32	F-box protein 32	-2.85936	0.829246	-1	-2.13525	0.828117	-1	-4.6717	1.0587	-1	0	0	0	0	0
chr2	230680544	230681308	ENSG00000156966	78.7787	0.000922265	0.0617853	0.993665	0.58571	-1.07916	0.698115	-1.0793	0.815708	-0.603901	0.689762	0	-1	-1	0	61.7049	0.000488444	0.0118384	-1.36824	0.361451	-1.71212	0.447537	-0.84276	0.515094	-0.899453	0.433353	0	-1	0	0	B3GNT7	UDP-GlcNAc:betaGal beta-1,3-N-acetylglucosaminyltransferase 7	Not_significant	Not_significant	0	Not_significant	Not_significant	0	-2.15346	0.836769	-1	0	0	0	0	0
chr2	231601695	231601942	ENSG00000156966	51.0395	0.00150046	0.0826403	0.963622	0.492927	1.15749	0.581247	2.42472	0.6571	0.519862	0.586092	0	1	1	0	61.7049	0.000488444	0.0118384	-1.36824	0.361451	-1.71212	0.447537	-0.84276	0.515094	-0.899453	0.433353	0	-1	0	0	B3GNT7	UDP-GlcNAc:betaGal beta-1,3-N-acetylglucosaminyltransferase 7	Not_significant	Not_significant	0	Not_significant	Not_significant	0	-2.15346	0.836769	-1	0	0	0	0	0
chr2	231677681	231677915	ENSG00000156966	47.7113	0.00187326	0.0941742	1.36691	0.474343	1.44149	0.561116	2.57696	0.631152	1.3793	0.559149	1	1	1	1	61.7049	0.000488444	0.0118384	-1.36824	0.361451	-1.71212	0.447537	-0.84276	0.515094	-0.899453	0.433353	0	-1	0	0	B3GNT7	UDP-GlcNAc:betaGal beta-1,3-N-acetylglucosaminyltransferase 7	Not_significant	Not_significant	0	Not_significant	Not_significant	0	-2.15346	0.836769	-1	0	0	0	0	0
chr2	231769119	231769582	ENSG00000156966	18.4114	0.000330101	0.0317972	-0.313651	0.638515	-1.45006	0.820785	1.96619	0.837142	0.00884819	0.754801	0	-1	1	0	61.7049	0.000488444	0.0118384	-1.36824	0.361451	-1.71212	0.447537	-0.84276	0.515094	-0.899453	0.433353	0	-1	0	0	B3GNT7	UDP-GlcNAc:betaGal beta-1,3-N-acetylglucosaminyltransferase 7	Not_significant	Not_significant	0	Not_significant	Not_significant	0	-2.15346	0.836769	-1	0	0	0	0	0
chr2	232022511	232022990	ENSG00000156966	11.466	0.00188813	0.0944667	0.167089	0.477634	1.16391	0.562923	1.89731	0.613077	0.193965	0.58794	0	1	1	0	61.7049	0.000488444	0.0118384	-1.36824	0.361451	-1.71212	0.447537	-0.84276	0.515094	-0.899453	0.433353	0	-1	0	0	B3GNT7	UDP-GlcNAc:betaGal beta-1,3-N-acetylglucosaminyltransferase 7	Not_significant	Not_significant	0	Not_significant	Not_significant	0	-2.15346	0.836769	-1	0	0	0	0	0
chr1	6962094	6965281	ENSG00000158286	273.905	1.03281e-10	1.2866e-07	-0.400823	0.378107	-0.295939	0.442704	0.636084	0.50933	1.71522	0.438022	0	0	0	1	1010.08	0.00774568	0.0863977	-0.576219	0.784027	-0.888305	0.95488	-0.0176285	1.12124	-3.45544	0.93586	0	0	0	-1	RNF207	ring finger protein 207	Not_significant	Not_significant	0	Not_significant	Not_significant	0	-3.79655	1.27103	-1	1	1	0	1	1
chr1	7108298	7108543	ENSG00000158286	14.1653	5.95473e-06	0.00159824	-0.522068	0.525568	-0.428861	0.652489	0.986541	0.694395	1.57	0.591953	0	0	0	1	1010.08	0.00774568	0.0863977	-0.576219	0.784027	-0.888305	0.95488	-0.0176285	1.12124	-3.45544	0.93586	0	0	0	-1	RNF207	ring finger protein 207	Not_significant	Not_significant	0	Not_significant	Not_significant	0	-3.79655	1.27103	-1	1	0	0	0	0
chr1	6922279	6922604	ENSG00000158292	12.293	0.000765431	0.0553205	-0.167682	0.418939	0.330289	0.526289	1.7111	0.54203	0.262819	0.515893	0	0	1	0	48.5802	1.23745e-05	0.00055245	-2.45962	0.603025	-3.08672	0.746356	-2.32858	0.866259	-2.25733	0.724316	-1	-1	-1	-1	GPR153	G protein-coupled receptor 153	-2.83959	0.646103	-1	-2.48893	0.625121	-1	-4.61984	1.03061	-1	1	0	0	0	1
chr1	6962094	6965281	ENSG00000158292	273.905	1.03281e-10	1.2866e-07	-0.400823	0.378107	-0.295939	0.442704	0.636084	0.50933	1.71522	0.438022	0	0	0	1	48.5802	1.23745e-05	0.00055245	-2.45962	0.603025	-3.08672	0.746356	-2.32858	0.866259	-2.25733	0.724316	-1	-1	-1	-1	GPR153	G protein-coupled receptor 153	-2.83959	0.646103	-1	-2.48893	0.625121	-1	-4.61984	1.03061	-1	1	1	0	1	1
chr1	7098851	7099051	ENSG00000158292	10.5442	0.000427604	0.0376993	-0.119494	0.39178	0.198915	0.507814	1.70994	0.502374	0.736868	0.467966	0	0	1	0	48.5802	1.23745e-05	0.00055245	-2.45962	0.603025	-3.08672	0.746356	-2.32858	0.866259	-2.25733	0.724316	-1	-1	-1	-1	GPR153	G protein-coupled receptor 153	-2.83959	0.646103	-1	-2.48893	0.625121	-1	-4.61984	1.03061	-1	0	0	0	0	0
chr1	7108298	7108543	ENSG00000158292	14.1653	5.95473e-06	0.00159824	-0.522068	0.525568	-0.428861	0.652489	0.986541	0.694395	1.57	0.591953	0	0	0	1	48.5802	1.23745e-05	0.00055245	-2.45962	0.603025	-3.08672	0.746356	-2.32858	0.866259	-2.25733	0.724316	-1	-1	-1	-1	GPR153	G protein-coupled receptor 153	-2.83959	0.646103	-1	-2.48893	0.625121	-1	-4.61984	1.03061	-1	1	0	0	0	0
chr5	138054748	138055630	ENSG00000158402	47.4606	0.00202692	0.0982634	1.54823	0.421075	0.887671	0.503787	0.587758	0.591365	0.401082	0.506916	1	0	0	0	223.051	0.00306958	0.0458846	3.14848	0.668585	2.87448	0.809895	2.58651	0.947395	2.12688	0.793458	1	1	1	1	CDC25C	cell division cycle 25C	3.80422	0.493918	1	4.14288	0.492575	1	4.03795	0.616035	1	0	0	0	0	0
chr1	158730780	158731152	ENSG00000158473	11.6064	0.00188345	0.0943606	-0.258759	0.375175	1.03584	0.441094	0.0612745	0.564734	-0.488745	0.49091	0	1	0	0	1153.54	3.85737e-05	0.0014522	1.50389	0.805638	1.61288	0.980826	-5.52388	1.18559	2.29944	0.959252	1	1	-1	1	CD1D	CD1d molecule	-7.91722	1.22762	-1	-6.10202	0.830821	-1	-10.3708	2.21046	-1	0	0	0	0	0
chr22	42747759	42748384	ENSG00000159307	24.5587	0.00201617	0.0981611	0.245377	0.572576	-0.216862	0.697052	2.3187	0.758019	0.69429	0.672822	0	0	1	0	951.633	1.28918e-05	0.000572015	2.01228	0.850947	-2.19695	1.0387	1.7169	1.21644	-0.858386	1.0146	1	-1	1	0	SCUBE1	signal peptide, CUB domain and EGF like domain containing 1	-2.71177	0.652442	-1	-2.16559	0.640402	-1	-2.78364	0.83486	-1	0	0	0	0	0
chr22	42967994	42968303	ENSG00000159307	22.8926	6.22969e-07	0.000251951	0.389263	0.550979	0.768039	0.651098	3.23941	0.710211	1.11015	0.639316	0	0	1	1	951.633	1.28918e-05	0.000572015	2.01228	0.850947	-2.19695	1.0387	1.7169	1.21644	-0.858386	1.0146	1	-1	1	0	SCUBE1	signal peptide, CUB domain and EGF like domain containing 1	-2.71177	0.652442	-1	-2.16559	0.640402	-1	-2.78364	0.83486	-1	0	0	0	0	0
chr22	44339012	44339315	ENSG00000159307	16.1243	6.47522e-06	0.00170386	-0.290257	0.509531	0.12519	0.610532	2.33804	0.64766	0.438903	0.593843	0	0	1	0	951.633	1.28918e-05	0.000572015	2.01228	0.850947	-2.19695	1.0387	1.7169	1.21644	-0.858386	1.0146	1	-1	1	0	SCUBE1	signal peptide, CUB domain and EGF like domain containing 1	-2.71177	0.652442	-1	-2.16559	0.640402	-1	-2.78364	0.83486	-1	0	0	0	0	0
chr12	6241525	6241905	ENSG00000159335	16.2365	2.26895e-05	0.00453235	-0.459221	0.517973	0.358347	0.621961	2.1743	0.672308	-0.035146	0.624873	0	0	1	0	294.399	0.000261897	0.00710096	0.800871	0.896838	-3.14778	1.10046	-2.9134	1.28928	-0.614761	1.06942	0	-1	-1	0	PTMS	parathymosin	1.5001	0.545749	1	Not_significant	Not_significant	0	1.61303	0.689709	1	0	0	0	0	0
chr2	75374450	75374888	ENSG00000159399	17.8622	2.57197e-05	0.00498912	0.288574	0.479737	0.542159	0.580701	-0.0169679	0.707998	2.06338	0.546185	0	0	0	1	1004.95	1.01003e-05	0.000462069	0.585887	0.804584	-2.04444	0.980797	-2.77364	1.15361	2.1588	0.95798	0	-1	-1	1	HK2	hexokinase 2	3.7485	0.564259	1	3.31405	0.564304	1	3.9298	0.713223	1	0	0	0	0	0
chr2	75640575	75640863	ENSG00000159399	40.0725	0.00114341	0.0707218	1.73199	0.526619	1.80258	0.622636	2.88531	0.699794	1.48801	0.623355	1	1	1	1	1004.95	1.01003e-05	0.000462069	0.585887	0.804584	-2.04444	0.980797	-2.77364	1.15361	2.1588	0.95798	0	-1	-1	1	HK2	hexokinase 2	3.7485	0.564259	1	3.31405	0.564304	1	3.9298	0.713223	1	1	0	1	1	0
chr2	75790670	75791070	ENSG00000159399	11.7492	2.36217e-05	0.00467741	-0.544628	0.485351	0.382063	0.578488	1.90352	0.613052	0.0230348	0.581244	0	0	1	0	1004.95	1.01003e-05	0.000462069	0.585887	0.804584	-2.04444	0.980797	-2.77364	1.15361	2.1588	0.95798	0	-1	-1	1	HK2	hexokinase 2	3.7485	0.564259	1	3.31405	0.564304	1	3.9298	0.713223	1	0	0	0	0	0
chr2	75799763	75801463	ENSG00000159399	155.156	8.58762e-05	0.0121597	-0.162994	0.629601	1.40017	0.731007	2.42854	0.843397	-0.0832286	0.735343	0	1	1	0	1004.95	1.01003e-05	0.000462069	0.585887	0.804584	-2.04444	0.980797	-2.77364	1.15361	2.1588	0.95798	0	-1	-1	1	HK2	hexokinase 2	3.7485	0.564259	1	3.31405	0.564304	1	3.9298	0.713223	1	1	1	0	0	1
chr15	75831205	75832577	ENSG00000159556	37.7496	0.000225875	0.0246531	0.438829	0.283852	-0.364784	0.361628	-1.0383	0.462376	0.569059	0.336841	0	0	-1	0	316.289	0.0047325	0.062176	1.85219	1.12755	-0.059446	1.37697	-4.59599	1.6441	-0.128306	1.34658	1	0	-1	0	ISL2	ISL LIM homeobox 2	Not_significant	Not_significant	0	Not_significant	Not_significant	0	-5.41127	1.77682	-1	0	0	0	0	0
chr15	75874488	75874783	ENSG00000159556	11.273	0.00147354	0.0817906	1.99001	0.70837	-0.0651136	0.89073	-0.433855	1.07835	-0.0589901	0.873977	1	0	0	0	316.289	0.0047325	0.062176	1.85219	1.12755	-0.059446	1.37697	-4.59599	1.6441	-0.128306	1.34658	1	0	-1	0	ISL2	ISL LIM homeobox 2	Not_significant	Not_significant	0	Not_significant	Not_significant	0	-5.41127	1.77682	-1	0	0	0	0	0
chr15	76513066	76513748	ENSG00000159556	16.2555	0.0014448	0.0807115	1.15435	0.4239	1.94259	0.502603	0.580988	0.63924	0.957674	0.520042	1	1	0	0	316.289	0.0047325	0.062176	1.85219	1.12755	-0.059446	1.37697	-4.59599	1.6441	-0.128306	1.34658	1	0	-1	0	ISL2	ISL LIM homeobox 2	Not_significant	Not_significant	0	Not_significant	Not_significant	0	-5.41127	1.77682	-1	0	0	0	0	0
chr15	76726216	76726959	ENSG00000159556	36.468	0.000502956	0.0421493	2.86919	0.848844	0.112498	1.0264	-1.29484	1.30124	1.42424	0.997451	1	0	-1	1	316.289	0.0047325	0.062176	1.85219	1.12755	-0.059446	1.37697	-4.59599	1.6441	-0.128306	1.34658	1	0	-1	0	ISL2	ISL LIM homeobox 2	Not_significant	Not_significant	0	Not_significant	Not_significant	0	-5.41127	1.77682	-1	0	0	0	0	0
chr21	45018996	45020336	ENSG00000160255	75.3946	0.000555594	0.0450144	-0.404159	0.196567	-1.0823	0.255354	-0.691229	0.292208	-0.413209	0.238713	0	-1	0	0	276.335	1.14551e-07	8.75939e-06	-3.14794	0.65288	-3.07497	0.796062	-1.76096	0.933186	-1.36235	0.776909	-1	-1	-1	0	ITGB2	integrin subunit beta 2	Not_significant	Not_significant	0	Not_significant	Not_significant	0	-6.33895	2.02898	-1	0	0	0	0	0
chr21	45104074	45104908	ENSG00000160255	51.9099	2.7971e-05	0.00530726	0.0552816	0.425849	0.827175	0.501276	2.04864	0.565462	0.13357	0.506583	0	0	1	0	276.335	1.14551e-07	8.75939e-06	-3.14794	0.65288	-3.07497	0.796062	-1.76096	0.933186	-1.36235	0.776909	-1	-1	-1	0	ITGB2	integrin subunit beta 2	Not_significant	Not_significant	0	Not_significant	Not_significant	0	-6.33895	2.02898	-1	0	0	0	0	0
chr21	45108979	45112609	ENSG00000160255	154.784	5.58495e-05	0.00886704	0.124303	0.260132	0.76961	0.305379	1.29789	0.349413	0.290073	0.3067	0	0	1	0	276.335	1.14551e-07	8.75939e-06	-3.14794	0.65288	-3.07497	0.796062	-1.76096	0.933186	-1.36235	0.776909	-1	-1	-1	0	ITGB2	integrin subunit beta 2	Not_significant	Not_significant	0	Not_significant	Not_significant	0	-6.33895	2.02898	-1	1	0	0	1	1
chr3	45655544	45655834	ENSG00000160791	9.82205	0.00112172	0.0698128	0.0261014	0.362173	0.771615	0.442483	-2.28145	0.930062	-0.35325	0.480036	0	0	-1	0	204.452	5.10098e-09	5.22956e-07	-1.59703	1.12338	-4.73282	1.40818	3.64947	1.60273	-5.48209	1.38404	-1	-1	1	-1	CCR5	C-C motif chemokine receptor 5 (gene/pseudogene)	Not_significant	Not_significant	0	Not_significant	Not_significant	0	-6.18027	1.88747	-1	0	0	0	0	0
chr3	46107651	46108049	ENSG00000160791	19.7289	2.98239e-06	0.000928814	0.949266	0.456388	0.152781	0.583051	2.59757	0.59763	0.174921	0.570072	0	0	1	0	204.452	5.10098e-09	5.22956e-07	-1.59703	1.12338	-4.73282	1.40818	3.64947	1.60273	-5.48209	1.38404	-1	-1	1	-1	CCR5	C-C motif chemokine receptor 5 (gene/pseudogene)	Not_significant	Not_significant	0	Not_significant	Not_significant	0	-6.18027	1.88747	-1	0	0	0	0	1
chr3	46110634	46111482	ENSG00000160791	79.7366	0.000838007	0.0582831	0.831605	0.723228	1.15673	0.845648	3.41221	0.96554	0.757736	0.846893	0	1	1	0	204.452	5.10098e-09	5.22956e-07	-1.59703	1.12338	-4.73282	1.40818	3.64947	1.60273	-5.48209	1.38404	-1	-1	1	-1	CCR5	C-C motif chemokine receptor 5 (gene/pseudogene)	Not_significant	Not_significant	0	Not_significant	Not_significant	0	-6.18027	1.88747	-1	1	0	0	1	1
chr3	46206346	46207285	ENSG00000160791	76.0243	3.42696e-05	0.00612506	0.831129	0.549308	-0.133607	0.65111	2.59866	0.734134	-0.0534127	0.64786	0	0	1	0	204.452	5.10098e-09	5.22956e-07	-1.59703	1.12338	-4.73282	1.40818	3.64947	1.60273	-5.48209	1.38404	-1	-1	1	-1	CCR5	C-C motif chemokine receptor 5 (gene/pseudogene)	Not_significant	Not_significant	0	Not_significant	Not_significant	0	-6.18027	1.88747	-1	1	1	0	0	1
chr3	46372522	46372722	ENSG00000160791	10.4859	4.67348e-06	0.00130538	0.621261	0.481421	-0.181116	0.644089	2.20577	0.626654	-1.09237	0.68379	0	0	1	-1	204.452	5.10098e-09	5.22956e-07	-1.59703	1.12338	-4.73282	1.40818	3.64947	1.60273	-5.48209	1.38404	-1	-1	1	-1	CCR5	C-C motif chemokine receptor 5 (gene/pseudogene)	Not_significant	Not_significant	0	Not_significant	Not_significant	0	-6.18027	1.88747	-1	0	0	0	0	0
chr3	46386107	46387328	ENSG00000160791	97.7975	0.0007795	0.0559266	1.39711	0.646128	-0.568672	0.760522	0.450667	0.873861	-1.14601	0.763652	1	0	0	-1	204.452	5.10098e-09	5.22956e-07	-1.59703	1.12338	-4.73282	1.40818	3.64947	1.60273	-5.48209	1.38404	-1	-1	1	-1	CCR5	C-C motif chemokine receptor 5 (gene/pseudogene)	Not_significant	Not_significant	0	Not_significant	Not_significant	0	-6.18027	1.88747	-1	0	1	0	0	0
chr3	46502962	46503527	ENSG00000160791	33.4375	6.90406e-05	0.0103574	0.452902	0.377747	-0.358137	0.476772	1.84002	0.499913	0.493824	0.449598	0	0	1	0	204.452	5.10098e-09	5.22956e-07	-1.59703	1.12338	-4.73282	1.40818	3.64947	1.60273	-5.48209	1.38404	-1	-1	1	-1	CCR5	C-C motif chemokine receptor 5 (gene/pseudogene)	Not_significant	Not_significant	0	Not_significant	Not_significant	0	-6.18027	1.88747	-1	0	0	0	0	0
chr17	43997611	43997875	ENSG00000161664	32.5569	5.17099e-05	0.0083837	0.817842	0.694354	1.11733	0.816925	4.29251	0.904564	1.07369	0.811686	0	1	1	1	155.948	6.74659e-06	0.000323434	-0.0824346	0.456042	1.7768	0.55205	-0.270404	0.651433	0.65523	0.541741	0	1	0	0	ASB16	ankyrin repeat and SOCS box containing 16	2.53751	0.767177	1	1.90354	0.767938	1	2.57015	0.968953	1	0	0	0	0	0
chr12	50006274	50007041	ENSG00000161791	25.2721	0.000256028	0.0266706	0.285821	0.53185	0.691609	0.627776	2.27811	0.700959	-0.323486	0.643289	0	0	1	0	1942.57	1.30706e-05	0.000577653	2.4833	0.760211	4.9358	0.925026	3.00381	1.08611	2.30712	0.90491	1	1	1	1	FMNL3	formin like 3	Not_significant	Not_significant	0	3.37322	0.51962	1	2.85685	0.656937	1	0	0	0	0	0
chr11	70865517	70865998	ENSG00000162105	26.146	0.000518781	0.0430599	0.238756	0.338525	0.554364	0.4174	-0.972865	0.568449	1.17198	0.399358	0	0	0	1	662.963	0.000513359	0.0122816	1.85324	0.956714	-0.479563	1.16586	4.11116	1.366	3.34293	1.13848	1	0	1	1	SHANK2	SH3 and multiple ankyrin repeat domains 2	Not_significant	Not_significant	0	Not_significant	Not_significant	0	4.86615	1.58248	1	0	0	0	0	0
chr11	61971800	61972212	ENSG00000162188	63.7042	0.000706693	0.0526875	1.22151	0.509757	2.3973	0.592616	2.45716	0.68131	1.83131	0.594379	1	1	1	1	56.0211	0.00138525	0.0256982	2.36327	0.541428	2.26828	0.649805	1.51029	0.755537	1.52268	0.640145	1	1	1	1	GNG3	G protein subunit gamma 3	Not_significant	Not_significant	0	Not_significant	Not_significant	0	2.594	0.972853	1	1	0	0	1	0
chr11	62449187	62449866	ENSG00000162188	100.548	0.000186941	0.0215931	0.125634	0.58725	0.235406	0.686904	2.26046	0.785473	-0.793005	0.693208	0	0	1	0	56.0211	0.00138525	0.0256982	2.36327	0.541428	2.26828	0.649805	1.51029	0.755537	1.52268	0.640145	1	1	1	1	GNG3	G protein subunit gamma 3	Not_significant	Not_significant	0	Not_significant	Not_significant	0	2.594	0.972853	1	1	0	0	1	1
chr1	56952034	56952384	ENSG00000162409	12.7077	0.000203183	0.022931	-0.65762	0.35453	-0.133514	0.437175	0.596748	0.47743	-1.62343	0.498665	0	0	0	-1	56.4577	1.07502e-06	6.37569e-05	-0.518234	0.533191	-0.578734	0.649677	-0.38446	0.758363	1.72844	0.627193	0	0	0	1	PRKAA2	protein kinase AMP-activated catalytic subunit alpha 2	Not_significant	Not_significant	0	Not_significant	Not_significant	0	3.16985	0.858567	1	0	0	0	0	0
chr1	19382346	19382567	ENSG00000162543	6.40695	0.000759956	0.0551137	0.371217	0.530069	-0.603738	0.761403	2.14911	0.666197	0.0697274	0.671073	0	0	1	0	60.7999	1.62102e-11	2.4791e-09	-2.61025	0.994651	-3.71668	1.26099	-5.3352	1.54859	2.63723	1.18088	-1	-1	-1	1	UBXN10	UBX domain protein 10	-3.84087	1.25264	-1	-8.27785	1.82157	-1	-4.52017	1.73635	-1	0	0	0	0	0
chr1	20107538	20107840	ENSG00000162543	15.6882	0.000996666	0.0648136	-0.46165	0.377337	-0.0231704	0.468793	1.31422	0.492207	0.00460634	0.45713	0	0	1	0	60.7999	1.62102e-11	2.4791e-09	-2.61025	0.994651	-3.71668	1.26099	-5.3352	1.54859	2.63723	1.18088	-1	-1	-1	1	UBXN10	UBX domain protein 10	-3.84087	1.25264	-1	-8.27785	1.82157	-1	-4.52017	1.73635	-1	0	0	0	0	0
chr1	1610070	1610550	ENSG00000162571	24.9549	1.4408e-16	6.54427e-13	0.277139	0.431183	0.178632	0.541533	3.41646	0.545976	0.312289	0.52696	0	0	1	0	26.2668	7.91826e-06	0.000373459	-2.43218	0.580816	-1.68497	0.709681	-2.06733	0.837651	-3.07453	0.717206	-1	-1	-1	-1	TTLL10	tubulin tyrosine ligase like 10	-2.43097	0.711559	-1	-1.87127	0.673485	-1	-2.76088	0.953683	-1	0	0	0	0	0
chr1	1897184	1897478	ENSG00000162571	25.4263	4.51632e-05	0.00760632	0.637113	0.803852	-1.22704	0.977005	2.88852	1.06303	-1.26163	0.970234	0	-1	1	-1	26.2668	7.91826e-06	0.000373459	-2.43218	0.580816	-1.68497	0.709681	-2.06733	0.837651	-3.07453	0.717206	-1	-1	-1	-1	TTLL10	tubulin tyrosine ligase like 10	-2.43097	0.711559	-1	-1.87127	0.673485	-1	-2.76088	0.953683	-1	0	1	0	1	0
chr1	4468368	4468677	ENSG00000162591	18.408	0.00203831	0.0984599	-1.02586	0.327749	-0.877057	0.41813	0.188054	0.444515	-0.375653	0.390074	-1	0	0	0	132.317	1.50518e-10	1.941e-08	-4.11726	0.697283	-3.88744	0.852512	-3.79369	1.00131	-2.85035	0.8304	-1	-1	-1	-1	MEGF6	multiple EGF like domains 6	-7.02076	0.826454	-1	-5.94574	0.685805	-1	2.54951	0.736542	1	0	0	0	0	0
chr1	4489773	4490190	ENSG00000162591	15.8612	0.000313979	0.0307153	-0.3231	0.505042	-0.279999	0.621011	1.93572	0.653741	0.37507	0.59253	0	0	1	0	132.317	1.50518e-10	1.941e-08	-4.11726	0.697283	-3.88744	0.852512	-3.79369	1.00131	-2.85035	0.8304	-1	-1	-1	-1	MEGF6	multiple EGF like domains 6	-7.02076	0.826454	-1	-5.94574	0.685805	-1	2.54951	0.736542	1	0	0	0	0	0
chr1	60149322	60149615	ENSG00000162599	12.2257	3.81109e-08	2.31996e-05	-0.187192	0.388616	-0.983522	0.542014	1.93542	0.480254	-0.0814628	0.471506	0	0	1	0	799.394	1.05934e-05	0.000484028	1.03605	0.825439	-2.09924	1.00766	3.59097	1.17956	0.630518	0.983142	0	-1	1	0	NFIA	nuclear factor I A	Not_significant	Not_significant	0	2.20256	0.79991	1	2.75888	1.01116	1	0	0	0	0	0
chr1	60573395	60574327	ENSG00000162599	23.0781	0.000720089	0.0533494	-0.463211	0.423236	-0.87485	0.524327	-1.5539	0.669899	0.600817	0.489195	0	0	-1	0	799.394	1.05934e-05	0.000484028	1.03605	0.825439	-2.09924	1.00766	3.59097	1.17956	0.630518	0.983142	0	-1	1	0	NFIA	nuclear factor I A	Not_significant	Not_significant	0	2.20256	0.79991	1	2.75888	1.01116	1	0	0	0	0	0
chr1	61284177	61284638	ENSG00000162599	35.3965	0.00113349	0.0703044	1.83167	0.668773	-0.472787	0.829827	2.34038	0.895674	1.00205	0.788696	1	0	1	1	799.394	1.05934e-05	0.000484028	1.03605	0.825439	-2.09924	1.00766	3.59097	1.17956	0.630518	0.983142	0	-1	1	0	NFIA	nuclear factor I A	Not_significant	Not_significant	0	2.20256	0.79991	1	2.75888	1.01116	1	0	0	0	0	0
chr1	107593785	107594037	ENSG00000162631	8.78063	3.36882e-06	0.00101698	0.497995	0.544505	0.978035	0.674355	3.05933	0.677082	1.15171	0.65174	0	0	1	1	161.197	0.00792336	0.0876925	-1.826	0.769106	0.0205904	0.935592	-0.719508	1.09916	-2.55143	0.919906	-1	0	0	-1	NTNG1	netrin G1	-3.74976	1.029	-1	Not_significant	Not_significant	0	-3.28086	1.29482	-1	0	0	0	0	0
chr1	247260280	247260628	ENSG00000162722	8.93357	0.000682948	0.0516344	0.263261	0.482659	0.0409387	0.644467	2.04506	0.617764	1.28544	0.564331	0	0	1	1	285.09	4.36357e-16	1.57225e-13	-0.953525	0.535901	-1.30406	0.654309	-0.733051	0.765506	2.43463	0.635801	0	0	0	1	TRIM58	tripartite motif containing 58	Not_significant	Not_significant	0	Not_significant	Not_significant	0	3.26541	0.626027	1	0	0	0	0	0
chr1	247440108	247440762	ENSG00000162722	85.2901	0.000367646	0.0342949	-0.76658	0.701687	0.826659	0.812677	1.85737	0.93742	-1.21278	0.822067	0	0	1	-1	285.09	4.36357e-16	1.57225e-13	-0.953525	0.535901	-1.30406	0.654309	-0.733051	0.765506	2.43463	0.635801	0	0	0	1	TRIM58	tripartite motif containing 58	Not_significant	Not_significant	0	Not_significant	Not_significant	0	3.26541	0.626027	1	0	0	1	1	0
chr1	247824024	247824443	ENSG00000162722	28.0824	2.63627e-05	0.00508711	-0.14662	0.609097	-0.199845	0.738307	1.84418	0.809182	2.01947	0.700613	0	0	1	1	285.09	4.36357e-16	1.57225e-13	-0.953525	0.535901	-1.30406	0.654309	-0.733051	0.765506	2.43463	0.635801	0	0	0	1	TRIM58	tripartite motif containing 58	Not_significant	Not_significant	0	Not_significant	Not_significant	0	3.26541	0.626027	1	0	0	0	1	0
chr1	248243199	248243632	ENSG00000162722	35.5157	1.90486e-05	0.00394658	0.543249	0.524236	1.06362	0.618799	2.57379	0.689845	2.22012	0.603826	0	1	1	1	285.09	4.36357e-16	1.57225e-13	-0.953525	0.535901	-1.30406	0.654309	-0.733051	0.765506	2.43463	0.635801	0	0	0	1	TRIM58	tripartite motif containing 58	Not_significant	Not_significant	0	Not_significant	Not_significant	0	3.26541	0.626027	1	1	0	0	1	1
chr1	248686877	248687200	ENSG00000162722	27.1586	0.0003906	0.0355713	0.63827	0.717836	1.22479	0.848924	3.68951	0.945928	1.98824	0.835632	0	1	1	1	285.09	4.36357e-16	1.57225e-13	-0.953525	0.535901	-1.30406	0.654309	-0.733051	0.765506	2.43463	0.635801	0	0	0	1	TRIM58	tripartite motif containing 58	Not_significant	Not_significant	0	Not_significant	Not_significant	0	3.26541	0.626027	1	0	0	0	0	0
chr1	248807066	248807469	ENSG00000162722	73.758	0.00173226	0.0899818	0.746493	0.510756	1.14103	0.599414	2.62738	0.681121	1.34655	0.596385	0	1	1	1	285.09	4.36357e-16	1.57225e-13	-0.953525	0.535901	-1.30406	0.654309	-0.733051	0.765506	2.43463	0.635801	0	0	0	1	TRIM58	tripartite motif containing 58	Not_significant	Not_significant	0	Not_significant	Not_significant	0	3.26541	0.626027	1	0	0	0	1	0
chr1	205517097	205517302	ENSG00000162873	14.8212	0.00134232	0.0777067	0.0494005	0.372534	0.0405889	0.48103	1.67225	0.483148	0.298609	0.456203	0	0	1	0	175.604	0.000322656	0.0084452	-2.26741	1.12731	0.806138	1.37227	-4.56397	1.62881	-3.19896	1.34729	-1	0	-1	-1	KLHDC8A	kelch domain containing 8A	-6.23278	0.98897	-1	-5.56785	0.89656	-1	-6.80189	1.42516	-1	0	0	0	0	0
chr1	205756965	205757240	ENSG00000162873	10.6048	6.14113e-05	0.00948768	0.466896	0.503985	0.351444	0.621416	2.01109	0.653327	-1.19755	0.693553	0	0	1	-1	175.604	0.000322656	0.0084452	-2.26741	1.12731	0.806138	1.37227	-4.56397	1.62881	-3.19896	1.34729	-1	0	-1	-1	KLHDC8A	kelch domain containing 8A	-6.23278	0.98897	-1	-5.56785	0.89656	-1	-6.80189	1.42516	-1	0	0	0	0	0
chr1	205911653	205911983	ENSG00000162873	16.9241	0.00138054	0.0786848	0.317433	0.39016	0.986728	0.465261	1.84675	0.501901	0.751899	0.463416	0	0	1	0	175.604	0.000322656	0.0084452	-2.26741	1.12731	0.806138	1.37227	-4.56397	1.62881	-3.19896	1.34729	-1	0	-1	-1	KLHDC8A	kelch domain containing 8A	-6.23278	0.98897	-1	-5.56785	0.89656	-1	-6.80189	1.42516	-1	0	0	0	0	0
chr1	205947021	205948141	ENSG00000162873	86.4685	5.75106e-09	4.37611e-06	0.134898	0.28379	0.1202	0.340617	1.90039	0.375053	0.560708	0.333335	0	0	1	0	175.604	0.000322656	0.0084452	-2.26741	1.12731	0.806138	1.37227	-4.56397	1.62881	-3.19896	1.34729	-1	0	-1	-1	KLHDC8A	kelch domain containing 8A	-6.23278	0.98897	-1	-5.56785	0.89656	-1	-6.80189	1.42516	-1	0	0	0	0	0
chr1	206040496	206042072	ENSG00000162873	83.2705	0.00136265	0.0782249	0.555261	0.368658	1.27855	0.43291	1.75134	0.494091	0.673305	0.43559	0	1	1	0	175.604	0.000322656	0.0084452	-2.26741	1.12731	0.806138	1.37227	-4.56397	1.62881	-3.19896	1.34729	-1	0	-1	-1	KLHDC8A	kelch domain containing 8A	-6.23278	0.98897	-1	-5.56785	0.89656	-1	-6.80189	1.42516	-1	0	1	1	1	0
chr2	229333252	229333865	ENSG00000163053	54.5895	0.00131095	0.0765739	1.32913	0.722965	0.617635	0.865929	2.87073	0.967872	2.67581	0.843431	1	0	1	1	564.108	0.00279811	0.0429702	1.78749	0.90688	0.0704784	1.10426	-2.54861	1.30524	2.41785	1.07939	1	0	-1	1	SLC16A14	solute carrier family 16 member 14	2.64774	1.10843	1	4.24949	1.10776	1	-4.03241	1.54148	-1	1	1	0	0	0
chr2	230347058	230348343	ENSG00000163053	69.9567	0.00140823	0.0796326	0.045775	0.475781	-0.275721	0.562151	1.80793	0.633986	0.100056	0.556481	0	0	1	0	564.108	0.00279811	0.0429702	1.78749	0.90688	0.0704784	1.10426	-2.54861	1.30524	2.41785	1.07939	1	0	-1	1	SLC16A14	solute carrier family 16 member 14	2.64774	1.10843	1	4.24949	1.10776	1	-4.03241	1.54148	-1	1	1	0	1	1
chr2	230680544	230681308	ENSG00000163053	78.7787	0.000922265	0.0617853	0.993665	0.58571	-1.07916	0.698115	-1.0793	0.815708	-0.603901	0.689762	0	-1	-1	0	564.108	0.00279811	0.0429702	1.78749	0.90688	0.0704784	1.10426	-2.54861	1.30524	2.41785	1.07939	1	0	-1	1	SLC16A14	solute carrier family 16 member 14	2.64774	1.10843	1	4.24949	1.10776	1	-4.03241	1.54148	-1	0	0	0	0	0
chr1	155069484	155071615	ENSG00000163352	364.743	0.00167391	0.0881806	0.346665	0.396548	0.122326	0.463498	1.77232	0.532971	0.353582	0.462421	0	0	1	0	16.3961	0.00605659	0.0738981	0.9443	0.662504	1.04672	0.781847	2.90116	0.872437	0.888168	0.78855	0	0	1	0	LENEP	lens epithelial protein	2.86756	0.816618	1	3.0822	0.80774	1	4.5619	0.970854	1	1	0	1	1	1
chr1	155124459	155125011	ENSG00000163352	40.1041	7.95157e-06	0.00201166	-0.484072	0.48322	-0.244883	0.577394	1.99127	0.637511	-0.370692	0.574646	0	0	1	0	16.3961	0.00605659	0.0738981	0.9443	0.662504	1.04672	0.781847	2.90116	0.872437	0.888168	0.78855	0	0	1	0	LENEP	lens epithelial protein	2.86756	0.816618	1	3.0822	0.80774	1	4.5619	0.970854	1	0	0	0	0	0
chr3	107650887	107651144	ENSG00000163507	9.69937	0.00108289	0.0682214	1.1543	0.43898	0.35298	0.581298	2.1318	0.558541	1.00198	0.527279	1	0	1	1	650.083	0.000604824	0.0139294	1.00584	0.561284	1.15703	0.682705	3.09193	0.800579	1.5904	0.66783	0	0	1	1	CIP2A	cell proliferation regulating inhibitor of protein phosphatase 2A	3.56827	0.53076	1	3.73558	0.530599	1	3.4697	0.670333	1	0	0	0	0	0
chr3	108088843	108089110	ENSG00000163507	54.6953	0.000354592	0.0333739	2.73533	0.635936	2.4955	0.746011	2.72188	0.849098	1.13866	0.760188	1	1	1	1	650.083	0.000604824	0.0139294	1.00584	0.561284	1.15703	0.682705	3.09193	0.800579	1.5904	0.66783	0	0	1	1	CIP2A	cell proliferation regulating inhibitor of protein phosphatase 2A	3.56827	0.53076	1	3.73558	0.530599	1	3.4697	0.670333	1	0	0	0	0	0
chr3	108175383	108176067	ENSG00000163507	29.9182	0.00136267	0.0782249	2.16628	0.73384	0.559646	0.870895	-1.30065	1.11157	0.42723	0.868675	1	0	-1	0	650.083	0.000604824	0.0139294	1.00584	0.561284	1.15703	0.682705	3.09193	0.800579	1.5904	0.66783	0	0	1	1	CIP2A	cell proliferation regulating inhibitor of protein phosphatase 2A	3.56827	0.53076	1	3.73558	0.530599	1	3.4697	0.670333	1	0	0	0	0	0
chr3	108716235	108716435	ENSG00000163507	8.30305	0.000772314	0.0556002	1.41656	0.424332	2.06681	0.519824	0.632222	0.72217	1.14863	0.547346	1	1	0	1	650.083	0.000604824	0.0139294	1.00584	0.561284	1.15703	0.682705	3.09193	0.800579	1.5904	0.66783	0	0	1	1	CIP2A	cell proliferation regulating inhibitor of protein phosphatase 2A	3.56827	0.53076	1	3.73558	0.530599	1	3.4697	0.670333	1	0	0	0	0	0
chr1	158730780	158731152	ENSG00000163554	11.6064	0.00188345	0.0943606	-0.258759	0.375175	1.03584	0.441094	0.0612745	0.564734	-0.488745	0.49091	0	1	0	0	68.4546	0.007248	0.0829223	-2.29014	1.08269	-5.17004	1.34564	-1.07862	1.54654	-0.988588	1.28956	-1	-1	0	0	SPTA1	spectrin alpha, erythrocytic 1	-3.86052	1.28431	-1	-5.08431	1.34166	-1	-4.99147	1.75252	-1	0	0	0	0	0
chr3	112321881	112322335	ENSG00000163606	17.4999	0.00100236	0.0650261	1.17616	0.589086	1.08373	0.697713	-2.74415	1.26173	0.144039	0.712966	1	1	-1	0	332.73	1.13015e-14	2.98764e-12	-1.05207	0.77644	0.290646	0.945069	4.70378	1.10651	-1.98857	0.9294	0	0	1	-1	CD200R1	CD200 receptor 1	Not_significant	Not_significant	0	3.24833	0.733918	1	-6.50627	1.71439	-1	0	0	0	0	0
chr3	112629505	112629901	ENSG00000163606	34.8905	0.00177437	0.0911775	1.44918	0.719831	-0.549586	0.859193	-0.933851	1.01139	-1.02141	0.862392	1	0	0	-1	332.73	1.13015e-14	2.98764e-12	-1.05207	0.77644	0.290646	0.945069	4.70378	1.10651	-1.98857	0.9294	0	0	1	-1	CD200R1	CD200 receptor 1	Not_significant	Not_significant	0	3.24833	0.733918	1	-6.50627	1.71439	-1	0	0	0	0	0
chr3	112765757	112767808	ENSG00000163606	121.334	0.00138616	0.0788752	0.517184	0.410324	0.889866	0.479942	1.92791	0.54987	0.299145	0.481862	0	0	1	0	332.73	1.13015e-14	2.98764e-12	-1.05207	0.77644	0.290646	0.945069	4.70378	1.10651	-1.98857	0.9294	0	0	1	-1	CD200R1	CD200 receptor 1	Not_significant	Not_significant	0	3.24833	0.733918	1	-6.50627	1.71439	-1	1	0	1	0	0
chr3	112776079	112776439	ENSG00000163606	23.6766	0.000421002	0.0374035	0.524272	0.667026	0.000727325	0.80911	2.9069	0.882499	-0.0275308	0.802568	0	0	1	0	332.73	1.13015e-14	2.98764e-12	-1.05207	0.77644	0.290646	0.945069	4.70378	1.10651	-1.98857	0.9294	0	0	1	-1	CD200R1	CD200 receptor 1	Not_significant	Not_significant	0	3.24833	0.733918	1	-6.50627	1.71439	-1	0	0	0	0	0
chr4	83644742	83645011	ENSG00000163624	22.9647	0.000104095	0.0140888	1.44173	0.472706	1.93873	0.556814	1.97663	0.634132	2.59594	0.542679	1	1	1	1	98.0871	1.33535e-08	1.23863e-06	-0.399948	0.776341	-1.58252	0.955327	1.21024	1.10234	2.89077	0.91974	0	-1	0	1	CDS1	CDP-diacylglycerol synthase 1	-5.72226	1.5113	-1	4.74757	0.51659	1	2.03185	0.660484	1	0	0	0	0	0
chr4	83771177	83771419	ENSG00000163624	14.6091	0.00063168	0.0491425	0.221393	0.524281	1.23551	0.627651	2.04636	0.692666	1.70504	0.611298	0	1	1	1	98.0871	1.33535e-08	1.23863e-06	-0.399948	0.776341	-1.58252	0.955327	1.21024	1.10234	2.89077	0.91974	0	-1	0	1	CDS1	CDP-diacylglycerol synthase 1	-5.72226	1.5113	-1	4.74757	0.51659	1	2.03185	0.660484	1	0	0	0	0	0
chr4	83906005	83906305	ENSG00000163624	10.721	3.05323e-05	0.00567651	0.722537	0.394682	1.36326	0.502693	0.990209	0.607463	2.15176	0.466415	0	1	0	1	98.0871	1.33535e-08	1.23863e-06	-0.399948	0.776341	-1.58252	0.955327	1.21024	1.10234	2.89077	0.91974	0	-1	0	1	CDS1	CDP-diacylglycerol synthase 1	-5.72226	1.5113	-1	4.74757	0.51659	1	2.03185	0.660484	1	0	0	0	0	0
chr4	84101777	84102204	ENSG00000163624	9.63603	0.000819537	0.0575722	-0.169123	0.532728	0.00178909	0.665368	0.204106	0.780997	1.61173	0.601958	0	0	0	1	98.0871	1.33535e-08	1.23863e-06	-0.399948	0.776341	-1.58252	0.955327	1.21024	1.10234	2.89077	0.91974	0	-1	0	1	CDS1	CDP-diacylglycerol synthase 1	-5.72226	1.5113	-1	4.74757	0.51659	1	2.03185	0.660484	1	1	0	0	0	0
chr4	84220842	84222012	ENSG00000163624	86.4388	0.000908699	0.0611898	1.05016	0.591458	2.5323	0.686855	2.52152	0.791997	1.16375	0.690764	1	1	1	1	98.0871	1.33535e-08	1.23863e-06	-0.399948	0.776341	-1.58252	0.955327	1.21024	1.10234	2.89077	0.91974	0	-1	0	1	CDS1	CDP-diacylglycerol synthase 1	-5.72226	1.5113	-1	4.74757	0.51659	1	2.03185	0.660484	1	0	0	0	0	0
chr4	84235176	84236011	ENSG00000163624	120.582	0.00162301	0.0864777	1.47655	0.689152	2.1639	0.802416	3.59481	0.922118	2.03655	0.802091	1	1	1	1	98.0871	1.33535e-08	1.23863e-06	-0.399948	0.776341	-1.58252	0.955327	1.21024	1.10234	2.89077	0.91974	0	-1	0	1	CDS1	CDP-diacylglycerol synthase 1	-5.72226	1.5113	-1	4.74757	0.51659	1	2.03185	0.660484	1	1	1	1	0	0
chr4	84503040	84504196	ENSG00000163624	46.3377	8.87853e-09	6.34692e-06	0.468596	0.279579	0.353085	0.347805	1.82717	0.369225	1.39261	0.32625	0	0	1	1	98.0871	1.33535e-08	1.23863e-06	-0.399948	0.776341	-1.58252	0.955327	1.21024	1.10234	2.89077	0.91974	0	-1	0	1	CDS1	CDP-diacylglycerol synthase 1	-5.72226	1.5113	-1	4.74757	0.51659	1	2.03185	0.660484	1	1	0	0	0	0
chr3	148902975	148903461	ENSG00000163751	18.1112	0.00159549	0.0855975	1.73047	0.55164	0.0542766	0.692047	0.0354188	0.826378	0.713624	0.660005	1	0	0	0	6.95745	3.13891e-06	0.000165722	-5.99245	1.34807	-6.23948	1.77722	-6.06466	2.09107	-4.83124	1.6187	-1	-1	-1	-1	CPA3	carboxypeptidase A3	-5.84083	2.02125	-1	-7.61532	2.03481	-1	-7.3003	2.72946	-1	0	0	0	0	0
chr3	149213916	149214368	ENSG00000163751	16.7924	0.00071088	0.0529322	0.403885	0.387402	-0.0422531	0.480595	-2.38831	0.805669	-0.504189	0.485289	0	0	-1	0	6.95745	3.13891e-06	0.000165722	-5.99245	1.34807	-6.23948	1.77722	-6.06466	2.09107	-4.83124	1.6187	-1	-1	-1	-1	CPA3	carboxypeptidase A3	-5.84083	2.02125	-1	-7.61532	2.03481	-1	-7.3003	2.72946	-1	0	0	0	0	0
chr3	149552579	149552993	ENSG00000163751	12.2687	0.000755824	0.054949	-0.537329	0.470787	-1.09971	0.600711	0.995527	0.612415	-1.48638	0.604815	0	-1	0	-1	6.95745	3.13891e-06	0.000165722	-5.99245	1.34807	-6.23948	1.77722	-6.06466	2.09107	-4.83124	1.6187	-1	-1	-1	-1	CPA3	carboxypeptidase A3	-5.84083	2.02125	-1	-7.61532	2.03481	-1	-7.3003	2.72946	-1	0	0	0	0	0
chr3	149554394	149555278	ENSG00000163751	19.038	0.00102386	0.0660146	0.583336	0.447668	0.332359	0.5465	2.01269	0.589081	-0.202158	0.553525	0	0	1	0	6.95745	3.13891e-06	0.000165722	-5.99245	1.34807	-6.23948	1.77722	-6.06466	2.09107	-4.83124	1.6187	-1	-1	-1	-1	CPA3	carboxypeptidase A3	-5.84083	2.02125	-1	-7.61532	2.03481	-1	-7.3003	2.72946	-1	0	0	0	0	0
chr3	45655544	45655834	ENSG00000163823	9.82205	0.00112172	0.0698128	0.0261014	0.362173	0.771615	0.442483	-2.28145	0.930062	-0.35325	0.480036	0	0	-1	0	621.829	7.22454e-10	8.51529e-08	0.738311	1.0371	0.45119	1.26265	6.63817	1.47914	2.44703	1.23314	0	0	1	1	CCR1	C-C motif chemokine receptor 1	Not_significant	Not_significant	0	7.09366	1.23626	1	6.65655	1.56208	1	0	0	0	0	0
chr3	46107651	46108049	ENSG00000163823	19.7289	2.98239e-06	0.000928814	0.949266	0.456388	0.152781	0.583051	2.59757	0.59763	0.174921	0.570072	0	0	1	0	621.829	7.22454e-10	8.51529e-08	0.738311	1.0371	0.45119	1.26265	6.63817	1.47914	2.44703	1.23314	0	0	1	1	CCR1	C-C motif chemokine receptor 1	Not_significant	Not_significant	0	7.09366	1.23626	1	6.65655	1.56208	1	0	0	0	0	1
chr3	46110634	46111482	ENSG00000163823	79.7366	0.000838007	0.0582831	0.831605	0.723228	1.15673	0.845648	3.41221	0.96554	0.757736	0.846893	0	1	1	0	621.829	7.22454e-10	8.51529e-08	0.738311	1.0371	0.45119	1.26265	6.63817	1.47914	2.44703	1.23314	0	0	1	1	CCR1	C-C motif chemokine receptor 1	Not_significant	Not_significant	0	7.09366	1.23626	1	6.65655	1.56208	1	1	0	0	1	1
chr3	46206346	46207285	ENSG00000163823	76.0243	3.42696e-05	0.00612506	0.831129	0.549308	-0.133607	0.65111	2.59866	0.734134	-0.0534127	0.64786	0	0	1	0	621.829	7.22454e-10	8.51529e-08	0.738311	1.0371	0.45119	1.26265	6.63817	1.47914	2.44703	1.23314	0	0	1	1	CCR1	C-C motif chemokine receptor 1	Not_significant	Not_significant	0	7.09366	1.23626	1	6.65655	1.56208	1	1	1	0	0	1
chr3	46372522	46372722	ENSG00000163823	10.4859	4.67348e-06	0.00130538	0.621261	0.481421	-0.181116	0.644089	2.20577	0.626654	-1.09237	0.68379	0	0	1	-1	621.829	7.22454e-10	8.51529e-08	0.738311	1.0371	0.45119	1.26265	6.63817	1.47914	2.44703	1.23314	0	0	1	1	CCR1	C-C motif chemokine receptor 1	Not_significant	Not_significant	0	7.09366	1.23626	1	6.65655	1.56208	1	0	0	0	0	0
chr3	46386107	46387328	ENSG00000163823	97.7975	0.0007795	0.0559266	1.39711	0.646128	-0.568672	0.760522	0.450667	0.873861	-1.14601	0.763652	1	0	0	-1	621.829	7.22454e-10	8.51529e-08	0.738311	1.0371	0.45119	1.26265	6.63817	1.47914	2.44703	1.23314	0	0	1	1	CCR1	C-C motif chemokine receptor 1	Not_significant	Not_significant	0	7.09366	1.23626	1	6.65655	1.56208	1	0	1	0	0	0
chr3	46502962	46503527	ENSG00000163823	33.4375	6.90406e-05	0.0103574	0.452902	0.377747	-0.358137	0.476772	1.84002	0.499913	0.493824	0.449598	0	0	1	0	621.829	7.22454e-10	8.51529e-08	0.738311	1.0371	0.45119	1.26265	6.63817	1.47914	2.44703	1.23314	0	0	1	1	CCR1	C-C motif chemokine receptor 1	Not_significant	Not_significant	0	7.09366	1.23626	1	6.65655	1.56208	1	0	0	0	0	0
chr3	183275483	183275912	ENSG00000163888	23.1976	9.45172e-06	0.0022873	1.90029	0.443602	2.35813	0.518492	2.84732	0.573861	1.67868	0.525364	1	1	1	1	37.4773	0.000978283	0.0200035	3.68806	0.993444	1.47275	1.19755	0.259722	1.41848	2.33955	1.16649	1	0	0	1	CAMK2N2	calcium/calmodulin dependent protein kinase II inhibitor 2	5.83075	0.765931	1	3.40711	0.783095	1	5.85329	0.930206	1	0	0	0	0	0
chr3	183306739	183307674	ENSG00000163888	122.067	0.000275953	0.0280937	1.68114	0.541725	1.35141	0.633906	3.18965	0.724405	1.41233	0.632364	1	1	1	1	37.4773	0.000978283	0.0200035	3.68806	0.993444	1.47275	1.19755	0.259722	1.41848	2.33955	1.16649	1	0	0	1	CAMK2N2	calcium/calmodulin dependent protein kinase II inhibitor 2	5.83075	0.765931	1	3.40711	0.783095	1	5.85329	0.930206	1	1	1	1	1	0
chr3	183529803	183530246	ENSG00000163888	73.8726	0.00173153	0.0899818	2.24465	0.754858	1.15891	0.882568	1.30062	1.01935	-0.598067	0.897781	1	1	1	0	37.4773	0.000978283	0.0200035	3.68806	0.993444	1.47275	1.19755	0.259722	1.41848	2.33955	1.16649	1	0	0	1	CAMK2N2	calcium/calmodulin dependent protein kinase II inhibitor 2	5.83075	0.765931	1	3.40711	0.783095	1	5.85329	0.930206	1	0	0	0	0	0
chr4	100945754	100946140	ENSG00000164032	19.6801	0.000855068	0.0589558	2.71043	0.797674	1.4468	0.965943	0.965742	1.14153	3.43507	0.927402	1	1	0	1	3061.41	0.00803797	0.0885089	0.414504	0.490365	0.667125	0.597069	0.643471	0.701173	1.73788	0.583915	0	0	0	1	H2AFZ	H2A histone family member Z	2.32186	0.459474	1	2.70784	0.459397	1	2.87065	0.580965	1	0	0	0	0	0
chr4	102546609	102546917	ENSG00000164039	28.9415	0.000382253	0.0350919	2.6673	0.658767	1.78261	0.779865	3.20243	0.872484	1.02144	0.788537	1	1	1	1	173.627	4.59658e-05	0.00168268	0.402689	0.47633	1.61139	0.577824	-0.945715	0.684828	1.53924	0.565385	0	1	0	1	BDH2	3-hydroxybutyrate dehydrogenase 2	2.54764	0.492198	1	2.07791	0.492855	1	1.81907	0.623902	1	0	0	0	0	0
chr4	118113293	118113543	ENSG00000164099	11.0884	0.000409338	0.0366717	0.79966	0.698735	1.48867	0.840397	2.83794	0.905553	2.68671	0.801359	0	1	1	1	314.209	0.00108483	0.0216091	1.95437	0.467712	2.3157	0.566629	2.55361	0.662289	2.40014	0.554831	1	1	1	1	PRSS12	protease, serine 12	1.59492	0.505205	1	1.71167	0.503258	1	2.45832	0.630726	1	0	1	0	0	0
chr4	155490929	155493033	ENSG00000164116	73.7357	0.000509262	0.0425281	0.488834	0.369689	-0.18696	0.445578	0.953399	0.501813	1.32724	0.430284	0	0	0	1	393.774	2.91866e-07	2.0078e-05	1.29666	1.3399	-4.118	1.68016	6.45317	1.90747	2.85146	1.59282	0	-1	1	1	GUCY1A3	guanylate cyclase 1 soluble subunit alpha	-4.32175	1.5923	-1	7.12984	0.718369	1	7.24833	0.897792	1	1	1	0	0	0
chr4	155639663	155640484	ENSG00000164116	42.1136	0.00111357	0.0695657	1.14474	0.599742	1.01178	0.710643	2.98135	0.793306	1.9092	0.698161	1	1	1	1	393.774	2.91866e-07	2.0078e-05	1.29666	1.3399	-4.118	1.68016	6.45317	1.90747	2.85146	1.59282	0	-1	1	1	GUCY1A3	guanylate cyclase 1 soluble subunit alpha	-4.32175	1.5923	-1	7.12984	0.718369	1	7.24833	0.897792	1	1	0	0	0	1
chr4	155999558	156000055	ENSG00000164116	18.2543	0.00150585	0.0827512	-0.0744985	0.507822	1.35591	0.59218	1.61696	0.67182	-0.033659	0.616643	0	1	1	0	393.774	2.91866e-07	2.0078e-05	1.29666	1.3399	-4.118	1.68016	6.45317	1.90747	2.85146	1.59282	0	-1	1	1	GUCY1A3	guanylate cyclase 1 soluble subunit alpha	-4.32175	1.5923	-1	7.12984	0.718369	1	7.24833	0.897792	1	0	0	0	0	0
chr4	174764199	174764421	ENSG00000164120	15.4085	0.000199432	0.0226898	1.9644	0.757949	2.83083	0.890977	3.53923	0.978468	3.83432	0.871785	1	1	1	1	39.4436	2.85961e-10	3.56344e-08	-7.05711	1.46421	-4.53209	1.74381	-8.65799	2.45256	0.550672	1.6676	-1	-1	-1	0	HPGD	15-hydroxyprostaglandin dehydrogenase	-7.68924	1.72323	-1	Not_significant	Not_significant	0	-5.27799	1.87002	-1	0	0	0	0	0
chr4	175484305	175485612	ENSG00000164120	41.5209	9.92368e-05	0.0135578	0.159763	0.635856	2.35704	0.735747	0.297888	0.872102	0.290196	0.74903	0	1	0	0	39.4436	2.85961e-10	3.56344e-08	-7.05711	1.46421	-4.53209	1.74381	-8.65799	2.45256	0.550672	1.6676	-1	-1	-1	0	HPGD	15-hydroxyprostaglandin dehydrogenase	-7.68924	1.72323	-1	Not_significant	Not_significant	0	-5.27799	1.87002	-1	0	0	0	0	0
chr5	159286526	159286765	ENSG00000164330	8.67501	0.00122276	0.0735098	2.04042	0.703908	1.76723	0.871189	3.59516	0.905768	1.61914	0.862917	1	1	1	1	57.9114	0.000161939	0.00479086	-1.99038	0.708764	-3.49669	0.8803	-3.6851	1.03331	-2.27363	0.850527	-1	-1	-1	-1	EBF1	early B-cell factor 1	-3.66234	0.793909	-1	-3.64964	0.780497	-1	-4.02053	1.05552	-1	0	0	0	0	0
chr5	159341873	159342526	ENSG00000164330	35.1846	7.30004e-05	0.0107655	-0.0814472	0.419626	-0.338536	0.510453	1.73933	0.554035	0.601598	0.49044	0	0	1	0	57.9114	0.000161939	0.00479086	-1.99038	0.708764	-3.49669	0.8803	-3.6851	1.03331	-2.27363	0.850527	-1	-1	-1	-1	EBF1	early B-cell factor 1	-3.66234	0.793909	-1	-3.64964	0.780497	-1	-4.02053	1.05552	-1	1	0	0	0	0
chr5	159350311	159350538	ENSG00000164330	9.33227	0.0010535	0.0670618	1.64567	0.821653	-0.000869494	1.05859	3.5182	1.0597	0.952001	0.988665	1	0	1	0	57.9114	0.000161939	0.00479086	-1.99038	0.708764	-3.49669	0.8803	-3.6851	1.03331	-2.27363	0.850527	-1	-1	-1	-1	EBF1	early B-cell factor 1	-3.66234	0.793909	-1	-3.64964	0.780497	-1	-4.02053	1.05552	-1	0	0	0	0	0
chr5	159440268	159440659	ENSG00000164330	22.7428	1.0006e-05	0.0023998	0.81959	0.316577	0.343744	0.406204	1.99413	0.409762	0.836629	0.380082	0	0	1	0	57.9114	0.000161939	0.00479086	-1.99038	0.708764	-3.49669	0.8803	-3.6851	1.03331	-2.27363	0.850527	-1	-1	-1	-1	EBF1	early B-cell factor 1	-3.66234	0.793909	-1	-3.64964	0.780497	-1	-4.02053	1.05552	-1	0	0	0	0	0
chr5	159456450	159457903	ENSG00000164330	67.5437	2.2755e-07	0.000110678	0.291749	0.484174	-0.602471	0.576622	2.52121	0.642845	0.129739	0.5661	0	0	1	0	57.9114	0.000161939	0.00479086	-1.99038	0.708764	-3.49669	0.8803	-3.6851	1.03331	-2.27363	0.850527	-1	-1	-1	-1	EBF1	early B-cell factor 1	-3.66234	0.793909	-1	-3.64964	0.780497	-1	-4.02053	1.05552	-1	1	1	0	1	0
chr5	159504745	159505345	ENSG00000164330	35.6892	9.26687e-09	6.59261e-06	0.567741	0.411131	0.218267	0.498445	2.74181	0.535591	0.459587	0.487951	0	0	1	0	57.9114	0.000161939	0.00479086	-1.99038	0.708764	-3.49669	0.8803	-3.6851	1.03331	-2.27363	0.850527	-1	-1	-1	-1	EBF1	early B-cell factor 1	-3.66234	0.793909	-1	-3.64964	0.780497	-1	-4.02053	1.05552	-1	1	1	0	0	0
chr5	159515865	159516240	ENSG00000164330	52.1688	0.00169448	0.0888905	1.30913	0.471508	0.262573	0.567399	2.02285	0.631484	1.22745	0.55249	1	0	1	1	57.9114	0.000161939	0.00479086	-1.99038	0.708764	-3.49669	0.8803	-3.6851	1.03331	-2.27363	0.850527	-1	-1	-1	-1	EBF1	early B-cell factor 1	-3.66234	0.793909	-1	-3.64964	0.780497	-1	-4.02053	1.05552	-1	0	1	0	1	0
chr5	159521741	159522007	ENSG00000164330	10.5909	9.46523e-07	0.000359652	-0.274412	0.382413	-0.369352	0.509801	1.84332	0.479388	-0.496351	0.496668	0	0	1	0	57.9114	0.000161939	0.00479086	-1.99038	0.708764	-3.49669	0.8803	-3.6851	1.03331	-2.27363	0.850527	-1	-1	-1	-1	EBF1	early B-cell factor 1	-3.66234	0.793909	-1	-3.64964	0.780497	-1	-4.02053	1.05552	-1	0	1	0	0	0
chr5	159620950	159621922	ENSG00000164330	58.9873	0.00147385	0.0817926	0.476149	0.541525	-0.0894301	0.641488	2.33314	0.721724	1.0355	0.629682	0	0	1	1	57.9114	0.000161939	0.00479086	-1.99038	0.708764	-3.49669	0.8803	-3.6851	1.03331	-2.27363	0.850527	-1	-1	-1	-1	EBF1	early B-cell factor 1	-3.66234	0.793909	-1	-3.64964	0.780497	-1	-4.02053	1.05552	-1	0	0	0	0	0
chr5	159645335	159645944	ENSG00000164330	20.9489	0.000142151	0.0177156	-0.151798	0.485966	0.00245675	0.584663	2.03207	0.631016	-0.145666	0.581144	0	0	1	0	57.9114	0.000161939	0.00479086	-1.99038	0.708764	-3.49669	0.8803	-3.6851	1.03331	-2.27363	0.850527	-1	-1	-1	-1	EBF1	early B-cell factor 1	-3.66234	0.793909	-1	-3.64964	0.780497	-1	-4.02053	1.05552	-1	0	1	0	0	0
chr5	159772949	159775507	ENSG00000164330	190.26	5.51798e-11	7.32505e-08	-0.222455	0.303144	-0.431593	0.358366	1.51483	0.405201	0.974909	0.351523	0	0	1	0	57.9114	0.000161939	0.00479086	-1.99038	0.708764	-3.49669	0.8803	-3.6851	1.03331	-2.27363	0.850527	-1	-1	-1	-1	EBF1	early B-cell factor 1	-3.66234	0.793909	-1	-3.64964	0.780497	-1	-4.02053	1.05552	-1	1	1	0	1	1
chr5	159825639	159827226	ENSG00000164330	98.7588	8.36912e-14	2.13007e-10	-0.177842	0.27419	-0.100392	0.329273	1.94354	0.361956	0.571376	0.320719	0	0	1	0	57.9114	0.000161939	0.00479086	-1.99038	0.708764	-3.49669	0.8803	-3.6851	1.03331	-2.27363	0.850527	-1	-1	-1	-1	EBF1	early B-cell factor 1	-3.66234	0.793909	-1	-3.64964	0.780497	-1	-4.02053	1.05552	-1	1	1	0	1	0
chr6	130701345	130702429	ENSG00000164484	30.8376	0.00181697	0.0923462	0.441877	0.472758	0.509069	0.562493	-1.35216	0.742963	1.45961	0.548958	0	0	-1	1	164.798	0.00386754	0.0541716	1.44546	0.763796	-0.795568	0.936067	1.61171	1.08867	2.34033	0.908103	0	0	1	1	TMEM200A	transmembrane protein 200A	Not_significant	Not_significant	0	2.23864	0.967823	1	3.67878	1.22023	1	0	0	1	0	0
chr8	79615270	79615720	ENSG00000164683	33.3049	0.000668083	0.0509541	0.896455	0.334953	1.62402	0.399397	1.5194	0.458309	1.16869	0.402112	0	1	1	1	94.9701	0.00855754	0.0916684	0.69469	1.03144	-1.94527	1.26319	-1.33703	1.47885	-3.58775	1.25815	0	-1	0	-1	HEY1	hes related family bHLH transcription factor with YRPW motif 1	Not_significant	Not_significant	0	Not_significant	Not_significant	0	-3.60193	1.34996	-1	0	0	1	1	0
chr8	79652790	79653021	ENSG00000164683	16.7607	0.00141609	0.0798697	2.00314	0.627646	2.20284	0.749055	3.40764	0.816543	2.20016	0.74225	1	1	1	1	94.9701	0.00855754	0.0916684	0.69469	1.03144	-1.94527	1.26319	-1.33703	1.47885	-3.58775	1.25815	0	-1	0	-1	HEY1	hes related family bHLH transcription factor with YRPW motif 1	Not_significant	Not_significant	0	Not_significant	Not_significant	0	-3.60193	1.34996	-1	0	0	0	1	0
chr8	80376576	80379142	ENSG00000164683	82.025	0.000486147	0.0411258	0.112854	0.414528	1.07562	0.483141	1.78995	0.553479	0.751025	0.483506	0	1	1	0	94.9701	0.00855754	0.0916684	0.69469	1.03144	-1.94527	1.26319	-1.33703	1.47885	-3.58775	1.25815	0	-1	0	-1	HEY1	hes related family bHLH transcription factor with YRPW motif 1	Not_significant	Not_significant	0	Not_significant	Not_significant	0	-3.60193	1.34996	-1	0	1	0	0	1
chr8	80604101	80604454	ENSG00000164683	23.0505	0.000205418	0.0231037	1.39447	0.458794	1.28212	0.556832	-0.0922352	0.716978	2.15258	0.537106	1	1	0	1	94.9701	0.00855754	0.0916684	0.69469	1.03144	-1.94527	1.26319	-1.33703	1.47885	-3.58775	1.25815	0	-1	0	-1	HEY1	hes related family bHLH transcription factor with YRPW motif 1	Not_significant	Not_significant	0	Not_significant	Not_significant	0	-3.60193	1.34996	-1	0	1	1	0	0
chr7	44853510	44853710	ENSG00000164742	10.9882	0.00108327	0.0682214	1.30817	0.582927	0.822622	0.724662	2.83995	0.747265	0.810138	0.710343	1	0	1	0	180.691	5.06065e-06	0.000252899	0.896623	0.69312	1.15378	0.84162	4.01944	0.983256	2.34773	0.821682	0	0	1	1	ADCY1	adenylate cyclase 1	Not_significant	Not_significant	0	6.67186	0.790983	1	4.7573	0.997818	1	0	0	0	0	0
chr7	45342196	45342648	ENSG00000164742	19.0999	0.000282745	0.0285783	0.572905	0.580586	0.185219	0.717236	-0.504255	0.893441	2.29278	0.671793	0	0	0	1	180.691	5.06065e-06	0.000252899	0.896623	0.69312	1.15378	0.84162	4.01944	0.983256	2.34773	0.821682	0	0	1	1	ADCY1	adenylate cyclase 1	Not_significant	Not_significant	0	6.67186	0.790983	1	4.7573	0.997818	1	0	1	0	0	0
chr7	45446167	45446820	ENSG00000164742	25.7856	6.62065e-05	0.0100704	-0.351554	0.630537	0.257979	0.742289	2.66898	0.827656	0.547678	0.733725	0	0	1	0	180.691	5.06065e-06	0.000252899	0.896623	0.69312	1.15378	0.84162	4.01944	0.983256	2.34773	0.821682	0	0	1	1	ADCY1	adenylate cyclase 1	Not_significant	Not_significant	0	6.67186	0.790983	1	4.7573	0.997818	1	0	1	0	0	0
chr7	45457618	45457975	ENSG00000164742	23.0932	7.8523e-05	0.0113253	-0.174422	0.500765	0.441045	0.600239	2.24785	0.658486	0.479978	0.593976	0	0	1	0	180.691	5.06065e-06	0.000252899	0.896623	0.69312	1.15378	0.84162	4.01944	0.983256	2.34773	0.821682	0	0	1	1	ADCY1	adenylate cyclase 1	Not_significant	Not_significant	0	6.67186	0.790983	1	4.7573	0.997818	1	1	0	0	0	0
chr7	45978085	45978584	ENSG00000164742	35.9159	2.61576e-12	4.59686e-09	0.310743	0.479094	-0.0799462	0.586369	3.24513	0.620497	1.81628	0.550535	0	0	1	1	180.691	5.06065e-06	0.000252899	0.896623	0.69312	1.15378	0.84162	4.01944	0.983256	2.34773	0.821682	0	0	1	1	ADCY1	adenylate cyclase 1	Not_significant	Not_significant	0	6.67186	0.790983	1	4.7573	0.997818	1	1	0	0	0	0
chr7	45984705	45984994	ENSG00000164742	17.035	6.75813e-09	5.02584e-06	-0.348654	0.329529	-0.251267	0.432974	1.85742	0.410853	0.293198	0.396976	0	0	1	0	180.691	5.06065e-06	0.000252899	0.896623	0.69312	1.15378	0.84162	4.01944	0.983256	2.34773	0.821682	0	0	1	1	ADCY1	adenylate cyclase 1	Not_significant	Not_significant	0	6.67186	0.790983	1	4.7573	0.997818	1	0	0	0	0	0
chr7	46015262	46015854	ENSG00000164742	27.6935	0.000723978	0.0535301	0.426978	0.462535	-0.355374	0.572818	1.98523	0.612432	0.846415	0.541495	0	0	1	0	180.691	5.06065e-06	0.000252899	0.896623	0.69312	1.15378	0.84162	4.01944	0.983256	2.34773	0.821682	0	0	1	1	ADCY1	adenylate cyclase 1	Not_significant	Not_significant	0	6.67186	0.790983	1	4.7573	0.997818	1	1	0	0	1	0
chr7	46022496	46022942	ENSG00000164742	15.233	3.07989e-13	6.88865e-10	-0.254474	0.516406	-0.0494046	0.624874	3.19411	0.638749	-0.614088	0.6371	0	0	1	0	180.691	5.06065e-06	0.000252899	0.896623	0.69312	1.15378	0.84162	4.01944	0.983256	2.34773	0.821682	0	0	1	1	ADCY1	adenylate cyclase 1	Not_significant	Not_significant	0	6.67186	0.790983	1	4.7573	0.997818	1	0	0	0	0	0
chr7	46152936	46155505	ENSG00000164742	135.178	7.14688e-15	2.26885e-11	-0.00193086	0.409623	-0.0707311	0.481489	2.99643	0.544367	0.139222	0.478526	0	0	1	0	180.691	5.06065e-06	0.000252899	0.896623	0.69312	1.15378	0.84162	4.01944	0.983256	2.34773	0.821682	0	0	1	1	ADCY1	adenylate cyclase 1	Not_significant	Not_significant	0	6.67186	0.790983	1	4.7573	0.997818	1	1	1	0	0	0
chr7	46352424	46352690	ENSG00000164742	10.4883	4.88962e-09	3.82918e-06	0.404895	0.465891	-0.450837	0.682349	2.57892	0.588425	1.87483	0.537158	0	0	1	1	180.691	5.06065e-06	0.000252899	0.896623	0.69312	1.15378	0.84162	4.01944	0.983256	2.34773	0.821682	0	0	1	1	ADCY1	adenylate cyclase 1	Not_significant	Not_significant	0	6.67186	0.790983	1	4.7573	0.997818	1	0	0	0	0	0
chr7	46448501	46448855	ENSG00000164742	27.4469	0.00016677	0.0198937	1.43599	0.559098	0.652003	0.674542	2.47362	0.740306	2.53827	0.643556	1	0	1	1	180.691	5.06065e-06	0.000252899	0.896623	0.69312	1.15378	0.84162	4.01944	0.983256	2.34773	0.821682	0	0	1	1	ADCY1	adenylate cyclase 1	Not_significant	Not_significant	0	6.67186	0.790983	1	4.7573	0.997818	1	0	1	0	0	0
chr8	74965808	74966053	ENSG00000164749	10.5618	3.13477e-07	0.000143935	1.29256	0.55087	1.45383	0.67567	2.43601	0.71452	3.13012	0.618118	1	1	1	1	63.2408	0.000149812	0.00452248	1.93988	0.821661	-0.384227	1.01238	2.51901	1.15596	3.52095	0.969961	1	0	1	1	HNF4G	hepatocyte nuclear factor 4 gamma	Not_significant	Not_significant	0	2.57222	0.783395	1	5.80301	0.962502	1	0	0	0	1	0
chr8	75149051	75149419	ENSG00000164749	18.0306	0.000233865	0.0252728	1.90248	0.569394	2.51524	0.670804	2.90236	0.748438	2.82595	0.66141	1	1	1	1	63.2408	0.000149812	0.00452248	1.93988	0.821661	-0.384227	1.01238	2.51901	1.15596	3.52095	0.969961	1	0	1	1	HNF4G	hepatocyte nuclear factor 4 gamma	Not_significant	Not_significant	0	2.57222	0.783395	1	5.80301	0.962502	1	0	0	0	0	0
chr8	75191090	75191301	ENSG00000164749	4.90031	4.03208e-07	0.000177941	-0.393474	0.875334	0.163041	1.0464	3.74004	1.00899	-0.122049	1.04432	0	0	1	0	63.2408	0.000149812	0.00452248	1.93988	0.821661	-0.384227	1.01238	2.51901	1.15596	3.52095	0.969961	1	0	1	1	HNF4G	hepatocyte nuclear factor 4 gamma	Not_significant	Not_significant	0	2.57222	0.783395	1	5.80301	0.962502	1	1	0	0	0	0
chr8	75528729	75529352	ENSG00000164749	11.224	8.15927e-06	0.00204319	0.477641	0.398411	2.07589	0.462851	0.321835	0.627809	1.04496	0.4853	0	1	0	1	63.2408	0.000149812	0.00452248	1.93988	0.821661	-0.384227	1.01238	2.51901	1.15596	3.52095	0.969961	1	0	1	1	HNF4G	hepatocyte nuclear factor 4 gamma	Not_significant	Not_significant	0	2.57222	0.783395	1	5.80301	0.962502	1	0	0	0	0	0
chr8	75797565	75798226	ENSG00000164749	22.4963	4.2466e-06	0.00121606	-0.139159	0.608725	2.00253	0.700765	1.33965	0.814754	-0.898315	0.754193	0	1	1	0	63.2408	0.000149812	0.00452248	1.93988	0.821661	-0.384227	1.01238	2.51901	1.15596	3.52095	0.969961	1	0	1	1	HNF4G	hepatocyte nuclear factor 4 gamma	Not_significant	Not_significant	0	2.57222	0.783395	1	5.80301	0.962502	1	0	0	1	0	0
chr9	91055226	91057260	ENSG00000165025	52.6864	0.000304176	0.0299947	1.09075	0.475025	0.425713	0.55972	-0.485093	0.668479	-0.766275	0.572411	1	0	0	0	966.248	2.79214e-06	0.00014826	-2.0547	0.914945	-4.22733	1.11596	1.16798	1.30832	-3.89349	1.09089	-1	-1	0	-1	SYK	spleen associated tyrosine kinase	-5.74138	0.80759	-1	Not_significant	Not_significant	0	-6.37014	1.05766	-1	0	0	0	0	0
chr9	91572876	91573355	ENSG00000165025	21.1744	0.000404134	0.0363648	0.624971	0.35882	-1.10137	0.503811	0.523686	0.511787	0.10513	0.440116	0	-1	0	0	966.248	2.79214e-06	0.00014826	-2.0547	0.914945	-4.22733	1.11596	1.16798	1.30832	-3.89349	1.09089	-1	-1	0	-1	SYK	spleen associated tyrosine kinase	-5.74138	0.80759	-1	Not_significant	Not_significant	0	-6.37014	1.05766	-1	0	0	0	0	0
chr7	74230479	74231710	ENSG00000165215	60.3928	0.000264092	0.0272432	-0.342391	0.48147	-0.45105	0.570515	1.75901	0.640832	-0.502173	0.567913	0	0	1	0	61.6902	6.07238e-08	4.98312e-06	-4.31914	0.921697	-6.06766	1.1728	-3.22669	1.31723	-3.22057	1.10249	-1	-1	-1	-1	CLDN3	claudin 3	-5.38969	0.849593	-1	-4.58021	0.780749	-1	-4.12591	0.993318	-1	0	0	0	0	0
chr7	74312544	74312965	ENSG00000165215	23.2725	0.00101663	0.0656779	0.0686441	0.419532	0.824238	0.505625	1.78117	0.558145	0.236201	0.512559	0	0	1	0	61.6902	6.07238e-08	4.98312e-06	-4.31914	0.921697	-6.06766	1.1728	-3.22669	1.31723	-3.22057	1.10249	-1	-1	-1	-1	CLDN3	claudin 3	-5.38969	0.849593	-1	-4.58021	0.780749	-1	-4.12591	0.993318	-1	0	0	0	0	0
chr9	93683457	93683908	ENSG00000165238	34.2106	0.00132912	0.0772608	0.153958	0.296269	-1.15601	0.397654	0.303982	0.413477	-0.0869983	0.358272	0	-1	0	0	638.302	0.000590144	0.0137073	-1.20661	1.22878	-5.49344	1.5039	-0.299371	1.75742	-5.08405	1.46926	0	-1	0	-1	WNK2	WNK lysine deficient protein kinase 2	Not_significant	Not_significant	0	Not_significant	Not_significant	0	-4.62714	1.8468	-1	0	0	0	0	0
chr9	93952992	93953198	ENSG00000165238	16.7891	0.000537124	0.0440462	-0.4321	0.354253	-1.03465	0.482128	0.969847	0.470561	0.00399205	0.426671	0	-1	0	0	638.302	0.000590144	0.0137073	-1.20661	1.22878	-5.49344	1.5039	-0.299371	1.75742	-5.08405	1.46926	0	-1	0	-1	WNK2	WNK lysine deficient protein kinase 2	Not_significant	Not_significant	0	Not_significant	Not_significant	0	-4.62714	1.8468	-1	0	0	0	0	0
chr9	95584106	95584450	ENSG00000165244	16.2865	0.00111884	0.0697173	-0.531353	0.312523	-1.28025	0.435505	0.523038	0.421586	-0.637216	0.389168	0	-1	0	0	546.148	0.00382554	0.0537317	1.79134	0.778974	2.16037	0.947172	2.99622	1.11112	3.64527	0.926041	1	1	1	1	ZNF367	zinc finger protein 367	4.23969	0.681743	1	4.12129	0.681699	1	4.03246	0.860497	1	0	0	0	0	0
chr9	96166877	96167299	ENSG00000165244	20.3438	0.000905834	0.0611219	-0.304082	0.29298	-1.27476	0.405924	-1.26309	0.485534	-1.05144	0.380458	0	-1	-1	-1	546.148	0.00382554	0.0537317	1.79134	0.778974	2.16037	0.947172	2.99622	1.11112	3.64527	0.926041	1	1	1	1	ZNF367	zinc finger protein 367	4.23969	0.681743	1	4.12129	0.681699	1	4.03246	0.860497	1	0	0	0	0	0
chr9	96327771	96328068	ENSG00000165244	24.7673	0.000870129	0.059563	1.79525	0.495139	1.23976	0.594353	2.36761	0.654769	0.936495	0.59519	1	1	1	0	546.148	0.00382554	0.0537317	1.79134	0.778974	2.16037	0.947172	2.99622	1.11112	3.64527	0.926041	1	1	1	1	ZNF367	zinc finger protein 367	4.23969	0.681743	1	4.12129	0.681699	1	4.03246	0.860497	1	0	0	0	0	0
chr9	96408888	96409192	ENSG00000165244	12.7761	0.00204817	0.098726	1.31256	0.652492	-0.0813489	0.800784	-2.40163	1.19529	-0.448719	0.801604	1	0	-1	0	546.148	0.00382554	0.0537317	1.79134	0.778974	2.16037	0.947172	2.99622	1.11112	3.64527	0.926041	1	1	1	1	ZNF367	zinc finger protein 367	4.23969	0.681743	1	4.12129	0.681699	1	4.03246	0.860497	1	0	0	0	0	0
chr10	49076941	49077158	ENSG00000165383	11.1173	3.94675e-07	0.000174436	0.247425	0.553031	0.0218421	0.723772	3.01137	0.705404	1.10054	0.660314	0	0	1	1	23.404	1.52153e-05	0.000656314	-2.37467	0.52288	-1.65058	0.642862	-1.25696	0.740971	-2.26902	0.642407	-1	-1	0	-1	LRRC18	leucine rich repeat containing 18	-3.95615	0.960317	-1	-3.07801	0.830678	-1	-2.9948	1.10637	-1	1	0	0	1	0
chr10	74589296	74589616	ENSG00000165655	24.3547	0.00129127	0.0759126	1.37968	0.749337	0.613625	0.908139	3.50437	0.989283	1.27164	0.885036	1	0	1	1	35.6744	1.16686e-12	2.17013e-10	3.33276	0.961352	1.82058	1.14598	2.16135	1.27693	6.64447	1.08326	1	1	1	1	ZNF503	zinc finger protein 503	Not_significant	Not_significant	0	6.37731	1.95542	1	6.84825	2.42957	1	0	0	0	1	0
chr10	74598907	74599290	ENSG00000165655	40.674	0.000871767	0.0596134	2.85362	0.68469	2.95164	0.801601	3.36944	0.905163	1.79915	0.812273	1	1	1	1	35.6744	1.16686e-12	2.17013e-10	3.33276	0.961352	1.82058	1.14598	2.16135	1.27693	6.64447	1.08326	1	1	1	1	ZNF503	zinc finger protein 503	Not_significant	Not_significant	0	6.37731	1.95542	1	6.84825	2.42957	1	1	0	0	1	0
chr10	74750786	74751536	ENSG00000165655	56.6781	0.00190307	0.0949248	0.523519	0.424264	0.324941	0.499308	-0.103375	0.584054	-1.20684	0.517392	0	0	0	-1	35.6744	1.16686e-12	2.17013e-10	3.33276	0.961352	1.82058	1.14598	2.16135	1.27693	6.64447	1.08326	1	1	1	1	ZNF503	zinc finger protein 503	Not_significant	Not_significant	0	6.37731	1.95542	1	6.84825	2.42957	1	0	0	0	0	1
chr10	75021729	75022810	ENSG00000165655	106.256	0.000125054	0.0160107	2.20969	0.666422	-0.534286	0.788552	0.679765	0.901268	0.142851	0.780271	1	0	0	0	35.6744	1.16686e-12	2.17013e-10	3.33276	0.961352	1.82058	1.14598	2.16135	1.27693	6.64447	1.08326	1	1	1	1	ZNF503	zinc finger protein 503	Not_significant	Not_significant	0	6.37731	1.95542	1	6.84825	2.42957	1	0	0	0	1	0
chr10	75187993	75190030	ENSG00000165655	80.0167	0.00013577	0.0170985	0.0412828	0.293369	0.416641	0.34888	1.43132	0.392397	0.131127	0.348962	0	0	1	0	35.6744	1.16686e-12	2.17013e-10	3.33276	0.961352	1.82058	1.14598	2.16135	1.27693	6.64447	1.08326	1	1	1	1	ZNF503	zinc finger protein 503	Not_significant	Not_significant	0	6.37731	1.95542	1	6.84825	2.42957	1	0	1	1	0	0
chr12	76150826	76151090	ENSG00000165891	6.72117	0.000179051	0.0209348	-1.55562	0.387872	-2.01251	0.582989	-1.83156	0.714855	-1.23833	0.488372	-1	-1	-1	-1	518.221	0.00750188	0.0845927	3.08065	0.985211	4.62701	1.19648	4.2083	1.40311	4.51803	1.17011	1	1	1	1	E2F7	E2F transcription factor 7	5.20294	0.624939	1	6.18976	0.624322	1	5.32902	0.784472	1	0	0	0	0	0
chr12	76177235	76178841	ENSG00000165891	57.5866	0.000254929	0.0265794	-0.0337123	0.328526	1.16038	0.382733	-0.10439	0.462698	0.211236	0.388852	0	1	0	0	518.221	0.00750188	0.0845927	3.08065	0.985211	4.62701	1.19648	4.2083	1.40311	4.51803	1.17011	1	1	1	1	E2F7	E2F transcription factor 7	5.20294	0.624939	1	6.18976	0.624322	1	5.32902	0.784472	1	0	0	0	0	0
chr12	76515505	76515799	ENSG00000165891	7.55658	0.00105098	0.0669403	-0.481312	0.458653	-0.325377	0.575372	-5.45847	1.54153	-0.653851	0.575713	0	0	-1	0	518.221	0.00750188	0.0845927	3.08065	0.985211	4.62701	1.19648	4.2083	1.40311	4.51803	1.17011	1	1	1	1	E2F7	E2F transcription factor 7	5.20294	0.624939	1	6.18976	0.624322	1	5.32902	0.784472	1	0	0	0	0	0
chr12	77303536	77303836	ENSG00000165891	7.71212	0.000794288	0.0565881	0.728289	0.527638	2.24556	0.599766	0.540323	0.791527	0.752403	0.644724	0	1	0	0	518.221	0.00750188	0.0845927	3.08065	0.985211	4.62701	1.19648	4.2083	1.40311	4.51803	1.17011	1	1	1	1	E2F7	E2F transcription factor 7	5.20294	0.624939	1	6.18976	0.624322	1	5.32902	0.784472	1	0	0	0	0	0
chr12	77847778	77848417	ENSG00000165891	21.9915	0.000509813	0.0425427	-0.582328	0.49421	-1.01981	0.620768	0.415916	0.673816	0.967575	0.568006	0	-1	0	0	518.221	0.00750188	0.0845927	3.08065	0.985211	4.62701	1.19648	4.2083	1.40311	4.51803	1.17011	1	1	1	1	E2F7	E2F transcription factor 7	5.20294	0.624939	1	6.18976	0.624322	1	5.32902	0.784472	1	1	0	0	0	0
chr12	79223228	79224160	ENSG00000165899	50.0606	2.53012e-07	0.000121524	-0.547169	0.459633	-0.0682842	0.542919	2.08639	0.608851	-0.648684	0.546942	0	0	1	0	221.102	0.00507827	0.0653147	5.48804	1.17141	4.04046	1.41385	2.31143	1.65551	4.55326	1.38037	1	1	1	1	OTOGL	otogelin like	5.74978	1.42447	1	4.81502	1.42567	1	5.00834	1.78926	1	0	0	0	0	0
chr12	79344506	79345395	ENSG00000165899	41.2604	0.000327731	0.0316036	0.953972	0.348747	1.16073	0.418538	1.99801	0.466752	0.700447	0.42172	0	1	1	0	221.102	0.00507827	0.0653147	5.48804	1.17141	4.04046	1.41385	2.31143	1.65551	4.55326	1.38037	1	1	1	1	OTOGL	otogelin like	5.74978	1.42447	1	4.81502	1.42567	1	5.00834	1.78926	1	0	0	1	1	0
chr12	79997057	79997496	ENSG00000165899	46.902	0.00114004	0.0705775	2.45125	0.609003	2.82121	0.71233	3.16968	0.807355	2.90016	0.70993	1	1	1	1	221.102	0.00507827	0.0653147	5.48804	1.17141	4.04046	1.41385	2.31143	1.65551	4.55326	1.38037	1	1	1	1	OTOGL	otogelin like	5.74978	1.42447	1	4.81502	1.42567	1	5.00834	1.78926	1	0	0	1	0	0
chr12	80186318	80188135	ENSG00000165899	139.606	0.000185119	0.0214162	1.892	0.487607	2.73732	0.568161	2.64789	0.653904	2.01215	0.569597	1	1	1	1	221.102	0.00507827	0.0653147	5.48804	1.17141	4.04046	1.41385	2.31143	1.65551	4.55326	1.38037	1	1	1	1	OTOGL	otogelin like	5.74978	1.42447	1	4.81502	1.42567	1	5.00834	1.78926	1	1	0	1	1	1
chr12	80216900	80217561	ENSG00000165899	129.28	0.000250962	0.0263772	3.35069	0.656627	3.59157	0.763451	2.43703	0.883442	2.77118	0.765138	1	1	1	1	221.102	0.00507827	0.0653147	5.48804	1.17141	4.04046	1.41385	2.31143	1.65551	4.55326	1.38037	1	1	1	1	OTOGL	otogelin like	5.74978	1.42447	1	4.81502	1.42567	1	5.00834	1.78926	1	1	1	1	1	1
chr12	80412420	80412694	ENSG00000165899	25.3778	0.00105255	0.0670162	1.72394	0.456687	2.12186	0.535097	1.56167	0.628535	1.20708	0.547253	1	1	1	1	221.102	0.00507827	0.0653147	5.48804	1.17141	4.04046	1.41385	2.31143	1.65551	4.55326	1.38037	1	1	1	1	OTOGL	otogelin like	5.74978	1.42447	1	4.81502	1.42567	1	5.00834	1.78926	1	0	0	0	1	0
chr12	81128965	81129283	ENSG00000165899	33.5694	0.00124767	0.0743562	1.82437	0.568907	2.51819	0.662918	2.58684	0.756565	2.68581	0.659037	1	1	1	1	221.102	0.00507827	0.0653147	5.48804	1.17141	4.04046	1.41385	2.31143	1.65551	4.55326	1.38037	1	1	1	1	OTOGL	otogelin like	5.74978	1.42447	1	4.81502	1.42567	1	5.00834	1.78926	1	0	0	1	1	0
chr15	39797222	39797871	ENSG00000166073	157.625	7.47862e-05	0.0109616	2.94776	0.749574	-0.204457	0.886036	1.70375	1.01045	1.29033	0.874535	1	0	1	1	526.454	0.00228504	0.0373046	-1.53003	0.858559	-3.20514	1.04737	0.782377	1.22753	-2.57662	1.02373	-1	-1	0	-1	GPR176	G protein-coupled receptor 176	-2.0106	0.518976	-1	-5.69171	0.577124	-1	-3.89287	0.684293	-1	0	0	0	0	0
chr15	39925486	39925816	ENSG00000166073	47.0431	0.000399361	0.0360791	2.3881	0.625673	0.556259	0.749414	0.0555198	0.888089	1.20517	0.737006	1	0	0	1	526.454	0.00228504	0.0373046	-1.53003	0.858559	-3.20514	1.04737	0.782377	1.22753	-2.57662	1.02373	-1	-1	0	-1	GPR176	G protein-coupled receptor 176	-2.0106	0.518976	-1	-5.69171	0.577124	-1	-3.89287	0.684293	-1	0	0	0	0	0
chr15	40276502	40276768	ENSG00000166073	26.8977	8.97748e-05	0.0125735	1.63478	0.507162	0.586437	0.620639	-0.353356	0.761531	-0.148567	0.632728	1	0	0	0	526.454	0.00228504	0.0373046	-1.53003	0.858559	-3.20514	1.04737	0.782377	1.22753	-2.57662	1.02373	-1	-1	0	-1	GPR176	G protein-coupled receptor 176	-2.0106	0.518976	-1	-5.69171	0.577124	-1	-3.89287	0.684293	-1	0	0	0	0	0
chr15	40731748	40732333	ENSG00000166073	19.33	0.000509364	0.0425281	0.652052	0.430094	1.06411	0.519448	2.13424	0.567236	0.259225	0.533967	0	1	1	0	526.454	0.00228504	0.0373046	-1.53003	0.858559	-3.20514	1.04737	0.782377	1.22753	-2.57662	1.02373	-1	-1	0	-1	GPR176	G protein-coupled receptor 176	-2.0106	0.518976	-1	-5.69171	0.577124	-1	-3.89287	0.684293	-1	0	0	0	0	0
chr16	46720593	46720987	ENSG00000166123	12.4862	0.00201124	0.0980342	-0.664751	0.40902	0.526311	0.482414	-1.86729	0.768713	-0.13938	0.49353	0	0	-1	0	757.103	0.00412507	0.056628	0.255515	0.554572	1.08781	0.675197	-1.69016	0.794799	1.16882	0.660359	0	0	-1	0	GPT2	glutamic--pyruvic transaminase 2	1.80823	0.518746	1	2.62915	0.518286	1	2.39815	0.655457	1	0	0	0	0	0
chr15	53586688	53587183	ENSG00000166415	34.5669	0.000825177	0.0577718	1.86731	0.671584	0.62797	0.809844	0.26158	0.957171	2.6266	0.782213	1	0	0	1	155.553	0.00325384	0.0478762	0.149647	0.804095	-0.671851	0.979251	-0.248476	1.14867	2.20894	0.953969	0	0	0	1	WDR72	WD repeat domain 72	4.74894	0.428447	1	Not_significant	Not_significant	0	6.56424	0.533681	1	1	0	0	0	0
chr12	7933250	7933569	ENSG00000166532	18.7964	3.08762e-05	0.00570809	-1.32136	0.460354	-1.62331	0.586793	0.190681	0.618088	0.139797	0.5272	-1	-1	0	0	119.604	4.47385e-07	2.90997e-05	-2.37991	0.695682	-2.64882	0.853133	-3.65664	1.00713	0.181716	0.82747	-1	-1	-1	0	RIMKLB	ribosomal modification protein rimK like family member B	-3.12346	0.832386	-1	-2.60431	0.820151	-1	-2.8846	1.05368	-1	1	0	0	0	0
chr15	89067797	89068742	ENSG00000166813	55.2705	0.000883958	0.0601748	1.43387	0.598596	-0.0406012	0.708454	-1.08151	0.847343	-0.466429	0.710058	1	0	-1	0	28.9189	2.60394e-06	0.000139065	2.21754	1.10992	0.363463	1.33811	-1.06492	1.64047	4.97643	1.28378	1	0	0	1	KIF7	kinesin family member 7	6.92	1.21071	1	5.24597	1.21438	1	5.84349	1.49834	1	0	0	1	0	1
chr15	89301937	89302160	ENSG00000166813	8.40594	0.00207606	0.0993659	1.37817	0.567393	-0.870523	0.900132	0.364676	0.890886	1.53008	0.686056	1	0	0	1	28.9189	2.60394e-06	0.000139065	2.21754	1.10992	0.363463	1.33811	-1.06492	1.64047	4.97643	1.28378	1	0	0	1	KIF7	kinesin family member 7	6.92	1.21071	1	5.24597	1.21438	1	5.84349	1.49834	1	0	0	0	0	0
chr15	90019973	90021444	ENSG00000166813	171.354	0.000584471	0.0466247	1.63418	0.549458	-0.328583	0.646155	0.65464	0.743185	-0.0557682	0.643402	1	0	0	0	28.9189	2.60394e-06	0.000139065	2.21754	1.10992	0.363463	1.33811	-1.06492	1.64047	4.97643	1.28378	1	0	0	1	KIF7	kinesin family member 7	6.92	1.21071	1	5.24597	1.21438	1	5.84349	1.49834	1	0	0	0	0	0
chr15	90031228	90031942	ENSG00000166813	100.569	0.000210817	0.0235139	1.9697	0.652207	0.418574	0.764866	0.899148	0.882072	-0.853275	0.774917	1	0	0	0	28.9189	2.60394e-06	0.000139065	2.21754	1.10992	0.363463	1.33811	-1.06492	1.64047	4.97643	1.28378	1	0	0	1	KIF7	kinesin family member 7	6.92	1.21071	1	5.24597	1.21438	1	5.84349	1.49834	1	0	0	0	1	0
chr15	88865529	88865945	ENSG00000166825	20.6062	2.34938e-05	0.00465834	0.262372	0.378354	-0.111707	0.47942	1.99024	0.491534	0.321149	0.45587	0	0	1	0	196.423	0.00151598	0.0274507	0.136634	0.923398	-0.240484	1.12527	3.46358	1.31684	0.672814	1.0984	0	0	1	0	ANPEP	alanyl aminopeptidase, membrane	-2.45454	0.922823	-1	-3.12116	0.944175	-1	-3.47874	1.29182	-1	0	0	0	0	0
chr15	89067797	89068742	ENSG00000166825	55.2705	0.000883958	0.0601748	1.43387	0.598596	-0.0406012	0.708454	-1.08151	0.847343	-0.466429	0.710058	1	0	-1	0	196.423	0.00151598	0.0274507	0.136634	0.923398	-0.240484	1.12527	3.46358	1.31684	0.672814	1.0984	0	0	1	0	ANPEP	alanyl aminopeptidase, membrane	-2.45454	0.922823	-1	-3.12116	0.944175	-1	-3.47874	1.29182	-1	0	0	1	0	1
chr15	90740567	90740857	ENSG00000166825	10.2493	0.00165274	0.0874938	1.65332	0.741166	-1.05814	0.991244	-1.62943	1.26193	0.292845	0.889509	1	-1	-1	0	196.423	0.00151598	0.0274507	0.136634	0.923398	-0.240484	1.12527	3.46358	1.31684	0.672814	1.0984	0	0	1	0	ANPEP	alanyl aminopeptidase, membrane	-2.45454	0.922823	-1	-3.12116	0.944175	-1	-3.47874	1.29182	-1	0	0	0	0	0
chr11	19206850	19207679	ENSG00000166833	27.9341	0.000720247	0.0533494	0.907017	0.280823	1.34872	0.342587	1.03051	0.400309	0.518105	0.355567	0	1	1	0	1447.31	0.0041336	0.056724	2.01944	0.912161	1.44416	1.11067	4.44171	1.30382	1.29393	1.08634	1	0	1	0	NAV2	neuron navigator 2	Not_significant	Not_significant	0	Not_significant	Not_significant	0	4.15664	1.72034	1	0	0	0	0	0
chr11	20197782	20198228	ENSG00000166833	28.6446	0.00191274	0.0952941	2.1623	0.850971	-0.577667	1.03147	-0.970152	1.22733	-0.124355	1.01114	1	0	0	0	1447.31	0.0041336	0.056724	2.01944	0.912161	1.44416	1.11067	4.44171	1.30382	1.29393	1.08634	1	0	1	0	NAV2	neuron navigator 2	Not_significant	Not_significant	0	Not_significant	Not_significant	0	4.15664	1.72034	1	0	1	1	0	0
chr11	20200018	20201251	ENSG00000166833	27.8443	0.0014747	0.0818242	1.34123	0.359407	0.780474	0.442107	0.256052	0.537573	0.613742	0.438931	1	0	0	0	1447.31	0.0041336	0.056724	2.01944	0.912161	1.44416	1.11067	4.44171	1.30382	1.29393	1.08634	1	0	1	0	NAV2	neuron navigator 2	Not_significant	Not_significant	0	Not_significant	Not_significant	0	4.15664	1.72034	1	0	0	0	0	0
chr11	58592696	58593290	ENSG00000166840	31.7119	0.000688648	0.0518566	1.64151	0.637853	0.823907	0.760748	-2.22126	1.09384	0.587473	0.760105	1	0	-1	0	18.2622	0.00447547	0.0598446	-0.399124	0.831794	0.200183	0.998286	1.61485	1.14936	2.01043	0.964355	0	0	1	1	GLYATL1	glycine-N-acyltransferase like 1	3.6179	0.901642	1	4.96063	0.894652	1	3.74407	1.12266	1	0	0	0	0	0
chr11	58807288	58807795	ENSG00000166840	27.6498	0.000409498	0.0366717	1.91606	0.596895	0.0748826	0.751392	1.22954	0.824877	2.21236	0.699888	1	0	1	1	18.2622	0.00447547	0.0598446	-0.399124	0.831794	0.200183	0.998286	1.61485	1.14936	2.01043	0.964355	0	0	1	1	GLYATL1	glycine-N-acyltransferase like 1	3.6179	0.901642	1	4.96063	0.894652	1	3.74407	1.12266	1	0	0	0	0	0
chr11	59222653	59222977	ENSG00000166840	9.62181	0.000236737	0.0254471	0.621852	0.527563	0.734246	0.665081	0.630066	0.788323	2.33569	0.598025	0	0	0	1	18.2622	0.00447547	0.0598446	-0.399124	0.831794	0.200183	0.998286	1.61485	1.14936	2.01043	0.964355	0	0	1	1	GLYATL1	glycine-N-acyltransferase like 1	3.6179	0.901642	1	4.96063	0.894652	1	3.74407	1.12266	1	0	0	0	0	0
chr11	59598984	59599769	ENSG00000166840	18.8499	0.000735908	0.0540737	0.483099	0.335866	0.684903	0.409364	-1.51569	0.654989	-0.2232	0.427281	0	0	-1	0	18.2622	0.00447547	0.0598446	-0.399124	0.831794	0.200183	0.998286	1.61485	1.14936	2.01043	0.964355	0	0	1	1	GLYATL1	glycine-N-acyltransferase like 1	3.6179	0.901642	1	4.96063	0.894652	1	3.74407	1.12266	1	0	0	0	0	0
chr9	127055834	127056074	ENSG00000167106	12.7136	0.00117248	0.0716391	0.577599	0.523515	0.439534	0.647054	2.44138	0.67829	0.454762	0.634747	0	0	1	0	3156.62	0.00426252	0.0580626	0.266804	0.563199	1.6829	0.685727	1.55207	0.805335	-0.18647	0.670844	0	1	1	0	FAM102A	family with sequence similarity 102 member A	Not_significant	Not_significant	0	Not_significant	Not_significant	0	-3.08106	0.936876	-1	0	0	0	0	0
chr9	127882717	127883200	ENSG00000167106	30.9413	0.000150585	0.0184738	0.184217	0.297451	-1.12907	0.394928	-0.584921	0.447586	-0.740556	0.372195	0	-1	0	0	3156.62	0.00426252	0.0580626	0.266804	0.563199	1.6829	0.685727	1.55207	0.805335	-0.18647	0.670844	0	1	1	0	FAM102A	family with sequence similarity 102 member A	Not_significant	Not_significant	0	Not_significant	Not_significant	0	-3.08106	0.936876	-1	0	0	0	0	0
chr9	128554617	128554861	ENSG00000167106	33.4084	0.000106662	0.0143153	1.60646	0.653751	-0.333791	0.795841	2.53059	0.869507	-0.154544	0.784525	1	0	1	0	3156.62	0.00426252	0.0580626	0.266804	0.563199	1.6829	0.685727	1.55207	0.805335	-0.18647	0.670844	0	1	1	0	FAM102A	family with sequence similarity 102 member A	Not_significant	Not_significant	0	Not_significant	Not_significant	0	-3.08106	0.936876	-1	0	0	0	0	0
chr9	128554617	128554861	ENSG00000167136	33.4084	0.000106662	0.0143153	1.60646	0.653751	-0.333791	0.795841	2.53059	0.869507	-0.154544	0.784525	1	0	1	0	403.768	0.00372523	0.0526989	1.9934	0.540486	1.01557	0.657993	0.704071	0.771856	1.17186	0.643467	1	0	0	0	ENDOG	endonuclease G	1.9265	0.655598	1	Not_significant	Not_significant	0	2.52507	0.827094	1	0	0	0	0	0
chr17	80760136	80761631	ENSG00000167291	50.8884	0.000123135	0.0158062	0.691746	0.538161	0.380397	0.634658	2.70831	0.71331	0.408513	0.631015	0	0	1	0	259.867	0.000262683	0.00711707	-0.894931	0.808094	1.2378	0.984008	-3.2887	1.16523	1.14759	0.962312	0	0	-1	0	TBC1D16	TBC1 domain family member 16	Not_significant	Not_significant	0	Not_significant	Not_significant	0	4.05116	1.70194	1	0	0	0	0	1
chr17	80845153	80848105	ENSG00000167291	284.966	0.00171838	0.089587	0.60431	0.411504	0.202876	0.480344	1.486	0.553019	-0.456223	0.481544	0	0	1	0	259.867	0.000262683	0.00711707	-0.894931	0.808094	1.2378	0.984008	-3.2887	1.16523	1.14759	0.962312	0	0	-1	0	TBC1D16	TBC1 domain family member 16	Not_significant	Not_significant	0	Not_significant	Not_significant	0	4.05116	1.70194	1	0	1	0	0	1
chr17	80900632	80901922	ENSG00000167291	178.036	0.000166702	0.0198936	0.848566	0.618503	0.128466	0.721469	2.49511	0.830186	-0.764037	0.724087	0	0	1	0	259.867	0.000262683	0.00711707	-0.894931	0.808094	1.2378	0.984008	-3.2887	1.16523	1.14759	0.962312	0	0	-1	0	TBC1D16	TBC1 domain family member 16	Not_significant	Not_significant	0	Not_significant	Not_significant	0	4.05116	1.70194	1	0	1	0	0	1
chr19	54345906	54346204	ENSG00000167613	10.9915	3.50818e-06	0.00105131	-0.459128	0.445048	-0.729769	0.594869	1.57078	0.563692	0.957733	0.508332	0	0	1	0	299.718	4.89467e-18	2.48153e-15	-1.14254	0.445776	-1.00475	0.543185	2.60571	0.633224	0.489316	0.529514	0	0	1	0	LAIR1	leukocyte associated immunoglobulin like receptor 1	Not_significant	Not_significant	0	3.22006	0.649013	1	2.35438	0.821124	1	0	0	0	0	0
chr19	54373633	54374145	ENSG00000167613	18.6989	3.35851e-09	2.762e-06	-0.193484	0.429964	0.674268	0.5096	2.51032	0.54135	0.542138	0.50601	0	0	1	0	299.718	4.89467e-18	2.48153e-15	-1.14254	0.445776	-1.00475	0.543185	2.60571	0.633224	0.489316	0.529514	0	0	1	0	LAIR1	leukocyte associated immunoglobulin like receptor 1	Not_significant	Not_significant	0	3.22006	0.649013	1	2.35438	0.821124	1	0	0	0	0	1
chr19	54388024	54389084	ENSG00000167613	63.781	0.000142397	0.0177388	-0.22863	0.493523	-0.133022	0.585225	1.82411	0.659161	0.958497	0.574332	0	0	1	0	299.718	4.89467e-18	2.48153e-15	-1.14254	0.445776	-1.00475	0.543185	2.60571	0.633224	0.489316	0.529514	0	0	1	0	LAIR1	leukocyte associated immunoglobulin like receptor 1	Not_significant	Not_significant	0	3.22006	0.649013	1	2.35438	0.821124	1	1	1	0	0	1
chr17	4100939	4102299	ENSG00000167723	69.9548	1.51224e-08	1.03589e-05	-0.0889081	0.372612	1.0129	0.434581	1.61744	0.495873	-0.837299	0.453266	0	1	1	0	2107.44	0.00817207	0.0891651	-1.23273	0.787474	-2.30554	0.959114	-0.621308	1.12629	-3.20742	0.938321	0	-1	0	-1	TRPV3	transient receptor potential cation channel subfamily V member 3	-4.0787	1.07954	-1	Not_significant	Not_significant	0	-5.26433	1.37309	-1	0	0	0	0	0
chr8	28605533	28605826	ENSG00000168078	10.0878	7.33009e-05	0.0107901	-0.194551	0.495151	-0.502076	0.649691	1.81016	0.638989	-1.01558	0.660995	0	0	1	-1	143.032	0.00186572	0.0321419	2.04562	1.08581	3.1091	1.31135	3.08236	1.53356	5.18154	1.28143	1	1	1	1	PBK	PDZ binding kinase	7.46117	0.686109	1	7.40741	0.686034	1	8.2956	0.847876	1	0	0	0	0	0
chr3	39234173	39235084	ENSG00000168356	35.0487	2.74287e-12	4.79172e-09	-0.278994	0.324724	-0.222529	0.406427	2.13631	0.421673	0.303924	0.387866	0	0	1	0	55.6921	0.000248425	0.00681051	-1.29931	0.375954	-1.27635	0.463229	-2.13217	0.553433	-1.52356	0.455474	0	0	-1	-1	SCN11A	sodium voltage-gated channel alpha subunit 11	-3.42973	0.911075	-1	-2.2051	0.850892	-1	-2.93728	1.13582	-1	0	0	0	0	0
chr3	39264061	39264437	ENSG00000168356	39.7653	0.000323376	0.0313129	0.67158	0.57799	0.309649	0.687593	2.73341	0.767067	0.358853	0.682708	0	0	1	0	55.6921	0.000248425	0.00681051	-1.29931	0.375954	-1.27635	0.463229	-2.13217	0.553433	-1.52356	0.455474	0	0	-1	-1	SCN11A	sodium voltage-gated channel alpha subunit 11	-3.42973	0.911075	-1	-2.2051	0.850892	-1	-2.93728	1.13582	-1	0	0	0	0	0
chr3	39267505	39268774	ENSG00000168356	75.3396	0.000101047	0.0137542	0.842312	0.41675	-0.155842	0.499165	1.82652	0.558648	-0.0514396	0.49469	0	0	1	0	55.6921	0.000248425	0.00681051	-1.29931	0.375954	-1.27635	0.463229	-2.13217	0.553433	-1.52356	0.455474	0	0	-1	-1	SCN11A	sodium voltage-gated channel alpha subunit 11	-3.42973	0.911075	-1	-2.2051	0.850892	-1	-2.93728	1.13582	-1	0	0	0	0	0
chr3	39421795	39422136	ENSG00000168356	14.6157	1.28112e-07	6.73015e-05	-0.339393	0.386599	0.119001	0.476121	2.01699	0.486064	-0.319126	0.481399	0	0	1	0	55.6921	0.000248425	0.00681051	-1.29931	0.375954	-1.27635	0.463229	-2.13217	0.553433	-1.52356	0.455474	0	0	-1	-1	SCN11A	sodium voltage-gated channel alpha subunit 11	-3.42973	0.911075	-1	-2.2051	0.850892	-1	-2.93728	1.13582	-1	0	0	0	0	0
chr3	39911852	39912233	ENSG00000168356	11.7786	0.00173661	0.0900869	-0.723402	0.308176	0.0471325	0.387216	0.146375	0.446322	-1.22726	0.436952	0	0	0	-1	55.6921	0.000248425	0.00681051	-1.29931	0.375954	-1.27635	0.463229	-2.13217	0.553433	-1.52356	0.455474	0	0	-1	-1	SCN11A	sodium voltage-gated channel alpha subunit 11	-3.42973	0.911075	-1	-2.2051	0.850892	-1	-2.93728	1.13582	-1	0	0	0	0	0
chr9	91017337	91017578	ENSG00000169071	7.82111	0.0010144	0.0656278	0.0308944	0.617545	-0.508008	0.79552	2.33237	0.779546	0.00152769	0.746002	0	0	1	0	1586.71	0.000433822	0.0107497	3.81318	1.19237	-1.90163	1.45531	3.17956	1.70443	1.98385	1.42	1	-1	1	1	ROR2	receptor tyrosine kinase like orphan receptor 2	3.4431	1.45484	1	Not_significant	Not_significant	0	-6.77508	2.33761	-1	0	0	0	0	0
chr9	91055226	91057260	ENSG00000169071	52.6864	0.000304176	0.0299947	1.09075	0.475025	0.425713	0.55972	-0.485093	0.668479	-0.766275	0.572411	1	0	0	0	1586.71	0.000433822	0.0107497	3.81318	1.19237	-1.90163	1.45531	3.17956	1.70443	1.98385	1.42	1	-1	1	1	ROR2	receptor tyrosine kinase like orphan receptor 2	3.4431	1.45484	1	Not_significant	Not_significant	0	-6.77508	2.33761	-1	0	0	0	0	0
chr9	91572876	91573355	ENSG00000169071	21.1744	0.000404134	0.0363648	0.624971	0.35882	-1.10137	0.503811	0.523686	0.511787	0.10513	0.440116	0	-1	0	0	1586.71	0.000433822	0.0107497	3.81318	1.19237	-1.90163	1.45531	3.17956	1.70443	1.98385	1.42	1	-1	1	1	ROR2	receptor tyrosine kinase like orphan receptor 2	3.4431	1.45484	1	Not_significant	Not_significant	0	-6.77508	2.33761	-1	0	0	0	0	0
chr9	91842697	91842931	ENSG00000169071	28.5983	0.000655983	0.0502388	1.35888	0.679592	-0.617136	0.82083	0.961875	0.917344	-1.00515	0.823231	1	0	0	-1	1586.71	0.000433822	0.0107497	3.81318	1.19237	-1.90163	1.45531	3.17956	1.70443	1.98385	1.42	1	-1	1	1	ROR2	receptor tyrosine kinase like orphan receptor 2	3.4431	1.45484	1	Not_significant	Not_significant	0	-6.77508	2.33761	-1	0	0	0	0	0
chr5	147857610	147857839	ENSG00000169252	14.4766	2.71602e-05	0.00520696	2.04275	0.532531	2.35953	0.63752	2.90122	0.695158	2.90911	0.616749	1	1	1	1	764.178	0.0034669	0.0500625	1.03506	0.624136	0.242215	0.760233	2.24503	0.891837	-0.662825	0.744234	0	0	1	0	ADRB2	adrenoceptor beta 2	Not_significant	Not_significant	0	1.61515	0.630243	1	-4.40279	0.897911	-1	0	0	0	0	0
chr3	156416967	156418636	ENSG00000169282	80.8061	0.00191376	0.0952966	1.64064	0.610049	1.23625	0.711621	-0.446639	0.847312	-0.232622	0.72071	1	1	0	0	1694.32	0.00272646	0.0422733	1.00349	0.503254	2.09087	0.612587	-0.122244	0.719818	1.24621	0.599263	0	1	0	0	KCNAB1	potassium voltage-gated channel subfamily A member regulatory beta subunit 1	Not_significant	Not_significant	0	Not_significant	Not_significant	0	-1.54449	0.517177	-1	0	0	0	1	0
chr2	166140594	166141223	ENSG00000169432	24.6611	0.000540432	0.0441726	0.256529	0.402636	0.993286	0.477167	1.84962	0.530422	0.273873	0.486447	0	0	1	0	1175.33	3.77175e-06	0.00019469	3.04454	0.728934	0.545822	0.887721	4.5037	1.04013	3.62781	0.867208	1	0	1	1	SCN9A	sodium voltage-gated channel alpha subunit 9	Not_significant	Not_significant	0	3.32573	1.02044	1	3.00144	1.29025	1	0	0	1	0	0
chr2	166361345	166361559	ENSG00000169432	15.3183	0.000120399	0.0155481	2.01947	0.633015	1.24048	0.792274	3.06427	0.826419	2.96621	0.73575	1	1	1	1	1175.33	3.77175e-06	0.00019469	3.04454	0.728934	0.545822	0.887721	4.5037	1.04013	3.62781	0.867208	1	0	1	1	SCN9A	sodium voltage-gated channel alpha subunit 9	Not_significant	Not_significant	0	3.32573	1.02044	1	3.00144	1.29025	1	0	0	0	0	0
chr2	166374002	166374274	ENSG00000169432	40.1086	5.10868e-12	8.28723e-09	2.00734	0.612912	-0.677071	0.799152	4.39906	0.792725	1.81592	0.714963	1	0	1	1	1175.33	3.77175e-06	0.00019469	3.04454	0.728934	0.545822	0.887721	4.5037	1.04013	3.62781	0.867208	1	0	1	1	SCN9A	sodium voltage-gated channel alpha subunit 9	Not_significant	Not_significant	0	3.32573	1.02044	1	3.00144	1.29025	1	0	0	0	0	0
chr2	166419468	166419794	ENSG00000169432	12.535	0.00172318	0.089758	0.267047	0.408848	0.524644	0.500913	-0.631105	0.720639	1.41295	0.464403	0	0	0	1	1175.33	3.77175e-06	0.00019469	3.04454	0.728934	0.545822	0.887721	4.5037	1.04013	3.62781	0.867208	1	0	1	1	SCN9A	sodium voltage-gated channel alpha subunit 9	Not_significant	Not_significant	0	3.32573	1.02044	1	3.00144	1.29025	1	0	0	0	0	0
chr8	95542679	95542879	ENSG00000169439	5.42318	0.00137595	0.0785867	0.00437794	0.459808	-0.296488	0.651351	1.85324	0.583301	-0.44534	0.629509	0	0	1	0	19.1767	0.00231954	0.037718	3.51432	1.1301	3.82105	1.27624	3.75685	1.42562	5.3965	1.24416	1	1	1	1	SDC2	syndecan 2	Not_significant	Not_significant	0	13.197	1.67899	1	10.4745	2.03525	1	0	0	0	0	0
chr8	95801880	95802230	ENSG00000169439	10.7471	5.30486e-08	3.12614e-05	-0.159654	0.398257	0.49626	0.499543	0.886998	0.553256	1.84516	0.444253	0	0	0	1	19.1767	0.00231954	0.037718	3.51432	1.1301	3.82105	1.27624	3.75685	1.42562	5.3965	1.24416	1	1	1	1	SDC2	syndecan 2	Not_significant	Not_significant	0	13.197	1.67899	1	10.4745	2.03525	1	1	0	0	0	0
chr8	96454222	96454966	ENSG00000169439	36.872	0.000694522	0.0520826	0.5123	0.387305	1.28646	0.458619	0.310164	0.56037	1.63634	0.451354	0	1	0	1	19.1767	0.00231954	0.037718	3.51432	1.1301	3.82105	1.27624	3.75685	1.42562	5.3965	1.24416	1	1	1	1	SDC2	syndecan 2	Not_significant	Not_significant	0	13.197	1.67899	1	10.4745	2.03525	1	0	0	0	0	0
chr8	96820579	96821162	ENSG00000169439	44.3969	0.000700494	0.0523674	1.66	0.550381	2.63896	0.641453	1.56757	0.750859	2.61818	0.64008	1	1	1	1	19.1767	0.00231954	0.037718	3.51432	1.1301	3.82105	1.27624	3.75685	1.42562	5.3965	1.24416	1	1	1	1	SDC2	syndecan 2	Not_significant	Not_significant	0	13.197	1.67899	1	10.4745	2.03525	1	0	0	0	0	0
chr8	96861176	96862211	ENSG00000169439	69.7581	7.89726e-09	5.71464e-06	0.890005	0.527068	3.29611	0.60964	1.0914	0.718321	1.56671	0.616135	0	1	1	1	19.1767	0.00231954	0.037718	3.51432	1.1301	3.82105	1.27624	3.75685	1.42562	5.3965	1.24416	1	1	1	1	SDC2	syndecan 2	Not_significant	Not_significant	0	13.197	1.67899	1	10.4745	2.03525	1	0	0	0	0	0
[truncated: 3,135 more rows]
[truncated: 2 more columns]
