# Supplementary material for: Chromatin-based, in cis and in trans regulatory rewiring underpins distinct oncogenic transcriptomes in multiple myeloma
Source: Nat Commun. 2021 Sep 14;12:5450. doi: 10.1038/s41467-021-25704-2 (PMC8440555; doi:10.1038/s41467-021-25704-2)
Supplement: Supplementary file 7 — Supplementary Data 5 [file 41467_2021_25704_MOESM7_ESM.xlsx]

## Sheet: 5a
Database	gs_cat	category	numDEInCat	numInCat	FDR	enrichment	leading_genes
EnrichR	DisGeNET	Thyroid Lymphoma	6	12	0.0040939	6.85013	NA
EnrichR	GO_Biological_Process_2017	ventricular septum morphogenesis (GO:0060412)	10	20	0.000241162	6.82604	NA
EnrichR	huMAP	CALML3	10	40	0.00017077	6.775	NA
EnrichR	GO_Biological_Process_2018	ventricular septum morphogenesis (GO:0060412)	10	21	0.000320776	6.5735	NA
EnrichR	GO_Biological_Process_2017b	planar cell polarity pathway involved in ventricular septum morphogenesis (GO:0061348)	10	21	0.000351717	6.49902	NA
EnrichR	GO_Biological_Process_2017b	ventricular septum intermedium morphogenesis (GO:0003288)	10	21	0.000351717	6.49902	NA
EnrichR	DisGeNET	Intrinsic asthma	9	19	0.000164969	6.4896	NA
EnrichR	GO_Biological_Process_2018	cellular response to low-density lipoprotein particle stimulus (GO:0071404)	6	13	0.00428003	6.37124	NA
EnrichR	GO_Biological_Process_2017b	muscular septum morphogenesis (GO:0003150)	10	22	0.000507852	6.20361	NA
EnrichR	DisGeNET	Oral infection	7	16	0.00409343	5.99386	NA
EnrichR	BioPlanet_2019	T helper cell surface molecules	6	13	0.00597362	5.89493	NA
EnrichR	MGI_Mammalian_Phenotype_Level_4_2019	MP:0003412 abnormal afterhyperpolarization	7	14	0.00702352	5.86583	NA
EnrichR	BioCarta_2013	TCYTOTOXIC PATHWAY	6	11	0.00540024	5.85354	NA
EnrichR	DisGeNET	Motion Sickness	8	19	0.00283239	5.76853	NA
EnrichR	GO_Biological_Process_2018	positive regulation of BMP signaling pathway (GO:0030513)	8	20	0.00529534	5.52174	NA
EnrichR	GO_Biological_Process_2015	modulation of growth of symbiont involved in interaction with host (GO:0044144)	7	17	0.00460646	5.4809	NA
EnrichR	GO_Biological_Process_2015	negative regulation of growth of symbiont in host (GO:0044130)	7	17	0.00460646	5.4809	NA
EnrichR	GO_Biological_Process_2015	negative regulation of growth of symbiont involved in interaction with host (GO:0044146)	7	17	0.00460646	5.4809	NA
EnrichR	GO_Biological_Process_2015	regulation of growth of symbiont in host (GO:0044126)	7	17	0.00460646	5.4809	NA
EnrichR	GO_Biological_Process_2017	positive regulation of BMP signaling pathway (GO:0030513)	8	20	0.00570902	5.46083	NA
EnrichR	GO_Biological_Process_2015	ventricular septum morphogenesis (GO:0060412)	8	20	0.00733282	5.3243	NA
EnrichR	GO_Biological_Process_2018	long-term synaptic potentiation (GO:0060291)	8	21	0.00457548	5.2588	NA
EnrichR	GO_Biological_Process_2018	embryonic skeletal system development (GO:0048706)	8	21	0.00863549	5.2588	NA
EnrichR	Rare_Diseases_GeneRIF_Gene_Lists	Paracoccidioidomycosis	9	20	0.00111414	5.23857	NA
EnrichR	PheWeb_2019	Heart failure with preserved EF [Diastolic heart failure]	7	14	0.00957207	5.21972	NA
EnrichR	GO_Biological_Process_2015	vascular endothelial growth factor receptor signaling pathway (GO:0048010)	9	23	0.00198639	5.20856	NA
EnrichR	GO_Biological_Process_2015	mesenchymal cell development (GO:0014031)	9	23	0.00384232	5.20856	NA
EnrichR	GO_Biological_Process_2017b	positive regulation of BMP signaling pathway involved in determination of lateral mesoderm left/right asymmetry (GO:1902814)	8	21	0.00744613	5.19921	NA
EnrichR	GO_Biological_Process_2017b	positive regulation of BMP signaling pathway involved in spinal cord association neuron specification (GO:1902880)	8	21	0.00888613	5.19921	NA
EnrichR	Rare_Diseases_AutoRIF_Gene_Lists	Acromicric dysplasia	8	18	0.00296873	5.19129	NA
EnrichR	Rare_Diseases_AutoRIF_Gene_Lists	Geleophysic dwarfism	8	18	0.00296873	5.19129	NA
EnrichR	GO_Biological_Process_2013	cell chemotaxis (GO:0060326)	10	24	0.000478321	5.16026	NA
EnrichR	DisGeNET	Lymphomatoid Papulosis	9	24	0.00128638	5.1376	NA
EnrichR	GO_Biological_Process_2018	negative regulation of myeloid leukocyte differentiation (GO:0002762)	10	27	0.000647191	5.11272	NA
EnrichR	GO_Biological_Process_2013	leukocyte chemotaxis (GO:0030595)	9	22	0.00125773	5.06643	NA
EnrichR	GO_Biological_Process_2018	artery morphogenesis (GO:0048844)	11	30	0.000935897	5.06159	NA
EnrichR	Reactome_2016	Defective B3GALTL causes Peters-plus syndrome (PpS) Homo sapiens R-HSA-5083635	13	37	0.000510405	5.00503	NA
EnrichR	GO_Biological_Process_2017	sprouting angiogenesis (GO:0002040)	8	22	0.00614904	4.96439	NA
EnrichR	GO_Biological_Process_2018	positive regulation of cell communication (GO:0010647)	10	28	0.00300171	4.93012	NA
EnrichR	GO_Biological_Process_2018	ventricular septum development (GO:0003281)	10	28	0.0036273	4.93012	NA
EnrichR	GO_Biological_Process_2015	negative regulation of chemotaxis (GO:0050922)	10	27	0.00183979	4.92991	NA
EnrichR	GO_Biological_Process_2015	stem cell development (GO:0048864)	10	27	0.0024643	4.92991	NA
EnrichR	GO_Biological_Process_2015	response to protozoan (GO:0001562)	7	19	0.00608557	4.90396	NA
EnrichR	GO_Biological_Process_2017b	ventricular septum morphogenesis (GO:0060412)	10	28	0.00394169	4.87426	NA
EnrichR	Reactome_2016	O-glycosylation of TSR domain-containing proteins Homo sapiens R-HSA-5173214	13	38	0.000626694	4.87332	NA
EnrichR	GO_Cellular_Component_2018	clathrin-coated endocytic vesicle membrane (GO:0030669)	11	31	0.000701131	4.76642	NA
EnrichR	Jensen_DISEASES	Age related macular degeneration	10	28	0.00166943	4.70896	NA
EnrichR	DSigDB	papaverine HL60 DOWN	21	64	8.15694e-08	4.69802	NA
EnrichR	SysMyo_Muscle_Gene_Sets	MGS263 Human FSHD prim myotube diff v undiff GSE26145 up	13	38	0.000457704	4.66629	NA
EnrichR	Human_Gene_Atlas	Bonemarrow	16	43	3.30441e-06	4.61925	NA
EnrichR	DisGeNET	Aortic Diseases	8	24	0.00793354	4.56675	NA
EnrichR	GO_Biological_Process_2017b	blood vessel endothelial cell proliferation involved in sprouting angiogenesis (GO:0002043)	9	27	0.00443542	4.54931	NA
EnrichR	BioPlanet_2019	Selective expression of chemokine receptors during T-cell polarization	9	26	0.00462957	4.4212	NA
EnrichR	DisGeNET	Proliferative vitreoretinopathy	20	62	1.45443e-06	4.41944	NA
EnrichR	GO_Molecular_Function_2017	coreceptor activity (GO:0015026)	8	25	0.00938658	4.36271	NA
EnrichR	Reactome_2015	O-glycosylation of TSR domain-containing proteins	13	38	0.00162184	4.3483	NA
EnrichR	DisGeNET	Epiretinal Membrane	13	41	0.000246133	4.34399	NA
EnrichR	GO_Molecular_Function_2015	coreceptor activity (GO:0015026)	8	24	0.00952217	4.3421	NA
EnrichR	GO_Biological_Process_2015	negative regulation of epithelial cell differentiation (GO:0030857)	11	34	0.00214644	4.30642	NA
EnrichR	DSigDB	dipivefrine HL60 UP	9	30	0.00363917	4.29533	NA
EnrichR	PheWeb_2019	Methicillin resistant Staphylococcus aureus	9	22	0.00358842	4.27068	NA
EnrichR	GO_Biological_Process_2015	positive regulation of calcium-mediated signaling (GO:0050850)	8	25	0.00721741	4.25944	NA
EnrichR	GO_Biological_Process_2018	positive regulation of signaling (GO:0023056)	11	36	0.00406513	4.218	NA
EnrichR	GO_Cellular_Component_2013	external side of plasma membrane (GO:0009897)	10	30	0.00737117	4.18016	NA
EnrichR	DSigDB	(+)-chelidonine HL60 DOWN	14	48	0.000237567	4.17602	NA
EnrichR	DSigDB	15-delta prostaglandin J2 MCF7 DOWN	11	38	0.00349712	4.14462	NA
EnrichR	GO_Biological_Process_2015	embryonic cranial skeleton morphogenesis (GO:0048701)	9	29	0.00853656	4.13092	NA
EnrichR	Rare_Diseases_GeneRIF_Gene_Lists	Glaucoma congenital	19	54	2.73143e-05	4.096	NA
EnrichR	GO_Biological_Process_2015	positive regulation of B cell mediated immunity (GO:0002714)	8	26	0.00984757	4.09562	NA
EnrichR	GO_Biological_Process_2015	positive regulation of immunoglobulin mediated immune response (GO:0002891)	8	26	0.00984757	4.09562	NA
EnrichR	DSigDB	mebendazole MCF7 UP	11	39	0.00429367	4.03835	NA
EnrichR	Jensen_DISEASES	Uveitis	11	36	0.00152898	4.02878	NA
EnrichR	WikiPathways_2019_Human	Selective expression of chemokine receptors during T-cell polarization WP4494	10	29	0.00454575	4.02539	NA
EnrichR	GO_Biological_Process_2015	neutrophil chemotaxis (GO:0030593)	13	43	0.000411562	4.02418	NA
EnrichR	Rare_Diseases_GeneRIF_Gene_Lists	Goodpasture syndrome	10	29	0.00510828	4.01423	NA
EnrichR	GO_Biological_Process_2018	cyclic-nucleotide-mediated signaling (GO:0019935)	9	31	0.00960676	4.00771	NA
EnrichR	GO_Biological_Process_2015	negative regulation of behavior (GO:0048521)	12	40	0.00179743	3.99323	NA
EnrichR	GO_Cellular_Component_2017	clathrin-coated endocytic vesicle membrane (GO:0030669)	11	39	0.00316973	3.9885	NA
EnrichR	GO_Biological_Process_2013	leukocyte migration (GO:0050900)	9	28	0.00803769	3.98077	NA
EnrichR	DisGeNET	Nephritis, Interstitial	9	31	0.0064226	3.9775	NA
EnrichR	Reactome_2016	Diseases associated with O-glycosylation of proteins Homo sapiens R-HSA-3906995	17	61	0.000727525	3.96995	NA
EnrichR	KEGG_2019_Human	Allograft rejection	10	35	0.0042571	3.9574	NA
EnrichR	DSigDB	orciprenaline HL60 UP	11	40	0.00179418	3.93739	NA
EnrichR	GO_Biological_Process_2015	neutrophil migration (GO:1990266)	13	44	0.000488523	3.93272	NA
EnrichR	GO_Cellular_Component_2018	clathrin-coated endocytic vesicle (GO:0045334)	14	48	0.000524043	3.91786	NA
EnrichR	PheWeb_2019	Prurigo and Lichen	9	24	0.00879823	3.91479	NA
EnrichR	MGI_Mammalian_Phenotype_2017	MP:0008076 abnormal CD4-positive T cell differentiation	9	25	0.00706507	3.87576	NA
EnrichR	GO_Biological_Process_2015	peptide hormone processing (GO:0016486)	9	31	0.0072983	3.86441	NA
EnrichR	KEGG_2016	Allograft rejection Homo sapiens hsa05330	10	35	0.00508456	3.85944	NA
EnrichR	DisGeNET	Malignant ascites	14	50	0.000486342	3.83607	NA
EnrichR	GO_Biological_Process_2018	regulation of osteoclast differentiation (GO:0045670)	10	36	0.00848652	3.83454	NA
EnrichR	BioCarta_2013	NKT PATHWAY	10	28	0.00583079	3.83267	NA
EnrichR	Gene_Perturbations_from_GEO_down	PDGFRA activemutant human GSE17743 sample 1891	70	277	1.9691e-18	3.79709	NA
EnrichR	DSigDB	clenbuterol HL60 UP	9	34	0.00922984	3.79	NA
EnrichR	Jensen_COMPARTMENTS	interleukin-12 receptor complex	13	48	0.000854303	3.77252	NA
EnrichR	GO_Biological_Process_2018	sprouting angiogenesis (GO:0002040)	12	44	0.00532467	3.76482	NA
EnrichR	GO_Biological_Process_2015	positive regulation of dendrite development (GO:1900006)	11	39	0.0096948	3.75432	NA
EnrichR	GO_Biological_Process_2017b	kidney smooth muscle tissue development (GO:0072194)	12	44	0.00698648	3.72216	NA
EnrichR	Enrichr_Submissions_TF-Gene_Coocurrence	FAM171B	95	295	5.25062e-27	3.7206	NA
EnrichR	Enrichr_Submissions_TF-Gene_Coocurrence	SOX5	96	299	4.28623e-26	3.70947	NA
EnrichR	Cancer_Cell_Line_Encyclopedia	TT2609C02 THYROID	13	50	0.00350017	3.70485	NA
EnrichR	GO_Biological_Process_2017b	negative regulation of endothelial cell proliferation (GO:0001937)	14	52	0.00140264	3.67444	NA
EnrichR	Gene_Perturbations_from_GEO_up	Hspa9 heterocygotic for Hspa9+/- mouse GSE65588 sample 1344	43	177	4.06705e-12	3.66789	NA
EnrichR	DSigDB	LY-294002 HL60 DOWN	13	51	0.00182314	3.64963	NA
EnrichR	Gene_Perturbations_from_GEO_up	NOTCH3 KD human GSE27424 sample 1409	51	211	1.9656e-12	3.6493	NA
EnrichR	BioPlanet_2019	Allograft rejection	10	35	0.00661051	3.64925	NA
EnrichR	GO_Biological_Process_2017b	adherens junction organization (GO:0034332)	12	45	0.00407758	3.63945	NA
EnrichR	Rare_Diseases_GeneRIF_Gene_Lists	Subacute sclerosing panencephalitis	13	42	0.000948334	3.60325	NA
EnrichR	Gene_Perturbations_from_GEO_down	STK19 OE human GSE36036 sample 1570	57	238	1.10778e-14	3.59857	NA
EnrichR	Gene_Perturbations_from_GEO_up	EIF1AY OE human GSE36036 sample 1571	56	235	7.69818e-14	3.59784	NA
EnrichR	Jensen_COMPARTMENTS	Heavy chain immunoglobulin complex	16	62	0.000357869	3.59466	NA
EnrichR	Jensen_TISSUES	Lamina propria	12	47	0.00199631	3.58345	NA
EnrichR	GO_Cellular_Component_2017	external side of plasma membrane (GO:0009897)	21	83	5.73217e-05	3.57786	NA
EnrichR	Enrichr_Submissions_TF-Gene_Coocurrence	PRDM5	91	294	2.5006e-24	3.57607	NA
EnrichR	Enrichr_Submissions_TF-Gene_Coocurrence	ZNF704	91	294	3.69763e-24	3.57607	NA
EnrichR	GO_Biological_Process_2017	positive regulation of endothelial cell migration (GO:0010595)	11	42	0.00821149	3.57555	NA
EnrichR	GO_Molecular_Function_2018	amyloid-beta binding (GO:0001540)	13	49	0.00254003	3.5689	NA
EnrichR	TF_Perturbations_Followed_by_Expression	SOX5 OE FETALCORTEX HUMAN GSE89057 RNASEQ DOWN	21	87	0.000100312	3.56262	NA
EnrichR	SysMyo_Muscle_Gene_Sets	MGS593 Human myotube TNF alpha plus IL 1 beta stimulation v healthy E-MEXP-3761 up	24	92	1.30485e-05	3.55824	NA
EnrichR	GWAS_Catalog_2019	Glaucoma	11	40	0.00918395	3.55087	NA
EnrichR	Enrichr_Submissions_TF-Gene_Coocurrence	SOX6	91	297	4.75522e-23	3.53995	NA
EnrichR	GO_Biological_Process_2018	regulation of B cell proliferation (GO:0030888)	11	43	0.00710913	3.53134	NA
EnrichR	GO_Molecular_Function_2018	transmembrane receptor protein tyrosine kinase activity (GO:0004714)	16	61	0.00164349	3.52839	NA
EnrichR	Enrichr_Submissions_TF-Gene_Coocurrence	NPAS3	91	298	3.28426e-22	3.52807	NA
EnrichR	Enrichr_Submissions_TF-Gene_Coocurrence	GLI3	90	295	1.09849e-23	3.52478	NA
EnrichR	Enrichr_Submissions_TF-Gene_Coocurrence	TOX3	90	295	7.05631e-23	3.52478	NA
EnrichR	KEGG_2019_Human	Inflammatory bowel disease (IBD)	16	63	0.000436221	3.51769	NA
EnrichR	Enrichr_Submissions_TF-Gene_Coocurrence	PKNOX2	90	296	1.4538e-22	3.51287	NA
EnrichR	Enrichr_Submissions_TF-Gene_Coocurrence	ZNF804A	90	296	1.54393e-21	3.51287	NA
EnrichR	GO_Biological_Process_2018	positive regulation of synaptic transmission (GO:0050806)	17	67	0.00124676	3.5026	NA
EnrichR	Gene_Perturbations_from_GEO_up	Ikbkb KO mouse GSE30049 sample 2245	61	263	4.41677e-13	3.50183	NA
EnrichR	Enrichr_Submissions_TF-Gene_Coocurrence	ETV1	90	297	5.13992e-24	3.50105	NA
EnrichR	GO_Cellular_Component_2017b	clathrin coat of endocytic vesicle (GO:0030128)	11	43	0.00761985	3.49449	NA
EnrichR	GO_Biological_Process_2015	regulation of endothelial cell proliferation (GO:0001936)	22	84	1.10158e-05	3.48615	NA
EnrichR	Enrichr_Submissions_TF-Gene_Coocurrence	ARNT2	89	295	2.64341e-23	3.48562	NA
EnrichR	Enrichr_Submissions_TF-Gene_Coocurrence	TSHZ2	89	295	2.21417e-22	3.48562	NA
EnrichR	GO_Biological_Process_2017b	cell chemotaxis to vascular endothelial growth factor (GO:0090667)	16	63	0.000374446	3.46614	NA
EnrichR	SysMyo_Muscle_Gene_Sets	MGS64 Monkey ocular muscle orbital layer v global layer PMID 15326121 up	16	63	0.000645194	3.46411	NA
EnrichR	Enrichr_Submissions_TF-Gene_Coocurrence	TRPS1	88	294	2.00325e-22	3.45818	NA
EnrichR	GO_Biological_Process_2018	negative regulation of epithelial cell proliferation (GO:0050680)	16	64	0.0011705	3.45109	NA
EnrichR	Enrichr_Submissions_TF-Gene_Coocurrence	PLXNA4	89	298	9.48198e-21	3.45053	NA
EnrichR	Enrichr_Submissions_TF-Gene_Coocurrence	THRB	88	295	3.56551e-21	3.44645	NA
EnrichR	Old_CMAP_up	trichostatin A-6671	25	89	5.80846e-06	3.44643	NA
EnrichR	Reactome_2016	Diseases of glycosylation Homo sapiens R-HSA-3781865	21	87	0.000686743	3.43847	NA
EnrichR	GTEx_Tissue_Sample_Gene_Expression_Profiles_down	GTEX-UPK5-1326-SM-4IHLE esophagus male 40-49 years	12	49	0.00824864	3.43504	NA
EnrichR	KEGG_2016	Inflammatory bowel disease (IBD) Homo sapiens hsa05321	16	63	0.000576142	3.43061	NA
EnrichR	DisGeNET	Pauci-immune Glomerulonephritis associated with Granulomatosis with Polyangiitis	12	48	0.00344707	3.42507	NA
EnrichR	Old_CMAP_up	rifabutin-3873	24	86	2.97133e-05	3.42398	NA
EnrichR	Enrichr_Submissions_TF-Gene_Coocurrence	RAPGEF4	88	297	3.70169e-23	3.42325	NA
EnrichR	Enrichr_Submissions_TF-Gene_Coocurrence	FOXP2	88	297	8.27263e-20	3.42325	NA
EnrichR	Enrichr_Submissions_TF-Gene_Coocurrence	BNC2	87	294	2.69722e-22	3.41888	NA
EnrichR	Enrichr_Submissions_TF-Gene_Coocurrence	ZNF711	87	294	2.97993e-20	3.41888	NA
EnrichR	GO_Biological_Process_2015	myeloid leukocyte migration (GO:0097529)	19	74	6.61218e-05	3.41763	NA
EnrichR	Enrichr_Submissions_TF-Gene_Coocurrence	GLI2	87	295	2.80472e-21	3.40729	NA
EnrichR	Cancer_Cell_Line_Encyclopedia	U138MG CENTRAL NERVOUS SYSTEM	21	88	0.00031557	3.40043	NA
EnrichR	DSigDB	rifabutin PC3 UP	33	139	3.10912e-07	3.39918	NA
EnrichR	DSigDB	mometasone PC3 UP	14	59	0.0031978	3.39744	NA
EnrichR	Enrichr_Submissions_TF-Gene_Coocurrence	PKHD1	87	296	6.31689e-20	3.39578	NA
EnrichR	GO_Biological_Process_2015	granulocyte chemotaxis (GO:0071621)	13	51	0.00199614	3.39294	NA
EnrichR	Enrichr_Submissions_TF-Gene_Coocurrence	DMRTA1	86	293	1.85096e-20	3.39112	NA
EnrichR	GO_Biological_Process_2015	positive regulation of cytokine biosynthetic process (GO:0042108)	15	59	0.00122995	3.38409	NA
EnrichR	Gene_Perturbations_from_GEO_up	NEUROG1 OE human GSE18296 sample 1426	56	250	1.18569e-12	3.38197	NA
EnrichR	KEGG_2016	Staphylococcus aureus infection Homo sapiens hsa05150	13	52	0.00270353	3.37701	NA
EnrichR	Enrichr_Submissions_TF-Gene_Coocurrence	HEY2	86	295	1.14828e-20	3.36813	NA
EnrichR	Enrichr_Submissions_TF-Gene_Coocurrence	RBM20	85	292	4.65019e-20	3.36316	NA
EnrichR	TF_Perturbations_Followed_by_Expression	NEUROG1 OE HUMAN GSE18296 CREEDSID GENE 1426 UP	58	255	5.15989e-13	3.35705	NA
EnrichR	Enrichr_Submissions_TF-Gene_Coocurrence	GLIS3	86	296	4.84551e-21	3.35675	NA
EnrichR	Enrichr_Submissions_TF-Gene_Coocurrence	ZNF521	86	296	6.26364e-21	3.35675	NA
EnrichR	MGI_Mammalian_Phenotype_Level_4_2019	MP:0004359 short ulna	12	42	0.00531199	3.3519	NA
EnrichR	Gene_Perturbations_from_GEO_down	KIT activemutant human GSE17743 sample 1892	64	287	1.73574e-13	3.35066	NA
EnrichR	Enrichr_Submissions_TF-Gene_Coocurrence	SOX11	86	297	1.03993e-19	3.34544	NA
EnrichR	Gene_Perturbations_from_GEO_up	Grhl2 KD mouse GSE40729 sample 2534	42	190	2.37046e-10	3.33747	NA
EnrichR	GO_Biological_Process_2017b	astrocyte chemotaxis (GO:0035700)	11	45	0.0074322	3.33616	NA
EnrichR	Disease_Perturbations_from_GEO_up	multiple myeloma DOID-9538 human GSE47552 sample 561	60	255	1.66925e-15	3.33482	NA
EnrichR	Enrichr_Submissions_TF-Gene_Coocurrence	NR2F2	85	296	8.8066e-21	3.31771	NA
EnrichR	Enrichr_Submissions_TF-Gene_Coocurrence	ESRRG	85	296	5.17632e-19	3.31771	NA
EnrichR	Enrichr_Submissions_TF-Gene_Coocurrence	ZFHX4	85	296	8.59753e-19	3.31771	NA
EnrichR	Enrichr_Submissions_TF-Gene_Coocurrence	ZMAT4	85	296	1.09589e-18	3.31771	NA
EnrichR	GO_Molecular_Function_2018	mitogen-activated protein kinase kinase binding (GO:0031434)	16	65	0.0030391	3.31126	NA
EnrichR	Rare_Diseases_AutoRIF_ARCHS4_Predictions	Peters plus syndrome	52	192	1.20999e-12	3.30782	NA
EnrichR	Enrichr_Submissions_TF-Gene_Coocurrence	ADAMTS19	85	297	2.25957e-18	3.30654	NA
EnrichR	InterPro_Domains_2019	CUB domain	13	49	0.00839982	3.30394	NA
EnrichR	Old_CMAP_up	trichostatin A-5882	25	93	2.26748e-05	3.29819	NA
EnrichR	Disease_Perturbations_from_GEO_up	idiopathic pulmonary fibrosis DOID-0050156 human GSE44723 sample 851	65	280	9.95736e-14	3.29016	NA
EnrichR	Enrichr_Submissions_TF-Gene_Coocurrence	SALL1	84	295	4.28965e-19	3.2898	NA
EnrichR	Enrichr_Submissions_TF-Gene_Coocurrence	DACH1	84	295	6.84797e-19	3.2898	NA
EnrichR	Enrichr_Submissions_TF-Gene_Coocurrence	ZNF385D	85	299	5.17006e-19	3.28443	NA
EnrichR	Enrichr_Submissions_TF-Gene_Coocurrence	POU6F2	85	299	1.32847e-17	3.28443	NA
EnrichR	Enrichr_Submissions_TF-Gene_Coocurrence	DACH2	85	299	4.43164e-17	3.28443	NA
EnrichR	Enrichr_Submissions_TF-Gene_Coocurrence	ZNF385B	84	296	1.12793e-19	3.27868	NA
EnrichR	Enrichr_Submissions_TF-Gene_Coocurrence	SETBP1	84	296	6.19945e-19	3.27868	NA
EnrichR	Disease_Perturbations_from_GEO_down	Down syndrome DOID-14250 human GSE42956 sample 1060	54	235	1.33463e-11	3.26566	NA
EnrichR	GO_Biological_Process_2015	granulocyte migration (GO:0097530)	13	53	0.00287281	3.2649	NA
EnrichR	Enrichr_Submissions_TF-Gene_Coocurrence	TSHZ3	83	294	8.93047e-19	3.26169	NA
EnrichR	Enrichr_Submissions_TF-Gene_Coocurrence	PBX1	83	295	8.20633e-20	3.25063	NA
EnrichR	Enrichr_Submissions_TF-Gene_Coocurrence	NR3C2	83	295	2.43267e-19	3.25063	NA
EnrichR	Enrichr_Submissions_TF-Gene_Coocurrence	ZNF608	83	295	7.52009e-19	3.25063	NA
EnrichR	Enrichr_Submissions_TF-Gene_Coocurrence	ZFPM2	83	295	1.49488e-18	3.25063	NA
EnrichR	Enrichr_Submissions_TF-Gene_Coocurrence	FOXG1	83	295	3.64936e-18	3.25063	NA
EnrichR	DSigDB	ethaverine HL60 DOWN	12	53	0.00685213	3.24176	NA
EnrichR	TF_Perturbations_Followed_by_Expression	ARX SIRNA BCD HUMAN GSE73433 RNASEQ UP	34	155	4.50137e-08	3.23755	NA
EnrichR	GO_Biological_Process_2013	response to hypoxia (GO:0001666)	12	46	0.00585971	3.23077	NA
EnrichR	Enrichr_Submissions_TF-Gene_Coocurrence	ZNF804B	83	297	5.19123e-16	3.22874	NA
EnrichR	Cancer_Cell_Line_Encyclopedia	RPMI8226 HAEMATOPOIETIC AND LYMPHOID TISSUE	36	159	4.34975e-08	3.22629	NA
EnrichR	Gene_Perturbations_from_GEO_up	NOTCH3 KD human GSE27424 sample 1410	66	309	6.55501e-14	3.22483	NA
EnrichR	DisGeNET	Allergic sensitization	12	51	0.00873946	3.22359	NA
EnrichR	Jensen_DISEASES	DOID:2627	21	86	0.00308962	3.21961	NA
EnrichR	GO_Biological_Process_2015	positive regulation of B cell activation (GO:0050871)	14	58	0.00372574	3.21294	NA
EnrichR	Enrichr_Submissions_TF-Gene_Coocurrence	AFF3	82	295	1.72113e-17	3.21147	NA
EnrichR	Enrichr_Submissions_TF-Gene_Coocurrence	PRDM16	82	295	2.33544e-17	3.21147	NA
EnrichR	SysMyo_Muscle_Gene_Sets	MGS11 Rat extraocular age14d v birth PMID 15138310 down	12	51	0.00950579	3.20939	NA
EnrichR	GO_Molecular_Function_2015	transmembrane receptor protein tyrosine kinase activity (GO:0004714)	16	65	0.00404493	3.20647	NA
EnrichR	Enrichr_Submissions_TF-Gene_Coocurrence	MKX	81	293	8.07788e-18	3.19396	NA
EnrichR	BioPlex_2017	DDX19B	13	66	0.0048639	3.19291	NA
EnrichR	Enrichr_Submissions_TF-Gene_Coocurrence	NFIB	82	297	5.50096e-19	3.18984	NA
EnrichR	Gene_Perturbations_from_GEO_down	Mecom OE mouse GSE34729 sample 1428	45	212	7.70557e-10	3.1894	NA
EnrichR	Human_Phenotype_Ontology	Hypohidrosis (HP:0000966)	13	48	0.00751912	3.18816	NA
EnrichR	Gene_Perturbations_from_GEO_down	NEUROG1 OE human GSE18296 sample 1426	68	321	2.14388e-14	3.183	NA
EnrichR	Gene_Perturbations_from_GEO_up	Otx2 KO mouse GSE27630 sample 78	39	185	1.81212e-07	3.18284	NA
EnrichR	DSigDB	SODIUM SULFATE BOSS	14	63	0.00384095	3.18173	NA
EnrichR	Enrichr_Submissions_TF-Gene_Coocurrence	TUB	82	298	6.84357e-18	3.17914	NA
EnrichR	GO_Biological_Process_2018	negative regulation of response to stimulus (GO:0048585)	29	126	3.40676e-05	3.17719	NA
EnrichR	Jensen_COMPARTMENTS	IgE immunoglobulin complex	13	57	0.00476889	3.17686	NA
EnrichR	Gene_Perturbations_from_GEO_down	RRP1B OE human GSE53979 sample 821	74	350	8.90737e-15	3.17685	NA
EnrichR	Enrichr_Submissions_TF-Gene_Coocurrence	NR2F1	81	295	4.41059e-18	3.1723	NA
EnrichR	GO_Biological_Process_2015	positive regulation of endothelial cell proliferation (GO:0001938)	15	63	0.00255566	3.16923	NA
EnrichR	Rare_Diseases_AutoRIF_Gene_Lists	Mikulicz disease	16	59	0.000666463	3.16757	NA
EnrichR	SysMyo_Muscle_Gene_Sets	MGS410 Human rhabdomyosarcoma cells v osteosarcoma E-MTAB-37 down	49	211	6.97274e-10	3.16757	NA
EnrichR	Cancer_Cell_Line_Encyclopedia	KMS11 HAEMATOPOIETIC AND LYMPHOID TISSUE	28	126	8.64044e-06	3.16654	NA
EnrichR	Old_CMAP_up	trichostatin A-7285	24	93	5.55349e-05	3.16627	NA
EnrichR	GO_Biological_Process_2017b	endothelial cell chemotaxis (GO:0035767)	16	69	0.000928912	3.16474	NA
EnrichR	TF_Perturbations_Followed_by_Expression	MYC OE MOUSE GSE27159 CREEDSID GENE 1273 DOWN	39	182	1.75398e-07	3.16274	NA
EnrichR	Enrichr_Submissions_TF-Gene_Coocurrence	TBX3	81	296	2.47506e-18	3.16159	NA
EnrichR	Enrichr_Submissions_TF-Gene_Coocurrence	DZIP1	81	296	3.8629e-18	3.16159	NA
EnrichR	Enrichr_Submissions_TF-Gene_Coocurrence	KLF12	81	296	9.4293e-17	3.16159	NA
EnrichR	DSigDB	histamine CTD 00006100	15	68	0.00513498	3.15833	NA
EnrichR	Enrichr_Submissions_TF-Gene_Coocurrence	LEF1	80	293	9.22623e-19	3.15453	NA
EnrichR	Enrichr_Submissions_TF-Gene_Coocurrence	HEY1	80	293	4.19755e-18	3.15453	NA
EnrichR	MCF7_Perturbations_from_GEO_down	Leptin GSE58059 mcf7:189	59	273	2.95132e-12	3.15424	NA
EnrichR	TF_Perturbations_Followed_by_Expression	GRHL2 KD MOUSE GSE40729 CREEDSID GENE 2534 UP	42	197	1.18874e-09	3.14668	NA
EnrichR	Disease_Perturbations_from_GEO_up	monoclonal gammopathy of uncertain significance DOID-7442 human GSE47552 sample 563	61	275	2.44346e-14	3.14383	NA
EnrichR	Enrichr_Submissions_TF-Gene_Coocurrence	SORBS2	80	294	6.79203e-18	3.1438	NA
EnrichR	Enrichr_Submissions_TF-Gene_Coocurrence	ID4	80	294	7.20417e-18	3.1438	NA
EnrichR	TRRUST_Transcription_Factors_2019	GATA3 human	13	37	0.00620441	3.14084	NA
EnrichR	Old_CMAP_up	trichostatin A-5017	22	86	0.00032196	3.13865	NA
EnrichR	Gene_Perturbations_from_GEO_down	Mn1 OE mouse GSE13189 sample 2305	33	158	5.31851e-07	3.13826	NA
EnrichR	DSigDB	clonidine HL60 UP	16	73	0.0013463	3.13814	NA
EnrichR	Enrichr_Submissions_TF-Gene_Coocurrence	RAPGEF5	80	295	9.52134e-18	3.13314	NA
EnrichR	Enrichr_Submissions_TF-Gene_Coocurrence	AR	80	295	1.46311e-17	3.13314	NA
EnrichR	Enrichr_Submissions_TF-Gene_Coocurrence	ZNF423	80	295	3.414e-17	3.13314	NA
EnrichR	DSigDB	carvedilol CTD 00001961	14	64	0.00552963	3.13201	NA
EnrichR	Enrichr_Libraries_Most_Popular_Genes	ARCHS4 Tissues	29	103	5.5554e-05	3.13097	NA
EnrichR	Disease_Perturbations_from_GEO_up	Breast Cancer C0006142 human GSE3744 sample 24	32	145	1.10581e-06	3.12783	NA
EnrichR	Drug_Perturbations_from_GEO_up	PLX4032 DB05238 human GSE50649 sample 2558	57	259	8.69e-11	3.12653	NA
EnrichR	UK_Biobank_GWAS_v1	Sweets intake 102330	19	76	0.00295988	3.12405	NA
EnrichR	Enrichr_Submissions_TF-Gene_Coocurrence	SATB2	80	296	5.46421e-17	3.12255	NA
EnrichR	Enrichr_Submissions_TF-Gene_Coocurrence	ZNF462	80	296	1.17598e-16	3.12255	NA
EnrichR	Enrichr_Submissions_TF-Gene_Coocurrence	ZNF536	80	296	5.17793e-15	3.12255	NA
EnrichR	Reactome_2016	O-linked glycosylation Homo sapiens R-HSA-5173105	23	105	0.000492584	3.12035	NA
EnrichR	Gene_Perturbations_from_GEO_up	GSK3B knockdown human GSE35351 sample 1934	69	334	1.54032e-13	3.11906	NA
EnrichR	Cancer_Cell_Line_Encyclopedia	U251MG CENTRAL NERVOUS SYSTEM	21	96	0.000338398	3.11706	NA
EnrichR	Enrichr_Submissions_TF-Gene_Coocurrence	SOX9	80	297	3.09604e-18	3.11204	NA
EnrichR	Enrichr_Submissions_TF-Gene_Coocurrence	SIX1	80	297	5.27514e-18	3.11204	NA
EnrichR	Old_CMAP_up	rifabutin-4349	22	87	0.000461236	3.10258	NA
EnrichR	Gene_Perturbations_from_GEO_up	Klf13 KO mouse GSE25502 sample 1821	55	268	3.86125e-11	3.09848	NA
EnrichR	TF_Perturbations_Followed_by_Expression	NEUROG1 OE HUMAN GSE18296 CREEDSID GENE 1426 DOWN	68	324	7.3655e-14	3.09766	NA
EnrichR	Enrichr_Submissions_TF-Gene_Coocurrence	SP5	79	295	1.65815e-16	3.09398	NA
EnrichR	DisGeNET	Glaucoma, Open-Angle	14	62	0.00851077	3.09361	NA
EnrichR	Gene_Perturbations_from_GEO_down	Myc JoMa1 cells are pluripotent precursor cells, derived from the ne mouse GSE27159 sample 1273	36	175	1.54589e-06	3.09098	NA
EnrichR	TF_Perturbations_Followed_by_Expression	MECOM OE MOUSE GSE34729 CREEDSID GENE 1428 DOWN	46	220	1.2318e-09	3.08606	NA
EnrichR	Enrichr_Submissions_TF-Gene_Coocurrence	SOX2	79	296	1.02678e-16	3.08352	NA
EnrichR	Enrichr_Submissions_TF-Gene_Coocurrence	DPF3	79	296	2.40132e-16	3.08352	NA
EnrichR	Enrichr_Submissions_TF-Gene_Coocurrence	PLXNA2	79	296	3.61403e-16	3.08352	NA
EnrichR	Enrichr_Submissions_TF-Gene_Coocurrence	ISL1	79	296	8.09373e-16	3.08352	NA
EnrichR	TF_Perturbations_Followed_by_Expression	TFAP2C KO MOUSE GSE45941 CREEDSID GENE 1488 UP	38	182	4.62118e-07	3.08164	NA
EnrichR	Gene_Perturbations_from_GEO_up	MYC KD human GSE54872 sample 1307	61	299	1.10133e-10	3.08021	NA
EnrichR	TF_Perturbations_Followed_by_Expression	MYC KD HUMAN GSE54872 CREEDSID GENE 1307 UP	64	307	3.07102e-11	3.07689	NA
EnrichR	Enrichr_Submissions_TF-Gene_Coocurrence	MAF	78	293	3.32344e-17	3.07566	NA
EnrichR	Gene_Perturbations_from_GEO_up	WNT1 OE human GSE26656 sample 2355	68	334	1.24867e-12	3.07386	NA
EnrichR	Gene_Perturbations_from_GEO_down	Tgfbr2 KO mouse GSE46150 sample 309	45	220	2.80138e-08	3.07342	NA
EnrichR	Enrichr_Submissions_TF-Gene_Coocurrence	HOXA1	79	297	7.72845e-17	3.07314	NA
EnrichR	Enrichr_Submissions_TF-Gene_Coocurrence	EBF3	79	297	2.38397e-15	3.07314	NA
EnrichR	Drug_Perturbations_from_GEO_2014	373	22	105	0.000118738	3.06769	NA
EnrichR	GO_Biological_Process_2018	cell-cell junction organization (GO:0045216)	16	72	0.00501504	3.06763	NA
EnrichR	BioPlex_2017	DEFA1	14	74	0.00582626	3.06679	NA
EnrichR	Enrichr_Submissions_TF-Gene_Coocurrence	SMARCA1	78	294	2.58403e-17	3.0652	NA
EnrichR	Enrichr_Submissions_TF-Gene_Coocurrence	TOX	78	294	1.03661e-16	3.0652	NA
EnrichR	Enrichr_Submissions_TF-Gene_Coocurrence	RORB	78	294	1.61402e-15	3.0652	NA
EnrichR	Gene_Perturbations_from_GEO_up	Htt OE mouse GSE3583 sample 1234	54	266	8.33032e-11	3.06502	NA
EnrichR	Gene_Perturbations_from_GEO_up	BCOR VR human GSE30442 sample 2106	42	207	1.73682e-08	3.06338	NA
EnrichR	Drug_Perturbations_from_GEO_down	tretinoin DB00755 mouse GSE31280 sample 2829	34	158	8.0139e-06	3.06293	NA
EnrichR	Enrichr_Submissions_TF-Gene_Coocurrence	BCL11B	79	298	1.16609e-15	3.06283	NA
EnrichR	Gene_Perturbations_from_GEO_down	Nrl Deficiency mouse GSE4051 sample 263	48	236	9.97698e-09	3.05606	NA
EnrichR	Enrichr_Submissions_TF-Gene_Coocurrence	RGS9	78	295	3.38443e-16	3.05481	NA
EnrichR	Enrichr_Submissions_TF-Gene_Coocurrence	ZIC1	78	295	1.28483e-15	3.05481	NA
EnrichR	Enrichr_Submissions_TF-Gene_Coocurrence	ONECUT2	78	295	9.31782e-15	3.05481	NA
EnrichR	MCF7_Perturbations_from_GEO_down	erlotinib GSE30516 mcf7:126	68	325	1.29979e-12	3.05373	NA
EnrichR	Gene_Perturbations_from_GEO_down	Fosl1 KO mouse GSE43695 sample 430	26	128	5.42357e-05	3.05208	NA
EnrichR	Gene_Perturbations_from_GEO_up	WNT1 OE human GSE26656 sample 2356	76	376	5.65653e-14	3.05174	NA
EnrichR	GO_Biological_Process_2018	regulation of endothelial cell proliferation (GO:0001936)	17	77	0.00123686	3.04771	NA
EnrichR	Enrichr_Submissions_TF-Gene_Coocurrence	RORA	78	296	5.99379e-16	3.04449	NA
EnrichR	MGI_Mammalian_Phenotype_2017	MP:0004762 increased anti-double stranded DNA antibody level	13	46	0.00402842	3.04256	NA
EnrichR	Rare_Diseases_AutoRIF_ARCHS4_Predictions	Ablepharon macrostomia syndrome	49	197	2.42203e-09	3.03787	NA
EnrichR	Gene_Perturbations_from_GEO_up	Tfap2c KO mouse GSE45941 sample 1488	35	174	3.02315e-06	3.03697	NA
EnrichR	GO_Biological_Process_2017b	positive regulation of endothelial cell migration (GO:0010595)	16	72	0.00287007	3.03287	NA
EnrichR	Gene_Perturbations_from_GEO_down	Bach2 KO mouse GSE30883 sample 2701	44	218	1.46848e-08	3.03269	NA
EnrichR	Enrichr_Submissions_TF-Gene_Coocurrence	ETV5	77	294	3.32344e-17	3.0259	NA
EnrichR	Enrichr_Submissions_TF-Gene_Coocurrence	IRX3	77	294	1.27694e-16	3.0259	NA
EnrichR	Enrichr_Submissions_TF-Gene_Coocurrence	LGR4	77	294	2.14854e-16	3.0259	NA
EnrichR	Enrichr_Submissions_TF-Gene_Coocurrence	FOXC1	77	294	3.20089e-16	3.0259	NA
EnrichR	ARCHS4_TFs_Coexp	TSHZ3 human tf ARCHS4 coexpression	59	271	2.40773e-10	3.02433	NA
EnrichR	Drug_Perturbations_from_GEO_up	angiotensin II 172198 mouse GSE29145 sample 3216	47	221	1.52828e-09	3.02129	NA
EnrichR	TF_Perturbations_Followed_by_Expression	FOSL1 KO MOUSE GSE43695 CREEDSID GENE 430 DOWN	27	132	4.18594e-05	3.01898	NA
EnrichR	GO_Biological_Process_2015	leukocyte chemotaxis (GO:0030595)	22	97	0.000132577	3.01893	NA
EnrichR	GO_Molecular_Function_2015	transmembrane receptor protein kinase activity (GO:0019199)	19	82	0.00265386	3.01829	NA
EnrichR	Old_CMAP_down	LY-294002-6198	21	90	0.000228165	3.01566	NA
EnrichR	Enrichr_Submissions_TF-Gene_Coocurrence	SMAD9	77	295	3.69334e-15	3.01565	NA
EnrichR	Enrichr_Submissions_TF-Gene_Coocurrence	ZNF354C	77	295	1.46037e-14	3.01565	NA
EnrichR	ARCHS4_TFs_Coexp	MKX human tf ARCHS4 coexpression	61	281	4.14425e-12	3.01557	NA
EnrichR	GO_Biological_Process_2018	regulation of MAP kinase activity (GO:0043405)	19	87	0.001142	3.01474	NA
EnrichR	Gene_Perturbations_from_GEO_down	BCOR VR human GSE30442 sample 2106	66	329	8.80532e-14	3.01426	NA
EnrichR	GO_Biological_Process_2013	cell migration (GO:0016477)	18	74	0.00118359	3.01247	NA
EnrichR	GO_Biological_Process_2018	negative regulation of cell communication (GO:0010648)	17	78	0.0067961	3.00864	NA
EnrichR	Jensen_DISEASES	Vasculitis	13	57	0.00660582	3.00712	NA
EnrichR	Enrichr_Submissions_TF-Gene_Coocurrence	IRX2	76	292	6.09591e-15	3.00706	NA
EnrichR	GO_Biological_Process_2015	regulation of synapse organization (GO:0050807)	14	62	0.00963961	3.00565	NA
EnrichR	Enrichr_Submissions_TF-Gene_Coocurrence	MEIS2	77	296	1.08875e-15	3.00546	NA
EnrichR	Enrichr_Submissions_TF-Gene_Coocurrence	EBF4	77	296	3.35391e-15	3.00546	NA
EnrichR	Enrichr_Submissions_TF-Gene_Coocurrence	ZNF334	77	296	3.73798e-15	3.00546	NA
EnrichR	Enrichr_Submissions_TF-Gene_Coocurrence	POU3F2	77	296	4.69105e-14	3.00546	NA
EnrichR	Gene_Perturbations_from_GEO_down	IKBKB transient expression of constitutively active IKK&Icirc;&sup2;(E human GSE20115 sample 2442	20	100	0.00439381	3.00512	NA
EnrichR	ARCHS4_IDG_Coexp	ADGRB3 IDG GPCR ARCHS4 coexpression	65	289	7.81035e-10	3.00373	NA
EnrichR	GO_Biological_Process_2017	neutrophil chemotaxis (GO:0030593)	11	50	0.00983812	3.00346	NA
EnrichR	Old_CMAP_up	trichostatin A-5065	23	94	0.000271555	3.00206	NA
EnrichR	TF_Perturbations_Followed_by_Expression	ASCL1 KO G523NS HUMAN GSE87617 RNASEQ DOWN	36	177	1.12159e-06	3.00192	NA
EnrichR	Gene_Perturbations_from_GEO_up	BAP1 KO human GSE36895 sample 2718	33	166	1.57959e-06	3.00142	NA
EnrichR	GO_Biological_Process_2018	regulation of endothelial cell migration (GO:0010594)	15	69	0.00590698	3.00095	NA
EnrichR	TF_Perturbations_Followed_by_Expression	NRL DEFICIENCY MOUSE GSE4051 CREEDSID GENE 263 DOWN	49	241	1.14841e-08	3.00088	NA
MSigDB	C5	GO_NEGATIVE_REGULATION_OF_T_CELL_MIGRATION	4	5	0.0016195	14.5649	CD200,CD200R1,RIPOR2,APOD
MSigDB	C5	GO_SUBSTRATE_DEPENDENT_CEREBRAL_CORTEX_TANGENTIAL_MIGRATION	4	5	0.00229638	14.5649	ROBO1,NRP2,SLIT2,NRP1
MSigDB	C5	GO_ASCENDING_AORTA_DEVELOPMENT	4	5	0.0028734	14.5649	HES1,LOX,TGFB2,HEY2
MSigDB	C2	ZHAN_MULTIPLE_MYELOMA_MF_UP	35	48	3.14743e-28	13.2753	TYMP,CDH1,ARHGAP6,NUAK1,RASSF4,CCDC86,MGAT5,SHMT1,ABHD12,SYNDIG1,SMARCA1,NMU,AGMAT,TMEM255A,APOBEC3A,DOCK4,TLR4,TMPRSS15,CD109,CX3CR1,TMEM37,MCTP1,FAM174B,TUBB2B,COTL1,PYGB,NTRK2,WHRN,GPM6B,ABLIM1,SFRP2,MFAP2,ATP13A2,RNASE6,CEBPD
MSigDB	C2	TONKS_TARGETS_OF_RUNX1_RUNX1T1_FUSION_SUSTAINED_IN_GRANULOCYTE_DN	5	7	0.00027658	13.0044	HDC,FCER1A,ALOX5AP,PMP22,CYP1B1
MSigDB	C5	GO_VASCULAR_SMOOTH_MUSCLE_CELL_DEVELOPMENT	6	9	0.000103302	12.1374	HES1,ADM,SGCB,HEY2,ENG,NOTCH1
MSigDB	C5	GO_REGULATION_OF_GAMMA_DELTA_T_CELL_DIFFERENTIATION	4	6	0.0027367	12.1374	PTPRC,SYK,EGR3,STAT5B
MSigDB	C5	GO_SORTING_ENDOSOME	4	6	0.00632162	12.1374	PTPN1,LDLR,NRP1,CLTCL1
MSigDB	C2	ZHAN_MULTIPLE_MYELOMA_MS_UP	31	48	1.65151e-21	11.7581	DSG2,FGFR3,TMEM176B,NSD2,PPM1H,MARK1,DTNA,SPRY2,MAGI1,TRIM58,ZNF503,DSEL,FZD8,BACE2,PBX1,TEAD1,CLEC11A,RUNDC3B,RAI2,CLGN,CDYL2,ZNF521,BEX3,MYRIP,NRIP1,CST3,MYO10,LRP12,PCSK5,NAP1L3,FAM171A1
MSigDB	C5	GO_REGULATION_OF_SYNAPSE_STRUCTURAL_PLASTICITY	5	8	0.00240086	11.3788	PPP1R9A,SHANK3,CTNNA2,CAMK2B,FRMPD4
MSigDB	C5	GO_LUTEINIZATION	6	10	0.000291684	10.9237	INHBA,FZD4,RETN,PDGFRA,GDF9,STAT5B
MSigDB	C5	GO_REGULATION_OF_GASTRIC_MOTILITY	3	5	0.0123487	10.9237	TYMP,GHSR,NMU
MSigDB	C2	RANKIN_ANGIOGENIC_TARGETS_OF_VHL_HIF2A_UP	3	5	0.0131642	10.9237	DHCR7,BMP4,ANG
MSigDB	C5	GO_VASCULOGENESIS_INVOLVED_IN_CORONARY_VASCULAR_MORPHOGENESIS	3	5	0.0143104	10.9237	SPRED1,TGFBR3,NOTCH1
MSigDB	C5	GO_POSITIVE_REGULATION_OF_EXTRACELLULAR_MATRIX_ASSEMBLY	3	5	0.0170562	10.9237	SOX9,EMILIN1,SMAD3
MSigDB	C5	GO_STEREOCILIUM_MEMBRANE	3	5	0.0199463	10.9237	RIPOR2,ADGRV1,USH2A
MSigDB	C5	GO_NEGATIVE_REGULATION_OF_HAIR_CYCLE	3	5	0.0200884	10.9237	TRPV3,FERMT1,SMO
MSigDB	C2	REACTOME_ARACHIDONATE_PRODUCTION_FROM_DAG	3	5	0.021086	10.9237	DAGLA,MGLL,ABHD12
MSigDB	C2	REACTOME_ABACAVIR_TRANSMEMBRANE_TRANSPORT	3	5	0.0221742	10.9237	ABCG2,ABCB1,SLC22A3
MSigDB	C5	GO_REGULATION_OF_PROTEIN_TYROSINE_PHOSPHATASE_ACTIVITY	3	5	0.0228653	10.9237	PTPRC,MGAT5,SLC39A10
MSigDB	C5	GO_RETROGRADE_TRANS_SYNAPTIC_SIGNALING_BY_LIPID	3	5	0.0251887	10.9237	CNR1,DAGLA,FABP5
MSigDB	C5	GO_GLOSSOPHARYNGEAL_NERVE_DEVELOPMENT	3	5	0.0252459	10.9237	NAV2,HOXD3,HOXB3
MSigDB	C5	GO_APOPTOTIC_PROCESS_INVOLVED_IN_HEART_MORPHOGENESIS	3	5	0.0258069	10.9237	FOXC1,CYR61,TGFB2
MSigDB	C5	GO_POSITIVE_REGULATION_OF_PROTEIN_CATABOLIC_PROCESS_IN_THE_VACUOLE	3	5	0.0262767	10.9237	LDLR,RNF128,LRP2
MSigDB	C5	GO_REGULATION_OF_RETINAL_GANGLION_CELL_AXON_GUIDANCE	3	5	0.0274449	10.9237	PTPRO,SLIT2,NRP1
MSigDB	C5	GO_GLUTAMATE_GATED_CALCIUM_ION_CHANNEL_ACTIVITY	3	5	0.0282291	10.9237	GRIN2D,GRIN2A,GRIN2B
MSigDB	C5	GO_NEGATIVE_REGULATION_OF_CELL_VOLUME	3	5	0.0419749	10.9237	KCNMA1,SHANK3,P2RX7
MSigDB	C5	GO_POSITIVE_REGULATION_OF_MHC_CLASS_II_BIOSYNTHETIC_PROCESS	4	7	0.00593437	10.4035	AZU1,TLR4,IL10,IL4
MSigDB	C5	GO_TYPE_II_TRANSFORMING_GROWTH_FACTOR_BETA_RECEPTOR_BINDING	4	7	0.00674752	10.4035	BAMBI,TGFBR3,TGFB2,ENG
MSigDB	C5	GO_NEGATIVE_REGULATION_OF_MACROPHAGE_DIFFERENTIATION	4	7	0.00705942	10.4035	GATA2,INHBA,PTPN2,C1QC
MSigDB	C5	GO_STEREOCILIA_COUPLING_LINK	4	7	0.00859404	10.4035	MYO7A,ADGRV1,USH2A,WHRN
MSigDB	C5	GO_CANNABINOID_SIGNALING_PATHWAY	4	7	0.00974485	10.4035	CNR1,DAGLA,GPR55,MGLL
MSigDB	C2	MATTIOLI_MULTIPLE_MYELOMA_WITH_14Q32_TRANSLOCATIONS	21	37	1.90444e-14	10.3332	FGFR3,NUAK1,NSD2,CCND2,VPREB3,PXDN,GUCY1A3,MAF,TLR4,GALNT10,CX3CR1,FAM174B,KCNMB2,P3H2,CCND1,GNAQ,BEX3,PYGB,NTRK2,ABLIM1,ATP13A2
MSigDB	C5	GO_REGULATION_OF_EXTRACELLULAR_MATRIX_ASSEMBLY	5	9	0.00161	10.1145	SOX9,ANTXR1,EMILIN1,SMAD3,NOTCH1
MSigDB	C2	MIKKELSEN_PARTIALLY_REPROGRAMMED_TO_PLURIPOTENCY	5	9	0.00169081	10.1145	SYNE2,TFAP2A,FOXD1,CCND1,CDH13
MSigDB	C5	GO_CEREBRAL_CORTEX_TANGENTIAL_MIGRATION	5	9	0.00219674	10.1145	ARX,ROBO1,NRP2,SLIT2,NRP1
MSigDB	C2	MARTINELLI_IMMATURE_NEUTROPHIL_UP	6	11	0.000167066	9.93063	MPO,AZU1,CTSG,BPI,ELANE,LCN2
MSigDB	C2	WACKER_HYPOXIA_TARGETS_OF_VHL	7	13	9.96674e-05	9.80331	CP,PFKP,ENO2,ADM,HK2,IGFBP3,CCND1
MSigDB	C5	GO_NEGATIVE_REGULATION_OF_EXTRACELLULAR_MATRIX_ORGANIZATION	6	12	0.000316561	9.10307	ADTRP,ANTXR1,EMILIN1,FAP,CST3,NOTCH1
MSigDB	C2	BIOCARTA_TCYTOTOXIC_PATHWAY	6	12	0.000466295	9.10307	PTPRC,THY1,ITGB2,CD28,CD3E,CD8A
MSigDB	C2	GUTIERREZ_WALDENSTROEMS_MACROGLOBULINEMIA_2	6	12	0.000651084	9.10307	DEK,MS4A3,CPA3,SYK,GPR183,HLA-DPA1
MSigDB	C5	GO_SYNAPSE_PRUNING	5	10	0.0016716	9.10307	CX3CR1,DKK1,C1QA,C1QC,C1QB
MSigDB	C5	GO_RETROGRADE_TRANS_SYNAPTIC_SIGNALING	5	10	0.00344869	9.10307	CNR1,DAGLA,GUCY1A3,FABP5,NLGN1
MSigDB	C5	GO_REGULATION_OF_GAMMA_DELTA_T_CELL_ACTIVATION	4	8	0.00827107	9.10307	PTPRC,SYK,EGR3,STAT5B
MSigDB	C2	YAGUE_PRETUMOR_DRUG_RESISTANCE_UP	4	8	0.0123544	9.10307	SLC16A14,TBC1D8,ABCB1,MAN1C1
MSigDB	C5	GO_TRANS_SYNAPTIC_SIGNALING_BY_LIPID	4	8	0.0145919	9.10307	CNR1,DAGLA,FABP5,GRM5
MSigDB	C5	GO_HEART_INDUCTION	4	8	0.0155776	9.10307	ROBO1,WNT3A,DKK1,BMP4
MSigDB	C5	GO_LIPOXIN_BIOSYNTHETIC_PROCESS	3	6	0.0167258	9.10307	HPGD,ALOX5AP,ALOX15
MSigDB	C5	GO_POSITIVE_REGULATION_OF_AXON_GUIDANCE	4	8	0.0172541	9.10307	SEMA5A,TUBB2B,NRP1,BMPR2
MSigDB	C5	GO_PHARYNGEAL_ARCH_ARTERY_MORPHOGENESIS	4	8	0.0176354	9.10307	HES1,TGFB2,BMP4,BMPR2
MSigDB	C2	BIOCARTA_LDL_PATHWAY	3	6	0.0190842	9.10307	LPL,CCL2,LDLR
MSigDB	C5	GO_AMPA_GLUTAMATE_RECEPTOR_CLUSTERING	4	8	0.0213442	9.10307	SLC7A11,APOE,NLGN1,SHANK3
MSigDB	C2	KORKOLA_CHORIOCARCINOMA_UP	3	6	0.0220701	9.10307	CD9,SLC2A3,GAPDH
MSigDB	C5	GO_EPITHELIAL_MESENCHYMAL_CELL_SIGNALING	3	6	0.0226998	9.10307	FOXA1,SMO,BMP4
MSigDB	C2	REACTOME_FIBRONECTIN_MATRIX_FORMATION	3	6	0.0234164	9.10307	CEACAM6,FN1,CEACAM8
MSigDB	C5	GO_ARTERIAL_ENDOTHELIAL_CELL_DIFFERENTIATION	3	6	0.0244444	9.10307	HEY1,HEY2,NOTCH1
MSigDB	C5	GO_POSITIVE_REGULATION_OF_CELL_PROLIFERATION_INVOLVED_IN_HEART_MORPHOGENESIS	3	6	0.0282151	9.10307	SOX9,PIM1,BMP4
MSigDB	C5	GO_POSITIVE_REGULATION_OF_GASTRO_INTESTINAL_SYSTEM_SMOOTH_MUSCLE_CONTRACTION	3	6	0.0295684	9.10307	GHSR,NMU,SPX
MSigDB	C5	GO_ENDOCARDIUM_MORPHOGENESIS	3	6	0.030469	9.10307	PROX1,OVOL2,NOTCH1
MSigDB	C5	GO_POSITIVE_REGULATION_OF_GAMMA_DELTA_T_CELL_ACTIVATION	3	6	0.0310493	9.10307	PTPRC,SYK,STAT5B
MSigDB	C5	GO_REGULATION_OF_SMOOTH_MUSCLE_CELL_CHEMOTAXIS	3	6	0.03343	9.10307	SLIT2,LPAR1,PDGFD
MSigDB	C5	GO_NEURAL_CREST_CELL_MIGRATION_INVOLVED_IN_AUTONOMIC_NERVOUS_SYSTEM_DEVELOPMENT	3	6	0.0370661	9.10307	FN1,NRP2,NRP1
MSigDB	C5	GO_NEGATIVE_REGULATION_OF_CELL_FATE_SPECIFICATION	3	6	0.0388733	9.10307	WNT3A,DKK1,SFRP2
MSigDB	C5	GO_NEGATIVE_REGULATION_OF_INTERFERON_ALPHA_PRODUCTION	3	6	0.0390773	9.10307	IL10,HAVCR2,LILRA4
MSigDB	C5	GO_TANGENTIAL_MIGRATION_FROM_THE_SUBVENTRICULAR_ZONE_TO_THE_OLFACTORY_BULB	3	6	0.0417165	9.10307	ARX,ROBO1,SLIT2
MSigDB	C5	GO_REGULATION_OF_HEART_INDUCTION	3	6	0.0442592	9.10307	ROBO1,WNT3A,DKK1
MSigDB	C5	GO_PULMONARY_ARTERY_MORPHOGENESIS	3	6	0.0452213	9.10307	BMP4,LRP2,HEY2
MSigDB	C5	GO_PERICILIARY_MEMBRANE_COMPARTMENT	3	6	0.0508046	9.10307	ADGRV1,USH2A,WHRN
MSigDB	C5	GO_RESPONSE_TO_HEPARIN	3	6	0.0548886	9.10307	SOX9,SLIT2,GPIHBP1
MSigDB	C2	KONDO_COLON_CANCER_HCP_WITH_H3K27ME3	2	4	0.0844943	9.10307	CPNE4,ST20
MSigDB	C5	GO_AORTA_SMOOTH_MUSCLE_TISSUE_MORPHOGENESIS	2	4	0.0905296	9.10307	PROX1,COL3A1
MSigDB	C5	GO_HEART_TRABECULA_FORMATION	7	15	0.000534824	8.4962	ADAMTS1,HEY1,ADGRG6,OVOL2,TGFBR3,HEY2,TEK
MSigDB	C5	GO_NEGATIVE_REGULATION_OF_LYMPHOCYTE_MIGRATION	6	13	0.00138582	8.40284	CD200,ADTRP,CD200R1,CCL2,RIPOR2,APOD
MSigDB	C5	GO_LOCOMOTION_INVOLVED_IN_LOCOMOTORY_BEHAVIOR	5	11	0.00746922	8.27552	GHSR,ADGRL3,FZD4,MYO5A,ARRDC3
MSigDB	C5	GO_NMDA_SELECTIVE_GLUTAMATE_RECEPTOR_COMPLEX	5	11	0.00785121	8.27552	GRIN2D,NLGN1,GRIN2A,GRIN2B,GRIN3B
MSigDB	C4	MODULE_311	8	18	3.6031e-05	8.09162	SLC2A3,TCN1,RLBP1,SLC2A5,FTH1,ALOX5AP,AMBP,LCN2
MSigDB	C5	GO_POSITIVE_REGULATION_OF_SYNAPSE_MATURATION	4	9	0.0091118	8.09162	ADGRL1,CAMK2B,DAB2IP,NEUROD2
MSigDB	C5	GO_GLIAL_CELL_DERIVED_NEUROTROPHIC_FACTOR_RECEPTOR_SIGNALING_PATHWAY	4	9	0.0108868	8.09162	SULF1,SULF2,GFRA1,GFRA2
MSigDB	C2	BIOCARTA_TCAPOPTOSIS_PATHWAY	4	9	0.0134997	8.09162	CCR5,CD28,FAS,CD3E
MSigDB	C5	GO_GAMMA_DELTA_T_CELL_DIFFERENTIATION	4	9	0.0138016	8.09162	PTPRC,SYK,EGR3,STAT5B
MSigDB	C5	GO_BLOOD_VESSEL_ENDOTHELIAL_CELL_DIFFERENTIATION	4	9	0.0138784	8.09162	HEY1,NRP1,HEY2,NOTCH1
MSigDB	C5	GO_REGULATION_OF_CARDIAC_EPITHELIAL_TO_MESENCHYMAL_TRANSITION	4	9	0.0145912	8.09162	TWIST1,TGFB2,ENG,NOTCH1
MSigDB	C5	GO_JUNCTIONAL_SARCOPLASMIC_RETICULUM_MEMBRANE	4	9	0.0166704	8.09162	JPH1,RYR1,RYR2,JPH3
MSigDB	C2	ROETH_TERT_TARGETS_DN	4	9	0.017642	8.09162	CCR5,CCR1,CLEC2B,CRIM1
MSigDB	C5	GO_REGULATION_OF_CHEMOKINE_MEDIATED_SIGNALING_PATHWAY	4	9	0.0181272	8.09162	EDN1,ROBO1,SLIT2,TREM2
MSigDB	C2	ZHU_SKIL_TARGETS_DN	4	9	0.0186473	8.09162	BIRC5,CCNA2,EMP1,TGFBR3
MSigDB	C2	NELSON_RESPONSE_TO_ANDROGEN_DN	7	16	0.000578613	7.96519	FN1,PIK3R3,MMP16,BCHE,SERPINI1,PRKD1,DDC
MSigDB	C5	GO_PULMONARY_VALVE_MORPHOGENESIS	7	16	0.00104026	7.96519	HEY1,ROBO1,SLIT2,TGFB2,BMP4,HEY2,NOTCH1
MSigDB	C5	GO_GASTRIC_MOTILITY	3	7	0.0309527	7.80263	TYMP,GHSR,NMU
MSigDB	C5	GO_REGULATION_OF_MYELOID_DENDRITIC_CELL_ACTIVATION	3	7	0.0352807	7.80263	CLEC4D,IL10,HAVCR2
MSigDB	C5	GO_VITAMIN_A_METABOLIC_PROCESS	3	7	0.0398319	7.80263	RLBP1,RBP1,ALDH1A2
MSigDB	C2	REACTOME_NECTIN_NECL_TRANS_HETERODIMERIZATION	3	7	0.04464	7.80263	PVR,NECTIN3,NECTIN2
MSigDB	C5	GO_3_OXO_ARACHIDOYL_COA_SYNTHASE_ACTIVITY	3	7	0.0451737	7.80263	ELOVL6,ELOVL4,ELOVL7
MSigDB	C5	GO_FATTY_ACID_ELONGATION_SATURATED_FATTY_ACID	3	7	0.0451737	7.80263	ELOVL6,ELOVL4,ELOVL7
MSigDB	C5	GO_RENAL_SYSTEM_VASCULATURE_MORPHOGENESIS	3	7	0.0458537	7.80263	NRP1,BMP4,PDGFRA
MSigDB	C5	GO_ENDOTHELIAL_CELL_FATE_COMMITMENT	3	7	0.0462125	7.80263	NR2F2,PROX1,NRP1
MSigDB	C2	BIOCARTA_ERBB4_PATHWAY	3	7	0.0467362	7.80263	NRG2,NRG3,ERBB4
MSigDB	C5	GO_OLFACTORY_BULB_INTERNEURON_DEVELOPMENT	3	7	0.0482639	7.80263	ARX,ROBO1,SLIT2
MSigDB	C5	GO_BUD_ELONGATION_INVOLVED_IN_LUNG_BRANCHING	3	7	0.0491343	7.80263	SPRY2,YAP1,BMP4
MSigDB	C5	GO_REGULATION_OF_MESODERMAL_CELL_FATE_SPECIFICATION	3	7	0.0500923	7.80263	WNT3A,DKK1,SFRP2
MSigDB	C5	GO_FLOOR_PLATE_DEVELOPMENT	3	7	0.0534154	7.80263	STIL,COBL,FOXB1
MSigDB	C5	GO_REGULATION_OF_PENILE_ERECTION	3	7	0.0539397	7.80263	CNR1,EDNRB,P2RY1
MSigDB	C5	GO_PURINE_NUCLEOBASE_TRANSPORT	3	7	0.0544881	7.80263	AQP9,SLC28A1,SLC29A2
MSigDB	C5	GO_VASCULAR_ENDOTHELIAL_GROWTH_FACTOR_BINDING	3	7	0.0546267	7.80263	NRP1,PDGFRA,PTN
MSigDB	C5	GO_ATRIOVENTRICULAR_VALVE_FORMATION	3	7	0.0548364	7.80263	HEY1,HEY2,NOTCH1
MSigDB	C5	GO_ROUNDABOUT_SIGNALING_PATHWAY	3	7	0.0549065	7.80263	ROBO3,ROBO1,SLIT2
MSigDB	C5	GO_MAMMARY_GLAND_FORMATION	3	7	0.0584006	7.80263	TBX3,NRG3,BMP4
MSigDB	C5	GO_JUNCTIONAL_MEMBRANE_COMPLEX	3	7	0.0585183	7.80263	JPH1,RYR1,JPH3
MSigDB	C5	GO_NEGATIVE_REGULATION_OF_VASOCONSTRICTION	3	7	0.058536	7.80263	ADM,DOCK4,BMPR2
MSigDB	C5	GO_NMDA_GLUTAMATE_RECEPTOR_ACTIVITY	3	7	0.0619406	7.80263	GRIN2D,GRIN2A,GRIN2B
MSigDB	C5	GO_VASCULAR_ENDOTHELIAL_GROWTH_FACTOR_ACTIVATED_RECEPTOR_ACTIVITY	3	7	0.0651527	7.80263	NRP2,NRP1,PDGFRA
MSigDB	C5	GO_CARDIAC_MUSCLE_CELL_CARDIAC_MUSCLE_CELL_ADHESION	3	7	0.068415	7.80263	DSG2,DSP,CXADR
MSigDB	C5	GO_GLUCOSE_SODIUM_SYMPORTER_ACTIVITY	3	7	0.0766174	7.80263	SLC5A11,SLC5A10,SLC5A9
MSigDB	C2	CLASPER_LYMPHATIC_VESSELS_DURING_METASTASIS_UP	8	19	0.000306557	7.66575	EDN1,CD200,PIM1,ADM,ESAM,TGFB2,NECTIN2,ENG
MSigDB	C2	GRAHAM_CML_QUIESCENT_VS_NORMAL_DIVIDING_DN	5	12	0.00297429	7.58589	MPO,SORL1,HLA-DQB1,HLA-DQA1,C3orf14
MSigDB	C2	BIOCARTA_THELPER_PATHWAY	5	12	0.00334664	7.58589	PTPRC,THY1,ITGB2,CD28,CD3E
MSigDB	C2	ONGUSAHA_BRCA1_TARGETS_UP	5	12	0.00476838	7.58589	HMOX1,COL18A1,APOE,ENPP2,GADD45A
MSigDB	C2	PARK_TRETINOIN_RESPONSE	5	12	0.0054466	7.58589	PIM1,SLC2A5,SLA,SMOX,ALOX5AP
MSigDB	C5	GO_GASTRO_INTESTINAL_SYSTEM_SMOOTH_MUSCLE_CONTRACTION	5	12	0.0060161	7.58589	GHSR,SULF1,SULF2,NMU,SPX
MSigDB	C2	HOLLEMAN_PREDNISOLONE_RESISTANCE_B_ALL_DN	5	12	0.00703474	7.58589	SLC2A3,CD69,GAPDH,CNTN5,NECTIN2
MSigDB	C5	GO_COMMISSURAL_NEURON_AXON_GUIDANCE	5	12	0.00901125	7.58589	EPHB2,ROBO3,SMO,NRP1,NCAM1
MSigDB	C5	GO_TRANS_SYNAPTIC_SIGNALING_MODULATING_SYNAPTIC_TRANSMISSION	5	12	0.0120783	7.58589	CNR1,EPHB2,GUCY1A3,GRM5,NTRK2
MSigDB	C2	ZHAN_LATE_DIFFERENTIATION_GENES_DN	7	17	0.000612418	7.49665	CKS2,SORL1,SYK,GPR183,MYBL1,KLK1,RHOH
MSigDB	C5	GO_MODULATION_OF_GROWTH_OF_SYMBIONT_INVOLVED_IN_INTERACTION_WITH_HOST	6	15	0.001973	7.28246	MPO,IRF8,CTSG,ELANE,IL10,IL12B
MSigDB	C2	BIOCARTA_RACC_PATHWAY	6	15	0.00685001	7.28246	GUCY1A3,ADCY1,TRPC4,KCNQ3,GUCY1A2,KCNQ5
MSigDB	C2	SMID_BREAST_CANCER_RELAPSE_IN_LIVER_DN	4	10	0.0145422	7.28246	DNAJC12,STC2,ARNT2,CFB
MSigDB	C5	GO_TRANSFORMING_GROWTH_FACTOR_BETA_RECEPTOR_CYTOPLASMIC_MEDIATOR_ACTIVITY	4	10	0.0157102	7.28246	SMAD7,SMAD1,SMAD3,ENG
MSigDB	C2	REACTOME_PI3K_EVENTS_IN_ERBB4_SIGNALING	4	10	0.0176871	7.28246	HBEGF,NRG2,NRG3,ERBB4
MSigDB	C5	GO_JUXTAPARANODE_REGION_OF_AXON	4	10	0.0177807	7.28246	EPB41L3,KCNAB1,DLG2,CNTNAP2
MSigDB	C5	GO_REGULATION_OF_PROTEIN_CATABOLIC_PROCESS_IN_THE_VACUOLE	4	10	0.0189985	7.28246	LDLR,RNF128,LRP2,ATP13A2
MSigDB	C5	GO_NATURAL_KILLER_CELL_MEDIATED_IMMUNE_RESPONSE_TO_TUMOR_CELL	4	10	0.0201073	7.28246	PVR,NECTIN2,HAVCR2,IL12B
MSigDB	C2	REACTOME_REGULATION_OF_COMMISSURAL_AXON_PATHFINDING_BY_SLIT_AND_ROBO	4	10	0.0242339	7.28246	ROBO3,ROBO1,NELL2,SLIT2
MSigDB	C5	GO_POSITIVE_REGULATION_OF_ISOTYPE_SWITCHING_TO_IGG_ISOTYPES	4	10	0.0257213	7.28246	TBX21,PTPRC,CD28,IL4
MSigDB	C5	GO_NEGATIVE_REGULATION_OF_EXTRACELLULAR_MATRIX_DISASSEMBLY	2	5	0.0699586	7.28246	FAP,CST3
MSigDB	C5	GO_POSITIVE_REGULATION_OF_DNA_CATABOLIC_PROCESS	2	5	0.0957955	7.28246	ENDOG,ST20
MSigDB	C5	GO_REGULATION_OF_HEART_MORPHOGENESIS	15	38	5.76767e-07	7.18664	FOXC1,HES1,TWIST1,SOX9,PIM1,RNF207,ROBO1,SMO,TGFB2,WNT3A,DKK1,BMP4,BMPR2,ENG,NOTCH1
MSigDB	C2	NIKOLSKY_BREAST_CANCER_1Q32_AMPLICON	5	13	0.00631859	7.00236	FCMR,RASSF5,MAPKAPK2,IL10,IL24
MSigDB	C2	BIOCARTA_ASBCELL_PATHWAY	5	13	0.00633064	7.00236	CD80,CD28,FAS,IL10,IL4
MSigDB	C5	GO_POSITIVE_REGULATION_OF_INTERLEUKIN_2_BIOSYNTHETIC_PROCESS	5	13	0.00714508	7.00236	PTPRC,CD80,CD28,CD3E,STAT5B
MSigDB	C5	GO_ACTIVATION_OF_TRANSMEMBRANE_RECEPTOR_PROTEIN_TYROSINE_KINASE_ACTIVITY	5	13	0.00873416	7.00236	PDGFC,ADRB2,EFNA5,ANGPT1,NRG3
MSigDB	C5	GO_HEART_VALVE_FORMATION	5	13	0.0113702	7.00236	TWIST1,SOX9,HEY1,HEY2,NOTCH1
MSigDB	C5	GO_ECTODERMAL_PLACODE_DEVELOPMENT	5	13	0.0118966	7.00236	TBX3,PROX1,EDA,NRG3,NRP1
MSigDB	C5	GO_PROTEIN_BINDING_INVOLVED_IN_HETEROTYPIC_CELL_CELL_ADHESION	5	13	0.0163203	7.00236	DSG2,CD200,DSP,CXADR,GLDN
MSigDB	C2	ZHAN_MULTIPLE_MYELOMA_SPIKED	9	24	0.000130628	6.82731	FGFR3,CRYBB1,CST6,LTB,CFH,EDNRB,AZGP1,CCND1,TSPAN7
MSigDB	C5	GO_RESPONSE_TO_FOLLICLE_STIMULATING_HORMONE	6	16	0.0030369	6.82731	GHSR,EFNA5,TGFBR3,INHBA,PPARGC1A,NOTCH1
MSigDB	C5	GO_HEPARAN_SULFATE_PROTEOGLYCAN_BINDING	6	16	0.00399551	6.82731	PTPRC,SEMA5A,AZU1,LPL,CFH,APOE
MSigDB	C2	PIEPOLI_LGI1_TARGETS_UP	6	16	0.00520179	6.82731	MAF,RYR2,EPHA5,HLF,CTNNA2,DIRAS3
MSigDB	C5	GO_ATRIAL_SEPTUM_MORPHOGENESIS	6	16	0.00583756	6.82731	NSD2,SMO,CYR61,TGFB2,BMPR2,HEY2
MSigDB	C5	GO_NEUTROPHIL_MEDIATED_KILLING_OF_SYMBIONT_CELL	3	8	0.0421727	6.82731	AZU1,CTSG,ELANE
MSigDB	C2	REICHERT_G1S_REGULATORS_AS_PI3K_TARGETS	3	8	0.0491711	6.82731	CCND2,CCNA2,CDC25C
MSigDB	C5	GO_PHOSPHATIDYLCHOLINE_CATABOLIC_PROCESS	3	8	0.0517373	6.82731	LDLR,ENPP2,PLA2G15
MSigDB	C5	GO_TETRAPYRROLE_CATABOLIC_PROCESS	3	8	0.0523377	6.82731	HMOX1,BLVRA,AMBP
MSigDB	C5	GO_CARDIAC_MUSCLE_CELL_FATE_COMMITMENT	3	8	0.0542053	6.82731	TBX3,WNT3A,DKK1
MSigDB	C5	GO_NEGATIVE_REGULATION_OF_MESODERM_DEVELOPMENT	3	8	0.0551827	6.82731	DKK1,TP63,SFRP2
MSigDB	C5	GO_POST_EMBRYONIC_ANIMAL_ORGAN_MORPHOGENESIS	3	8	0.0553814	6.82731	MYO7A,FBN1,MFAP2
MSigDB	C5	GO_REGULATION_OF_LYSOSOMAL_PROTEIN_CATABOLIC_PROCESS	3	8	0.0570791	6.82731	LDLR,LRP2,ATP13A2
MSigDB	C5	GO_SMOOTH_MUSCLE_CELL_CHEMOTAXIS	3	8	0.0590775	6.82731	SLIT2,LPAR1,PDGFD
MSigDB	C5	GO_POSITIVE_REGULATION_OF_NATURAL_KILLER_CELL_MEDIATED_IMMUNE_RESPONSE_TO_TUMOR_CELL	3	8	0.0655444	6.82731	PVR,NECTIN2,IL12B
MSigDB	C5	GO_REGULATION_OF_INNER_EAR_AUDITORY_RECEPTOR_CELL_DIFFERENTIATION	3	8	0.0678198	6.82731	HES1,HEY2,NOTCH1
MSigDB	C5	GO_REGULATION_OF_CORE_PROMOTER_BINDING	3	8	0.0743886	6.82731	FOXC1,IFNG,WNT3A
MSigDB	C5	GO_NEUROFILAMENT	3	8	0.0841271	6.82731	SHANK2,DLGAP2,NRP1
MSigDB	C5	GO_EXCITATORY_CHEMICAL_SYNAPTIC_TRANSMISSION	3	8	0.0859162	6.82731	GRIN2D,GRIN2A,GRIN2B
MSigDB	C5	GO_HYPOTHALAMUS_CELL_DIFFERENTIATION	3	8	0.087723	6.82731	POU3F2,NRP2,NRP1
MSigDB	C5	GO_RESPONSE_TO_ANTICOAGULANT	3	8	0.0880962	6.82731	SOX9,SLIT2,GPIHBP1
MSigDB	C5	GO_SPECTRIN	3	8	0.0936338	6.82731	SPTA1,SPTAN1,SPTB
MSigDB	C5	GO_RENAL_VESICLE_FORMATION	3	8	0.0936338	6.82731	SOX9,FMN1,SMO
MSigDB	C5	GO_GUANYLATE_CYCLASE_ACTIVITY	3	8	0.0936338	6.82731	GUCY1A3,GUCY2F,GUCY1A2
MSigDB	C5	GO_NEGATIVE_REGULATION_OF_NOREPINEPHRINE_SECRETION	3	8	0.0981503	6.82731	GHSR,P2RY1,ADRA2A
MSigDB	C4	MODULE_200	10	27	0.000171398	6.74302	EPHB2,EPHA2,ADRB2,CD8B,CD8A,PDGFRA,TEK,NTRK2,EDN2,CYP1B1
MSigDB	C2	BIOCARTA_TOB1_PATHWAY	7	19	0.00144012	6.70753	IFNG,CD28,CD3E,TGFBR3,TGFB2,SMAD3,IL4
MSigDB	C5	GO_PULMONARY_VALVE_DEVELOPMENT	7	19	0.00241448	6.70753	HEY1,ROBO1,SLIT2,TGFB2,BMP4,HEY2,NOTCH1
MSigDB	C2	GRAHAM_CML_QUIESCENT_VS_CML_DIVIDING_DN	4	11	0.0126993	6.62042	MPO,MS4A3,CPA3,HGF
MSigDB	C2	WILLIAMS_ESR2_TARGETS_DN	4	11	0.0168821	6.62042	EDN1,ADM,HMCN1,SIPA1L2
MSigDB	C2	GRAHAM_CML_DIVIDING_VS_NORMAL_DIVIDING_DN	4	11	0.0202688	6.62042	HLA-DQB1,LTB,HLA-DQA1,C3orf14
MSigDB	C5	GO_CELLULAR_RESPONSE_TO_FOLLICLE_STIMULATING_HORMONE_STIMULUS	4	11	0.0216968	6.62042	EFNA5,INHBA,PPARGC1A,NOTCH1
MSigDB	C5	GO_HYALURONAN_METABOLIC_PROCESS	4	11	0.0225691	6.62042	PIM1,HGF,ITIH6,HYAL1
MSigDB	C5	GO_SUSCEPTIBILITY_TO_NATURAL_KILLER_CELL_MEDIATED_CYTOTOXICITY	4	11	0.0265416	6.62042	PVR,ULBP1,ULBP3,NECTIN2
MSigDB	C5	GO_BLEB_ASSEMBLY	4	11	0.0267707	6.62042	EMP1,LPAR1,P2RX7,PMP22
MSigDB	C5	GO_STRUCTURAL_MOLECULE_ACTIVITY_CONFERRING_ELASTICITY	4	11	0.0297022	6.62042	EMILIN1,LAMC1,AHNAK,FBN1
MSigDB	C5	GO_RESPONSE_TO_FORSKOLIN	4	11	0.0297821	6.62042	ADCY1,AHR,GNAI1,EFNA5
MSigDB	C5	GO_NEGATIVE_REGULATION_OF_CELL_FATE_COMMITMENT	4	11	0.0353534	6.62042	TBX21,WNT3A,DKK1,SFRP2
MSigDB	C2	GARGALOVIC_RESPONSE_TO_OXIDIZED_PHOSPHOLIPIDS_TAN_DN	4	11	0.0466773	6.62042	NUAK1,FN1,ENC1,DCBLD1
MSigDB	C2	REACTOME_DERMATAN_SULFATE_BIOSYNTHESIS	4	11	0.0484705	6.62042	DSEL,NCAN,DSE,UST
MSigDB	C5	GO_NEGATIVE_REGULATION_OF_NEUROINFLAMMATORY_RESPONSE	5	14	0.00225539	6.5022	PTPRC,CD200,CD200R1,LDLR,IL4
MSigDB	C5	GO_REGULATION_OF_VASCULOGENESIS	5	14	0.0118033	6.5022	ADM,HEY1,RAPGEF2,HEY2,XDH
MSigDB	C5	GO_CARDIAC_LEFT_VENTRICLE_MORPHOGENESIS	5	14	0.0152337	6.5022	RYR2,CPE,HEY2,NOTCH1,SFRP2
MSigDB	C2	KORKOLA_TERATOMA_UP	6	17	0.0016131	6.4257	SLC2A3,CCND2,PTMS,EMP1,CLEC2B,WBP11
MSigDB	C5	GO_EPITHELIAL_CELL_FATE_COMMITMENT	6	17	0.0043273	6.4257	ARX,HES1,NR2F2,PROX1,NRP1,NOTCH1
MSigDB	C5	GO_CORONARY_VASCULATURE_MORPHOGENESIS	6	17	0.00746221	6.4257	SPRED1,TGFBR3,NRP1,LRP2,HEY2,NOTCH1
MSigDB	C2	HADDAD_T_LYMPHOCYTE_AND_NK_PROGENITOR_DN	22	63	1.07233e-10	6.3577	MPO,LYZ,DNTT,LY86,CCR7,IRF8,SLC2A5,MS4A3,GPR183,RRM2,AZU1,PRTN3,LTB,CD24,HGF,CTSG,ELANE,CRIP1,LGALS1,RNASE6,LGMN,CEBPD
MSigDB	C2	BIOCARTA_NKT_PATHWAY	9	26	0.000313401	6.30213	IFNG,CCR7,CCR5,CCR1,CD28,TGFB2,CCR3,IL4,IL4R
MSigDB	C2	ABE_VEGFA_TARGETS_30MIN	10	29	0.000118843	6.27798	MCM2,HDC,HBEGF,APOE,MYO7A,VARS,CYR61,EGR3,BRINP1,ELAVL4
MSigDB	C5	GO_POSITIVE_REGULATION_OF_BMP_SIGNALING_PATHWAY	11	32	8.88273e-05	6.25836	HES1,SULF1,SOX11,RNF165,FOXD1,CYR61,BMP4,BMPR2,PELO,ENG,NOTCH1
MSigDB	C4	MODULE_80	11	32	0.000119569	6.25836	EPHB6,EPHB2,EPHA2,CD8B,CD8A,TSPAN2,PDGFRA,TEK,NTRK2,EDN2,CYP1B1
MSigDB	C5	GO_VENTRICULAR_SEPTUM_MORPHOGENESIS	15	44	1.01593e-05	6.20664	SMAD7,NSD2,HES1,TBX3,HEY1,ROBO1,SOX11,PROX1,SLIT2,TGFBR3,TGFB2,BMP4,BMPR2,HEY2,NOTCH1
MSigDB	C2	REACTOME_O_GLYCOSYLATION_OF_TSR_DOMAIN_CONTAINING_PROTEINS	13	39	7.29467e-05	6.06872	SEMA5A,THSD7B,ADAMTS1,ADAMTSL1,ADAMTS17,ADAMTS19,ADAMTS3,SPON2,ADAMTS15,THSD1,ADAMTS10,SSPO,ADAMTSL2
MSigDB	C2	LIAN_NEUTROPHIL_GRANULE_CONSTITUENTS	8	24	0.000436389	6.06872	MPO,LYZ,ITGB2,CPA3,CTSG,ELANE,LCN2,PRG3
MSigDB	C2	FINAK_BREAST_CANCER_SDPP_SIGNATURE	8	24	0.00101596	6.06872	LCP1,ADM,SNTG2,RAI2,CD8A,HRASLS,F2RL2,ADRA2A
MSigDB	C2	CHEOK_RESPONSE_TO_HD_MTX_UP	7	21	0.00112759	6.06872	MPO,LYZ,AZU1,CTSG,ARL4C,ABLIM1,S100A9
MSigDB	C1	chr3q24	7	21	0.00141758	6.06872	PLOD2,CPA3,CHST2,GYG1,SLC9A9,PLSCR4,PLSCR1
MSigDB	C5	GO_C_C_CHEMOKINE_BINDING	8	24	0.00205516	6.06872	CCR7,ACKR4,ACKR3,CCR5,CCR1,XCR1,CX3CR1,CCR3
MSigDB	C2	ALONSO_METASTASIS_NEURAL_UP	6	18	0.0034569	6.06872	ENC1,EMP1,PTPRZ1,PMP22,PDGFRA,CHN1
MSigDB	C2	TONKS_TARGETS_OF_RUNX1_RUNX1T1_FUSION_GRANULOCYTE_DN	6	18	0.00368916	6.06872	HDC,CPA3,FCER1A,ALOX5AP,PMP22,CYP1B1
MSigDB	C5	GO_GROWTH_INVOLVED_IN_SYMBIOTIC_INTERACTION	6	18	0.00469168	6.06872	MPO,IRF8,CTSG,ELANE,IL10,IL12B
MSigDB	C5	GO_MESODERMAL_CELL_FATE_COMMITMENT	6	18	0.00681262	6.06872	SMAD1,WNT3A,DKK1,BMP4,SIX2,SFRP2
MSigDB	C2	HERNANDEZ_MITOTIC_ARREST_BY_DOCETAXEL_2_DN	6	18	0.00746644	6.06872	CDH1,SCD,NCS1,ITGB2,TGFBR3,CYR61
MSigDB	C5	GO_CELL_PROLIFERATION_INVOLVED_IN_HEART_MORPHOGENESIS	6	18	0.00858438	6.06872	HES1,SOX9,PIM1,BMP4,BMPR2,NOTCH1
MSigDB	C5	GO_RETINA_VASCULATURE_DEVELOPMENT_IN_CAMERA_TYPE_EYE	6	18	0.0086727	6.06872	ROM1,NRP1,FZD4,BMPR2,PDGFRA,CYP1B1
MSigDB	C2	LUND_SILENCED_BY_METHYLATION	5	15	0.0108868	6.06872	HMOX1,HES1,TIMP2,ODC1,NOTCH1
MSigDB	C5	GO_GAMMA_DELTA_T_CELL_ACTIVATION	5	15	0.0145931	6.06872	PTPRC,SYK,CXADR,EGR3,STAT5B
MSigDB	C5	GO_DIPEPTIDYL_PEPTIDASE_ACTIVITY	4	12	0.0187922	6.06872	DPEP1,DPEP3,ACE,FAP
MSigDB	C5	GO_HEART_FIELD_SPECIFICATION	5	15	0.0195298	6.06872	ROBO1,WNT3A,DKK1,BMP4,LRP2
MSigDB	C2	BIOCARTA_BLYMPHOCYTE_PATHWAY	4	12	0.0271398	6.06872	PTPRC,CD80,ITGB2,CR2
MSigDB	C5	GO_DERMATAN_SULFATE_PROTEOGLYCAN_BIOSYNTHETIC_PROCESS	5	15	0.0284125	6.06872	DSEL,NCAN,CSGALNACT2,DSE,UST
MSigDB	C2	REACTOME_TP53_REGULATES_TRANSCRIPTION_OF_DEATH_RECEPTORS_AND_LIGANDS	4	12	0.0291842	6.06872	TP73,FAS,IGFBP3,TP63
MSigDB	C5	GO_MHC_CLASS_II_BIOSYNTHETIC_PROCESS	4	12	0.0302509	6.06872	AZU1,TLR4,IL10,IL4
MSigDB	C5	GO_THROMBIN_ACTIVATED_RECEPTOR_SIGNALING_PATHWAY	4	12	0.0310908	6.06872	STMN1,HPGD,IQGAP2,F2RL2
MSigDB	C5	GO_NEGATIVE_T_CELL_SELECTION	4	12	0.0370547	6.06872	PTPRC,CCR7,CD28,CD3E
MSigDB	C5	GO_OLFACTORY_BULB_INTERNEURON_DIFFERENTIATION	4	12	0.041613	6.06872	ARX,ROBO1,SLIT2,ERBB4
MSigDB	C5	GO_EMBRYONIC_CAMERA_TYPE_EYE_FORMATION	4	12	0.0422312	6.06872	TWIST1,TFAP2A,SOX11,PROX1
MSigDB	C5	GO_NEUROTRANSMITTER_GATED_ION_CHANNEL_CLUSTERING	4	12	0.0477469	6.06872	SLC7A11,APOE,NLGN1,SHANK3
MSigDB	C5	GO_CARDIAC_NEURAL_CREST_CELL_DEVELOPMENT_INVOLVED_IN_OUTFLOW_TRACT_MORPHOGENESIS	3	9	0.054814	6.06872	HES1,TWIST1,BMP4
MSigDB	C5	GO_ACYLGLYCEROL_LIPASE_ACTIVITY	3	9	0.0554322	6.06872	MGLL,ABHD12,ABHD3
MSigDB	C5	GO_RELAXATION_OF_VASCULAR_SMOOTH_MUSCLE	3	9	0.05606	6.06872	KCNMA1,GUCY1A3,PRKG1
MSigDB	C5	GO_REGULATION_OF_MESODERMAL_CELL_DIFFERENTIATION	3	9	0.0568727	6.06872	WNT3A,DKK1,SFRP2
MSigDB	C5	GO_MHC_CLASS_II_RECEPTOR_ACTIVITY	3	9	0.058292	6.06872	HLA-DQB1,HLA-DPA1,HLA-DQA1
MSigDB	C5	GO_DERMATAN_SULFATE_BIOSYNTHETIC_PROCESS	4	12	0.0605236	6.06872	DSEL,NCAN,DSE,UST
MSigDB	C5	GO_CONTACT_INHIBITION	3	9	0.070671	6.06872	SMO,YAP1,FAP
MSigDB	C5	GO_CHYLOMICRON_REMODELING	3	9	0.0707603	6.06872	LPL,APOE,GPIHBP1
MSigDB	C5	GO_REGULATION_OF_ISOMERASE_ACTIVITY	3	9	0.0714565	6.06872	DHX9,ITGB2,PLSCR1
MSigDB	C5	GO_NOTCH_SIGNALING_INVOLVED_IN_HEART_DEVELOPMENT	3	9	0.0719755	6.06872	HEY1,HEY2,NOTCH1
MSigDB	C2	NADELLA_PRKAR1A_TARGETS_UP	3	9	0.0822518	6.06872	CDH1,TWIST1,SNAI3
MSigDB	C5	GO_PARAXIAL_MESODERM_MORPHOGENESIS	3	9	0.0847363	6.06872	FOXC1,WNT3A,SMAD3
MSigDB	C5	GO_NUCLEOBASE_TRANSPORT	3	9	0.0853989	6.06872	AQP9,SLC28A1,SLC29A2
MSigDB	C5	GO_SUBSTRATE_INDEPENDENT_TELENCEPHALIC_TANGENTIAL_MIGRATION	3	9	0.0859859	6.06872	ARX,FEZF2,NRG3
MSigDB	C5	GO_EXTRACELLULAR_MATRIX_CONSTITUENT_CONFERRING_ELASTICITY	3	9	0.0859859	6.06872	EMILIN1,LAMC1,FBN1
MSigDB	C5	GO_NUCLEAR_ENVELOPE_LUMEN	3	9	0.0861477	6.06872	SORL1,BCHE,HRASLS
MSigDB	C5	GO_CELLULAR_RESPONSE_TO_INSULIN_LIKE_GROWTH_FACTOR_STIMULUS	3	9	0.0885232	6.06872	GHSR,CCNA2,FBN1
MSigDB	C2	REACTOME_METAL_SEQUESTRATION_BY_ANTIMICROBIAL_PROTEINS	2	6	0.0914263	6.06872	LCN2,S100A9
MSigDB	C5	GO_NEURON_FATE_DETERMINATION	3	9	0.092102	6.06872	HES1,FEZF2,PRRX1
MSigDB	C5	GO_POSITIVE_REGULATION_OF_INTERLEUKIN_8_BIOSYNTHETIC_PROCESS	3	9	0.0937475	6.06872	TLR4,ELANE,PRG3
MSigDB	C2	CUI_TCF21_TARGETS_DN	10	31	0.000604944	5.87295	SCD,LRRFIP1,ADM,SGIP1,TLR4,IQGAP2,RHPN1,TSPAN2,GABRA4,SEMA3E
MSigDB	C2	NEWMAN_ERCC6_TARGETS_UP	8	25	0.00110503	5.82597	KIAA1211,SLC7A11,GPAT3,FABP5,ABCB1,PMAIP1,CRIP1,PCSK5
MSigDB	C2	SMID_BREAST_CANCER_RELAPSE_IN_LUNG_UP	7	22	0.00297429	5.79286	MUC16,PRAME,RYR1,NMU,FOXD1,COL2A1,UCHL1
MSigDB	C2	PID_HEDGEHOG_2PATHWAY	7	22	0.00479283	5.79286	CDON,STIL,SMO,HHAT,TGFB2,PTHLH,LRP2
MSigDB	C2	KARAKAS_TGFB1_SIGNALING	6	19	0.00448524	5.74931	KIF3C,BIRC5,FN1,CST6,LOX,FAP
MSigDB	C5	GO_RESPONSE_TO_PROTOZOAN	6	19	0.00462977	5.74931	IRF8,VTCN1,IL10,BATF,IL12B,IL4R
MSigDB	C2	PLASARI_NFIC_TARGETS_BASAL_DN	6	19	0.00928583	5.74931	EPHB2,EPHA3,SLIT2,RBP1,PDGFRA,NOV
MSigDB	C5	GO_NOTOCHORD_DEVELOPMENT	6	19	0.0144905	5.74931	STIL,SOX9,EPHA2,COBL,YAP1,COL2A1
MSigDB	C2	HUMMERICH_MALIGNANT_SKIN_TUMOR_UP	5	16	0.0102081	5.68942	COL18A1,CCND1,SLPI,COTL1,S100A9
MSigDB	C5	GO_HEPATOCYTE_GROWTH_FACTOR_RECEPTOR_SIGNALING_PATHWAY	5	16	0.0161938	5.68942	STMN1,PTPN1,HGF,PTPN2,NRP1
MSigDB	C4	MODULE_495	5	16	0.0176003	5.68942	PPP4R4,ICAM4,C2CD4C,NECTIN2,CCDC68
MSigDB	C5	GO_POSITIVE_REGULATION_OF_ASTROCYTE_DIFFERENTIATION	5	16	0.0185428	5.68942	HES1,NOTCH1,C1QA,CLCF1,TREM2
MSigDB	C5	GO_CHONDROCYTE_PROLIFERATION	5	16	0.0232142	5.68942	FGFR3,MMP16,BMPR2,NOV,SIX2
MSigDB	C2	WANG_IMMORTALIZED_BY_HOXA9_AND_MEIS1_UP	9	29	0.000735955	5.65018	MPO,MS4A3,ABCA13,PRTN3,B4GALT6,TLR4,ELANE,TGFBR3,RNF128
MSigDB	C2	EPPERT_CE_HSC_LSC	12	39	5.27991e-05	5.60189	MEIS1,GUCY1A3,SMARCA1,INPP4B,ADGRG6,FRMD4B,ERG,ABCB1,HLF,RBPMS,HOXB3,PLSCR4
MSigDB	C5	GO_RENAL_SYSTEM_VASCULATURE_DEVELOPMENT	8	26	0.00200273	5.60189	HES1,ANGPT1,NRP1,BMP4,PDGFRA,TEK,NOTCH1,PDGFD
MSigDB	C5	GO_TRABECULA_FORMATION	8	26	0.00330761	5.60189	ADAMTS1,HEY1,ADGRG6,OVOL2,TGFBR3,HEY2,TEK,CHAD
MSigDB	C5	GO_G_PROTEIN_COUPLED_CHEMOATTRACTANT_RECEPTOR_ACTIVITY	8	26	0.00348751	5.60189	CCR7,ACKR4,ACKR3,CCR5,CCR1,XCR1,CX3CR1,CCR3
MSigDB	C5	GO_DISRUPTION_BY_HOST_OF_SYMBIONT_CELLS	4	13	0.0286479	5.60189	GAPDH,AZU1,CTSG,ELANE
MSigDB	C2	LEI_HOXC8_TARGETS_UP	4	13	0.0318227	5.60189	CCL2,PMP22,IL1R2,SRD5A2
MSigDB	C2	SHI_SPARC_TARGETS_DN	4	13	0.0351698	5.60189	SPARCL1,ITGB2,MAPK15,AHR
MSigDB	C2	SA_REG_CASCADE_OF_CYCLIN_EXPR	4	13	0.0362397	5.60189	E2F2,CCNA2,CCND1,CCNA1
MSigDB	C5	GO_REGULATION_OF_SYNAPSE_MATURATION	4	13	0.0375249	5.60189	ADGRL1,CAMK2B,DAB2IP,NEUROD2
MSigDB	C2	SASAI_TARGETS_OF_CXCR6_AND_PTCH1_UP	4	13	0.0394841	5.60189	VGF,FOXD1,PLCB4,OTX2
MSigDB	C5	GO_DETECTION_OF_CALCIUM_ION	4	13	0.0398975	5.60189	SYT1,KCNIP2,RYR2,KCNMB2
MSigDB	C2	REACTOME_ERBB2_ACTIVATES_PTK6_SIGNALING	4	13	0.0414669	5.60189	HBEGF,NRG2,NRG3,ERBB4
MSigDB	C2	VANDESLUIS_COMMD1_TARGETS_GROUP_2_UP	4	13	0.0415968	5.60189	PFKP,STC2,HK2,PFKFB3
MSigDB	C5	GO_MIDGUT_DEVELOPMENT	4	13	0.0427709	5.60189	CPS1,EDNRB,SMO,ALDH1A2
MSigDB	C5	GO_RESPONSE_TO_PLATELET_AGGREGATION_INHIBITOR	4	13	0.0430291	5.60189	ADCY1,AHR,GNAI1,EFNA5
MSigDB	C5	GO_REGULATION_OF_HEAT_GENERATION	4	13	0.0456436	5.60189	CNR1,NMU,EDNRB,ARRDC3
MSigDB	C5	GO_L_GLUTAMATE_IMPORT	4	13	0.0466688	5.60189	SLC7A11,ARL6IP5,NTSR1,SLC1A3
MSigDB	C2	SHIN_B_CELL_LYMPHOMA_CLUSTER_1	4	13	0.0466688	5.60189	IFNG,TCL1A,IL10,CXCL9
MSigDB	C5	GO_LATERAL_SPROUTING_FROM_AN_EPITHELIUM	4	13	0.0493347	5.60189	CELSR1,SULF1,BMP4,TP63
MSigDB	C5	GO_POSITIVE_REGULATION_OF_GRANULOCYTE_MACROPHAGE_COLONY_STIMULATING_FACTOR_PRODUCTION	4	13	0.0525991	5.60189	CD80,SYK,IL17D,IL12B
MSigDB	C5	GO_GAMMA_AMINOBUTYRIC_ACID_TRANSPORT	4	13	0.053677	5.60189	TRPC4,P2RX7,SLC6A13,NTSR1
MSigDB	C5	GO_CELLULAR_RESPONSE_TO_PURINE_CONTAINING_COMPOUND	4	13	0.0538846	5.60189	RYR1,RYR2,P2RY1,PPARGC1A
MSigDB	C5	GO_EYELID_DEVELOPMENT_IN_CAMERA_TYPE_EYE	4	13	0.0550122	5.60189	TWIST1,TFAP2A,SOX11,INHBA
MSigDB	C5	GO_POSITIVE_REGULATION_OF_GLUTAMATE_RECEPTOR_SIGNALING_PATHWAY	4	13	0.086876	5.60189	EPHB2,ADRB2,SHANK3,ARC
MSigDB	C5	GO_SEMI_LUNAR_VALVE_DEVELOPMENT	11	36	0.000335141	5.56299	TWIST1,SOX9,HEY1,ROBO1,EMILIN1,SLIT2,TGFB2,BMP4,BMPR2,HEY2,NOTCH1
MSigDB	C4	MODULE_51	11	36	0.000335698	5.56299	EPHB6,RAPGEF1,EPHB2,EPHA2,CD8B,CD8A,PDGFRA,TEK,NTRK2,EDN2,CYP1B1
MSigDB	C2	WANG_IMMORTALIZED_BY_HOXA9_AND_MEIS1_DN	7	23	0.00353981	5.541	LY86,CD93,MEIS1,EBF1,ERG,NRIP1,TSPAN2
MSigDB	C2	REACTOME_LONG_TERM_POTENTIATION	7	23	0.00549474	5.541	GRIN2D,GRIN2A,DLG2,GRIN2B,ERBB4,CAMK2B,ACTN2
MSigDB	C2	LI_CISPLATIN_RESISTANCE_DN	10	33	0.000843042	5.51701	BAMBI,ADM,TDO2,DSEL,FZD8,CFH,MEST,ADGRG6,EDNRB,PCDH7
MSigDB	C5	GO_CELLULAR_RESPONSE_TO_LOW_DENSITY_LIPOPROTEIN_PARTICLE_STIMULUS	6	20	0.00616818	5.46184	CD9,ITGB2,SYK,LPL,LDLR,CDH13
MSigDB	C2	TORCHIA_TARGETS_OF_EWSR1_FLI1_FUSION_TOP20_UP	6	20	0.00762655	5.46184	NUDT11,MEST,APOE,CA8,FAM174B,CDA
MSigDB	C2	REACTOME_NOTCH4_INTRACELLULAR_DOMAIN_REGULATES_TRANSCRIPTION	6	20	0.00985872	5.46184	HES1,HEY1,SMAD3,MAML3,HEY2,NOTCH1
MSigDB	C5	GO_MUCOPOLYSACCHARIDE_METABOLIC_PROCESS	6	20	0.0101176	5.46184	PIM1,DSEL,HGF,SPOCK3,ITIH6,HYAL1
MSigDB	C5	GO_ATRIAL_SEPTUM_DEVELOPMENT	6	20	0.0141606	5.46184	NSD2,SMO,CYR61,TGFB2,BMPR2,HEY2
MSigDB	C5	GO_NEGATIVE_REGULATION_OF_CHONDROCYTE_DIFFERENTIATION	6	20	0.0163767	5.46184	SOX9,NKX3-2,WNT9A,PTHLH,BMP4,RARG
MSigDB	C2	GOUYER_TATI_TARGETS_UP	3	10	0.0589147	5.46184	ANPEP,CCL2,LCN2
MSigDB	C2	TONKS_TARGETS_OF_RUNX1_RUNX1T1_FUSION_SUSTAINED_IN_MONOCYTE_DN	3	10	0.0589867	5.46184	HDC,LTB,CYP1B1
MSigDB	C5	GO_REGULATION_OF_MESODERM_FORMATION	3	10	0.059481	5.46184	WNT3A,DKK1,SFRP2
MSigDB	C2	MCCOLLUM_GELDANAMYCIN_RESISTANCE_UP	3	10	0.0603963	5.46184	SULF2,MCC,CDA
MSigDB	C5	GO_NEUTROPHIL_MEDIATED_CYTOTOXICITY	3	10	0.0655184	5.46184	AZU1,CTSG,ELANE
MSigDB	C2	KUMAMOTO_RESPONSE_TO_NUTLIN_3A_DN	3	10	0.0729758	5.46184	CKS2,KIF2C,CCNA2
MSigDB	C5	GO_POSITIVE_REGULATION_OF_ATP_BIOSYNTHETIC_PROCESS	3	10	0.0735307	5.46184	PID1,PPARGC1A,TREM2
MSigDB	C2	SOUCEK_MYC_TARGETS	3	10	0.0741654	5.46184	KLF6,CSF2RB,CCL2
MSigDB	C5	GO_NEGATIVE_REGULATION_OF_MACROPHAGE_MIGRATION	3	10	0.0754896	5.46184	CD200,CD200R1,EMILIN1
MSigDB	C5	GO_LEUKOTRIENE_BIOSYNTHETIC_PROCESS	3	10	0.0755906	5.46184	SYK,ALOX5AP,PRG3
MSigDB	C5	GO_GLUTAMATE_BINDING	3	10	0.0760772	5.46184	CPS1,GRIN2B,SLC1A3
MSigDB	C2	SCHAEFFER_PROSTATE_DEVELOPMENT_AND_CANCER_BOX5_UP	3	10	0.0792128	5.46184	PELI2,PID1,SVIL
MSigDB	C5	GO_REGULATION_OF_TAU_PROTEIN_KINASE_ACTIVITY	3	10	0.0807777	5.46184	SORL1,HGF,DKK1
MSigDB	C3	ROAZ_01	3	10	0.0835209	5.46184	FBXO32,BEX3,BEX1
MSigDB	C2	GUTIERREZ_WALDENSTROEMS_MACROGLOBULINEMIA_1_UP	3	10	0.084039	5.46184	ABCB4,ABCB1,IL4R
MSigDB	C5	GO_REGULATION_OF_MELANIN_BIOSYNTHETIC_PROCESS	3	10	0.0848346	5.46184	SLC7A11,RAPGEF2,TYRP1
MSigDB	C5	GO_ACTIN_CROSSLINK_FORMATION	3	10	0.0877903	5.46184	BAIAP2,BAIAP2L1,DPYSL3
MSigDB	C5	GO_CELLULAR_RESPONSE_TO_CAFFEINE	3	10	0.0883008	5.46184	RYR1,RYR2,PPARGC1A
MSigDB	C5	GO_POSITIVE_REGULATION_OF_FEEDING_BEHAVIOR	3	10	0.088904	5.46184	GHSR,RXFP4,SGIP1
MSigDB	C2	MYLLYKANGAS_AMPLIFICATION_HOT_SPOT_15	3	10	0.08986	5.46184	TFEB,DEK,PIM1
MSigDB	C2	REACTOME_CHYLOMICRON_REMODELING	3	10	0.0901632	5.46184	LPL,APOE,GPIHBP1
MSigDB	C5	GO_REGULATION_OF_ENDOCYTIC_RECYCLING	3	10	0.0903404	5.46184	SORL1,INPP5F,ACTN2
MSigDB	C2	REACTOME_ABACAVIR_TRANSPORT_AND_METABOLISM	3	10	0.092193	5.46184	ABCG2,ABCB1,SLC22A3
MSigDB	C5	GO_PROSTATIC_BUD_FORMATION	3	10	0.0951404	5.46184	SULF1,BMP4,TP63
MSigDB	C5	GO_MICROFIBRIL	3	10	0.0976652	5.46184	ADAMTS10,FBN1,MFAP2
MSigDB	C5	GO_TRIGLYCERIDE_RICH_LIPOPROTEIN_PARTICLE_CLEARANCE	3	10	0.0983369	5.46184	LDLR,APOE,GPIHBP1
MSigDB	C5	GO_REGULATION_OF_DOPAMINERGIC_NEURON_DIFFERENTIATION	3	10	0.0987812	5.46184	WNT3A,DKK1,SFRP2
MSigDB	C2	LIM_MAMMARY_LUMINAL_MATURE_DN	28	94	5.04166e-10	5.42311	MOXD1,AEBP1,MEIS2,TMEM47,SPARCL1,FBXO32,LPL,RAP2B,BACE2,FAS,SLC6A15,CCL2,B4GALT6,APOE,IGFBP3,FABP5,ZNF521,TGFBR3,P3H2,TSPAN2,LRIG3,IRS2,AQP9,SLC1A3,HEY2,NTRK2,AKAP2,FAM171A1
MSigDB	C5	GO_OUTFLOW_TRACT_SEPTUM_MORPHOGENESIS	8	27	0.00542043	5.39441	ROBO1,NRP2,TGFB2,NRP1,BMP4,LRP2,BMPR2,ENG
MSigDB	C2	VALK_AML_CLUSTER_3	10	34	0.000433346	5.35475	SCN9A,CFH,PBXIP1,SERPINB8,CRYBG1,BLVRA,COL4A5,PDGFD,CCL1,CEBPD
MSigDB	C5	GO_HEART_TRABECULA_MORPHOGENESIS	10	34	0.000869295	5.35475	ADAMTS1,HEY1,ADGRG6,OVOL2,TGFBR3,TGFB2,HEY2,TEK,ENG,NOTCH1
MSigDB	C5	GO_NEGATIVE_REGULATION_OF_SMOOTH_MUSCLE_CONTRACTION	5	17	0.0153996	5.35475	KCNMA1,GUCY1A3,ADRB2,DOCK4,PRKG1
MSigDB	C2	BAKER_HEMATOPOIESIS_STAT3_TARGETS	5	17	0.018748	5.35475	BIRC5,PIM1,CCNA2,FAS,CCND1
MSigDB	C5	GO_NEGATIVE_REGULATION_OF_EPIDERMIS_DEVELOPMENT	5	17	0.0227029	5.35475	HES1,FERMT1,SMO,TP63,NOTCH1
MSigDB	C5	GO_HEAT_GENERATION	5	17	0.0324587	5.35475	CNR1,ADRB2,NMU,EDNRB,ARRDC3
MSigDB	C5	GO_TRANSMEMBRANE_RECEPTOR_PROTEIN_PHOSPHATASE_ACTIVITY	5	17	0.0443589	5.35475	PTPRC,PTPRO,PTPRK,PTPRR,PTPRZ1
MSigDB	C5	GO_CARDIAC_SEPTUM_MORPHOGENESIS	22	75	2.21269e-07	5.34047	SMAD7,NSD2,HES1,TBX3,HEY1,ROBO1,SOX11,PROX1,NRP2,SLIT2,DHRS3,TGFBR3,SMO,CYR61,TGFB2,NRP1,BMP4,LRP2,BMPR2,HEY2,ENG,NOTCH1
MSigDB	C2	ZHAN_MULTIPLE_MYELOMA_DN	12	41	3.11719e-05	5.32863	LYZ,ITGB2,SYK,GLDC,CD24,APOE,ELANE,LCN2,S100A9,S100A12,RNASE6,CEBPD
MSigDB	C5	GO_CLATHRIN_COATED_ENDOCYTIC_VESICLE_MEMBRANE	12	41	8.92085e-05	5.32863	CD9,ROR2,HLA-DQB1,HLA-DPA1,SH3GL2,HBEGF,SGIP1,LDLR,APOE,HLA-DQA1,FZD4,TYRP1
MSigDB	C2	VALK_AML_WITH_EVI1	7	24	0.00286512	5.31013	ADGRL1,DMXL2,PXDN,AZU1,GNAI1,CRIM1,RBPMS
MSigDB	C5	GO_AMINE_BIOSYNTHETIC_PROCESS	7	24	0.00395397	5.31013	MOXD1,HDC,ODC1,AGMAT,SMOX,DDC,PRG3
MSigDB	C2	AZARE_STAT3_TARGETS	7	24	0.00423659	5.31013	B4GALT1,FN1,CCND2,DHX9,PCDH7,TP63,S100A9
MSigDB	C5	GO_ATRIOVENTRICULAR_VALVE_DEVELOPMENT	7	24	0.0135171	5.31013	TWIST1,HEY1,CYR61,TGFB2,BMPR2,HEY2,NOTCH1
MSigDB	C6	BCAT.100_UP.V1_UP	14	49	2.66842e-05	5.20176	CD9,ENO2,QPCT,DUSP4,TBX3,ENC1,ENPP2,SERPINI1,ABCB1,RBP1,DKK1,BMP4,LY6G6D,GCNT1
MSigDB	C5	GO_REGULATION_OF_SENSORY_PERCEPTION	12	42	0.000241367	5.20176	EDN1,GRIN2D,SCN11A,MGLL,NMU,EDNRB,FABP5,GRIN2A,IL10,SPX,NTSR1,NOV
MSigDB	C2	KEGG_ALLOGRAFT_REJECTION	10	35	0.00038977	5.20176	IFNG,CD80,CD28,HLA-DQB1,HLA-DPA1,FAS,HLA-DQA1,IL10,IL4,IL12B
MSigDB	C2	CLASPER_LYMPHATIC_VESSELS_DURING_METASTASIS_DN	10	35	0.000864093	5.20176	SYK,SDC2,ROBO1,LOX,LPAR1,PCOLCE2,COL3A1,FBN1,GPC1,NT5E
MSigDB	C2	BOYLAN_MULTIPLE_MYELOMA_C_CLUSTER_DN	8	28	0.00311713	5.20176	KLF6,CD69,SLC7A11,B4GALT6,EGLN3,NRIP1,IRS2,AIG1
MSigDB	C5	GO_PROSTATE_GLAND_MORPHOGENESIS	8	28	0.00335088	5.20176	SOX9,SULF1,FOXA1,CRIP1,BMP4,TP63,NOTCH1,RARG
MSigDB	C2	MAHADEVAN_IMATINIB_RESISTANCE_UP	6	21	0.00825581	5.20176	BAMBI,PDGFC,CD24,CYTL1,CRIM1,MYO10
MSigDB	C2	WANG_NEOPLASTIC_TRANSFORMATION_BY_CCND1_MYC	6	21	0.0129834	5.20176	ARHGAP6,TRIB3,IGFBP3,CLSTN2,IGFBP4,TSPAN7
MSigDB	C5	GO_OVULATION	6	21	0.015297	5.20176	ADAMTS1,HPGD,PGR,INHBA,NRIP1,IL4R
MSigDB	C5	GO_RETINAL_GANGLION_CELL_AXON_GUIDANCE	6	21	0.0155209	5.20176	EPHB2,PTPRO,ISL2,SLIT2,EFNA5,NRP1
MSigDB	C2	REACTOME_UNBLOCKING_OF_NMDA_RECEPTORS_GLUTAMATE_BINDING_AND_ACTIVATION	6	21	0.01596	5.20176	GRIN2D,GRIN2A,DLG2,GRIN2B,CAMK2B,ACTN2
MSigDB	C2	REACTOME_NEGATIVE_REGULATION_OF_NMDA_RECEPTOR_MEDIATED_NEURONAL_TRANSMISSION	6	21	0.0179306	5.20176	GRIN2D,GRIN2A,DLG2,GRIN2B,CAMK2B,ACTN2
MSigDB	C2	BUCKANOVICH_T_LYMPHOCYTE_HOMING_ON_TUMOR_DN	6	21	0.0193881	5.20176	HES1,MYBL1,EDNRB,ENPP2,SGCB,P2RY1
MSigDB	C5	GO_NEGATIVE_REGULATION_OF_CELLULAR_RESPONSE_TO_VASCULAR_ENDOTHELIAL_GROWTH_FACTOR_STIMULUS	4	14	0.021255	5.20176	SPRY2,DAB2IP,ADGRA2,XDH
MSigDB	C2	REACTOME_CREATION_OF_C4_AND_C2_ACTIVATORS	4	14	0.046004	5.20176	COLEC11,C1QA,C1QC,C1QB
MSigDB	C5	GO_GLUCOCORTICOID_RECEPTOR_BINDING	4	14	0.0476381	5.20176	NRIP1,SMAD3,ETS2,STAT5B
MSigDB	C5	GO_REGULATION_OF_RESPONSE_TO_TUMOR_CELL	4	14	0.0526426	5.20176	PVR,NECTIN2,HAVCR2,IL12B
MSigDB	C2	LIU_TOPBP1_TARGETS	4	14	0.0529107	5.20176	TP73,PAX5,IGFBP3,ERBB4
MSigDB	C2	REACTOME_SHC1_EVENTS_IN_ERBB4_SIGNALING	4	14	0.0534154	5.20176	HBEGF,NRG2,NRG3,ERBB4
MSigDB	C5	GO_POSITIVE_REGULATION_OF_CELLULAR_EXTRAVASATION	4	14	0.0546733	5.20176	THY1,RIPOR2,ELANE,PDGFD
MSigDB	C5	GO_THALAMUS_DEVELOPMENT	4	14	0.0560032	5.20176	SMO,FOXB1,PTN,CNTNAP2
MSigDB	C5	GO_GABAERGIC_NEURON_DIFFERENTIATION	4	14	0.0561674	5.20176	ARX,GATA2,INHBA,FEZF2
MSigDB	C5	GO_MESODERMAL_CELL_FATE_SPECIFICATION	4	14	0.0626539	5.20176	WNT3A,DKK1,SIX2,SFRP2
MSigDB	C5	GO_EMBRYONIC_SKELETAL_JOINT_DEVELOPMENT	4	14	0.0655184	5.20176	WNT9A,BMP4,COL2A1,HYAL1
MSigDB	C5	GO_ISOTYPE_SWITCHING_TO_IGG_ISOTYPES	4	14	0.066485	5.20176	TBX21,PTPRC,CD28,IL4
MSigDB	C5	GO_RAP_PROTEIN_SIGNAL_TRANSDUCTION	4	14	0.0833312	5.20176	RAPGEF1,RAP2B,TIMP2,RAPGEF2
MSigDB	C2	LINDVALL_IMMORTALIZED_BY_TERT_DN	21	74	2.44747e-07	5.16661	CDON,ENO2,FN1,CREG1,TMEM47,ADM,PLOD2,FBXO32,ANTXR1,SPECC1,MAP1B,CAPN5,ARL4C,CFB,CYR61,LHFPL2,FAM84A,CRIP1,FAP,AKAP2,ARHGAP5
MSigDB	C2	GYORFFY_DOXORUBICIN_RESISTANCE	11	39	0.000359625	5.13507	TYMP,ADAMTS1,ZNF503,NAV2,FAT4,HS3ST1,TIMP2,EMP1,ABCB1,ANGPT1,FMO2
MSigDB	C5	GO_CELLULAR_RESPONSE_TO_LIPOPROTEIN_PARTICLE_STIMULUS	9	32	0.00102548	5.12048	CD9,ADTRP,ITGB2,SYK,LPL,LDLR,APOE,TLR4,CDH13
MSigDB	C4	MODULE_573	7	25	0.00325929	5.09772	SLC2A3,RLBP1,SLC2A5,ALOX5AP,AMBP,LCN2,GADD45A
MSigDB	C5	GO_NEGATIVE_REGULATION_OF_CYTOKINE_PRODUCTION_INVOLVED_IN_IMMUNE_RESPONSE	7	25	0.00402774	5.09772	TBX21,IRAK3,HMOX1,SMAD7,ANGPT1,IL10,TGFB2
MSigDB	C2	CHIANG_LIVER_CANCER_SUBCLASS_POLYSOMY7_DN	7	25	0.00520179	5.09772	RHOBTB1,P2RX5,BAMBI,PLOD2,ROBO1,STOX2,FAM171A1
MSigDB	C5	GO_EXTRACELLULAR_MATRIX_ASSEMBLY	7	25	0.00781591	5.09772	SOX9,ANTXR1,LOX,EMILIN1,SMAD3,NOTCH1,GPM6B
MSigDB	C5	GO_PROTEOGLYCAN_BINDING	10	36	0.000877764	5.05726	PTPRC,SEMA5A,FN1,AZU1,LPL,CFH,APOE,SLIT2,PTN,COL2A1
MSigDB	C4	MODULE_354	5	18	0.0181401	5.05726	CA1,CA8,PTPRZ1,CTH,CA3
MSigDB	C4	MODULE_294	5	18	0.0201021	5.05726	CPS1,CA8,DPYD,CTH,SRD5A2
MSigDB	C5	GO_NEGATIVE_REGULATION_OF_PLATELET_ACTIVATION	5	18	0.0221348	5.05726	CD9,APOE,PRKG1,PDGFRA,UBASH3B
MSigDB	C2	MOREIRA_RESPONSE_TO_TSA_DN	5	18	0.0236813	5.05726	FGF18,CX3CR1,CD3E,NOTCH1,ENTPD2
MSigDB	C2	REACTOME_MECP2_REGULATES_NEURONAL_RECEPTORS_AND_CHANNELS	5	18	0.0247186	5.05726	SLC2A3,PTPN1,GRIN2A,GRIN2B,NOTCH1
MSigDB	C5	GO_TRANSEPITHELIAL_TRANSPORT	5	18	0.0315082	5.05726	EDN1,EDNRB,CXADR,BEST1,RHCG
MSigDB	C5	GO_CELLULAR_RESPONSE_TO_GONADOTROPIN_STIMULUS	5	18	0.0317275	5.05726	CCNA2,EFNA5,INHBA,PPARGC1A,NOTCH1
MSigDB	C5	GO_APICOLATERAL_PLASMA_MEMBRANE	5	18	0.0473201	5.05726	CLDN3,CXADR,MPDZ,EPPK1,CLDN4
MSigDB	C5	GO_CARDIAC_MUSCLE_FIBER_DEVELOPMENT	5	18	0.0508848	5.05726	MYOM2,MYBPC2,OBSL1,CXADR,BMP4
MSigDB	C5	GO_VOCALIZATION_BEHAVIOR	5	18	0.0601124	5.05726	SHANK2,AUTS2,SHANK3,CNTNAP2,BRINP1
MSigDB	C2	ZHAN_MULTIPLE_MYELOMA_CD2_DN	13	47	6.57706e-05	5.03574	RRAGD,OSBPL3,TXN,UCK2,TDO2,HK2,NFIA,PRICKLE2,FABP5,MCC,GPRC5D,CR2,FAM171A1
MSigDB	C5	GO_HEART_FORMATION	8	29	0.00549546	5.02239	HES1,PIM1,ROBO1,WNT3A,DKK1,BMP4,LRP2,NOTCH1
MSigDB	C4	MODULE_367	8	29	0.00557253	5.02239	CCR5,CCR1,P2RY2,EDNRB,P2RY1,LPAR1,C3AR1,F2RL2
MSigDB	C5	GO_REGULATION_OF_KERATINOCYTE_PROLIFERATION	8	29	0.00942175	5.02239	PTPRK,OVOL2,CD109,TGM1,YAP1,PRKD1,TP63,EPPK1
MSigDB	C5	GO_CORECEPTOR_ACTIVITY	12	44	0.000245999	4.96531	CD80,ACKR3,CCR5,ROR2,CD28,CD8B,GPC6,TGFBR3,CD8A,NRP1,NECTIN2,LILRA4
MSigDB	C2	DOANE_BREAST_CANCER_CLASSES_DN	9	33	0.00186877	4.96531	FOXC1,CLIP4,DEK,PLOD2,TIMP2,FERMT1,SGCB,SMO,PMAIP1
MSigDB	C2	SIMBULAN_UV_RESPONSE_NORMAL_DN	9	33	0.00408516	4.96531	CDH1,ADRB2,ENC1,EMP1,RBMS1,AHNAK,TP63,RBPMS,PLEC
MSigDB	C5	GO_INTERLEUKIN_2_BIOSYNTHETIC_PROCESS	6	22	0.0117218	4.96531	PTPRC,CD80,CD28,CD3E,LAG3,STAT5B
MSigDB	C5	GO_POSITIVE_REGULATION_OF_LONG_TERM_SYNAPTIC_POTENTIATION	6	22	0.0183099	4.96531	EPHB2,ADCY1,GRIN2A,SHANK3,IGSF11,LGMN
MSigDB	C5	GO_CYCLASE_ACTIVITY	6	22	0.0183344	4.96531	GUCY1A3,ADCY1,GUCY2F,BST1,GUCY1A2,ADCY10
MSigDB	C5	GO_PHOSPHORUS_OXYGEN_LYASE_ACTIVITY	6	22	0.0194781	4.96531	GUCY1A3,ADCY1,GUCY2F,BST1,GUCY1A2,ADCY10
MSigDB	C5	GO_LENS_MORPHOGENESIS_IN_CAMERA_TYPE_EYE	6	22	0.0270522	4.96531	EPHA2,MEIS1,SOX11,NECTIN3,PROX1,BMP4
MSigDB	C5	GO_DEDIFFERENTIATION	3	11	0.0754896	4.96531	OLFM2,CDK6,FEZF2
MSigDB	C5	GO_REGULATION_OF_ASTROCYTE_ACTIVATION	3	11	0.0828704	4.96531	LDLR,C1QA,TREM2
MSigDB	C5	GO_PLATELET_DERIVED_GROWTH_FACTOR_BINDING	3	11	0.0838924	4.96531	COL3A1,PDGFRA,COL2A1
MSigDB	C5	GO_CARDIAC_NEURAL_CREST_CELL_DIFFERENTIATION_INVOLVED_IN_HEART_DEVELOPMENT	3	11	0.0874784	4.96531	HES1,TWIST1,BMP4
MSigDB	C5	GO_REGULATION_OF_FC_RECEPTOR_MEDIATED_STIMULATORY_SIGNALING_PATHWAY	3	11	0.089918	4.96531	PTPRC,RAPGEF1,PLSCR1
MSigDB	C5	GO_NEGATIVE_REGULATION_OF_PLATELET_AGGREGATION	3	11	0.0936062	4.96531	CD9,PRKG1,UBASH3B
MSigDB	C5	GO_POSITIVE_REGULATION_OF_INFLAMMATORY_RESPONSE_TO_ANTIGENIC_STIMULUS	3	11	0.0972274	4.96531	CNR1,CCR7,CD28
MSigDB	C5	GO_POSITIVE_REGULATION_OF_HORMONE_BIOSYNTHETIC_PROCESS	3	11	0.0993524	4.96531	IFNG,ADM,PPARGC1A
MSigDB	C5	GO_EXTRACELLULAR_MATRIX_CONSTITUENT_SECRETION	3	11	0.0995506	4.96531	ADTRP,ENG,NOTCH1
MSigDB	C5	GO_POSITIVE_REGULATION_OF_BONE_MINERALIZATION	10	37	0.00139212	4.92058	TFAP2A,ADRB2,TMEM119,ADGRV1,P2RX7,CYR61,BMP4,SMAD3,BMPR2,GPM6B
MSigDB	C2	ZHENG_FOXP3_TARGETS_UP	7	26	0.00610541	4.90165	FRMD4B,CTLA4,ABCB1,RHOH,NRP1,UBASH3B,FAM107B
MSigDB	C2	WANG_LSD1_TARGETS_UP	7	26	0.00888241	4.90165	CD1D,HEY1,ROBO1,RPRM,TGFB2,LGALS1,OTX2
MSigDB	C2	DING_LUNG_CANCER_MUTATED_SIGNIFICANTLY	7	26	0.0150436	4.90165	LTK,EPHA3,EPHA5,LRP1B,INHBA,ERBB4,PDGFRA
MSigDB	C2	ZHAN_MULTIPLE_MYELOMA_CD1_VS_CD2_UP	18	67	6.21869e-06	4.8912	DNAJC12,GPR63,STC2,HADH,SLC7A11,SLA,GPT2,TBC1D16,ITPRIPL2,TRIB3,LAMP5,MAP1B,PCDH18,P2RX7,RBP1,PCDH20,KCNK12,VMP1
MSigDB	C2	ZHAN_MULTIPLE_MYELOMA_CD1_UP	12	45	0.000378978	4.85497	GPR63,STC2,TOX2,HADH,SLC7A11,GPT2,TBC1D16,TRIB3,RBP1,ALPK2,PCDH20,CTH
MSigDB	C5	GO_POSITIVE_REGULATION_OF_MACROPHAGE_ACTIVATION	8	30	0.00228628	4.85497	ITGB2,TLR4,IL10,HAVCR2,C1QA,IL4R,TNIP2,TREM2
MSigDB	C5	GO_ENDOTHELIAL_CELL_CHEMOTAXIS	8	30	0.00303086	4.85497	SEMA5A,FGF18,EGR3,NRP1,PRKD1,NOV,NOTCH1,LGMN
MSigDB	C5	GO_REGULATION_OF_METALLOPEPTIDASE_ACTIVITY	4	15	0.0442606	4.85497	SORL1,ANTXR1,TIMP2,MBP
MSigDB	C5	GO_NEGATIVE_REGULATION_OF_INTERLEUKIN_17_PRODUCTION	4	15	0.0456544	4.85497	IFNG,TLR4,ARG2,IL12B
MSigDB	C2	MARKS_HDAC_TARGETS_DN	4	15	0.046004	4.85497	BIRC5,IFNG,CCNA2,CCND1
MSigDB	C5	GO_LEUKOTRIENE_METABOLIC_PROCESS	4	15	0.0472128	4.85497	DPEP1,MAPKAPK2,ALOX5AP,ALOX15
MSigDB	C2	GARGALOVIC_RESPONSE_TO_OXIDIZED_PHOSPHOLIPIDS_SALMON_DN	4	15	0.0472128	4.85497	PIK3R3,ADGRG6,PROX1,CXADR
MSigDB	C5	GO_REGULATION_OF_KILLING_OF_CELLS_OF_OTHER_ORGANISM	4	15	0.0495706	4.85497	FCER2,IFNG,GAPDH,P2RX7
MSigDB	C2	PID_ERBB_NETWORK_PATHWAY	4	15	0.0519993	4.85497	HBEGF,NRG2,NRG3,ERBB4
MSigDB	C2	PID_THROMBIN_PAR4_PATHWAY	4	15	0.0523377	4.85497	GNG2,GNAQ,F2RL2,GNA14
MSigDB	C5	GO_PHOTORECEPTOR_OUTER_SEGMENT_MEMBRANE	4	15	0.0565029	4.85497	PHLPP1,CDHR1,DHRS3,ROM1
MSigDB	C2	REACTOME_ERBB2_REGULATES_CELL_MOTILITY	4	15	0.05685	4.85497	HBEGF,NRG2,NRG3,ERBB4
MSigDB	C5	GO_PROTEIN_CATABOLIC_PROCESS_IN_THE_VACUOLE	4	15	0.057104	4.85497	LDLR,RNF128,LRP2,ATP13A2
MSigDB	C5	GO_POSITIVE_REGULATION_OF_ENDOTHELIAL_CELL_CHEMOTAXIS	4	15	0.0585871	4.85497	SEMA5A,FGF18,PRKD1,LGMN
MSigDB	C2	REACTOME_NEGATIVE_REGULATION_OF_TCF_DEPENDENT_SIGNALING_BY_WNT_LIGAND_ANTAGONISTS	4	15	0.0597477	4.85497	WNT9A,WNT3A,DKK1,SFRP2
MSigDB	C5	GO_EPITHELIAL_CELL_CELL_ADHESION	4	15	0.0607982	4.85497	SERPINB8,PLEKHA7,NOV,CYP1B1
MSigDB	C5	GO_NEGATIVE_REGULATION_OF_GLIAL_CELL_PROLIFERATION	4	15	0.0670987	4.85497	HES1,SOX11,PTN,NOTCH1
MSigDB	C5	GO_AXOLEMMA	4	15	0.0723028	4.85497	EPB41L3,THY1,KCNH1,CNTNAP2
MSigDB	C2	KEGG_GLYCOSAMINOGLYCAN_BIOSYNTHESIS_KERATAN_SULFATE	4	15	0.0724488	4.85497	B4GALT1,B3GNT7,CHST2,ST3GAL1
MSigDB	C2	LEE_SP4_THYMOCYTE	4	15	0.0800671	4.85497	DUSP4,SPRY2,P2RY1,EGR3
MSigDB	C4	MODULE_445	4	15	0.0877232	4.85497	ADM,GUCY2F,GUCY1A2,DDC
MSigDB	C5	GO_CARDIAC_ATRIUM_DEVELOPMENT	9	34	0.00396217	4.81927	NSD2,PROX1,SMO,CYR61,TGFB2,BMPR2,HEY2,ENG,NOTCH1
MSigDB	C2	SHIN_B_CELL_LYMPHOMA_CLUSTER_9	5	19	0.0303154	4.79109	CD79A,IRF8,PAX5,NKX3-2,S100A9
MSigDB	C2	LE_NEURONAL_DIFFERENTIATION_DN	5	19	0.0307926	4.79109	E2F2,SEMA5A,CKS2,CDC25C,E2F7
MSigDB	C2	ABE_VEGFA_TARGETS	5	19	0.0352882	4.79109	MCM2,CDR1,BPI,HBEGF,EGR3
MSigDB	C5	GO_ANCHORED_COMPONENT_OF_EXTERNAL_SIDE_OF_PLASMA_MEMBRANE	5	19	0.0357482	4.79109	THY1,CD24,EFNA5,PKHD1,GPIHBP1
MSigDB	C5	GO_ADRENERGIC_RECEPTOR_BINDING	5	19	0.037078	4.79109	MAGI2,RAPGEF2,ARRDC3,ADRA2A,UCHL1
MSigDB	C2	JEON_SMAD6_TARGETS_DN	5	19	0.0372716	4.79109	CDH1,DHCR7,IRS2,DDC,CTH
MSigDB	C5	GO_DEFINITIVE_HEMOPOIESIS	5	19	0.0391237	4.79109	MEIS1,GATA2,TGFBR3,TEK,HOXB3
MSigDB	C5	GO_REGULATION_OF_SYSTEMIC_ARTERIAL_BLOOD_PRESSURE_BY_CIRCULATORY_RENIN_ANGIOTENSIN	5	19	0.0393876	4.79109	CPA3,CTSG,ACE,SUCNR1,PCSK5
MSigDB	C5	GO_PARASYMPATHETIC_NERVOUS_SYSTEM_DEVELOPMENT	5	19	0.0406192	4.79109	HES1,TFAP2A,NAV2,NRP2,NRP1
MSigDB	C5	GO_DENSE_CORE_GRANULE	5	19	0.0418978	4.79109	SYT1,NCS1,BACE2,MYRIP,SPX
MSigDB	C5	GO_POSITIVE_REGULATION_OF_ALPHA_BETA_T_CELL_PROLIFERATION	5	19	0.0439073	4.79109	PTPRC,SYK,CD28,CD3E,IL12B
MSigDB	C5	GO_HEXOSE_TRANSMEMBRANE_TRANSPORTER_ACTIVITY	5	19	0.0443335	4.79109	SLC2A3,SLC2A5,SLC5A11,SLC5A10,SLC5A9
MSigDB	C2	BARRIER_COLON_CANCER_RECURRENCE_DN	5	19	0.0449582	4.79109	KCNAB1,ASB13,CD24,EPPK1,TSPAN7
MSigDB	C5	GO_EPHRIN_RECEPTOR_ACTIVITY	5	19	0.0503165	4.79109	EPHB6,EPHB2,EPHA2,EPHA3,EPHA5
MSigDB	C5	GO_IONOTROPIC_GLUTAMATE_RECEPTOR_ACTIVITY	5	19	0.0559654	4.79109	GRIN2D,GRIN2A,GRIN2B,GRIN3B,GRIK2
MSigDB	C5	GO_COSTAMERE	5	19	0.068356	4.79109	SYNM,AHNAK2,AHNAK,PLEC,SVIL
MSigDB	C5	GO_CAMERA_TYPE_EYE_PHOTORECEPTOR_CELL_DIFFERENTIATION	5	19	0.0688574	4.79109	SOX9,THY1,RORB,ROM1,PTN
MSigDB	C5	GO_STRIATUM_DEVELOPMENT	5	19	0.084039	4.79109	SLC7A11,JAKMIP1,SHANK3,INHBA,CNTNAP2
MSigDB	C2	ULE_SPLICING_VIA_NOVA2	11	42	0.00177154	4.76828	EPB41L3,KCNMA1,NTNG1,SPTAN1,EPHA5,LRP1B,EFNA5,CTNNA2,GRIK2,LRP12,PLCB4
MSigDB	C5	GO_ARTERY_MORPHOGENESIS	18	69	9.60472e-06	4.74943	FOXC1,SMAD7,HES1,HPGD,HEY1,PROX1,APOE,COL3A1,PRRX1,TGFB2,AKT3,NRP1,BMP4,LRP2,BMPR2,HEY2,ENG,NOTCH1
MSigDB	C5	GO_POSITIVE_REGULATION_OF_BIOMINERAL_TISSUE_DEVELOPMENT	12	46	0.000453662	4.74943	FBXO5,TFAP2A,ADRB2,TMEM119,ADGRV1,P2RX7,CYR61,BMP4,SMAD3,BMPR2,GPM6B,AMELX
MSigDB	C4	MODULE_130	6	23	0.00812839	4.74943	CFI,CFH,CFB,CR2,C1QA,C1QB
MSigDB	C2	KEGG_NITROGEN_METABOLISM	6	23	0.0104634	4.74943	CA1,CPS1,CA8,GLUD2,CTH,CA3
MSigDB	C5	GO_REGULATION_OF_CELLULAR_RESPONSE_TO_VASCULAR_ENDOTHELIAL_GROWTH_FACTOR_STIMULUS	6	23	0.0121637	4.74943	SPRY2,ROBO1,ADAMTS3,DAB2IP,ADGRA2,XDH
MSigDB	C5	GO_REGULATION_OF_INFLAMMATORY_RESPONSE_TO_ANTIGENIC_STIMULUS	6	23	0.0156324	4.74943	CNR1,CCR7,NLRP6,CD28,IL10,IL12B
MSigDB	C2	YANG_BREAST_CANCER_ESR1_BULK_DN	6	23	0.0159806	4.74943	APBA2,PFKP,RIN3,KCNK5,RGS16,DSE
MSigDB	C2	ZIRN_TRETINOIN_RESPONSE_WT1_UP	6	23	0.0170063	4.74943	NAV2,IGFBP3,DHRS3,SMAD3,COTL1,PDGFRA
MSigDB	C5	GO_TUMOR_NECROSIS_FACTOR_BIOSYNTHETIC_PROCESS	6	23	0.0179335	4.74943	GHSR,AZU1,TLR4,CX3CR1,MAPKAPK2,IL10
MSigDB	C2	CLIMENT_BREAST_CANCER_COPY_NUMBER_UP	6	23	0.0277363	4.74943	PREX1,SOX9,SLA,KCNQ3,CCND1,ESRRG
MSigDB	C5	GO_AXONAL_FASCICULATION	6	23	0.0298093	4.74943	SEMA5A,CNR1,EPHB2,EPHA3,FEZF2,NRP1
MSigDB	C5	GO_FOREBRAIN_NEURON_DIFFERENTIATION	14	54	0.000350626	4.72011	ARX,HES1,ROBO1,GATA2,PROX1,NRP2,SLIT2,AUTS2,SHANK3,INHBA,FEZF2,NRP1,ERBB4,RAPGEF2
MSigDB	C5	GO_REPLACEMENT_OSSIFICATION	7	27	0.0077293	4.72011	FOXC1,FGFR3,MMP16,FGF18,BMP4,TEK,COL2A1
MSigDB	C5	GO_NEGATIVE_REGULATION_OF_OSTEOCLAST_DIFFERENTIATION	7	27	0.0103888	4.72011	GPR55,TLR4,LILRB4,FBN1,IL4,UBASH3B,TCTA
MSigDB	C5	GO_POSITIVE_REGULATION_OF_EXCITATORY_POSTSYNAPTIC_POTENTIAL	7	27	0.0118226	4.72011	SHANK2,ADRB2,NLGN1,RIMS2,SHANK3,IGSF11,CUX2
MSigDB	C5	GO_INNER_EAR_RECEPTOR_CELL_STEREOCILIUM_ORGANIZATION	7	27	0.0168721	4.72011	CDH23,HES1,FAT4,MYO7A,ADGRV1,CTHRC1,WHRN
MSigDB	C5	GO_LIGAND_GATED_CALCIUM_CHANNEL_ACTIVITY	7	27	0.0181272	4.72011	JPH1,GRIN2D,RYR1,RYR2,JPH3,GRIN2A,GRIN2B
MSigDB	C5	GO_GLUTAMATE_RECEPTOR_ACTIVITY	7	27	0.0236813	4.72011	GRIN2D,GRIN2A,GRM5,GRIN2B,GRIN3B,GRIK2,GRM3
MSigDB	C5	GO_TRANSMEMBRANE_RECEPTOR_PROTEIN_TYROSINE_KINASE_ACTIVITY	16	62	9.02397e-05	4.69836	LTK,FGFR3,EPHB6,EPHB2,EPHA2,ROR2,ALK,EPHA3,NRP2,EPHA5,CRIM1,NRP1,ERBB4,PDGFRA,TEK,NTRK2
MSigDB	C5	GO_FOREBRAIN_NEURON_DEVELOPMENT	8	31	0.00841318	4.69836	ARX,ROBO1,NRP2,SLIT2,AUTS2,FEZF2,NRP1,RAPGEF2
MSigDB	C5	GO_AORTA_MORPHOGENESIS	8	31	0.00952928	4.69836	HES1,HEY1,PROX1,COL3A1,TGFB2,HEY2,ENG,NOTCH1
MSigDB	C2	AIGNER_ZEB1_TARGETS	9	35	0.00569463	4.68158	CDH1,DSP,SHROOM3,MAL2,CD24,CXADR,PCDH7,EPCAM,EPPK1
MSigDB	C2	CROONQUIST_NRAS_SIGNALING_UP	10	39	0.00160419	4.66824	CEACAM6,FCER2,LY86,HOMER3,TMPRSS15,CX3CR1,LGALS1,GCNT1,GPM6B,RNASE6
MSigDB	C5	GO_KERATINOCYTE_PROLIFERATION	10	39	0.00399551	4.66824	PTPRK,FERMT1,OVOL2,CD109,TGM1,CDH13,YAP1,PRKD1,TP63,EPPK1
MSigDB	C5	GO_VASCULAR_ENDOTHELIAL_GROWTH_FACTOR_SIGNALING_PATHWAY	11	43	0.000511408	4.65739	FOXC1,SPRY2,ROBO1,NRP2,ADAMTS3,NRP1,PRKD1,PDGFRA,DAB2IP,ADGRA2,XDH
MSigDB	C5	GO_NEGATIVE_REGULATION_OF_LEUKOCYTE_MIGRATION	11	43	0.00070275	4.65739	CD200,HMOX1,ADTRP,CCL25,CD200R1,CCL2,RIPOR2,EMILIN1,SLIT2,APOD,NOV
MSigDB	C2	TAKEDA_TARGETS_OF_NUP98_HOXA9_FUSION_6HR_DN	11	43	0.000737963	4.65739	PTPRC,CD200,HMOX1,TNFSF8,CD80,CCR1,SPTAN1,CCL2,P2RX7,INHBA,GAS7
MSigDB	C2	AMIT_EGF_RESPONSE_480_MCF10A	11	43	0.000968028	4.65739	SH2D2A,SOX9,GPR153,TRIB3,HPCAL1,ODC1,ARL4C,FOXD1,PMAIP1,PTHLH,GFPT1
MSigDB	C2	GRAHAM_CML_QUIESCENT_VS_NORMAL_QUIESCENT_DN	12	47	0.000251071	4.64838	SORL1,GUCY1A3,MLLT3,HLA-DQB1,H1F0,HLA-DPA1,VNN1,ADGRG6,EMP1,HLA-DQA1,HLF,RBPMS
MSigDB	C2	TAKEDA_TARGETS_OF_NUP98_HOXA9_FUSION_10D_DN	37	145	1.86048e-12	4.64571	CD9,ME1,CEACAM6,RASSF4,ADTRP,TMTC1,TCN1,RGL1,MAF,CD24,HS3ST1,ABHD12,BPI,NRP2,CEACAM8,DOCK4,APOE,EMP1,ANXA3,PADI4,RAPH1,FCER1A,SLPI,LHFPL2,TSPAN2,NRP1,ADGRG3,ACE,IL1R2,PID1,PCSK5,C1QA,C1QC,C1QB,ST14,LGMN,TREM2
MSigDB	C2	VECCHI_GASTRIC_CANCER_ADVANCED_VS_EARLY_UP	44	174	4.05029e-14	4.60385	SLC2A3,BCAT1,NUAK1,MOXD1,STC2,FN1,PLXDC2,TWIST1,SULF1,PDGFC,PLOD2,FBXO32,GUCY1A3,HEY1,RIMKLB,ANTXR1,LPL,HLA-DQB1,ST3GAL1,CAV2,CPE,LOX,SLIT2,IGFBP3,AUTS2,GPC6,ARL4C,INHBA,RBMS1,C3AR1,PRRX1,FMO2,IL24,AKT3,FBN1,FAP,SLC1A3,HAVCR2,DSE,CTHRC1,WISP1,AKAP2,SFRP2,CYP1B1
MSigDB	C5	GO_MUSCLE_FIBER_DEVELOPMENT	17	68	7.24412e-05	4.55154	MYOM2,MYBPC2,OBSL1,DNER,RYR1,CAV2,RIPOR2,LOX,CXADR,SGCB,WFIKKN2,KEL,SMO,NEB,MYF6,BMP4,UCHL1
MSigDB	C2	REACTOME_DISEASES_ASSOCIATED_WITH_O_GLYCOSYLATION_OF_PROTEINS	17	68	0.000114432	4.55154	SEMA5A,THSD7B,ADAMTS1,MUC13,ADAMTSL1,MUC16,ADAMTS17,ADAMTS19,ADAMTS3,SPON2,ADAMTS15,THSD1,ADAMTS10,SSPO,ADAMTSL2,NOTCH1,MUC3A
MSigDB	C4	GNF2_PTX3	9	36	0.00206847	4.55154	B4GALT1,PXDN,PLOD2,CCL2,LOX,COL3A1,LAMC1,FBN1,FAP
MSigDB	C5	GO_POSITIVE_REGULATION_OF_B_CELL_PROLIFERATION	10	40	0.00212196	4.55154	PTPRC,GPR183,SLC39A10,BST1,VAV3,TLR4,WNT3A,IRS2,IL4,CLCF1
MSigDB	H	HALLMARK_HEDGEHOG_SIGNALING	9	36	0.00368916	4.55154	CELSR1,CDK6,THY1,HEY1,NRP2,UNC5C,NRP1,HEY2,ETS2
MSigDB	C2	PEPPER_CHRONIC_LYMPHOCYTIC_LEUKEMIA_UP	8	32	0.00396398	4.55154	ADGRL1,EPB41L3,LYZ,PADI4,CST3,PTN,TYRP1,CEBPD
MSigDB	C2	RIZ_ERYTHROID_DIFFERENTIATION_12HR	9	36	0.00455674	4.55154	ARX,KLF6,SMAD1,MLLT3,ARNT2,TEAD1,PAX9,FOXB1,NOTCH1
MSigDB	C2	LI_PROSTATE_CANCER_EPIGENETIC	8	32	0.00809609	4.55154	CDH1,CCND2,CPA3,EDNRB,ABCB1,CDH13,DAB2IP,DDX53
MSigDB	C5	GO_CHEMOKINE_BINDING	8	32	0.00822345	4.55154	CCR7,ACKR4,ACKR3,CCR5,CCR1,XCR1,CX3CR1,CCR3
MSigDB	C5	GO_SECONDARY_METABOLITE_BIOSYNTHETIC_PROCESS	7	28	0.0108099	4.55154	SLC7A11,BDH2,TYR,MYO5A,RAPGEF2,TYRP1,CTH
MSigDB	C5	GO_EMBRYONIC_HINDLIMB_MORPHOGENESIS	7	28	0.0110393	4.55154	TWIST1,TBX3,AFF3,BMP4,TP63,NOTCH1,RARG
MSigDB	C4	MODULE_385	7	28	0.0111534	4.55154	FN1,LPL,HBEGF,APOE,TGFBR3,NCAN,PTN
MSigDB	C5	GO_AORTIC_VALVE_DEVELOPMENT	7	28	0.0118986	4.55154	TWIST1,SOX9,ROBO1,EMILIN1,SLIT2,BMP4,NOTCH1
MSigDB	C5	GO_NEGATIVE_REGULATION_OF_AXON_GUIDANCE	7	28	0.0153139	4.55154	SEMA5A,PTPRO,SEMA3D,SLIT2,WNT3A,NRP1,SEMA3E
MSigDB	C5	GO_RESPONSE_TO_GONADOTROPIN	7	28	0.0159806	4.55154	GHSR,CCNA2,EFNA5,TGFBR3,INHBA,PPARGC1A,NOTCH1
MSigDB	C2	LEE_DOUBLE_POLAR_THYMOCYTE	7	28	0.0164582	4.55154	CD1D,ELOVL4,HRK,CD8B,MCTP1,LHFPL2,CD8A
MSigDB	C5	GO_REGULATION_OF_CELLULAR_EXTRAVASATION	6	24	0.0166848	4.55154	CCL25,THY1,BST1,RIPOR2,ELANE,PDGFD
MSigDB	C5	GO_NEGATIVE_REGULATION_OF_SYNAPSE_ORGANIZATION	6	24	0.0173197	4.55154	APOE,NLGN1,DKK1,GRIN2B,PTN,NEUROD2
MSigDB	C2	GENTLES_LEUKEMIC_STEM_CELL_UP	7	28	0.0177807	4.55154	SH3BP5,GUCY1A3,TMEM200A,LTB,VNN1,HLF,RBPMS
MSigDB	C2	OSADA_ASCL1_TARGETS_DN	6	24	0.018748	4.55154	CDH1,PPP1R14A,CRIM1,DKK1,AHNAK,CYP1B1
MSigDB	C2	REACTOME_RUNX2_REGULATES_OSTEOBLAST_DIFFERENTIATION	6	24	0.0201021	4.55154	HES1,HEY1,MAF,ZNF521,YAP1,HEY2
MSigDB	C2	KORKOLA_YOLK_SAC_TUMOR_UP	5	20	0.0209438	4.55154	SLC2A3,GAPDH,LDHB,CCND2,PTMS
MSigDB	C2	PID_WNT_SIGNALING_PATHWAY	7	28	0.0217753	4.55154	ROR2,FZD8,WNT3A,DKK1,FZD4,CTHRC1,IGFBP4
MSigDB	C3	CGCTGCT_MIR503	6	24	0.0238307	4.55154	CCND2,ADAMTSL1,SMARCA1,CCND1,DNAAF3,ATG9B
MSigDB	C5	GO_NEGATIVE_REGULATION_OF_CHEMOKINE_PRODUCTION	5	20	0.0321893	4.55154	EPHA2,ELANE,IL10,ARG2,APOD
MSigDB	C5	GO_COMPLEMENT_BINDING	5	20	0.0322756	4.55154	CD93,ITGB2,CFB,CR2,MEGF10
MSigDB	C2	CHEOK_RESPONSE_TO_MERCAPTOPURINE_DN	5	20	0.0335413	4.55154	SH3BP5,SORL1,SOCS6,CA3,RNASE6
MSigDB	C5	GO_POSITIVE_REGULATION_OF_CELL_ADHESION_MEDIATED_BY_INTEGRIN	5	20	0.0369047	4.55154	SYK,FERMT1,CD3E,TGFB2,SFRP2
MSigDB	C2	SPIELMAN_LYMPHOBLAST_EUROPEAN_VS_ASIAN_2FC_DN	5	20	0.0371263	4.55154	SLC2A5,ADM,PTPRO,ARL4C,CLEC2B
MSigDB	C5	GO_GLOMERULAR_EPITHELIUM_DEVELOPMENT	5	20	0.0381235	4.55154	FOXC1,PTPRO,CD24,MAGI2,BMP4
MSigDB	C5	GO_LABYRINTHINE_LAYER_BLOOD_VESSEL_DEVELOPMENT	5	20	0.039112	4.55154	HES1,HEY1,OVOL2,CYR61,HEY2
MSigDB	C2	ZHU_SKIL_TARGETS_UP	5	20	0.0406081	4.55154	FN1,MMP16,ENPP2,ST5,GADD45A
MSigDB	C2	LEE_INTRATHYMIC_T_PROGENITOR	5	20	0.0452932	4.55154	CDK6,GUCY1A3,MEST,RIMS3,ETS2
MSigDB	C5	GO_DISRUPTION_OF_CELLS_OF_OTHER_ORGANISM_INVOLVED_IN_SYMBIOTIC_INTERACTION	4	16	0.0477099	4.55154	GAPDH,AZU1,CTSG,ELANE
MSigDB	C5	GO_POSITIVE_REGULATION_OF_HETEROTYPIC_CELL_CELL_ADHESION	4	16	0.0478043	4.55154	CEACAM6,THY1,IL10,ALOX15
MSigDB	C2	KUROZUMI_RESPONSE_TO_ONCOCYTIC_VIRUS_AND_CYCLIC_RGD	5	20	0.0506703	4.55154	IFNG,CCR5,CCR1,IL10,CXCL9
MSigDB	C5	GO_COLLAGEN_METABOLIC_PROCESS	4	16	0.05419	4.55154	PLOD2,P2RX7,P3H2,P3H3
MSigDB	C2	REACTOME_RAS_ACTIVATION_UPON_CA2PLUS_INFLUX_THROUGH_NMDA_RECEPTOR	5	20	0.0551649	4.55154	GRIN2D,DLG2,GRIN2B,CAMK2B,ACTN2
MSigDB	C5	GO_SMOOTH_MUSCLE_TISSUE_DEVELOPMENT	5	20	0.0553746	4.55154	SOX9,PROX1,COL3A1,BMP4,ENG
MSigDB	C2	DASU_IL6_SIGNALING_SCAR_DN	4	16	0.0558622	4.55154	HMOX1,SULF1,CYR61,PDGFRA
MSigDB	C2	MAINA_VHL_TARGETS_DN	4	16	0.0593668	4.55154	ENO2,MAF,CCND1,CLDN4
MSigDB	C5	GO_RENAL_VESICLE_DEVELOPMENT	5	20	0.0601245	4.55154	SOX9,FMN1,SMO,BMP4,SIX2
MSigDB	C2	REACTOME_PI3K_EVENTS_IN_ERBB2_SIGNALING	4	16	0.0619406	4.55154	HBEGF,NRG2,NRG3,ERBB4
MSigDB	C5	GO_NEGATIVE_REGULATION_OF_MACROPHAGE_ACTIVATION	4	16	0.0619406	4.55154	PTPRC,CD200,BPI,LDLR
MSigDB	C2	KEGG_PANTOTHENATE_AND_COA_BIOSYNTHESIS	4	16	0.0641883	4.55154	BCAT1,VNN1,ENPP3,DPYD
MSigDB	C2	REACTOME_GRB2_EVENTS_IN_ERBB2_SIGNALING	4	16	0.0749458	4.55154	HBEGF,NRG2,NRG3,ERBB4
MSigDB	C5	GO_MACROPHAGE_CYTOKINE_PRODUCTION	4	16	0.0764467	4.55154	IRAK3,TLR4,SPON2,TGFB2
MSigDB	C5	GO_DENTATE_GYRUS_DEVELOPMENT	4	16	0.0772901	4.55154	CDK6,PROX1,SMO,FEZF2
MSigDB	C1	chr4p13	4	16	0.0822049	4.55154	KCTD8,BEND4,APBB2,UCHL1
MSigDB	C2	REACTOME_REGULATION_OF_GENE_EXPRESSION_IN_LATE_STAGE_BRANCHING_MORPHOGENESIS_PANCREATIC_BUD_PRECURSOR_CELLS	4	16	0.0838715	4.55154	HES1,MAML3,NOTCH1,NEUROG3
MSigDB	C5	GO_LOW_DENSITY_LIPOPROTEIN_PARTICLE_BINDING	4	16	0.0839382	4.55154	SORL1,LDLR,CDH13,TREM2
MSigDB	C5	GO_GRANULOCYTE_MACROPHAGE_COLONY_STIMULATING_FACTOR_PRODUCTION	4	16	0.0857715	4.55154	CD80,SYK,IL17D,IL12B
MSigDB	C5	GO_VENTRICULAR_TRABECULA_MYOCARDIUM_MORPHOGENESIS	4	16	0.0859859	4.55154	TGFB2,HEY2,ENG,NOTCH1
MSigDB	C5	GO_REGULATION_OF_VENTRICULAR_CARDIAC_MUSCLE_CELL_ACTION_POTENTIAL	4	16	0.0915886	4.55154	DSG2,DSP,RNF207,RYR2
MSigDB	C5	GO_URETER_DEVELOPMENT	4	16	0.0918024	4.55154	SOX9,NFIA,ALDH1A2,BMP4
MSigDB	C5	GO_NEGATIVE_REGULATION_OF_MEMBRANE_POTENTIAL	3	12	0.0919964	4.55154	ARL6IP5,PMAIP1,PTN
MSigDB	C5	GO_NEGATIVE_REGULATION_OF_CATECHOLAMINE_SECRETION	4	16	0.0929638	4.55154	CNR1,GHSR,P2RY1,ADRA2A
MSigDB	C5	GO_METANEPHRIC_RENAL_VESICLE_MORPHOGENESIS	4	16	0.0937475	4.55154	FMN1,SMO,BMP4,SIX2
MSigDB	C5	GO_ANKYRIN_BINDING	5	20	0.0945788	4.55154	CDH1,PTPRC,RHCG,SPTB,PLEC
MSigDB	C2	PICCALUGA_ANGIOIMMUNOBLASTIC_LYMPHOMA_UP	52	209	1.1563e-16	4.52976	RAI14,CP,IRAK3,TMEM176B,RASSF4,LIFR,FN1,CD93,SULF1,RGL1,TDO2,SPARCL1,THY1,ADAMTS1,KCNMA1,ANTXR1,NR2F2,ITPRIPL2,CFH,CAV2,CCL2,DPYSL3,WLS,DOCK4,APOE,TLR4,ENPP2,EMILIN1,WDFY3,SPRED1,LPAR1,CFB,COL3A1,PRRX1,LAMC1,DEPP1,YAP1,FBN1,PMP22,PDGFRA,SLC1A3,CTHRC1,WISP1,ENG,C1QA,C1QC,C1QB,ADRA2A,RBPMS,CYP1B1,CXCL9,ADAMDEC1
MSigDB	C2	KAN_RESPONSE_TO_ARSENIC_TRIOXIDE	30	121	1.41851e-09	4.51392	ARHGAP6,SLC2A3,SCD,HMOX1,ENO2,FBXO5,STC2,GPR65,ADM,SLC7A11,HEY1,RRM2,MYBL1,MT1F,TRIB3,CAV2,DPYSL3,LDLR,ARL4C,PTPRZ1,CLEC2B,FEZF2,DKK1,PTHLH,MT1X,PDGFRA,PTN,GPM6B,CTH,DIRAS3
MSigDB	C5	GO_AMYLOID_BETA_BINDING	19	77	6.99554e-06	4.49243	APBA2,EPHB2,SORL1,ITGB2,ADRB2,BACE2,BCHE,LDLR,APOE,TLR4,NLGN1,GRIN2A,TGFB2,FZD4,GRIN2B,CST3,C1QA,APBB2,TREM2
MSigDB	C5	GO_OUTFLOW_TRACT_MORPHOGENESIS	19	77	3.76929e-05	4.49243	FOXC1,HES1,TWIST1,TBX3,ROBO1,SOX11,RYR1,NRP2,DHRS3,TGFBR3,TGFB2,NRP1,BMP4,LRP2,BMPR2,HEY2,ENG,NOTCH1,SFRP2
MSigDB	C5	GO_CLATHRIN_COATED_ENDOCYTIC_VESICLE	15	61	5.96772e-05	4.47692	CD9,ROR2,HLA-DQB1,HLA-DPA1,SH3GL2,HBEGF,SGIP1,LDLR,APOE,CTLA4,HLA-DQA1,INPP5F,FZD4,TYRP1,CLTCL1
MSigDB	C5	GO_NEGATIVE_REGULATION_OF_MYELOID_LEUKOCYTE_DIFFERENTIATION	12	49	0.000438872	4.45865	CDK6,GPR55,GATA2,TLR4,LILRB4,INHBA,PTPN2,FBN1,IL4,C1QC,UBASH3B,TCTA
MSigDB	C5	GO_ASTROCYTE_DEVELOPMENT	10	41	0.00136466	4.44052	CDK6,ROR2,BACE2,POU3F2,LDLR,TLR4,SMO,TSPAN2,C1QA,TREM2
MSigDB	C5	GO_POSITIVE_REGULATION_OF_DENDRITIC_SPINE_DEVELOPMENT	10	41	0.0034419	4.44052	C21orf91,SHANK2,APOE,PPP1R9A,NLGN1,LPAR1,SHANK3,ITPKA,CAMK2B,CUX2
MSigDB	C6	RPS14_DN.V1_UP	46	189	4.02231e-14	4.43113	CD9,SH2D2A,CEACAM6,ATP8B4,DMXL2,CD69,LY86,ACKR4,SH3BP5,SORL1,RGL1,PTPRO,SEMA3D,ITGB2,HEY1,ANPEP,GPR183,AZU1,MAF,HLA-DQB1,PRTN3,CTSG,CCL2,BST1,VNN1,CEACAM8,EMP1,ENPP2,ANXA3,ARL4C,ELANE,CLEC2B,CRIM1,ARHGEF3,C3AR1,KBTBD11,EGR3,CCNA1,SMAD3,PID1,SPTLC3,ADRA2A,PRG3,CCL1,CYP1B1,ADAMDEC1
MSigDB	C2	MODY_HIPPOCAMPUS_NEONATAL	8	33	0.00344869	4.41361	FN1,LPL,FABP5,VARS,TUBB2B,NRP1,NCAM1,TUBA1A
MSigDB	C2	REACTOME_NUCLEAR_SIGNALING_BY_ERBB4	8	33	0.00440693	4.41361	STMN1,HBEGF,APOE,PGR,NRG2,NRG3,YAP1,ERBB4
MSigDB	C5	GO_PEPTIDE_HORMONE_PROCESSING	8	33	0.0046471	4.41361	ECE2,CPA3,PCSK1,BACE2,CTSG,CPE,ACE,PCSK5
MSigDB	C2	CUI_TCF21_TARGETS_UP	8	33	0.00618593	4.41361	HJURP,SOX11,RBP1,LHFPL2,COL3A1,NCAM1,FAP,PTN
MSigDB	C5	GO_POSITIVE_REGULATION_OF_NATURAL_KILLER_CELL_MEDIATED_IMMUNITY	8	33	0.00718223	4.41361	PVR,ULBP1,ULBP3,NECTIN2,IL18RAP,IL12B,LAG3,STAT5B
MSigDB	C5	GO_REGULATION_OF_NMDA_RECEPTOR_ACTIVITY	8	33	0.00822869	4.41361	EPHB2,ANXA3,NLGN1,GRIN2A,DLG2,GRIN2B,PPARGC1A,ACTN2
MSigDB	C2	REACTOME_ADHERENS_JUNCTIONS_INTERACTIONS	8	33	0.0092441	4.41361	CDH1,PVR,CDH9,NECTIN3,CDH13,NECTIN2,CADM2,ANG
MSigDB	C5	GO_CARDIAC_CHAMBER_MORPHOGENESIS	31	128	2.34558e-08	4.4093	FOXC1,DSP,SMAD7,NSD2,HES1,TBX3,ADAMTS1,HEY1,ROBO1,SOX11,RYR2,CPE,ADGRG6,PROX1,NRP2,OVOL2,SLIT2,DHRS3,TGFBR3,SMO,CYR61,TGFB2,NRP1,BMP4,LRP2,BMPR2,HEY2,TEK,ENG,NOTCH1,SFRP2
MSigDB	C6	BMI1_DN_MEL18_DN.V1_UP	35	145	4.52115e-10	4.39459	EDN1,P2RX5,STC2,TNFSF9,LCP1,PIM1,ADM,SLC7A11,NAV2,ADRB2,MT1F,MGLL,TRIB3,BST1,VNN1,HBEGF,NRP2,ANXA3,ARL4C,CCND1,INHBA,CDH13,LHFPL2,C3AR1,LSAMP,TGFB2,PTHLH,FAP,NT5E,TEK,RUSC2,ATP13A2,NKAIN1,GADD45A,APBB2
MSigDB	C2	HOELZEL_NF1_TARGETS_DN	28	116	8.51317e-08	4.39459	CP,CD200,FN1,CHST7,ADM,ADGRL3,ADAMTS1,MMP16,SLC16A14,ADCY1,TSPYL5,FBXL7,NR2F2,CD24,MYRF,HRK,EDNRB,RNF165,HMCN1,PCDH18,ST6GALNAC5,COL3A1,GUCY1A2,PRKD1,PDGFRA,GFRA2,MATN2,MFAP2
MSigDB	C2	LI_WILMS_TUMOR_VS_FETAL_KIDNEY_2_UP	7	29	0.0120736	4.39459	BIRC5,NSD2,STMN1,H2AFZ,ROR2,ENC1,NCAM1
MSigDB	C2	STANELLE_E2F1_TARGETS	7	29	0.0134272	4.39459	CD9,FGFR3,TP73,ENO2,TNFSF9,MMP16,CCND1
MSigDB	C2	WOTTON_RUNX_TARGETS_DN	7	29	0.0141498	4.39459	ENO2,PLOD2,EGLN3,SIPA1L2,PRRX1,XDH,CEBPD
MSigDB	C5	GO_POSITIVE_REGULATION_OF_OSSIFICATION	20	83	4.10992e-06	4.38702	FBXO5,TFAP2A,ADRB2,SMAD1,SOX11,TMEM119,HGF,ADGRV1,P2RX7,CYR61,TGFB2,PRKD1,BMP4,SMAD3,BMPR2,TP63,CTHRC1,GPM6B,SFRP2,CEBPD
MSigDB	C2	HENDRICKS_SMARCA4_TARGETS_UP	13	54	0.00017997	4.38296	EPHB2,THY1,SMARCA2,CCL2,MAP1B,ARL4C,AHNAK,MFGE8,COTL1,LGALS1,CRYBG1,IGFBP4,GADD45A
MSigDB	C5	GO_VENTRICULAR_CARDIAC_MUSCLE_TISSUE_DEVELOPMENT	13	54	0.00101388	4.38296	DSG2,FOXC1,DSP,SMAD7,TBX3,RYR2,PROX1,TGFBR3,TGFB2,LRP2,HEY2,ENG,NOTCH1
MSigDB	C2	ZHU_CMV_8_HR_DN	12	50	0.000648872	4.36948	TFAP2A,ADM,NR2F2,AHR,APOE,ZNF521,TGFBR3,RBMS1,BMP4,ENG,ADRA2A,CEBPD
MSigDB	C5	GO_POSITIVE_REGULATION_OF_CELL_MATRIX_ADHESION	12	50	0.000727258	4.36948	CEACAM6,CDK6,CCR7,CCL25,THY1,FERMT1,CD3E,FMN1,CDH13,NRP1,SMAD3,TEK
MSigDB	C5	GO_CELL_CELL_ADHESION_MEDIATOR_ACTIVITY	12	50	0.00116698	4.36948	DSG2,CD200,DSP,ROBO3,NTNG1,BAIAP2,BAIAP2L1,CXADR,EPCAM,STXBP6,GLDN,LRRC4C
MSigDB	C2	YANG_BREAST_CANCER_ESR1_BULK_UP	6	25	0.0176969	4.36948	CELSR1,FOXA1,FAM174B,RETREG1,CRIP1,BLVRA
MSigDB	C4	GNF2_CDH11	6	25	0.02006	4.36948	RAI14,FN1,PXDN,COL3A1,LAMC1,FBN1
MSigDB	C5	GO_POSITIVE_REGULATION_OF_T_CELL_MEDIATED_CYTOTOXICITY	6	25	0.0205183	4.36948	PVR,PTPRC,CD1D,P2RX7,NECTIN2,IL12B
MSigDB	C2	ROYLANCE_BREAST_CANCER_16Q_COPY_NUMBER_DN	6	25	0.0215604	4.36948	LPCAT2,GPT2,MAF,CDYL2,DYNLRB2,CAPNS2
MSigDB	C2	REACTOME_NOTCH3_INTRACELLULAR_DOMAIN_REGULATES_TRANSCRIPTION	6	25	0.0221348	4.36948	HES1,HEY1,PBX1,MAML3,HEY2,NOTCH1
MSigDB	C2	REACTOME_ADP_SIGNALLING_THROUGH_P2Y_PURINOCEPTOR_1	6	25	0.0222203	4.36948	GNG3,GNG2,P2RY1,GNG12,GNAQ,GNA14
MSigDB	C2	LU_TUMOR_ANGIOGENESIS_UP	6	25	0.0254825	4.36948	TYMP,EDN1,CCND2,HEY1,FGF18,NOTCH1
MSigDB	C5	GO_POSITIVE_REGULATION_OF_HEART_RATE	6	25	0.0265416	4.36948	EDN1,ADM,RYR2,NMU,HEY2,EDN2
MSigDB	C5	GO_SYNAPSE_MATURATION	6	25	0.0298862	4.36948	ADGRL1,NFIA,CX3CR1,CAMK2B,DAB2IP,NEUROD2
MSigDB	C5	GO_LYMPH_VESSEL_DEVELOPMENT	6	25	0.0522359	4.36948	FOXC1,EPHA2,SYK,NR2F2,PROX1,BMPR2
MSigDB	C5	GO_VENTRICULAR_SEPTUM_DEVELOPMENT	17	71	0.000126132	4.35922	SMAD7,NSD2,HES1,TBX3,HEY1,ROBO1,SOX11,PROX1,SLIT2,TGFBR3,CYR61,TGFB2,BMP4,LRP2,BMPR2,HEY2,NOTCH1
MSigDB	C5	GO_EMBRYONIC_CRANIAL_SKELETON_MORPHOGENESIS	11	46	0.00102092	4.35364	TWIST1,TFAP2A,MMP16,PAX5,TBX15,AUTS2,PRRX1,BMP4,SMAD3,PDGFRA,SIX2
MSigDB	C2	SMIRNOV_CIRCULATING_ENDOTHELIOCYTES_IN_CANCER_UP	38	159	1.35712e-11	4.35115	CD9,RRAGD,SLC2A3,BCAT1,BIRC5,IRAK3,HMOX1,SMAD7,DUSP4,CD93,ADM,SLA,CD1D,CCR1,ANPEP,DHCR7,P2RY2,HS3ST1,TIMP2,BST1,HBEGF,IGFBP3,DHRS3,ABCB1,SLCO4A1,RGS16,C3AR1,PFKFB3,AQP9,PMP22,HRASLS,DSE,BLVRA,ENG,IL21R,CHN1,CDA,CYP1B1
MSigDB	C5	GO_NEGATIVE_REGULATION_OF_EPITHELIAL_CELL_DIFFERENTIATION	10	42	0.00236513	4.3348	IFNG,HES1,SOX9,TBX3,CCND1,SMO,YAP1,TP63,NOTCH1,XDH
MSigDB	C2	LEIN_ASTROCYTE_MARKERS	10	42	0.00249274	4.3348	LYZ,MAGI1,SPARCL1,GLDC,C17orf47,APOE,NCAN,MFGE8,CST3,C1QA
MSigDB	C2	REACTOME_ASSEMBLY_AND_CELL_SURFACE_PRESENTATION_OF_NMDA_RECEPTORS	10	42	0.00340018	4.3348	GRIN2D,GRIN2A,TUBB2B,DLG2,GRIN2B,GRIN3B,TUBB4A,CAMK2B,TUBA1A,ACTN2
MSigDB	C4	MODULE_58	5	21	0.0251269	4.3348	CFI,CFH,CFB,CR2,C1QA
MSigDB	C2	REACTOME_SYNTHESIS_OF_LEUKOTRIENES_LT_AND_EOXINS_EX	5	21	0.0387033	4.3348	DPEP1,DPEP3,MAPKAPK2,ALOX5AP,ALOX15
MSigDB	C5	GO_REGULATION_OF_MACROPHAGE_DIFFERENTIATION	5	21	0.0433077	4.3348	ROR2,GATA2,INHBA,PTPN2,C1QC
MSigDB	C5	GO_MELANIN_BIOSYNTHETIC_PROCESS	5	21	0.0439982	4.3348	SLC7A11,TYR,MYO5A,RAPGEF2,TYRP1
MSigDB	C2	BIOCARTA_TH1TH2_PATHWAY	5	21	0.0477366	4.3348	IFNG,CD28,IL4,IL12B,IL4R
MSigDB	C5	GO_THYMIC_T_CELL_SELECTION	5	21	0.0514879	4.3348	PTPRC,CCR7,CD28,CD3E,PTPN2
MSigDB	C5	GO_MITOCHONDRIAL_GENOME_MAINTENANCE	5	21	0.0522359	4.3348	TYMP,LONP1,AKT3,PIF1,PPARGC1A
MSigDB	C2	HADDAD_T_LYMPHOCYTE_AND_NK_PROGENITOR_UP	19	80	1.75983e-05	4.32396	PHLPP1,SMAD7,PPM1H,PLXDC2,PLOD2,MLLT3,PBX1,CFH,SMARCA2,INPP4B,ADGRG6,LOX,SERPINI1,HLA-DQA1,HLF,ARG2,MPDZ,BEX1,PLCB4
MSigDB	C2	ONDER_CDH1_TARGETS_3_DN	14	59	0.000127362	4.3201	EDN1,CEACAM6,SOX9,P2RY2,HBEGF,ARL4C,ST6GALNAC5,DEPP1,PTHLH,IL1R2,TP63,TMPRSS11E,LCN2,IL36G
MSigDB	C5	GO_MECHANORECEPTOR_DIFFERENTIATION	14	59	0.000583975	4.3201	CDH23,HES1,GABRB2,FAT4,MYO7A,ADGRV1,USH2A,BMP4,SLC44A4,HEY2,CTHRC1,NTRK2,WHRN,NOTCH1
MSigDB	C2	BOHN_PRIMARY_IMMUNODEFICIENCY_SYNDROM_DN	9	38	0.00320502	4.31198	MOXD1,TFEB,HES1,VPREB3,SORL1,LTB,GALNT10,DPYD,PLSCR1
MSigDB	C2	BEIER_GLIOMA_STEM_CELL_UP	9	38	0.00452799	4.31198	FGFR3,ZNF516,OBSL1,RLBP1,NELL2,LAMP5,SLCO4A1,RTTN,SOCS6
MSigDB	C2	ABE_VEGFA_TARGETS_2HR	8	34	0.00608479	4.2838	MCM2,RAPGEF1,CDR1,BPI,HBEGF,LDLR,APOE,ELAVL4
MSigDB	C2	COLIN_PILOCYTIC_ASTROCYTOMA_VS_GLIOBLASTOMA_UP	8	34	0.00848609	4.2838	SCD,GALNT13,DNER,CPE,FTH1,APOD,ANGPTL2,TSPAN7
MSigDB	C2	GAUSSMANN_MLL_AF4_FUSION_TARGETS_F_DN	8	34	0.00858438	4.2838	RRAGD,MYOM2,TMEM47,LPL,SYCP3,LHFPL2,CTH,GADD45A
MSigDB	C2	DACOSTA_ERCC3_ALLELE_XPCS_VS_TTD_DN	8	34	0.0106228	4.2838	HMOX1,SYNM,ENPP2,FABP5,DOK5,BMP4,PTN,RBPMS
MSigDB	C5	GO_EMBRYONIC_DIGESTIVE_TRACT_DEVELOPMENT	8	34	0.0122528	4.2838	SOX11,OVOL2,ALDH1A2,TGFB2,PDGFRA,FOXF2,PCSK5,SIX2
MSigDB	C5	GO_EMBRYONIC_EYE_MORPHOGENESIS	8	34	0.0156779	4.2838	TWIST1,TFAP2A,SOX11,PROX1,FBN1,FOXF2,MFAP2,RARG
MSigDB	C2	BIOCARTA_DC_PATHWAY	4	17	0.0663425	4.2838	IFNG,ANPEP,IL10,IL4
MSigDB	C5	GO_T_CELL_RECEPTOR_COMPLEX	4	17	0.0699344	4.2838	SYK,CD8B,CD3E,CD8A
MSigDB	C2	SUZUKI_AMPLIFIED_IN_ORAL_CANCER	4	17	0.0708088	4.2838	CCND2,PGR,CCND1,YAP1
MSigDB	C2	LI_CYTIDINE_ANALOG_PATHWAY	4	17	0.0745651	4.2838	RRM2,SLC28A1,SLC29A2,CDA
MSigDB	C5	GO_GLOMERULAR_EPITHELIAL_CELL_DIFFERENTIATION	4	17	0.0763011	4.2838	PTPRO,CD24,MAGI2,BMP4
MSigDB	C5	GO_REGULATION_OF_TOLERANCE_INDUCTION	4	17	0.0768125	4.2838	PHLPP1,IRAK3,CD3E,HAVCR2
MSigDB	C2	KYNG_NORMAL_AGING_DN	4	17	0.0773646	4.2838	HADH,HIST1H2AC,IGFBP3,MT1X,TIMD4
MSigDB	C2	AMIT_EGF_RESPONSE_40_MCF10A	4	17	0.0778581	4.2838	KLF6,ADM,CYR61,EGR3
MSigDB	C5	GO_MUSCLE_CELL_FATE_COMMITMENT	4	17	0.0822049	4.2838	TBX3,WNT3A,DKK1,MYF6
MSigDB	C5	GO_REGULATION_OF_PLATELET_AGGREGATION	4	17	0.0844943	4.2838	CD9,SYK,PRKG1,UBASH3B
MSigDB	C5	GO_PARAXIAL_MESODERM_DEVELOPMENT	4	17	0.0861477	4.2838	FOXC1,WNT3A,YAP1,SMAD3
MSigDB	C5	GO_PLATELET_ALPHA_GRANULE_MEMBRANE	4	17	0.0868882	4.2838	CD9,CD109,PCDH7,LHFPL2
MSigDB	C5	GO_IMMUNE_RESPONSE_TO_TUMOR_CELL	4	17	0.0873871	4.2838	PVR,NECTIN2,HAVCR2,IL12B
MSigDB	C5	GO_LIVER_MORPHOGENESIS	4	17	0.0911044	4.2838	SULF2,PROX1,WNT3A,PTN
MSigDB	C2	KEGG_RENIN_ANGIOTENSIN_SYSTEM	4	17	0.0921585	4.2838	CPA3,ANPEP,CTSG,ACE
MSigDB	C5	GO_NITRIC_OXIDE_SYNTHASE_BIOSYNTHETIC_PROCESS	4	17	0.0926222	4.2838	EDN1,FCER2,CCL2,TLR4
MSigDB	C2	CROONQUIST_IL6_DEPRIVATION_UP	4	17	0.0944562	4.2838	FCER2,HOMER3,ARL4C,AHNAK
MSigDB	C5	GO_POSTSYNAPTIC_DENSITY_INTRACELLULAR_COMPONENT	4	17	0.0958798	4.2838	TNIK,TANC2,CTNNA2,ACTN2
MSigDB	C5	GO_MACROPHAGE_MIGRATION	11	47	0.000844871	4.26101	CD200,CD200R1,ROR2,AZU1,CCL2,EDNRB,EMILIN1,CX3CR1,C3AR1,EDN2,TREM2
MSigDB	C5	GO_OVULATION_CYCLE_PROCESS	11	47	0.00244083	4.26101	ADAMTS1,SLIT2,PGR,INHBA,NRIP1,TGFB2,FZD4,RETN,PDGFRA,GDF9,STAT5B
MSigDB	C2	SCHAEFFER_PROSTATE_DEVELOPMENT_12HR_UP	25	107	5.05722e-07	4.25377	CDH1,FNDC3B,SOX9,PDGFC,BDH2,MAF,DNER,SMOC1,EPHA3,EGLN3,ARL6IP5,NLGN1,PMAIP1,KCND2,AHNAK,PID1,TP63,FOXF2,NT5E,SFRP2,ARC,PDGFD,CYP1B1,ADAMDEC1,CEBPD
MSigDB	C2	KAMIKUBO_MYELOID_CEBPA_NETWORK	7	30	0.00814905	4.2481	LYZ,HDC,IRF8,PRTN3,LGALS1,LCN2,S100A9
MSigDB	C5	GO_NEGATIVE_REGULATION_OF_CYTOKINE_BIOSYNTHETIC_PROCESS	7	30	0.0117703	4.2481	PTPRC,GHSR,ELANE,INHBA,RNF128,IL10,LAG3
MSigDB	C5	GO_REGULATION_OF_PLATELET_ACTIVATION	7	30	0.0169777	4.2481	CD9,SYK,APOE,TLR4,PRKG1,PDGFRA,UBASH3B
MSigDB	C2	TAKADA_GASTRIC_CANCER_COPY_NUMBER_DN	7	30	0.0231277	4.2481	ADAM23,ADAMTSL1,SMARCA2,SH3GL2,RGS16,GRIK2,TEK
MSigDB	C2	NAKAMURA_METASTASIS_MODEL_DN	10	43	0.00206438	4.23399	RRAGD,LDLR,FABP5,P3H2,SLCO4A1,PTPRZ1,PTHLH,PMP22,PID1,NTSR1
MSigDB	C5	GO_REGULATION_OF_AXON_GUIDANCE	10	43	0.00684536	4.23399	SEMA5A,PTPRO,SEMA3D,SLIT2,TUBB2B,FEZF2,WNT3A,NRP1,BMPR2,SEMA3E
MSigDB	C6	MEL18_DN.V1_UP	33	142	4.72871e-09	4.23101	EDN1,P2RX5,STC2,TNFSF9,LCP1,EPHA2,ADM,SLC7A11,CHST2,LPL,MT1F,VNN1,HBEGF,NRP2,ARL4C,HLA-DQA1,TGFBR3,SLCO4A1,CCND1,INHBA,CDH13,LHFPL2,C3AR1,TGFB2,NRP1,PTHLH,FAP,PYGB,NT5E,WISP1,TEK,ATP13A2,P3H3
MSigDB	C2	MCMURRAY_TP53_HRAS_COOPERATION_RESPONSE_DN	15	65	0.000259594	4.20142	LDHB,PLXDC2,EPHB2,SEMA3D,RPRM,FAS,RAI2,FGF18,PMAIP1,WNT9A,NBEA,PRKG1,PRKD1,HEY2,SFRP2
MSigDB	C5	GO_REGULATION_OF_EXTRACELLULAR_MATRIX_ORGANIZATION	9	39	0.00336804	4.20142	AEBP1,ADTRP,SOX9,ANTXR1,EMILIN1,SMAD3,FAP,CST3,NOTCH1
MSigDB	C2	OLSSON_E2F3_TARGETS_DN	9	39	0.00349712	4.20142	MAL2,RRM2,LPL,HIST3H2A,MT1F,BAIAP2L1,CAV2,INHBA,MT1X
MSigDB	C2	HAN_JNK_SINGALING_DN	9	39	0.00357945	4.20142	CD9,CP,PFKP,LIFR,FAS,ENPP2,RBP1,LCN2,IGFBP4
MSigDB	C2	SMID_BREAST_CANCER_RELAPSE_IN_PLEURA_DN	6	26	0.0234203	4.20142	CP,BAMBI,HLA-DQB1,SLPI,S100A9,CXCL9
MSigDB	C2	CHIANG_LIVER_CANCER_SUBCLASS_INTERFERON_UP	6	26	0.0264351	4.20142	MOXD1,GPR65,TDO2,HPGD,ALOX5AP,MS4A4A
MSigDB	C2	LI_CISPLATIN_RESISTANCE_UP	6	26	0.0273549	4.20142	TWIST1,EPHA3,SMARCA2,EGLN3,UACA,CYP1B1
MSigDB	C2	DELACROIX_RAR_TARGETS_DN	6	26	0.0325612	4.20142	ZNF469,EMP1,CCND1,NRP1,MRGPRF,PLSCR1
MSigDB	C5	GO_METANEPHRIC_NEPHRON_MORPHOGENESIS	6	26	0.0368774	4.20142	HES1,SOX9,FMN1,SMO,BMP4,SIX2
MSigDB	C2	BOYLAN_MULTIPLE_MYELOMA_D_CLUSTER_UP	6	26	0.0399313	4.20142	STC2,ADM,NFIA,CCND1,CLYBL,UCHL1
MSigDB	C5	GO_CARDIAC_MYOFIBRIL_ASSEMBLY	6	26	0.0445854	4.20142	MYOM2,MYBPC2,OBSL1,PROX1,NEB,PDGFRA
MSigDB	C5	GO_NEGATIVE_REGULATION_OF_CARTILAGE_DEVELOPMENT	6	26	0.0462497	4.20142	SOX9,NKX3-2,WNT9A,PTHLH,BMP4,RARG
MSigDB	C2	MORI_MATURE_B_LYMPHOCYTE_DN	17	74	2.02714e-05	4.18249	MCM5,DNTT,STMN1,CD93,VPREB3,TXN,KIF2C,UCK2,CDC25C,H2AFZ,RRM2,ZBED3,GFRA1,RAG1,RAG2,GAS7,NOTCH1
MSigDB	C4	MODULE_433	14	61	0.000133209	4.17846	IFNG,TNFSF9,LTB,HBEGF,INHBA,NRG2,IL24,TGFB2,DKK1,BMP4,FGF12,PTN,NOV,EDN2
MSigDB	C5	GO_HETEROTYPIC_CELL_CELL_ADHESION	14	61	0.00023071	4.17846	DSG2,PTPRC,CEACAM6,CD200,DSP,THY1,CD1D,ITGB2,CD200R1,CXADR,GLDN,MBP,IL10,ALOX15
MSigDB	C5	GO_POSITIVE_REGULATION_OF_CYTOKINE_BIOSYNTHETIC_PROCESS	14	61	0.00035639	4.17846	PTPRC,HMOX1,CD80,SYK,AZU1,CD28,LTB,TLR4,ELANE,CD3E,MAPKAPK2,IL12B,PRG3,STAT5B
MSigDB	C2	LINDGREN_BLADDER_CANCER_HIGH_RECURRENCE	11	48	0.0012664	4.17224	AEBP1,PTMS,NAV2,COL18A1,H1F0,NRP2,CRIP1,PRRX1,LGALS1,PELO,PLCB4
MSigDB	C2	SCHAEFFER_PROSTATE_DEVELOPMENT_12HR_DN	11	48	0.00155497	4.17224	NUAK1,STMN1,ENC1,SPON2,INHBA,PRRX1,GNA14,NTRK2,IGFBP4,ELAVL4,CHD3
MSigDB	C2	REACTOME_CHEMOKINE_RECEPTORS_BIND_CHEMOKINES	11	48	0.00175556	4.17224	CCR7,ACKR4,CCL25,ACKR3,CCR5,CCR1,XCR1,CX3CR1,CCR3,CCL1,CXCL9
MSigDB	C2	FRASOR_RESPONSE_TO_ESTRADIOL_UP	8	35	0.00784691	4.16141	EPB41L3,SDC2,MYBL1,EGR3,NRIP1,OLFML2A,IGFBP4,CYP1B1
MSigDB	C2	STEARMAN_TUMOR_FIELD_EFFECT_UP	8	35	0.00898112	4.16141	LYZ,CD200,CSF2RB,LPL,MYO7A,LILRB4,NOV,LCN2
MSigDB	C2	WANG_METHYLATED_IN_BREAST_CANCER	8	35	0.00961995	4.16141	KLF6,EPHA2,HBEGF,INHBA,SERPINB8,DKK1,IRS2,GADD45A
MSigDB	C2	GRAHAM_CML_DIVIDING_VS_NORMAL_QUIESCENT_DN	21	92	2.26517e-06	4.15575	PTPRC,CD200,SH3BP5,SORL1,GUCY1A3,MLLT3,HLA-DQB1,HIST1H2AC,H1F0,HLA-DPA1,VNN1,ADGRG6,EMP1,ERG,HLA-DQA1,HLF,CLEC2B,C3orf14,INHBA,NRIP1,RBPMS,SVIL
MSigDB	C5	GO_NEURAL_CREST_CELL_MIGRATION	13	57	0.000728045	4.15228	SEMA5A,FN1,TWIST1,SEMA3D,NRP2,OVOL2,EDNRB,SMO,NRP1,BMP4,ERBB4,SEMA3E,CORO1C
MSigDB	C2	REACTOME_NEUREXINS_AND_NEUROLIGINS	13	57	0.00155781	4.15228	APBA2,SYT1,EPB41L3,GRIN2D,SHANK2,HOMER3,NLGN1,GRIN2A,SHANK3,DLG2,DLGAP2,GRM5,GRIN2B
MSigDB	C5	GO_TRANSMEMBRANE_RECEPTOR_PROTEIN_KINASE_ACTIVITY	18	79	0.000139043	4.14824	LTK,FGFR3,EPHB6,EPHB2,EPHA2,ROR2,ALK,EPHA3,NRP2,EPHA5,TGFBR3,CRIM1,NRP1,BMPR2,ERBB4,PDGFRA,TEK,NTRK2
MSigDB	C2	GOTZMANN_EPITHELIAL_TO_MESENCHYMAL_TRANSITION_UP	15	66	0.000201106	4.13776	EDN1,FN1,PLK4,SMAD1,GATA2,COL18A1,CCL2,ODC1,ABCB1,INHBA,COL3A1,NCAM1,MPDZ,IL4R,CYP1B1
MSigDB	C5	GO_FOREBRAIN_GENERATION_OF_NEURONS	15	66	0.000647142	4.13776	ARX,HES1,ROBO1,GATA2,PROX1,NRP2,SLIT2,AUTS2,SHANK3,INHBA,FEZF2,WNT3A,NRP1,ERBB4,RAPGEF2
MSigDB	C5	GO_REGULATION_OF_LONG_TERM_SYNAPTIC_POTENTIATION	10	44	0.00368239	4.13776	EPHB2,ADCY1,APOE,PPP1R9A,CX3CR1,GRIN2A,SHANK3,IGSF11,ARC,LGMN
MSigDB	C2	TONKS_TARGETS_OF_RUNX1_RUNX1T1_FUSION_SUSTAINDED_IN_ERYTHROCYTE_UP	10	44	0.00408516	4.13776	KLF6,CD200,TMEM176B,SLC7A11,HOMER3,EMP1,ERG,ALDH1A2,RBPMS,UCHL1
MSigDB	C2	REACTOME_INITIAL_TRIGGERING_OF_COMPLEMENT	5	22	0.0404197	4.13776	CFB,COLEC11,C1QA,C1QC,C1QB
MSigDB	C2	FOURNIER_ACINAR_DEVELOPMENT_LATE_DN	5	22	0.0418277	4.13776	DUSP4,CKS2,EPHA2,RRM2,ODC1
MSigDB	C2	REACTOME_CD28_DEPENDENT_PI3K_AKT_SIGNALING	5	22	0.0508848	4.13776	PIK3R3,CD80,CD28,TRIB3,AKT3
MSigDB	C5	GO_REGULATION_OF_SMAD_PROTEIN_SIGNAL_TRANSDUCTION	5	22	0.0508981	4.13776	OVOL2,VEPH1,BMP4,NOV,RBPMS
MSigDB	C2	HERNANDEZ_ABERRANT_MITOSIS_BY_DOCETACEL_2NM_DN	5	22	0.0553121	4.13776	CDH1,CD69,IRF8,CCND1,PDGFRA
MSigDB	C5	GO_CALCIUM_MEDIATED_SIGNALING_USING_INTRACELLULAR_CALCIUM_SOURCE	5	22	0.0592708	4.13776	ADGRL1,PTPRC,AZU1,RYR2,GRM5
MSigDB	C5	GO_POSITIVE_REGULATION_OF_MYOBLAST_DIFFERENTIATION	5	22	0.0592837	4.13776	CDON,RIPOR2,IGFBP3,MYF6,CXCL9
MSigDB	C5	GO_CYCLIC_NUCLEOTIDE_BIOSYNTHETIC_PROCESS	5	22	0.0629577	4.13776	GUCY1A3,ADCY1,GUCY2F,GUCY1A2,ADCY10
MSigDB	C2	KANNAN_TP53_TARGETS_DN	5	22	0.0746061	4.13776	APBA2,SORL1,COL18A1,CXADR,PMP22
MSigDB	C2	KEGG_GLYCOSAMINOGLYCAN_BIOSYNTHESIS_CHONDROITIN_SULFATE	5	22	0.0864643	4.13776	CHST7,CHSY3,CSGALNACT2,DSE,UST
MSigDB	C2	REACTOME_NITRIC_OXIDE_STIMULATES_GUANYLATE_CYCLASE	5	22	0.0891905	4.13776	KCNMA1,GUCY1A3,KCNMB2,PRKG1,GUCY1A2
MSigDB	C2	CERVERA_SDHB_TARGETS_1_UP	27	119	5.94489e-07	4.13081	RIPOR3,EDN1,KIF3C,PLXDC2,DUSP4,TMEM156,ACKR3,MEGF6,WLS,MAP1B,MGARP,SGCB,INHBA,PMAIP1,DNAAF3,TANC2,KBTBD11,OLFML2A,PTHLH,SUCNR1,PCSK5,UBASH3B,TUBA1A,SPOCK3,SCTR,RFTN1,SUSD4
MSigDB	C4	MODULE_128	22	97	7.43264e-07	4.12923	LYZ,FN1,CCND2,ITGB2,CCR5,CCR1,NXPH3,TIMP2,MGLL,CCL2,CDH13,CYR61,C3AR1,FTH1,FAP,PDGFRA,LAG3,LGMN,VMP1,CYP1B1,CXCL9,CEBPD
MSigDB	C2	ZHAN_MULTIPLE_MYELOMA_CD1_AND_CD2_DN	12	53	0.00086769	4.12215	P2RX5,RPH3A,CSF2RB,DMXL2,CDK6,PRR15,HIST1H2AC,CAMSAP2,ELOVL4,SERPINI1,RASSF5,ARHGEF3,HOXB7
MSigDB	C2	TONKS_TARGETS_OF_RUNX1_RUNX1T1_FUSION_GRANULOCYTE_UP	12	53	0.0010726	4.12215	BCAT1,CD200,CDK6,TMEM176B,MEIS1,GUCY1A3,ROBO1,NUDT11,MYRF,GNAI1,KANK2,ANGPT1
MSigDB	C6	P53_DN.V1_UP	43	190	8.35013e-12	4.12034	CD9,CEACAM6,DSP,CNR1,SOX9,CTAG2,MEIS2,SPRY2,SULF1,ADM,CLDN3,CST6,NR2F2,CD24,MEST,AHR,NMU,CPE,SLIT2,CXADR,AUTS2,AZGP1,DHRS3,KLK1,CFB,RBP1,EPCAM,CDH13,CYR61,LHFPL2,CRIM1,COL3A1,OLFML2A,DKK1,ME3,YAP1,BMP4,GRIK2,CRYBG1,PTN,CLTCL1,APBB2,UCHL1
MSigDB	C6	BMI1_DN.V1_UP	33	146	3.14689e-09	4.11509	EDN1,CD82,STC2,TNFSF9,LCP1,EPHA2,ACKR3,ANPEP,ADRB2,BST1,VNN1,HBEGF,NRP2,ANXA3,DHRS3,SLCO4A1,CCND1,INHBA,LHFPL2,C3AR1,LSAMP,TGFB2,DKK1,PTHLH,BMP4,MFGE8,FAP,NT5E,NOV,TEK,SLC29A2,ATP13A2,P3H3
MSigDB	C5	GO_HOMEOSTASIS_OF_NUMBER_OF_CELLS_WITHIN_A_TISSUE	7	31	0.0154381	4.11107	SOX9,ILDR2,GATA2,P2RX7,SMO,AKT3,NOTCH1
MSigDB	C2	REACTOME_RUNX2_REGULATES_BONE_DEVELOPMENT	7	31	0.0156324	4.11107	HES1,HEY1,SMAD1,MAF,ZNF521,YAP1,HEY2
MSigDB	C5	GO_POSITIVE_REGULATION_OF_CARTILAGE_DEVELOPMENT	7	31	0.0175785	4.11107	SOX9,SMAD1,FGF18,CYR61,BMP4,SMAD3,BMPR2
MSigDB	C5	GO_AXIS_ELONGATION	7	31	0.0228033	4.11107	SOX9,SPRY2,MAGI2,WNT3A,YAP1,BMP4,SFRP2
MSigDB	C5	GO_CARDIAC_EPITHELIAL_TO_MESENCHYMAL_TRANSITION	7	31	0.0234231	4.11107	TWIST1,HEY1,TGFBR3,TGFB2,HEY2,ENG,NOTCH1
MSigDB	C2	PLASARI_TGFB1_SIGNALING_VIA_NFIC_1HR_UP	7	31	0.033063	4.11107	EPHB2,CCR5,KCNAB1,RBP1,PDGFRA,DSE,NOV
MSigDB	C2	SERVITJA_ISLET_HNF1A_TARGETS_UP	37	164	1.2763e-10	4.10748	LYZ,AEBP1,CNR1,MEIS2,TMEM47,PTPRO,SPARCL1,THY1,ITGB2,GUCY1A3,MAF,C17orf47,COL18A1,TIMP2,SLC6A15,CCL2,APOE,EPHA5,KLK1,FSTL5,ZNF521,COL3A1,EGR3,KCND2,TGFB2,FBN1,SMAD3,PMP22,PYGB,LGALS1,PTN,WISP1,C1QC,C1QB,PLCB4,CYP1B1,UCHL1
MSigDB	C5	GO_NEURAL_CREST_CELL_DIFFERENTIATION	20	89	2.46889e-05	4.09127	FOXC1,EDN1,SEMA5A,HES1,FN1,TWIST1,SOX9,SEMA3D,SOX11,NRP2,OVOL2,EDNRB,KBTBD8,SMO,ALDH1A2,NRP1,BMP4,ERBB4,SEMA3E,CORO1C
MSigDB	C2	ROY_WOUND_BLOOD_VESSEL_UP	11	49	0.00234954	4.08709	SULF1,THY1,FBXL7,SGCB,MCTP1,CYR61,COL3A1,NRP1,CHN1,ANGPTL2,HYAL1
MSigDB	C5	GO_TRABECULA_MORPHOGENESIS	11	49	0.00367827	4.08709	ADAMTS1,HEY1,ADGRG6,OVOL2,TGFBR3,TGFB2,HEY2,TEK,ENG,NOTCH1,CHAD
MSigDB	C5	GO_COLLAGEN_FIBRIL_ORGANIZATION	11	49	0.00450619	4.08709	FOXC1,AEBP1,PLOD2,LOX,EMILIN1,ADAMTS3,COL3A1,TGFB2,COL2A1,SFRP2,CYP1B1
MSigDB	C2	PID_CMYB_PATHWAY	19	85	1.41488e-05	4.06961	MPO,LYZ,CDK6,HES1,CA1,PIM1,H2AFZ,ANPEP,MAF,PAX5,PRTN3,SMARCA2,ELANE,CCND1,RAG2,MYF6,CCNA1,ETS2,CEBPD
MSigDB	C4	MODULE_79	22	99	1.10557e-06	4.04581	LYZ,FN1,CCND2,ITGB2,CCR5,CCR1,NXPH3,TIMP2,MGLL,CCL2,CDH13,CYR61,C3AR1,FTH1,FAP,PDGFRA,LAG3,LGMN,VMP1,CYP1B1,CXCL9,CEBPD
MSigDB	C2	ZHAN_MULTIPLE_MYELOMA_LB_UP	10	45	0.0034406	4.04581	EDN1,P2RX5,CSF2RB,ADTRP,SCUBE1,ARNT2,HRK,PPP1R14A,PLEKHA7,PARP15
MSigDB	C2	SEMENZA_HIF1_TARGETS	8	36	0.0102256	4.04581	CP,SLC2A3,EDN1,HMOX1,GAPDH,ADM,HK2,IGFBP3
MSigDB	C5	GO_HINDLIMB_MORPHOGENESIS	8	36	0.0131028	4.04581	TWIST1,TBX3,AFF3,FMN1,BMP4,TP63,NOTCH1,RARG
MSigDB	C2	VILIMAS_NOTCH1_TARGETS_DN	6	27	0.0221348	4.04581	MPO,LYZ,ITGB2,CTSG,LRRC25,TREM2
MSigDB	C2	GROSS_ELK3_TARGETS_UP	6	27	0.030479	4.04581	EDN1,TIMP2,CPE,CCND1,CYR61,BMP4
MSigDB	C5	GO_CELL_SURFACE_RECEPTOR_SIGNALING_PATHWAY_INVOLVED_IN_HEART_DEVELOPMENT	6	27	0.0370661	4.04581	HEY1,WNT3A,DKK1,BMP4,HEY2,NOTCH1
MSigDB	C5	GO_POSITIVE_REGULATION_OF_ISOTYPE_SWITCHING	6	27	0.046313	4.04581	TBX21,PTPRC,NSD2,CD28,IL4,CLCF1
MSigDB	C2	SARTIPY_BLUNTED_BY_INSULIN_RESISTANCE_DN	4	18	0.0677405	4.04581	TRIB3,MPDZ,GADD45A,RARG
MSigDB	C2	REACTOME_METABOLISM_OF_ANGIOTENSINOGEN_TO_ANGIOTENSINS	4	18	0.0705023	4.04581	CPA3,ANPEP,CTSG,ACE
MSigDB	C5	GO_NEGATIVE_REGULATION_OF_BEHAVIOR	4	18	0.0764411	4.04581	GHSR,NMU,RETN,ARRDC3
MSigDB	C2	TOMIDA_METASTASIS_DN	4	18	0.0768125	4.04581	CDH1,FOXC1,DLX4,ENO2
MSigDB	C5	GO_SYNAPTIC_MEMBRANE_ADHESION	6	27	0.0780817	4.04581	CDH9,SPARCL1,NTNG1,NLGN1,EFNA5,LRRC4C
MSigDB	C2	NAM_FXYD5_TARGETS_DN	4	18	0.0803434	4.04581	FERMT1,CCL2,FTH1,MLF1
MSigDB	C2	KIM_PTEN_TARGETS_UP	4	18	0.088904	4.04581	SLC7A11,GALNT10,LPAR1,APBB2
MSigDB	C5	GO_POSITIVE_REGULATION_OF_ACTIN_CYTOSKELETON_REORGANIZATION	4	18	0.0968781	4.04581	BAIAP2,BAIAP2L1,NRP1,TEK
MSigDB	C5	GO_CELL_MIGRATION_INVOLVED_IN_HEART_DEVELOPMENT	4	18	0.0997534	4.04581	TWIST1,BMP4,ENG,NOTCH1
MSigDB	C2	TURASHVILI_BREAST_LOBULAR_CARCINOMA_VS_DUCTAL_NORMAL_UP	15	68	0.000375647	4.01606	LYZ,AEBP1,CD69,FN1,SULF1,THY1,SULF2,LOX,INHBA,COL3A1,PRRX1,FBN1,CTHRC1,WISP1,SFRP2
MSigDB	C2	CROMER_TUMORIGENESIS_UP	13	59	0.000531327	4.01152	SLC2A3,FN1,PXDN,THY1,CHST2,NELL2,ODC1,SMOX,RBP1,COL3A1,FAP,MFAP2,UCHL1
MSigDB	C5	GO_POSITIVE_REGULATION_OF_OSTEOBLAST_DIFFERENTIATION	13	59	0.000719247	4.01152	FBXO5,SMAD1,SOX11,TMEM119,HGF,CYR61,PRKD1,BMP4,BMPR2,TP63,CTHRC1,SFRP2,CEBPD
MSigDB	C5	GO_NEGATIVE_REGULATION_OF_CHEMOTAXIS	13	59	0.000856383	4.01152	SEMA5A,PTPRO,SEMA3D,ROBO1,CCL2,SLIT2,ELANE,PTPN2,WNT3A,NRP1,SEMA3E,NOV,NOTCH1
MSigDB	C2	DAVICIONI_PAX_FOXO1_SIGNATURE_IN_ARMS_UP	13	59	0.00115235	4.01152	CD9,SULF1,ACKR3,TMEM47,PBK,ALK,COL18A1,PAX5,ARL4C,IRS2,GPM6B,IL4R,GADD45A
MSigDB	C5	GO_CELL_ADHESION_MEDIATOR_ACTIVITY	13	59	0.00146935	4.01152	DSG2,CD200,DSP,ROBO3,NTNG1,BAIAP2,BAIAP2L1,EMILIN1,CXADR,EPCAM,STXBP6,GLDN,LRRC4C
MSigDB	C2	BEGUM_TARGETS_OF_PAX3_FOXO1_FUSION_UP	13	59	0.00225909	4.01152	LIFR,CNR1,STX11,ADAMTS1,PBX1,VAV3,SLIT2,AUTS2,PCDH7,DPYD,CLSTN2,NT5E,PLSCR4
MSigDB	C4	MODULE_170	22	100	1.27286e-06	4.00535	LYZ,FN1,CCND2,ITGB2,CCR5,CCR1,NXPH3,TIMP2,MGLL,CCL2,CDH13,CYR61,C3AR1,FTH1,FAP,PDGFRA,LAG3,LGMN,VMP1,CYP1B1,CXCL9,CEBPD
MSigDB	C2	REACTOME_CHONDROITIN_SULFATE_DERMATAN_SULFATE_METABOLISM	11	50	0.00583756	4.00535	CHST7,SDC2,DSEL,GPC6,NCAN,CHSY3,CSGALNACT2,GPC1,DSE,UST,HYAL1
MSigDB	C2	KEGG_TYPE_I_DIABETES_MELLITUS	9	41	0.005116	3.99647	IFNG,CD80,CD28,HLA-DQB1,HLA-DPA1,FAS,CPE,HLA-DQA1,IL12B
MSigDB	C4	GNF2_MAPT	9	41	0.00938678	3.99647	SYT1,ARNT2,SH3GL2,PSD3,DIRAS2,SLC1A3,RALYL,NAP1L3,ELAVL4
MSigDB	C5	GO_NEGATIVE_REGULATION_OF_INTERLEUKIN_6_PRODUCTION	9	41	0.01103	3.99647	IRAK3,CD200,GHSR,CD200R1,HGF,BPI,TLR4,IL10,HAVCR2
MSigDB	C2	CERVERA_SDHB_TARGETS_2	25	114	1.36734e-06	3.99258	NUAK1,MOXD1,SH3BP5,TFAP2A,ELOVL6,PEG3,WLS,OVOL2,SERPINI1,CFB,P3H2,SIPA1L2,CYR61,PCOLCE2,PKHD1,PRRX1,TGFB2,PFKFB3,MLF1,NT5E,CRYBG1,DDC,UBASH3B,MATN2,SUSD4
MSigDB	C5	GO_SENSORY_PERCEPTION_OF_PAIN	23	105	1.06225e-05	3.98801	EDN1,GRIN2D,CNR1,SCN11A,SCN9A,MGLL,CCL2,NMU,HOXD1,EDNRB,FABP5,P2RY1,GRIN2A,P2RX7,DLG2,RETREG1,KCND2,IL10,SPX,NTSR1,IL12B,NOV,UCHL1
MSigDB	C5	GO_POSITIVE_REGULATION_OF_CELL_KILLING	14	64	0.000335141	3.98259	PVR,PTPRC,FCER2,IFNG,GAPDH,CD1D,ULBP1,ULBP3,P2RX7,NECTIN2,IL18RAP,IL12B,LAG3,STAT5B
MSigDB	C3	CTAGGAA_MIR384	14	64	0.000786988	3.98259	FNDC3B,CD200,NAV2,SPOPL,RIMS2,UNC5C,SLC35F1,LAMC1,ESRRG,NCAM1,PTN,GFRA2,GPM6B,PCDH19
MSigDB	C2	WORSCHECH_TUMOR_EVASION_AND_TOLEROGENICITY_UP	7	32	0.0119736	3.98259	CCR7,VPREB3,CCL2,IL17D,IL4,IL12B,CXCL9
MSigDB	C2	VALK_AML_CLUSTER_10	7	32	0.016182	3.98259	ADGRL1,MLLT3,AZU1,GNAI1,CRIM1,C3AR1,RBPMS
MSigDB	C2	GROSS_HYPOXIA_VIA_ELK3_ONLY_UP	7	32	0.0218267	3.98259	LCP1,ADM,SLC7A11,EGLN3,SLPI,RAPGEF2,GADD45A
MSigDB	C2	REACTOME_SIGNAL_AMPLIFICATION	7	32	0.0324993	3.98259	GNG3,GNG2,GNAI1,P2RY1,GNG12,GNAQ,GNA14
MSigDB	C5	GO_CELL_CELL_SIGNALING_INVOLVED_IN_CARDIAC_CONDUCTION	7	32	0.0378632	3.98259	KCNN2,CACNA2D1,RNF207,RYR2,CXADR,HCN4,KCNJ3
MSigDB	C2	JOHANSSON_GLIOMAGENESIS_BY_PDGFB_UP	12	55	0.000644319	3.97225	CD9,KLF6,MCM2,HMOX1,TMEM176B,FN1,PBK,RRM2,SULF2,CCND1,LGALS1,PDGFRA
MSigDB	C2	VERHAAK_AML_WITH_NPM1_MUTATED_DN	54	248	1.74637e-14	3.96424	MPO,RRAGD,P2RX5,CEACAM6,CD200,DNTT,CD69,CCND2,PXDN,TCN1,SORL1,MS4A3,HPGD,ROBO1,MLLT3,PRAME,H1F0,PRTN3,HLA-DPA1,HGF,TRAF5,BPI,CEACAM4,ICAM4,MEST,B4GALT6,LAMP5,GNAI1,EMP1,STK32B,ERG,DHRS3,FCMR,CYTL1,FCER1A,HLA-DQA1,ELANE,ABCB1,PMAIP1,LHFPL2,LAMC1,NCAM1,RETN,SH3BP4,NT5E,DSE,TMOD1,AKAP2,LCN2,GPM6B,ABLIM1,RBPMS,FAM171A1,TSPAN7
MSigDB	C5	GO_ARTERY_DEVELOPMENT	20	92	3.95677e-05	3.95786	FOXC1,SMAD7,HES1,HPGD,HEY1,ROBO1,LOX,PROX1,APOE,COL3A1,PRRX1,TGFB2,AKT3,NRP1,BMP4,LRP2,BMPR2,HEY2,ENG,NOTCH1
MSigDB	C2	HOFFMANN_PRE_BI_TO_LARGE_PRE_BII_LYMPHOCYTE_DN	15	69	0.00029405	3.95786	CD9,DSG2,CSF2RB,DNTT,THY1,ELOVL6,LTB,SIAE,WLS,EMP1,ANKRD33B,AHNAK,ADGRG3,DAB2IP,ENG
MSigDB	C2	NAKAJIMA_MAST_CELL	10	46	0.0019458	3.95786	ENO2,HDC,HPGD,GATA2,MT1F,CTSG,CCL2,ENPP2,FCER1A,CYP1B1
MSigDB	C2	KLEIN_TARGETS_OF_BCR_ABL1_FUSION	10	46	0.00318545	3.95786	MPO,PTPRC,CD79A,DNTT,EBF1,SYK,ANPEP,PAX5,RAG1,RAG2
MSigDB	C3	HOX13_01	10	46	0.00450411	3.95786	HIST1H2AC,SMOC1,GNAI1,FOXA1,UNC5C,CCND1,FEZF2,HOXD4,PRRX1,SVIL
MSigDB	C4	MODULE_259	10	46	0.00741572	3.95786	FGFR3,CSF2RB,EPHB6,EPHB2,EPHA2,CCL2,NRP1,PDGFRA,TEK,IL4R
MSigDB	C5	GO_AUTONOMIC_NERVOUS_SYSTEM_DEVELOPMENT	10	46	0.0123776	3.95786	HES1,FN1,TFAP2A,NAV2,SOX11,NRP2,EDNRB,NRP1,KIF26A,TP63
MSigDB	C5	GO_ASTROCYTE_ACTIVATION	5	23	0.0408568	3.95786	BACE2,LDLR,SMO,C1QA,TREM2
MSigDB	C5	GO_REGULATION_OF_ENDOTHELIAL_CELL_CHEMOTAXIS	5	23	0.04464	3.95786	SEMA5A,FGF18,PRKD1,NOTCH1,LGMN
MSigDB	C5	GO_PYRIMIDINE_NUCLEOSIDE_CATABOLIC_PROCESS	5	23	0.0448923	3.95786	TYMP,APOBEC3A,DPYD,NT5E,CDA
MSigDB	C2	WU_HBX_TARGETS_2_UP	5	23	0.0455256	3.95786	UCK2,CDC42BPA,ANPEP,FAS,TGFB2
MSigDB	C2	FERRANDO_HOX11_NEIGHBORS	5	23	0.0459442	3.95786	MCM5,DNTT,STMN1,CCNA2,CD1D
MSigDB	C5	GO_NEGATIVE_REGULATION_OF_INTERLEUKIN_2_PRODUCTION	5	23	0.0512864	3.95786	TBX21,PTPRC,HOMER3,HAVCR2,LAG3
MSigDB	C2	REACTOME_THROMBOXANE_SIGNALLING_THROUGH_TP_RECEPTOR	5	23	0.0544404	3.95786	GNG3,GNG2,GNG12,GNAQ,GNA14
MSigDB	C5	GO_GLYCEROPHOSPHOLIPID_CATABOLIC_PROCESS	5	23	0.0608947	3.95786	ABHD12,LDLR,ENPP2,INPP5F,PLA2G15
MSigDB	C2	HERNANDEZ_ABERRANT_MITOSIS_BY_DOCETACEL_4NM_UP	5	23	0.0715424	3.95786	MAF,PRAME,HLF,NT5E,TYRP1
MSigDB	C2	HINATA_NFKB_TARGETS_KERATINOCYTE_DN	5	23	0.0718263	3.95786	CEACAM6,DUSP4,RIMS2,PTHLH,HYAL1
MSigDB	C5	GO_SUGAR_TRANSMEMBRANE_TRANSPORTER_ACTIVITY	5	23	0.0780632	3.95786	SLC2A3,SLC2A5,SLC5A11,SLC5A10,SLC5A9
MSigDB	C5	GO_REGULATION_OF_MEMBRANE_PROTEIN_ECTODOMAIN_PROTEOLYSIS	5	23	0.0810308	3.95786	IFNG,TIMP2,APOE,IL10,ADRA2A
MSigDB	C5	GO_ESTABLISHMENT_OF_MITOCHONDRION_LOCALIZATION	5	23	0.0824369	3.95786	MARK1,MAP1B,MGARP,NECTIN2,UCHL1
MSigDB	C2	SEKI_INFLAMMATORY_RESPONSE_LPS_DN	5	23	0.0867101	3.95786	LYZ,BAMBI,C17orf47,SUCNR1,ABLIM1
MSigDB	C3	TACGGGT_MIR99A_MIR100_MIR99B	5	23	0.0901697	3.95786	FGFR3,EPDR1,ADCY1,FZD8,KBTBD8
MSigDB	C2	BREUHAHN_GROWTH_FACTOR_SIGNALING_IN_LIVER_CANCER	5	23	0.091264	3.95786	SMAD7,HGF,HBEGF,IRS2,ERBB4
MSigDB	C5	GO_REGULATION_OF_MACROPHAGE_ACTIVATION	13	60	0.000528768	3.94467	SLC7A2,PTPRC,CD200,ITGB2,BPI,LDLR,TLR4,IL10,HAVCR2,C1QA,IL4R,TNIP2,TREM2
MSigDB	C5	GO_REGULATION_OF_B_CELL_PROLIFERATION	13	60	0.000882428	3.94467	PTPRC,GPR183,SLC39A10,AHR,BST1,VAV3,TLR4,CTLA4,IL10,WNT3A,IRS2,IL4,CLCF1
MSigDB	C2	STEARMAN_LUNG_CANCER_EARLY_VS_LATE_DN	13	60	0.000995757	3.94467	LYZ,CSF2RB,SYK,LPL,RAP2B,POU3F2,MYO7A,LILRB4,IFITM10,COTL1,NOV,LCN2,PTGDR2
MSigDB	C2	REACTOME_O_LINKED_GLYCOSYLATION	24	111	1.34829e-05	3.93646	SEMA5A,THSD7B,GALNT13,ADAMTS1,B3GNT7,MUC13,ADAMTSL1,MUC16,ST3GAL1,B4GALT6,ADAMTS17,ADAMTS19,ADAMTS3,SPON2,GALNT10,ADAMTS15,GALNT17,THSD1,ADAMTS10,SSPO,GCNT1,ADAMTSL2,GCNT4,MUC3A
MSigDB	C5	GO_DEFENSE_RESPONSE_TO_FUNGUS	8	37	0.00403637	3.93646	MPO,GAPDH,CTSG,SPON2,ELANE,COTL1,S100A9,S100A12
MSigDB	C2	PID_IL23_PATHWAY	8	37	0.00784687	3.93646	MPO,IFNG,CCL2,CD3E,IL24,IL18RAP,IL12B,CXCL9
MSigDB	C5	GO_REGULATION_OF_ANIMAL_ORGAN_FORMATION	8	37	0.0181768	3.93646	HES1,PIM1,SULF1,ROBO1,WNT3A,DKK1,BMP4,NOTCH1
MSigDB	C5	GO_NEURON_PROJECTION_EXTENSION_INVOLVED_IN_NEURON_PROJECTION_GUIDANCE	8	37	0.0233703	3.93646	SEMA5A,SEMA3D,NRP2,SLIT2,WNT3A,NRP1,BMPR2,SEMA3E
MSigDB	C5	GO_CHONDROITIN_SULFATE_PROTEOGLYCAN_METABOLIC_PROCESS	8	37	0.0279909	3.93646	CHST7,DSEL,CYTL1,NCAN,CHSY3,CSGALNACT2,DSE,SPOCK3
MSigDB	C2	SCHLESINGER_METHYLATED_DE_NOVO_IN_CANCER	19	88	6.74629e-05	3.93087	TP73,TNFSF9,TBX3,NR2F2,PAX5,HRK,RASSF5,PGR,CDH13,EGR3,PRKG1,CRIP1,PTHLH,CCNA1,FBN1,PMP22,KISS1R,NTRK2,CEBPD
MSigDB	C4	MODULE_85	11	51	0.00517952	3.92682	FGFR3,CSF2RB,EPHB6,EPHB2,EPHA2,ROR2,NRP1,ERBB4,PDGFRA,TEK,IL4R
MSigDB	C5	GO_HEART_VALVE_DEVELOPMENT	12	56	0.00408186	3.90132	TWIST1,SOX9,HEY1,ROBO1,EMILIN1,SLIT2,CYR61,TGFB2,BMP4,BMPR2,HEY2,NOTCH1
MSigDB	C2	ZHAN_MULTIPLE_MYELOMA_MF_DN	9	42	0.00909324	3.90132	MOXD1,STXBP6,NRG3,ESRRG,DKK1,RAPGEF2,AIG1,GLCCI1,TMEM52B
MSigDB	C5	GO_NEGATIVE_CHEMOTAXIS	9	42	0.0123771	3.90132	SEMA5A,SEMA3D,ROBO1,NRP2,SLIT2,UNC5C,EFNA5,NRG3,SEMA3E
MSigDB	C2	KEGG_ASTHMA	6	28	0.0256168	3.90132	HLA-DQB1,HLA-DPA1,FCER1A,HLA-DQA1,IL10,IL4
MSigDB	C5	GO_INSULIN_LIKE_GROWTH_FACTOR_BINDING	6	28	0.0325116	3.90132	IGFBP3,CYR61,CRIM1,NOV,WISP1,IGFBP4
MSigDB	C5	GO_REGULATION_OF_FEEDING_BEHAVIOR	6	28	0.0376899	3.90132	CNR1,GHSR,RXFP4,NMU,SGIP1,RETN
MSigDB	C5	GO_CRANIAL_NERVE_MORPHOGENESIS	6	28	0.0648344	3.90132	EPHB2,TFAP2A,NRP2,NRP1,HOXD3,HOXB3
MSigDB	C2	MARKEY_RB1_CHRONIC_LOF_DN	25	117	2.66057e-07	3.8902	CP,EDN1,PTPRC,HMOX1,ACKR4,SHROOM3,HPGD,MEST,CCL2,APOE,IGFBP3,CLEC4D,RBP1,CD300C,C3AR1,TGFB2,GABRB1,SLC22A23,WISP1,C1QA,C1QC,C1QB,CA3,PLSCR1,UCHL1
MSigDB	C2	NAKAYAMA_SOFT_TISSUE_TUMORS_PCA2_UP	19	89	7.37086e-05	3.88671	FGFR3,BIRC5,ENO2,HJURP,CKS2,KIF2C,CCNA2,PBK,ROR2,RRM2,AHNAK2,NRP2,PSD3,FOXD1,INHBA,NCAM1,FOXF2,WISP1,COL2A1
MSigDB	C2	NAKAYAMA_SOFT_TISSUE_TUMORS_PCA1_DN	16	75	0.000629359	3.88398	APBA2,FGFR3,ADGRL1,SHANK2,LPL,SOX11,PRAME,PEG3,RIMBP2,FGF18,KBTBD11,NTRK2,GPM6B,COL4A5,COL2A1,CUX2
MSigDB	C7	GSE17301_IFNA2_VS_IFNA2_AND_ACD3_ACD28_STIM_CD8_TCELL_DN	42	197	6.42628e-11	3.88151	EPB41L3,KIF3C,RIN3,JHY,GAPDH,LY86,HES1,ADAM23,DNAH6,QPCT,EPHA2,CREG1,CHST7,HPGD,PBK,GPR183,LRRC75B,RYR1,RIMBP2,GNAI1,GFRA1,STK32B,MCC,FAM174B,DIRAS2,KBTBD11,CRIP1,DPYD,ME3,SMAD3,IL1R2,GRM3,GNA14,NTRK2,ADCY10,IL4R,FKBP10,IL36G,NDST3,RNASE6,CYP1B1,PLSCR1
MSigDB	C5	GO_GLOMERULUS_DEVELOPMENT	13	61	0.00150951	3.88	FOXC1,HES1,SULF1,PTPRO,SULF2,CD24,MAGI2,ANGPT1,BMP4,PDGFRA,TEK,NOTCH1,PDGFD
MSigDB	C5	GO_CARDIAC_SEPTUM_DEVELOPMENT	23	108	1.75983e-05	3.87723	SMAD7,NSD2,HES1,TBX3,HEY1,ROBO1,SOX11,PROX1,NRP2,SLIT2,DHRS3,TGFBR3,SMO,CYR61,TGFB2,NRP1,BMP4,LRP2,BMPR2,HEY2,PCSK5,ENG,NOTCH1
MSigDB	C5	GO_HUMORAL_IMMUNE_RESPONSE_MEDIATED_BY_CIRCULATING_IMMUNOGLOBULIN	10	47	0.00248548	3.87365	PTPRC,FCER2,EXO1,HLA-DQB1,CFI,CR2,C1QA,C1QC,C1QB,SUSD4
MSigDB	C5	GO_REGULATION_OF_CHONDROCYTE_DIFFERENTIATION	10	47	0.00615102	3.87365	SOX9,MAF,NKX3-2,FGF18,WNT9A,PTHLH,BMP4,SMAD3,SIX2,RARG
MSigDB	C2	SILIGAN_BOUND_BY_EWS_FLT1_FUSION	10	47	0.00668236	3.87365	ME1,TRIM58,HEY1,ADCY1,KCNAB1,ARNT2,GALNT10,LRP1B,CDH13,ZBBX
MSigDB	C5	GO_CHONDROCYTE_DEVELOPMENT	10	47	0.0109565	3.87365	SOX9,SULF1,SULF2,FGF18,COL21A1,PTHLH,BMPR2,SFRP2,MATN2,RARG
MSigDB	C2	REACTOME_IMMUNOREGULATORY_INTERACTIONS_BETWEEN_A_LYMPHOID_AND_A_NON_LYMPHOID_CELL	27	127	2.58806e-07	3.8706	CDH1,PVR,CD200,CD1D,ITGB2,CD200R1,LAIR1,ICAM4,ICAM5,ULBP1,ULBP3,CXADR,CD8B,LILRB4,CD3E,CLEC2B,CD8A,CD300C,COL3A1,NECTIN2,SIGLEC12,COL2A1,LILRB5,LILRA4,LAIR2,SIGLEC1,TREM2
MSigDB	C2	MIYAGAWA_TARGETS_OF_EWSR1_ETS_FUSIONS_DN	49	231	9.65845e-13	3.86191	SLC2A3,SPEG,SMAD7,DMXL2,SEMA5A,STC2,SH3BP5,MEIS2,CREG1,AFF3,CHST7,ADM,PLOD2,PRSS12,ELOVL6,ADAMTSL1,SYNM,NR2F2,DNER,CCL2,INPP4B,ENPP2,FAM171B,IGFBP3,TNIK,PRICKLE2,SPRED1,PCDH18,FOXD1,DOK5,ANGPT1,VSTM4,COL3A1,TANC2,NRIP1,PRRX1,NRP1,DKK1,PLPP4,PID1,SLC1A3,ARHGEF28,SLC22A23,GCNT1,CLCF1,CHN1,MATN2,SVIL,RFTN1
MSigDB	C5	GO_CELLULAR_RESPONSE_TO_VASCULAR_ENDOTHELIAL_GROWTH_FACTOR_STIMULUS	14	66	0.000164998	3.86191	FOXC1,SPRY2,ROBO1,NRP2,ADAMTS3,EGR3,MAPKAPK2,NRP1,PRKD1,PDGFRA,DAB2IP,NOTCH1,ADGRA2,XDH
MSigDB	C2	PID_HIF1_TFPATHWAY	14	66	0.000423748	3.86191	CP,EDN1,HMOX1,ABCG2,ADM,HK2,ITGB2,GATA2,EGLN3,ABCB1,PFKFB3,SMAD3,NT5E,ENG
MSigDB	C5	GO_PROTEIN_LIPID_COMPLEX_BINDING	7	33	0.0129863	3.86191	SORL1,LPL,LDLR,APOE,CDH13,GPIHBP1,TREM2
MSigDB	C2	REACTOME_INTERLEUKIN_7_SIGNALING	7	33	0.0236349	3.86191	PIK3R3,HGF,RAG1,HIST1H3G,RAG2,IRS2,STAT5B
MSigDB	C2	GAUSSMANN_MLL_AF4_FUSION_TARGETS_G_DN	7	33	0.0236813	3.86191	NSD2,CST6,FAM171B,RNF128,SERPINB8,AHNAK,MEGF10
MSigDB	C5	GO_CELL_FATE_COMMITMENT_INVOLVED_IN_FORMATION_OF_PRIMARY_GERM_LAYER	7	33	0.0321893	3.86191	SMAD1,WNT3A,DKK1,BMP4,SIX2,ETS2,SFRP2
MSigDB	C5	GO_VASODILATION	7	33	0.0352182	3.86191	KCNMA1,GUCY1A3,ADRB2,CPS1,APOE,EDNRB,PRKG1
MSigDB	C5	GO_NEGATIVE_REGULATION_OF_ANIMAL_ORGAN_MORPHOGENESIS	7	33	0.0383773	3.86191	FOXC1,SULF1,TGFB2,BMP4,BMPR2,NOTCH1,CHAD
MSigDB	C5	GO_ENDOCARDIAL_CUSHION_MORPHOGENESIS	7	33	0.0442606	3.86191	TWIST1,SOX9,HEY1,ROBO1,TGFB2,ENG,NOTCH1
MSigDB	C2	WU_SILENCED_BY_METHYLATION_IN_BLADDER_CANCER	11	52	0.0042016	3.8513	PTPRC,PXDN,ITGB2,GUCY1A3,ANPEP,HLA-DQB1,PEG3,CPE,CX3CR1,TGFBR3,COBL
MSigDB	C2	GAURNIER_PSMD4_TARGETS	15	71	0.000194175	3.84637	CCR7,CCR5,CCR1,HLA-DQB1,HLA-DPA1,CCL2,HLA-DQA1,C3AR1,IL10,IL1R2,CCR3,IL12B,IL21R,CCL1,CXCL9
MSigDB	C5	GO_EMBRYONIC_SKELETAL_SYSTEM_DEVELOPMENT	27	128	1.19257e-06	3.84036	TWIST1,TFAP2A,SULF1,MMP16,SOX11,PBX1,PAX5,SULF2,TBX15,NKX3-2,HOXD1,AUTS2,WNT9A,HOXD4,PRRX1,KIAA1217,BMP4,SMAD3,PDGFRA,PCSK5,COL2A1,SIX2,HOXD3,HOXB3,HOXB7,HYAL1
MSigDB	C5	GO_EMBRYONIC_SKELETAL_SYSTEM_MORPHOGENESIS	20	95	5.04246e-05	3.83287	TWIST1,TFAP2A,MMP16,SOX11,PAX5,TBX15,AUTS2,WNT9A,HOXD4,PRRX1,BMP4,SMAD3,PDGFRA,COL2A1,SIX2,HOXD3,HOXB3,HOXB7,HYAL1
MSigDB	C2	NAKAYAMA_SOFT_TISSUE_TUMORS_PCA1_UP	16	76	6.74838e-05	3.83287	LYZ,TMEM176B,SLA,HLA-DQB1,HLA-DPA1,CFH,CCL2,HLA-DQA1,CFB,FAP,C1QA,C1QB,IL4R,MS4A4A,SIGLEC1,CXCL9
MSigDB	C5	GO_POSITIVE_REGULATION_OF_B_CELL_ACTIVATION	16	76	0.00038376	3.83287	TBX21,PTPRC,NSD2,SYK,GPR183,CD28,SLC39A10,BST1,VAV3,TLR4,WNT3A,IRS2,IL4,CLCF1,TNIP2,STAT5B
MSigDB	C5	GO_CELLULAR_EXTRAVASATION	12	57	0.00278671	3.83287	CCL25,THY1,ITGB2,AZU1,PRTN3,CCL2,BST1,RIPOR2,CX3CR1,ELANE,GCNT1,PDGFD
MSigDB	C2	ZHENG_GLIOBLASTOMA_PLASTICITY_DN	12	57	0.00381185	3.83287	SORL1,PSD2,THY1,EMP1,EMILIN1,CD109,LPAR1,RHOU,CYR61,PCOLCE2,LSAMP,PVALB
MSigDB	C4	MODULE_199	12	57	0.0043639	3.83287	FGFR3,CSF2RB,EPHB6,EPHB2,EPHA2,ROR2,CCL2,NRP1,ERBB4,PDGFRA,TEK,IL4R
MSigDB	C2	HERNANDEZ_MITOTIC_ARREST_BY_DOCETAXEL_1_DN	8	38	0.0149014	3.83287	FBXO5,PDGFC,PLOD2,SDC2,MAF,CLEC2B,PDGFRA,CTHRC1
MSigDB	C5	GO_POSITIVE_REGULATION_OF_HEART_CONTRACTION	8	38	0.01596	3.83287	EDN1,ADM,RNF207,RYR2,NMU,TGFB2,HEY2,EDN2
MSigDB	C2	SCIBETTA_KDM5B_TARGETS_UP	4	19	0.0766973	3.83287	RNASET2,SMOX,CLCF1,GADD45A
MSigDB	C2	BIOCARTA_COMP_PATHWAY	4	19	0.0777541	3.83287	CFB,C1QA,C1QC,C1QB
MSigDB	C5	GO_CADHERIN_BINDING_INVOLVED_IN_CELL_CELL_ADHESION	4	19	0.0785338	3.83287	BAIAP2,BAIAP2L1,EPCAM,STXBP6
MSigDB	C2	LANDIS_ERBB2_BREAST_PRENEOPLASTIC_UP	4	19	0.0814267	3.83287	DSG2,CD82,RRM2,LCN2
MSigDB	C2	REACTOME_PHOSPHORYLATION_OF_CD3_AND_TCR_ZETA_CHAINS	4	19	0.082491	3.83287	PTPRC,HLA-DPA1,HLA-DQA1,CD3E
MSigDB	C2	KIM_HYPOXIA	4	19	0.0875732	3.83287	PFKP,ENO2,NKX3-2,IGFBP3
MSigDB	C2	BOYAULT_LIVER_CANCER_SUBCLASS_G6_DN	4	19	0.0926522	3.83287	CDH1,HES1,LDLR,RFTN1
MSigDB	C2	FARMER_BREAST_CANCER_CLUSTER_4	4	19	0.0927987	3.83287	AEBP1,COL3A1,FBN1,FAP
MSigDB	C2	GENTLES_LEUKEMIC_STEM_CELL_DN	4	19	0.0929638	3.83287	MS4A3,CPA3,CCNA1,DDX53
MSigDB	C2	WIERENGA_STAT5A_TARGETS_GROUP1	26	124	1.30078e-06	3.81742	SPAG4,FNDC3B,FCER2,NCS1,A4GALT,PIM1,ADM,TRIM58,ENC1,GATA2,LTB,CFH,TRIB3,GPAT3,CDHR1,ENPP3,DHRS3,CCDC102A,MAP1A,KISS1R,IL18RAP,SH3BP4,BBX,MYO10,IL4R,IGFBP4
MSigDB	C2	JAATINEN_HEMATOPOIETIC_STEM_CELL_UP	67	320	1.776e-16	3.81191	DSG2,BCAT1,RHOBTB1,SCD,MCM5,CDK6,PPM1H,PHACTR1,STMN1,OBSL1,PXDN,BIVM,KCTD3,HADH,MEIS1,PDGFC,MEGF6,SLC16A14,CPA3,GUCY1A3,TMEM200A,SCN9A,SMAD1,MLLT3,GATA2,TSPYL5,SLC39A10,ITPRIPL2,CFH,SMARCA2,SMARCA1,MEST,ADGRG6,DPYSL3,FRMD4B,B4GALT6,GNAI1,BTBD3,ZBED3,VAV3,EMP1,FAM171B,IQGAP2,CD109,ERG,FABP5,CYTL1,BEND4,ZNF521,SHANK3,HLF,CRIM1,ANGPT1,ZNF618,NRIP1,AKT3,ME3,SOCS6,SH3BP4,NT5DC2,CTHRC1,PLCB4,SPOCK3,RBP…
MSigDB	C2	KUROZUMI_RESPONSE_TO_ONCOCYTIC_VIRUS	9	43	0.00972767	3.81059	IFNG,CCR7,CCR5,CCR1,XCR1,LTB,CCL2,IL1R2,CXCL9
MSigDB	C5	GO_ENDOCARDIAL_CUSHION_DEVELOPMENT	9	43	0.0212256	3.81059	TWIST1,SOX9,HEY1,ROBO1,TGFB2,BMP4,BMPR2,ENG,NOTCH1
MSigDB	C2	DUTERTRE_ESTRADIOL_RESPONSE_6HR_DN	19	91	0.000119291	3.80128	NUAK1,CDK6,MMP16,AHNAK2,EGLN3,FAM171B,GALNT10,CDYL2,ZNF467,FAM84A,NBEA,TGFB2,UACA,STON1,GRB14,ERBB4,EFHD1,SH3BP4,CRYBG1
MSigDB	C2	GAVIN_FOXP3_TARGETS_CLUSTER_T4	20	96	3.62105e-05	3.79295	RRAGD,SH3BP5,STX11,GUCY1A3,ODC1,WLS,CTLA4,P2RX7,ATP10D,NRIP1,NRP1,INPP5F,AHNAK,STON1,IL1R2,BMPR2,NT5E,CALHM6,FAM107B,PLSCR1
MSigDB	C5	GO_CARDIAC_VENTRICLE_MORPHOGENESIS	15	72	0.00148502	3.79295	FOXC1,DSP,SMAD7,HEY1,SOX11,RYR2,CPE,PROX1,TGFBR3,TGFB2,LRP2,HEY2,ENG,NOTCH1,SFRP2
MSigDB	C5	GO_RESPONSE_TO_FUNGUS	10	48	0.00260231	3.79295	MPO,GAPDH,SYK,CTSG,TLR4,SPON2,ELANE,COTL1,S100A9,S100A12
MSigDB	C2	REACTOME_METABOLISM_OF_FAT_SOLUBLE_VITAMINS	10	48	0.00588967	3.79295	SDC2,LPL,LDLR,APOE,GPC6,RBP1,LRP2,GPC1,LRP12,GPIHBP1
MSigDB	C5	GO_T_CELL_SELECTION	10	48	0.0084401	3.79295	TBX21,PTPRC,CCR7,CD1D,SYK,CD28,CD3E,PTPN2,BATF,IL12B
MSigDB	C5	GO_REGULATION_OF_MICROGLIAL_CELL_ACTIVATION	5	24	0.0422563	3.79295	PTPRC,ITGB2,LDLR,C1QA,TREM2
MSigDB	C2	MISHRA_CARCINOMA_ASSOCIATED_FIBROBLAST_UP	5	24	0.0685436	3.79295	TMEM156,TCN1,THY1,CCL2,CTHRC1
MSigDB	C5	GO_REGULATION_OF_HOMOTYPIC_CELL_CELL_ADHESION	5	24	0.0695145	3.79295	CD9,SYK,PRKG1,LGALS1,UBASH3B
MSigDB	C5	GO_RECEPTOR_SIGNALING_COMPLEX_SCAFFOLD_ACTIVITY	5	24	0.0715102	3.79295	CARD10,SHANK2,MAGI2,CD3E,SHANK3
MSigDB	C5	GO_INTRINSIC_COMPONENT_OF_EXTERNAL_SIDE_OF_PLASMA_MEMBRANE	5	24	0.0726169	3.79295	THY1,CD24,EFNA5,PKHD1,GPIHBP1
MSigDB	C2	BERTUCCI_INVASIVE_CARCINOMA_DUCTAL_VS_LOBULAR_UP	5	24	0.0762564	3.79295	CDH1,MYBPC2,TFAP2A,DHCR7,UST
MSigDB	C5	GO_RESPONSE_TO_DIETARY_EXCESS	5	24	0.076539	3.79295	ADRB2,SGIP1,VGF,APOE,PPARGC1A
MSigDB	C2	JEON_SMAD6_TARGETS_UP	5	24	0.0792098	3.79295	FAS,TIMP2,TGFB2,FBN1,RFTN1
MSigDB	C2	FRASOR_RESPONSE_TO_ESTRADIOL_DN	16	77	0.000175851	3.7831	KLF6,DUSP4,PXDN,ENC1,ARNT2,NELL2,CD24,ANXA3,SLIT2,LHFPL2,TGFB2,BMP4,SMAD3,PVALB,COL4A5,MATN2
MSigDB	C2	BOYLAN_MULTIPLE_MYELOMA_C_D_DN	55	265	2.80293e-14	3.77863	MPO,CD9,DSG2,CP,ARHGAP6,OSBPL3,TBX21,FNDC3B,LYZ,CRISP3,DSP,TMEM176B,LDHB,HDC,GPR183,SMAD1,CD28,MAF,PRTN3,ITPRIPL2,LTB,CTSG,SIRPB1,INPP4B,CPE,VAV3,IQGAP2,DHRS3,SGMS2,FRMPD2,RAPH1,ZNF467,ARL4C,ELANE,CD3E,TBC1D8,EPCAM,SLPI,RNF128,ELOVL7,NBEA,MVB12B,TSPAN2,KIAA1217,IL18RAP,GPC1,GABRA4,LRP12,LCN2,GRAMD1B,PLCB4,S100A9,MS4A4A,XDH,PLSCR1
MSigDB	C2	BECKER_TAMOXIFEN_RESISTANCE_DN	11	53	0.00315852	3.77863	ME1,TCN1,PTPRK,NR2F2,CD24,EMP1,CCND1,RBP1,ESRRG,LRP2,CRYBG1
MSigDB	C5	GO_AORTA_DEVELOPMENT	11	53	0.00681262	3.77863	HES1,HEY1,ROBO1,LOX,PROX1,COL3A1,TGFB2,LRP2,HEY2,ENG,NOTCH1
MSigDB	C2	SIMBULAN_PARP1_TARGETS_UP	6	29	0.0306743	3.76679	TIMP2,ANXA3,CCND1,NOV,COL4A5,IGFBP4
MSigDB	C2	KRIGE_AMINO_ACID_DEPRIVATION	6	29	0.0351611	3.76679	STC2,SLC7A11,TRIB3,RETN,CTH,GADD45A
MSigDB	C2	CHUANG_OXIDATIVE_STRESS_RESPONSE_UP	6	29	0.050556	3.76679	EDN1,HMOX1,FAS,DKK1,MT1X,CYP1B1
MSigDB	C5	GO_SUBSTRATE_DEPENDENT_CELL_MIGRATION	6	29	0.0529966	3.76679	PTPRC,FN1,ROBO1,NRP2,SLIT2,NRP1
MSigDB	C5	GO_EPITHELIAL_TUBE_BRANCHING_INVOLVED_IN_LUNG_MORPHOGENESIS	6	29	0.0560252	3.76679	CELSR1,SOX9,SPRY2,FOXA1,YAP1,BMP4
MSigDB	C2	RORIE_TARGETS_OF_EWSR1_FLI1_FUSION_DN	6	29	0.0563486	3.76679	GATA2,CD24,RIMBP2,ENPP2,DDC,TMOD1
MSigDB	C5	GO_HETEROTRIMERIC_G_PROTEIN_COMPLEX	6	29	0.0571568	3.76679	GNG3,GNG2,GNAI1,GNG12,GNAQ,GNA14
MSigDB	C5	GO_POSITIVE_REGULATION_OF_RHO_PROTEIN_SIGNAL_TRANSDUCTION	6	29	0.0574902	3.76679	GPR55,GPR65,ROBO1,LPAR1,COL3A1,F2RL2
MSigDB	C4	MODULE_134	6	29	0.0899026	3.76679	CCR5,CCR1,EDNRB,CX3CR1,C3AR1,NTSR1
MSigDB	C2	EPPERT_HSC_R	25	121	2.38638e-06	3.7616	ATP8B4,HES1,MEIS1,GUCY1A3,TMEM200A,RIMKLB,MLLT3,CFH,SMARCA2,SMARCA1,INPP4B,ADGRG6,FRMD4B,CD109,ERG,KBTBD8,MCTP1,ABCB1,HLF,CRIM1,FAM169A,BEX1,RBPMS,HOXB3,PLSCR4
MSigDB	C2	INGRAM_SHH_TARGETS_DN	13	63	0.000723149	3.75682	BAMBI,PLK4,HGF,CAV2,FAM102B,SLPI,DIRAS2,SLC1A3,MEGF10,PTN,GPM6B,TUBA1A,SFRP2
MSigDB	C2	DAVICIONI_TARGETS_OF_PAX_FOXO1_FUSIONS_UP	53	257	9.14225e-13	3.75458	CD9,RHOBTB1,CARD10,HES1,CCND2,PXDN,SH3BP5,SULF1,CREG1,ACKR3,PDGFC,TMEM47,MGAT5,ADAMTS1,MMP16,PBK,SDC2,SMAD1,ALK,GATA2,COL18A1,NR2F2,PAX5,EPHA3,CAV2,BCHE,HPCAL1,NRP2,VAV3,EMP1,STK32B,AUTS2,GALNT10,FABP5,PCDH7,ARL4C,P3H2,ST6GALNAC5,INHBA,CYR61,VSTM4,PRRX1,DKK1,IRS2,BMP4,PCSK5,AKAP2,GPM6B,IL4R,GADD45A,PDGFD,MAGEL2,PLSCR1
MSigDB	C5	GO_CARDIAC_MUSCLE_TISSUE_MORPHOGENESIS	14	68	0.00296107	3.74832	MYOM2,FOXC1,MYBPC2,DSP,SMAD7,OBSL1,RYR2,PROX1,TGFBR3,TGFB2,LRP2,HEY2,ENG,NOTCH1
MSigDB	C2	SCHOEN_NFKB_SIGNALING	7	34	0.0183345	3.74832	EDN1,FN1,SULF1,CCL2,IGFBP3,CYR61,PMP22
MSigDB	C2	VALK_AML_CLUSTER_6	7	34	0.0187913	3.74832	FOXC1,HLA-DPA1,CFH,DPYSL3,FAM174B,FOXF2,HOXB3
MSigDB	C2	PETRETTO_CARDIAC_HYPERTROPHY	7	34	0.0246219	3.74832	FN1,LPL,ENPP2,IGFBP3,CRIM1,FBN1,TUBA1A
MSigDB	C5	GO_MESODERMAL_CELL_DIFFERENTIATION	7	34	0.0248117	3.74832	SMAD1,INHBA,WNT3A,DKK1,BMP4,SIX2,SFRP2
MSigDB	C2	SCHUETZ_BREAST_CANCER_DUCTAL_INVASIVE_UP	72	350	1.2234e-17	3.74526	SLC2A3,NUAK1,PTPRC,IRAK3,HMOX1,CSF2RB,SMAD7,AEBP1,FN1,CCND2,TWIST1,CD93,MEIS2,SULF1,GPR65,IRF8,ACKR3,TMEM47,TDO2,SPARCL1,THY1,CPA3,CCR1,HEY1,SDC2,ROBO1,MAF,HLA-DQB1,AHNAK2,HLA-DPA1,CFH,FAS,CLEC11A,LOX,DPYSL3,APOE,MAP1B,EMP1,IGFBP3,ERG,SPON2,SGCB,ARL4C,HLA-DQA1,CPVL,CLEC2B,INHBA,ABCC4,CYR61,ATP10D,COL3A1,C3AR1,KCND2,DPYD,PRRX1,LAMC1,AKT3,NRP1,FBN1,FAP,LGALS1,PDGFRA,DSE,WISP1,C1QA,C1QB,ANGPTL2,MFAP…
MSigDB	C2	HELLER_SILENCED_BY_METHYLATION_DN	22	107	1.78472e-05	3.74332	E2F2,PTPRC,P2RX5,HMOX1,SLC7A11,MMP16,CDS1,ADRB2,RRM2,MAF,HGF,SLC6A15,TRIB3,MAP1B,ENPP2,CLGN,USH2A,RGS16,LSAMP,RPS19,PPARGC1A,CTH
MSigDB	C5	GO_PROTEOGLYCAN_METABOLIC_PROCESS	15	73	0.00178742	3.74099	SULF1,CHST7,DSEL,SULF2,HS3ST5,HS3ST1,CYTL1,NCAN,CHSY3,CSGALNACT2,GPC1,DSE,COL2A1,NDST3,SPOCK3
MSigDB	C2	RIGGI_EWING_SARCOMA_PROGENITOR_DN	39	190	1.77068e-09	3.73705	MOXD1,BIRC5,CARD10,STEAP1B,STC2,DUSP4,LRRFIP1,SLC2A5,MMP16,EBF1,ZNF503,PBK,RRM2,GNG2,HLA-DPA1,HGF,DPYSL3,WLS,NRP2,CLGN,PSD3,DHRS3,GPC6,VEPH1,ZNF521,TGFBR3,PCOLCE2,SVEP1,TANC2,DPYD,PRRX1,NRP1,MRGPRF,BMP4,PDGFRA,CRYBG1,GLCCI1,PTN,WISP1
MSigDB	C5	GO_REGULATION_OF_NEUROINFLAMMATORY_RESPONSE	8	39	0.00534804	3.73459	PTPRC,CD200,ITGB2,CD200R1,LDLR,IL4,C1QA,TREM2
MSigDB	C2	PID_ERBB4_PATHWAY	8	39	0.0161204	3.73459	PIK3R3,HBEGF,NRG2,NRG3,YAP1,GRIN2B,ERBB4,STAT5B
MSigDB	C5	GO_POSITIVE_REGULATION_OF_B_CELL_MEDIATED_IMMUNITY	8	39	0.0186472	3.73459	TBX21,PTPRC,FCER2,NSD2,CD28,NECTIN2,IL4,CLCF1
MSigDB	C2	MIKKELSEN_MEF_ICP_WITH_H3K4ME3_AND_H3K27ME3	8	39	0.025704	3.73459	SYT1,MEIS1,RNF207,PCSK1,PTPRR,SERPINI1,PCDH20,PTH2R
MSigDB	C2	CROONQUIST_NRAS_VS_STROMAL_STIMULATION_UP	8	39	0.0258886	3.73459	DUSP4,SYNM,CX3CR1,MCC,ALOX5AP,ARHGAP5,PLEC,RNASE6
MSigDB	C5	GO_INNER_EAR_RECEPTOR_CELL_DEVELOPMENT	8	39	0.0280074	3.73459	CDH23,HES1,GABRB2,FAT4,MYO7A,ADGRV1,CTHRC1,WHRN
MSigDB	C5	GO_LONG_TERM_SYNAPTIC_POTENTIATION	18	88	0.000225125	3.72398	SLC8A3,GRIN2D,EPHB2,SHANK2,ADCY1,APOE,PPP1R9A,CX3CR1,NLGN1,GRIN2A,SHANK3,IGSF11,GRIN2B,PTN,NTRK2,MPP2,ARC,LGMN
MSigDB	C5	GO_PHENOL_CONTAINING_COMPOUND_BIOSYNTHETIC_PROCESS	9	44	0.0115469	3.72398	MOXD1,HDC,SLC7A11,TGFB2,TYR,MYO5A,RAPGEF2,DDC,TYRP1
MSigDB	C5	GO_EPITHELIAL_CELL_DIFFERENTIATION_INVOLVED_IN_KIDNEY_DEVELOPMENT	9	44	0.013016	3.72398	PTPRO,FAT4,CD24,MAGI2,SMO,YAP1,BMP4,NOTCH1,SIX2
MSigDB	H	HALLMARK_APICAL_SURFACE	9	44	0.0176969	3.72398	B4GALT1,THY1,SCUBE1,NTNG1,SULF2,EFNA5,PKHD1,RHCG,CRYBG1
MSigDB	C2	VANHARANTA_UTERINE_FIBROID_UP	9	44	0.0180434	3.72398	FN1,SULF1,NAV2,MEST,CCND1,COL3A1,HRASLS,GPM6B,MFAP2
MSigDB	C2	SCHAEFFER_SOX9_TARGETS_IN_PROSTATE_DEVELOPMENT_DN	9	44	0.0187412	3.72398	STMN1,MEIS1,RRM2,SLIT2,PCDH18,ZNF521,INHBA,DAB2IP,ELAVL4
MSigDB	C5	GO_GLUTAMATE_RECEPTOR_SIGNALING_PATHWAY	20	98	0.000328556	3.71554	GRIN2D,EPHB2,DAGLA,SHANK2,ADRB2,HOMER3,ANXA3,NLGN1,GRIN2A,SHANK3,DLG2,GNAQ,GRM5,GRIN2B,GRIN3B,PPARGC1A,GRIK2,GRM3,ARC,ACTN2
MSigDB	C2	LI_WILMS_TUMOR_VS_FETAL_KIDNEY_2_DN	10	49	0.00862482	3.71554	DPEP1,CDH1,FGFR3,APOE,TGFBR3,INHBA,ANGPT1,PMP22,PELO,RARG
MSigDB	C5	GO_RETINA_MORPHOGENESIS_IN_CAMERA_TYPE_EYE	10	49	0.012524	3.71554	CDON,SOX9,TFAP2A,THY1,NECTIN3,RORB,PROX1,SDK1,ROM1,PTN
MSigDB	C5	GO_MESENCHYME_MORPHOGENESIS	10	49	0.0133568	3.71554	FOXC1,TWIST1,SOX9,HEY1,ROBO1,TGFB2,WNT3A,SMAD3,ENG,NOTCH1
MSigDB	C5	GO_CRANIAL_NERVE_DEVELOPMENT	10	49	0.0137042	3.71554	HES1,EPHB2,TFAP2A,NAV2,NRP2,LPAR1,NRP1,SLC1A3,HOXD3,HOXB3
MSigDB	C5	GO_COCHLEA_DEVELOPMENT	10	49	0.0166065	3.71554	MYO3B,MCM2,HES1,SOX9,CCNA2,GABRB2,GATA2,PVALB,HEY2,CTHRC1
MSigDB	C5	GO_NEUROTRANSMITTER_RECEPTOR_COMPLEX	11	54	0.0127989	3.70866	OLFM2,GRIN2D,SHANK2,ABHD12,NLGN1,GRIN2A,SHANK3,DLG2,GRIN2B,GRIN3B,GRIK2
MSigDB	C2	WANG_SMARCE1_TARGETS_UP	59	290	1.26588e-12	3.70401	DSG2,BCAT1,ME1,LPCAT2,CD200,LIFR,FN1,PLXDC2,TOX2,LRRFIP1,SULF1,TDO2,FBXO32,FAM102A,SDC2,ANTXR1,BACE2,GNG2,SULF2,CFI,CD24,CFH,TIMP2,CPE,DPYSL3,MAP1B,HMCN1,IQGAP2,CD109,ST5,PCDH7,MCC,ZNF521,CLEC2B,SIPA1L2,ATP10D,RBMS1,BEX3,COL3A1,NRIP1,DPYD,PTGFRN,PRRX1,TGFB2,PMP22,FAP,BMPR2,SPTLC3,CTHRC1,WISP1,NTRK2,IGFBP4,MATN2,NAP1L3,MAN1C1,ANG,HOXB7,PLSCR4,PLAG1
MSigDB	C5	GO_NEURON_PROJECTION_MEMBRANE	12	59	0.00553234	3.70295	EPB41L3,THY1,RIPOR2,WLS,LAMP5,ADGRV1,USH2A,KCNH1,GABRA4,CNTNAP2,MPP2,KCNC3
MSigDB	C2	ANASTASSIOU_MULTICANCER_INVASIVENESS_SIGNATURE	13	64	0.00143905	3.69812	NUAK1,AEBP1,FN1,SULF1,THY1,LOX,INHBA,COL3A1,PRRX1,FBN1,FAP,LGALS1,SUGCT
MSigDB	C5	GO_REGULATION_OF_NEUROTRANSMITTER_RECEPTOR_ACTIVITY	14	69	0.00190404	3.694	EPHB2,SHANK2,ADRB2,LYNX1,HOMER3,ANXA3,NLGN1,GRIN2A,SHANK3,DLG2,GRIN2B,PPARGC1A,ARC,ACTN2
MSigDB	C2	YAO_HOXA10_TARGETS_VIA_PROGESTERONE_UP	16	79	0.000335141	3.68732	ME1,TBX3,MEIS1,ADM,KCNAB1,HLA-DQB1,PEG3,APOE,ENPP2,IGFBP3,KLK1,RBP1,NCAM1,LCN2,CA3,XDH
MSigDB	C5	GO_HOMOPHILIC_CELL_ADHESION_VIA_PLASMA_MEMBRANE_ADHESION_MOLECULES	34	168	2.63596e-05	3.68458	CDH1,DSG2,PVR,CELSR1,CEACAM6,CDH23,CDH9,CDHR3,ROBO3,PCDH1,ROBO1,NECTIN3,FAT4,FAT1,ANXA3,HMCN1,CDHR1,ESAM,PCDH7,PCDH18,CDH13,IGSF11,SDK1,PCDH20,NECTIN2,CLSTN2,PCDHA3,PCDHA11,PCDHAC1,PCDHB3,PCDHB5,PCDHB6,PCDHB7,PCDH19
MSigDB	C2	SMID_BREAST_CANCER_LUMINAL_A_UP	17	84	0.000364515	3.68458	ATRNL1,STC2,CPA3,SPTAN1,LAMP5,RAI2,ENPP2,GFRA1,PSD3,PGR,HLF,SVEP1,PTHLH,PTN,PCSK5,ADRA2A,MAP3K12
MSigDB	C5	GO_MACROPHAGE_ACTIVATION	18	89	0.000116173	3.68214	SLC7A2,PTPRC,CD200,CD93,ITGB2,SYK,AZU1,BPI,LDLR,TLR4,IL10,SUCNR1,HAVCR2,C1QA,IL4R,TNIP2,EDN2,TREM2
MSigDB	C5	GO_RESPONSE_TO_CHEMOKINE	19	94	8.37784e-05	3.67997	FOXC1,EDN1,CCR7,ACKR4,CCL25,ACKR3,CCR5,CCR1,ROBO1,XCR1,CCL2,RIPOR2,LOX,SLIT2,CX3CR1,CCR3,CCL1,CXCL9,TREM2
MSigDB	C2	SMIRNOV_RESPONSE_TO_IR_6HR_DN	23	114	1.7322e-05	3.67317	RNASET2,SLC2A3,KLF6,PTPRC,P2RX5,SCD,CD69,SIT1,ACKR3,HK2,CCR1,HEY1,ELOVL6,C5orf30,H1F0,TRAF5,TCL1A,RIPOR2,EGLN3,LDLR,CR2,EGR3,RNASE6
MSigDB	C2	PLASARI_TGFB1_TARGETS_10HR_DN	50	248	6.65745e-11	3.67059	FOXC1,LIFR,CLIP4,PIK3R3,STMN1,PLEKHG1,CD93,SH3BP5,MEIS2,ADM,ADAMTS1,MMP16,NFIA,ELOVL6,MLLT3,ARNT2,LPL,FBXL7,PBX1,FAT4,PEG3,SMARCA2,MEST,ADGRG6,EDNRB,DDIT4L,AUTS2,DHRS3,PRICKLE2,PCDH7,ZNF467,UNC5C,LILRB4,ZNF521,TGFBR3,DIRAS2,C3AR1,KCND2,PRRX1,MRGPRF,PMP22,PDGFRA,ARRDC3,CALHM5,DDC,ABLIM1,SVIL,CYP1B1,PLSCR1,HOXC10
MSigDB	C5	GO_CYTOKINE_METABOLIC_PROCESS	22	110	2.31224e-05	3.64123	PTPRC,HMOX1,CD80,GHSR,SYK,AZU1,CD28,LTB,TLR4,CX3CR1,ELANE,CD3E,INHBA,RNF128,MAPKAPK2,IL10,IL4,IL12B,PCSK5,PRG3,LAG3,STAT5B
MSigDB	C4	MODULE_169	19	95	5.48967e-05	3.64123	SCD,SMAD7,CDK6,STMN1,TXN,SORL1,SLC2A5,CREG1,ITGB2,MYBL1,ASB13,SLC39A10,RGL3,AHR,CLGN,CR2,RGS16,SVEP1,TSPAN7
MSigDB	C4	GNF2_DNM1	15	75	0.00103585	3.64123	SYT1,NUAK1,RPH3A,GNG3,ARNT2,SH3GL2,PSD3,DIRAS2,MAP1A,SLC1A3,CAMK2B,RALYL,CHN1,NAP1L3,TSPAN7
MSigDB	C2	ODONNELL_METASTASIS_UP	15	75	0.00197933	3.64123	PVR,RAPGEF1,SHANK2,NFIA,GATA2,NXPH3,FAT1,MYO7A,IQCA1,THSD1,EDA,ERBB4,PCDHB6,COL2A1,PLCB4
MSigDB	C5	GO_SOMATIC_DIVERSIFICATION_OF_IMMUNE_RECEPTORS_VIA_GERMLINE_RECOMBINATION_WITHIN_A_SINGLE_LOCUS	12	60	0.00517123	3.64123	TBX21,PTPRC,NSD2,EXO1,CD28,RAG1,SWAP70,RAG2,IL10,BATF,IL4,CLCF1
MSigDB	C2	HOQUE_METHYLATED_IN_CANCER	11	55	0.00638961	3.64123	CDH1,CCND2,TWIST1,TFAP2A,PAX5,TIMP2,EDNRB,RBP1,CDH13,ME3,APOD
MSigDB	C2	PID_NFAT_TFPATHWAY	9	45	0.0154381	3.64123	TBX21,IFNG,PTPRK,MAF,PTPN1,CTLA4,RNF128,EGR3,IL4
MSigDB	C4	GCM_AQP4	9	45	0.0166848	3.64123	PREX1,DTNA,TMEM47,ARNT2,DNER,RAPH1,C1orf198,IL17D,GPM6B
MSigDB	C5	GO_PRI_MIRNA_TRANSCRIPTION_BY_RNA_POLYMERASE_II	9	45	0.0171209	3.64123	SOX9,SMAD1,GATA2,TEAD1,LILRB4,IL10,TGFB2,BMP4,SMAD3
MSigDB	C2	MCBRYAN_PUBERTAL_BREAST_3_4WK_DN	7	35	0.0176354	3.64123	NFIA,RIPOR2,IGFBP3,LILRB4,NRIP1,MBP,CTH
MSigDB	C2	GENTILE_UV_RESPONSE_CLUSTER_D6	7	35	0.0255095	3.64123	MEIS2,C5orf30,ARL4C,LPAR1,PRRX1,SMAD3,PDGFRA
MSigDB	C2	KEGG_PRIMARY_IMMUNODEFICIENCY	7	35	0.0305881	3.64123	PTPRC,CD79A,RAG1,CD8B,CD3E,CD8A,RAG2
MSigDB	C2	ALONSO_METASTASIS_EMT_UP	7	35	0.0308373	3.64123	DSG2,ENC1,SMARCA1,EMP1,EDNRB,CX3CR1,TUBA1A
MSigDB	C5	GO_REGULATION_OF_NEURON_MIGRATION	8	40	0.0318457	3.64123	COL3A1,NRG3,SCRT1,CTNNA2,ERBB4,RAPGEF2,CAMK2B,DAB2IP
MSigDB	C5	GO_MYOTUBE_CELL_DEVELOPMENT	7	35	0.0363121	3.64123	DNER,RYR1,CAV2,RIPOR2,KEL,SMO,MYF6
MSigDB	C5	GO_NEGATIVE_REGULATION_OF_EPITHELIAL_TO_MESENCHYMAL_TRANSITION	6	30	0.0485205	3.64123	SMAD7,OVOL2,FOXA1,TGFB2,DAB2IP,SFRP2
MSigDB	C2	PLASARI_TGFB1_TARGETS_1HR_UP	7	35	0.0506589	3.64123	SMAD7,HES1,HBEGF,FGF18,WNT9A,EGR3,SPSB1
MSigDB	C2	KEGG_O_GLYCAN_BIOSYNTHESIS	6	30	0.0561112	3.64123	GALNT13,ST3GAL1,GALNT10,GALNT17,GCNT1,GCNT4
MSigDB	C5	GO_POSITIVE_REGULATION_OF_INTERLEUKIN_2_PRODUCTION	6	30	0.0577299	3.64123	PTPRC,CD80,CD28,CD3E,VTCN1,STAT5B
MSigDB	C2	BACOLOD_RESISTANCE_TO_ALKYLATING_AGENTS_UP	5	25	0.0579724	3.64123	PRSS12,ENC1,MT1F,CYR61,MT1X
MSigDB	C5	GO_POSITIVE_REGULATION_OF_PRI_MIRNA_TRANSCRIPTION_BY_RNA_POLYMERASE_II	6	30	0.0594752	3.64123	SMAD1,GATA2,TEAD1,IL10,TGFB2,SMAD3
MSigDB	C5	GO_DENDRITIC_SHAFT	7	35	0.0608941	3.64123	PREX1,SYNDIG1,NLGN1,LPAR1,MAP1A,NTSR1,MPP2
MSigDB	C5	GO_POSITIVE_REGULATION_OF_ACTIVATED_T_CELL_PROLIFERATION	5	25	0.0623366	3.64123	TNFSF9,CD24,HHLA2,IL12B,STAT5B
MSigDB	C2	HOLLERN_SOLID_NODULAR_BREAST_TUMOR_DN	6	30	0.0653132	3.64123	TWIST1,RYR1,ENPP2,IL1R2,COL2A1,IGFBP4
MSigDB	C2	NAKAJIMA_EOSINOPHIL	5	25	0.0670329	3.64123	SMAD7,HES1,CCR3,ALOX15,PTGDR2
MSigDB	C5	GO_REGULATION_OF_MONOCYTE_CHEMOTAXIS	5	25	0.0777541	3.64123	CCR1,SLIT2,NOV,LGMN,CCL1
MSigDB	C2	YANG_BREAST_CANCER_ESR1_DN	5	25	0.0867045	3.64123	LDHB,SOX11,RAP2B,FABP5,MFAP2
MSigDB	C5	GO_NEGATIVE_REGULATION_OF_FIBROBLAST_GROWTH_FACTOR_RECEPTOR_SIGNALING_PATHWAY	4	20	0.0897738	3.64123	SPRY2,SULF1,SULF2,GPC1
MSigDB	C2	WONG_ENDMETRIUM_CANCER_UP	5	25	0.0912379	3.64123	FOXC1,TFAP2A,FOXA1,LCN2,EPPK1
MSigDB	C5	GO_REGULATION_OF_MESODERM_DEVELOPMENT	4	20	0.0922609	3.64123	WNT3A,DKK1,TP63,SFRP2
MSigDB	C2	BERENJENO_TRANSFORMED_BY_RHOA_FOREVER_UP	4	20	0.0973187	3.64123	TMEM176B,PMP22,PDGFRA,GADD45A
MSigDB	C5	GO_AMINO_ACID_IMPORT	5	25	0.0984559	3.64123	SLC7A2,SLC7A11,ARL6IP5,NTSR1,SLC1A3
MSigDB	C5	GO_POSITIVE_REGULATION_OF_FOCAL_ADHESION_ASSEMBLY	5	25	0.0991185	3.64123	THY1,FMN1,NRP1,SMAD3,TEK
MSigDB	C2	TAKEDA_TARGETS_OF_NUP98_HOXA9_FUSION_6HR_UP	17	86	0.000620442	3.59889	EDN1,DMXL2,CD69,CDH9,HPGD,ZNF503,C5orf30,INPP4B,GNAI1,SERPINI1,SPRED1,MCTP1,CA8,PCOLCE2,TYRP1,MS4A4A,HOXB3
MSigDB	C7	GSE6269_E_COLI_VS_STREP_PNEUMO_INF_PBMC_DN	32	162	3.20723e-08	3.59628	CEACAM6,CRISP3,ATP8B4,CA1,TCN1,SPRY2,SLC2A5,AZU1,PRTN3,CD24,HOMER3,BPI,BST1,CEACAM8,PRRG4,ANXA3,PADI4,GYG1,ELANE,SLPI,PCOLCE2,TSPAN2,ALOX5AP,MYO5A,RETN,IL1R2,NT5DC2,LCN2,CDA,S100A9,ANG,CYP1B1
MSigDB	C5	GO_VASCULOGENESIS	15	76	0.00160129	3.59332	EPHA2,ACKR3,ADM,HEY1,SPRED1,TGFBR3,SMO,FZD4,YAP1,RAPGEF2,HEY2,NTRK2,ENG,NOTCH1,XDH
MSigDB	C2	DURAND_STROMA_S_UP	58	294	5.71346e-13	3.59169	SPEG,RHOBTB1,A4GALT,CABLES1,TFAP2A,GALNT13,TMEM47,ROR2,CHST2,LPL,LONRF3,FZD8,MAF,PEAR1,FAT4,SULF2,PAX9,RORB,ST3GAL1,MEST,INPP4B,DPYSL3,ONECUT2,SPON2,PBXIP1,CDYL2,PYGO1,EFNA5,LPAR1,ZNF618,EDA,SVEP1,COL3A1,LRRC4C,MRGPRF,NCAM1,LRIG3,NOVA1,PRKD1,PMP22,IL18RAP,PDGFRA,RNF150,SLC1A3,ARHGEF28,UST,PTN,PRUNE2,AKAP2,UBASH3B,IL4R,SORCS2,SFRP2,MATN2,ARC,S100A16,LGMN,TSPAN7
MSigDB	C6	KRAS.KIDNEY_UP.V1_UP	28	142	2.70599e-06	3.58994	CP,SYT1,EPB41L3,CCND2,SORL1,SPARCL1,HEY1,ADCY1,GLDC,WSCD1,CDR1,NUDT11,PEG3,SLC6A15,CPE,EMP1,SERPINI1,DLGAP2,ESRRG,GRM5,PELI2,TUBB4A,GABRB1,SLC1A3,GRIK2,TMOD1,PLSCR4,TSPAN7
MSigDB	C5	GO_NEGATIVE_REGULATION_OF_ERK1_AND_ERK2_CASCADE	14	71	0.00117375	3.58994	PTPRC,RAPGEF1,DUSP4,EPHB2,SPRY2,WNK2,NLRP6,PTPN1,TLR4,EMILIN1,PTPRR,SPRED1,PTPN2,DAB2IP
MSigDB	C5	GO_AMINOGLYCAN_METABOLIC_PROCESS	26	132	1.75983e-05	3.58606	FOXC1,B4GALT1,PIM1,CHST7,B3GNT7,SDC2,DSEL,CHST2,HS3ST5,HS3ST1,ST3GAL1,HGF,B4GALT6,GPC6,NCAN,ANGPT1,CHSY3,CSGALNACT2,GPC1,DSE,UST,GAL3ST3,NDST3,SPOCK3,ITIH6,HYAL1
MSigDB	C2	BRUNO_HEMATOPOIESIS	13	66	0.00103026	3.58606	CD9,PFKP,CRISP3,HK2,ELOVL6,DHCR7,PBX1,H1F0,CPE,CAPN5,AQP9,IL4,NOV
MSigDB	C5	GO_REGULATION_OF_CARTILAGE_DEVELOPMENT	13	66	0.00275932	3.58606	SOX9,SMAD1,MAF,NKX3-2,FGF18,CYR61,WNT9A,PTHLH,BMP4,SMAD3,BMPR2,SIX2,RARG
MSigDB	C2	DAVICIONI_TARGETS_OF_PAX_FOXO1_FUSIONS_DN	13	66	0.00533405	3.58606	MOXD1,DUSP4,SPARCL1,SOX11,CCL2,IGFBP3,TNIK,TBC1D8,COBL,NEB,BBX,FKBP10,PLCB4
MSigDB	C6	RAF_UP.V1_DN	38	193	2.54802e-08	3.58463	SLC7A2,BAMBI,SMAD7,DNAJC12,STC2,SOX9,PXDN,TCN1,TFAP2A,ACKR3,TBC1D16,SDC2,ROBO1,ARNT2,MYBL1,INPP4B,CPE,BTBD3,VAV3,GFRA1,AUTS2,CLIC3,PGR,CCND1,PMAIP1,EGR3,IL24,TGFB2,DKK1,INPP5F,PMP22,MYO10,CRYBG1,MPDZ,ABLIM1,IGFBP4,PLCB4,APBB2
MSigDB	C2	TAKEDA_TARGETS_OF_NUP98_HOXA9_FUSION_16D_DN	24	122	6.21869e-06	3.58154	CEACAM6,CRISP3,ADTRP,TCN1,SCN11A,ALK,MAF,ABCA13,CD24,HS3ST1,BPI,NRP2,CEACAM8,APOE,ANXA3,ERG,PADI4,TMEM37,RBP1,SLPI,TSPAN2,ADGRG3,IL1R2,IGFBP4
MSigDB	C2	LIAN_LIPA_TARGETS_3M	12	61	0.0024673	3.58154	HMOX1,CCR1,CLEC4D,LILRB4,C3AR1,MYO5A,IL1R2,C1QA,C1QC,C1QB,S100A9,TREM2
MSigDB	C5	GO_REGULATION_OF_GLUTAMATE_RECEPTOR_SIGNALING_PATHWAY	12	61	0.00775157	3.58154	EPHB2,SHANK2,ADRB2,ANXA3,NLGN1,GRIN2A,SHANK3,DLG2,GRIN2B,PPARGC1A,ARC,ACTN2
MSigDB	C5	GO_IMMUNOGLOBULIN_PRODUCTION_INVOLVED_IN_IMMUNOGLOBULIN_MEDIATED_IMMUNE_RESPONSE	11	56	0.00652267	3.57621	TBX21,PTPRC,NSD2,EXO1,CD28,HLA-DQB1,SWAP70,IL10,BATF,IL4,CLCF1
MSigDB	C2	PLASARI_TGFB1_SIGNALING_VIA_NFIC_10HR_UP	11	56	0.00709733	3.57621	TBX3,SPARCL1,FAS,ADGRG6,UNC5C,IL18RAP,PCSK5,GPM6B,COL2A1,ARC,PLSCR1
MSigDB	C2	ONDER_CDH1_TARGETS_2_UP	50	255	6.65745e-11	3.56983	SLC7A2,RHOBTB1,MOXD1,HMOX1,PPM1H,ENO2,SEMA5A,STC2,FN1,TWIST1,EPHB2,RGL1,ACKR3,PLOD2,THY1,KCNMA1,ANPEP,NAV2,SDC2,MLLT3,CHST2,NECTIN3,SYNM,MYBL1,FAT4,REPIN1,LOX,DPYSL3,DOCK4,MAP1B,ENPP2,IGFBP3,GALNT10,KANK2,LPAR1,TGFBR3,PCOLCE2,COL3A1,PRRX1,NRP1,FBN1,PMP22,PID1,PRUNE2,IGFBP4,SIX2,CHN1,NAP1L3,MFAP2,CYP1B1
MSigDB	C5	GO_FILOPODIUM	20	102	0.000111275	3.56983	SYNE2,OSBPL3,B4GALT1,LCP1,FGD4,ANTXR1,BAIAP2,FAT1,RIPOR2,IQGAP2,CXADR,PPP1R9A,NLGN1,RAPH1,ARL4C,MYO5A,MYO10,LY6G6D,ADGRA2,ACTN2
MSigDB	C5	GO_GLIAL_CELL_MIGRATION	10	51	0.00862482	3.56983	SYNE2,GPR183,AZU1,CCL2,CX3CR1,P2RY1,TGFB2,DAB2IP,MATN2,TREM2
MSigDB	C5	GO_SOMATIC_RECOMBINATION_OF_IMMUNOGLOBULIN_GENE_SEGMENTS	10	51	0.0115382	3.56983	TBX21,PTPRC,NSD2,EXO1,CD28,SWAP70,IL10,BATF,IL4,CLCF1
MSigDB	C5	GO_TRANSFORMING_GROWTH_FACTOR_BETA_RECEPTOR_BINDING	10	51	0.021086	3.56983	BAMBI,SMAD7,TGFBR3,INHBA,GDF7,TGFB2,BMP4,SMAD3,GDF9,ENG
MSigDB	C2	WANG_MLL_TARGETS	56	286	3.98253e-12	3.56484	SLC7A2,DPEP1,FOXC1,SLC8A3,LDHB,SASH1,CLIP4,CABLES1,ADM,ISL2,NFIA,EBF1,ZNF503,SH3RF3,STOX2,MAF,TMEM119,FBXL7,SMOC1,PAX9,BAIAP2L1,TBX15,EMILIN1,SLIT2,CDHR1,ENPP3,ABHD3,SPON2,DHRS3,TBC1D8,FOXD1,TGFBR3,TGM1,HLF,RGS16,ANGPT1,EDA,SVEP1,STXBP6,EGR3,DPYD,PTHLH,LRIG3,PELI2,EFHD1,NT5DC2,PCDHB7,CALHM5,GPM6B,COL2A1,CCDC68,SFRP2,HOXB3,MRC2,TREM2,HOXC10
MSigDB	C6	STK33_DN	54	276	1.34702e-11	3.56207	DSG2,KCNN2,CEACAM6,LPCAT2,SCD,JPH1,PPM1H,STC2,PIK3R3,OBSL1,STX11,AFF3,MS4A3,TRIM58,BDH2,GPT2,ANPEP,ELOVL6,BACE2,NR2F2,BTLA,GPAT2,NUDT11,OGDHL,RORB,FERMT1,BPI,RIPOR2,LAMP5,ZBED3,ANXA3,CA8,KAZN,SLC35F1,VARS,CR2,SLPI,RGS16,RETREG1,DNAAF3,TANC2,KBTBD11,TSPAN2,IL17D,HHLA2,CRYBG1,GPM6B,MAP3K21,ABLIM1,MATN2,CDA,CLTCL1,TCTA,APBB2
MSigDB	C5	GO_BASEMENT_MEMBRANE	18	92	0.000357049	3.56207	FN1,ADAMTS1,COL18A1,SMOC1,HMCN1,EFNA5,USH2A,P3H2,RELL2,LAMC1,FBN1,PTN,HMCN2,ENTPD2,COL4A5,COL2A1,MATN2,ANG
MSigDB	C2	JAEGER_METASTASIS_UP	9	46	0.00941223	3.56207	FN1,CKS2,SULF1,KIF2C,PLOD2,RRM2,TUBB2B,NCAM1,UCHL1
MSigDB	C2	ZHAN_MULTIPLE_MYELOMA_CD2_UP	9	46	0.01349	3.56207	SPAG4,CD79A,TNFSF8,CNR1,VPREB3,SDC2,PAX5,TRAF5,PRDM5
MSigDB	C5	GO_REGULATION_OF_NATURAL_KILLER_CELL_MEDIATED_IMMUNITY	9	46	0.0157848	3.56207	PVR,ULBP1,ULBP3,NECTIN2,IL18RAP,HAVCR2,IL12B,LAG3,STAT5B
MSigDB	C5	GO_REGULATION_OF_CELL_ADHESION_MEDIATED_BY_INTEGRIN	9	46	0.0185811	3.56207	EPHA2,SYK,TESC,FERMT1,CD3E,SWAP70,TGFB2,SFRP2,CYP1B1
MSigDB	C2	AMIT_EGF_RESPONSE_60_HELA	9	46	0.0194713	3.56207	FOXC1,SLC2A3,KLF6,HES1,LDLR,CCND1,PMAIP1,CYR61,PLSCR1
MSigDB	C5	GO_CELLULAR_RESPONSE_TO_CALCIUM_ION	16	82	0.000831144	3.55242	DPEP1,SYT1,EDN1,PRKAA2,ADCY1,ENDOG,RYR1,ADGRV1,NLGN1,CPNE4,KCNH1,ALOX5AP,SYT3,ALOX15,LGMN,NEUROD2
MSigDB	C5	GO_POSITIVE_REGULATION_OF_ANIMAL_ORGAN_MORPHOGENESIS	16	82	0.00105601	3.55242	EDN1,TWIST1,SOX9,PIM1,TFAP2A,ROBO1,SMO,TGFB2,WNT3A,DKK1,BMP4,PTN,ENG,NOTCH1,HOXB7,AMELX
MSigDB	C5	GO_REGULATION_OF_MAST_CELL_ACTIVATION	8	41	0.0189038	3.55242	HMOX1,CNR1,SYK,GATA2,ENPP3,NECTIN2,IL4R,PLSCR1
MSigDB	C2	ONO_AML1_TARGETS_DN	8	41	0.0208805	3.55242	CDK6,TNFSF8,CCR7,CCR5,IL10,IL4,IL4R,IGFBP4
MSigDB	C5	GO_FORELIMB_MORPHOGENESIS	8	41	0.0287624	3.55242	TWIST1,TBX3,TFAP2A,RNF165,FMN1,ALDH1A2,WNT9A,TP63
MSigDB	C5	GO_METANEPHRIC_NEPHRON_DEVELOPMENT	8	41	0.0352812	3.55242	HES1,SOX9,FMN1,FOXD1,SMO,BMP4,PDGFRA,SIX2
MSigDB	C2	HELLEBREKERS_SILENCED_DURING_TUMOR_ANGIOGENESIS	15	77	0.000356859	3.54665	NUAK1,ADM,FAT1,CPE,APOE,IGFBP3,P3H2,INHBA,TSPAN2,FTH1,FBN1,F2RL2,COL2A1,GADD45A,ACSF2
MSigDB	C5	GO_EMBRYONIC_HEART_TUBE_DEVELOPMENT	14	72	0.00186877	3.54008	FOXC1,MIB1,HES1,STIL,TBX3,RNF207,RYR2,OVOL2,SMO,WNT3A,YAP1,SMAD3,ENG,NOTCH1
MSigDB	C5	GO_NEGATIVE_REGULATION_OF_PRODUCTION_OF_MOLECULAR_MEDIATOR_OF_IMMUNE_RESPONSE	7	36	0.026798	3.54008	TBX21,IRAK3,HMOX1,SMAD7,ANGPT1,IL10,TGFB2
MSigDB	C2	CEBALLOS_TARGETS_OF_TP53_AND_MYC_DN	7	36	0.0341747	3.54008	PIM1,SLC2A5,C17orf47,HBEGF,IGFBP3,VARS,GPM6B
MSigDB	C2	NAKAMURA_ADIPOGENESIS_LATE_DN	7	36	0.0383773	3.54008	RAI14,TMEM47,LOX,IGFBP3,CYR61,SMAD3,NT5E
MSigDB	C5	GO_HEPARAN_SULFATE_PROTEOGLYCAN_METABOLIC_PROCESS	7	36	0.0417489	3.54008	SULF1,SULF2,HS3ST5,HS3ST1,GPC1,DSE,NDST3
MSigDB	C5	GO_REGULATION_OF_ISOTYPE_SWITCHING	7	36	0.0483896	3.54008	TBX21,PTPRC,NSD2,CD28,IL10,IL4,CLCF1
MSigDB	C5	GO_CRANIAL_SKELETAL_SYSTEM_DEVELOPMENT	13	67	0.00278671	3.53254	TWIST1,TFAP2A,MMP16,PAX5,TBX15,AUTS2,PRRX1,TGFB2,BMP4,SMAD3,TP63,PDGFRA,SIX2
MSigDB	C5	GO_PROTEOGLYCAN_BIOSYNTHETIC_PROCESS	13	67	0.00900809	3.53254	CHST7,DSEL,HS3ST5,HS3ST1,CYTL1,NCAN,CHSY3,CSGALNACT2,BMPR2,DSE,UST,GAL3ST3,NDST3
MSigDB	C2	WINZEN_DEGRADED_VIA_KHSRP	19	98	0.00021377	3.52976	EDN1,SPRY2,PDGFC,ADRB2,SDC2,GPR183,MUC13,CAV2,HBEGF,ELOVL4,SERPINI1,TGFBR3,INHBA,PMAIP1,CYR61,DKK1,PTHLH,CCDC68,EDN2
MSigDB	C5	GO_SPECIFIC_GRANULE_LUMEN	12	62	0.00253484	3.52377	LYZ,CRISP3,QPCT,TCN1,SPTAN1,TIMP2,BPI,ELANE,SLPI,RETN,LCN2,PRG3
MSigDB	C2	BURTON_ADIPOGENESIS_10	6	31	0.0466773	3.52377	LRRFIP1,LPL,GYG1,TMEM37,PYGB,FAM107B
MSigDB	C2	BOQUEST_STEM_CELL_CULTURED_VS_FRESH_DN	6	31	0.0534732	3.52377	TMEM176B,SPARCL1,APOE,CPVL,APOD,NTRK2
MSigDB	C5	GO_ADRENERGIC_RECEPTOR_SIGNALING_PATHWAY	6	31	0.0575869	3.52377	ADRB2,GPR101,RAPGEF2,ARRDC3,ADRA2A,ADRA1D
MSigDB	C2	SIMBULAN_UV_RESPONSE_IMMORTALIZED_DN	6	31	0.059568	3.52377	FN1,RRM2,EMP1,CCND1,AHNAK,PLEC
MSigDB	C5	GO_REGULATION_OF_CARDIAC_MUSCLE_CELL_ACTION_POTENTIAL	6	31	0.0601513	3.52377	DSG2,DSP,RNF207,RYR2,CXADR,HCN4
MSigDB	C5	GO_REGULATION_OF_CELL_FATE_COMMITMENT	6	31	0.060969	3.52377	TBX21,WNT3A,DKK1,BMP4,IL12B,SFRP2
MSigDB	C5	GO_LENS_FIBER_CELL_DIFFERENTIATION	6	31	0.063953	3.52377	EPHA2,SLC7A11,MAF,PROX1,SMAD3,TMOD1
MSigDB	C2	VALK_AML_CLUSTER_5	6	31	0.0714165	3.52377	TYMP,EPB41L3,RASSF4,TFEB,CCR1,SIRPB1
MSigDB	C2	REACTOME_HS_GAG_BIOSYNTHESIS	6	31	0.0777541	3.52377	SDC2,HS3ST5,HS3ST1,GPC6,GPC1,NDST3
MSigDB	C5	GO_POSITIVE_REGULATION_OF_CYTOSOLIC_CALCIUM_ION_CONCENTRATION_INVOLVED_IN_PHOSPHOLIPASE_C_ACTIVATING_G_PROTEIN_COUPLED_SIGNALING_PATHWAY	6	31	0.0796902	3.52377	EDN1,GPR55,GPR65,LPAR1,C3AR1,F2RL2
MSigDB	C5	GO_CHONDROITIN_SULFATE_PROTEOGLYCAN_BIOSYNTHETIC_PROCESS	6	31	0.0981623	3.52377	CHST7,CYTL1,NCAN,CHSY3,CSGALNACT2,DSE
MSigDB	C2	BHAT_ESR1_TARGETS_NOT_VIA_AKT1_DN	17	88	0.00064351	3.5171	PTPN21,CDK6,SASH1,SHROOM3,RGL1,PTPRK,PBX1,PSD3,CDYL2,TGFB2,NRP1,SMAD3,KIAA1211L,UGT1A6,SLC22A23,SEMA3E,EDN2
MSigDB	C5	GO_REGULATION_OF_CELL_MATRIX_ADHESION	22	114	7.90104e-05	3.51347	ARHGAP6,CEACAM6,CDK6,CCR7,CCL25,THY1,EPHA3,FERMT1,BST1,ONECUT2,PEAK1,EFNA5,CD3E,FMN1,CDH13,NRP1,SMAD3,APOD,SEMA3E,TEK,GPM6B,CORO1C
MSigDB	C2	WIEDERSCHAIN_TARGETS_OF_BMI1_AND_PCGF2	11	57	0.00870937	3.51347	EDN1,CDK6,ADM,NAV2,MAP1B,CCND1,INHBA,FAM43A,PTHLH,TEK,GADD45A
MSigDB	C5	GO_CARDIAC_CHAMBER_DEVELOPMENT	32	166	2.3742e-06	3.50962	FOXC1,DSP,SMAD7,NSD2,HES1,TBX3,ADAMTS1,HEY1,ROBO1,SOX11,RYR2,CPE,ADGRG6,PROX1,NRP2,OVOL2,SLIT2,DHRS3,TGFBR3,SMO,CYR61,TGFB2,NRP1,BMP4,LRP2,BMPR2,HEY2,TEK,PCSK5,ENG,NOTCH1,SFRP2
MSigDB	C2	SCHUETZ_BREAST_CANCER_DUCTAL_INVASIVE_DN	16	83	0.000719247	3.50962	CELSR1,DNAJC12,STC2,DTNA,TBX3,SHANK2,CLDN3,VAV3,AUTS2,FAM174B,TBC1D8,GRB14,ERBB4,TP63,LETM1,CEBPD
MSigDB	C2	ONDER_CDH1_SIGNALING_VIA_CTNNB1	16	83	0.00087316	3.50962	CD82,STC2,SOX9,EPHB2,SORL1,CREG1,KCNMA1,ADRB2,MAP1B,IGFBP3,CXADR,GALNT10,PRRX1,FBN1,PRUNE2,MFAP2
MSigDB	C2	BOQUEST_STEM_CELL_UP	50	260	1.03881e-10	3.50118	ATP8B4,TMEM176B,AEBP1,TWIST1,SOX9,ACKR4,MEIS2,MEIS1,ANPEP,SDC2,ROBO1,CFH,FAT1,MEST,LOX,APOE,SLIT2,IGFBP3,SPON2,LRP1B,LPAR1,CFB,INHBA,ANGPT1,PCOLCE2,SVEP1,COL3A1,KCND2,MBP,CRIP1,PRRX1,TGFB2,IRS2,NOVA1,FBN1,GAS7,FAP,PID1,APOD,PDGFRA,NT5E,DSE,UST,NTRK2,MFAP2,MAN1C1,PDGFD,ANG,MRC2,SLC22A3
MSigDB	C2	VART_KSHV_INFECTION_ANGIOGENIC_MARKERS_DN	25	130	2.64213e-05	3.50118	TYMP,FGFR3,EPHB6,IFNG,EPHB2,EPHA2,PDGFC,ANPEP,FZD8,CFH,HGF,EPHA3,CCL2,NRP2,EPHA5,EFNA5,ANGPT1,TGFB2,GRB14,PDGFRA,HEY2,PTN,NOTCH1,DDI1,ANG
MSigDB	C2	WOO_LIVER_CANCER_RECURRENCE_UP	20	104	9.16311e-05	3.50118	PFKP,ENO2,CCND2,DUSP4,SOX9,HK2,EPHA3,CCL2,LOX,DPYSL3,ENPP2,SLIT2,IGFBP3,SGCB,CRIP1,TGFB2,FGD6,GAS7,PMP22,TREM2
MSigDB	C2	DUNNE_TARGETS_OF_AML1_MTG8_FUSION_UP	10	52	0.0057874	3.50118	CEACAM6,LYZ,LCP1,MS4A3,SLA,AZU1,CD24,CTSG,BPI,ALOX5AP
MSigDB	C5	GO_REGULATION_OF_ACTION_POTENTIAL	10	52	0.0130637	3.50118	DSG2,DSP,CNR1,CACNA2D1,RNF207,RYR2,CXADR,HCN4,NTSR1,FGF12
MSigDB	C2	WANG_ADIPOGENIC_GENES_REPRESSED_BY_SIRT1	5	26	0.057104	3.50118	PFKP,GAPDH,TRIB3,EGLN3,IGFBP4
MSigDB	C5	GO_REGULATION_OF_HETEROTYPIC_CELL_CELL_ADHESION	5	26	0.0589684	3.50118	CEACAM6,THY1,MBP,IL10,ALOX15
MSigDB	C2	ABRAHAM_ALPC_VS_MULTIPLE_MYELOMA_UP	5	26	0.0609921	3.50118	HMOX1,FAS,APOE,IGFBP3,CCND1
MSigDB	C5	GO_OXIDOREDUCTASE_ACTIVITY_ACTING_ON_THE_CH_CH_GROUP_OF_DONORS_NAD_OR_NADP_AS_ACCEPTOR	5	26	0.0699344	3.50118	BDH2,DHCR7,DPYD,BLVRA,SRD5A2
MSigDB	C5	GO_FLUID_TRANSPORT	5	26	0.0897071	3.50118	EDN1,AQP8,EDNRB,AQP9,AQP10
MSigDB	C5	GO_POSITIVE_REGULATION_OF_TRANSCRIPTION_REGULATORY_REGION_DNA_BINDING	5	26	0.0925207	3.50118	FOXC1,IFNG,TWIST1,H1F0,WNT3A
MSigDB	C2	JI_METASTASIS_REPRESSED_BY_STK11	5	26	0.0935363	3.50118	CEACAM6,DUSP4,PBX1,CD24,CYP1B1
MSigDB	C2	PID_ALK1_PATHWAY	5	26	0.0958798	3.50118	SMAD7,SMAD1,INHBA,BMPR2,ENG
MSigDB	C5	GO_REGULATION_OF_SYSTEMIC_ARTERIAL_BLOOD_PRESSURE_BY_RENIN_ANGIOTENSIN	5	26	0.0971864	3.50118	CPA3,CTSG,ACE,SUCNR1,PCSK5
MSigDB	C5	GO_HEART_MORPHOGENESIS	48	250	1.48436e-09	3.49558	MYOM2,FOXC1,MYBPC2,DSP,SMAD7,MIB1,NSD2,HES1,TWIST1,STIL,OBSL1,SOX9,TBX3,PIM1,ADAMTS1,RNF207,HEY1,ROBO1,SOX11,FAT4,RYR1,RYR2,CPE,ADGRG6,PROX1,NRP2,OVOL2,SLIT2,DHRS3,TGFBR3,SMO,ALDH1A2,CYR61,TGFB2,WNT3A,NRP1,DKK1,YAP1,BMP4,SMAD3,LRP2,BMPR2,HEY2,TEK,ENG,NOTCH1,COL2A1,SFRP2
MSigDB	C2	TAKEDA_TARGETS_OF_NUP98_HOXA9_FUSION_8D_DN	38	198	8.99592e-09	3.49411	CD9,ME1,CEACAM6,PLXDC2,TDO2,KCNMA1,CD200R1,ANTXR1,ENC1,MAF,CD24,BPI,CEACAM8,DOCK4,EMP1,PADI4,CYTL1,RAPH1,FCAR,HLA-DQA1,ST6GALNAC5,SLPI,ATP10D,ELOVL7,TSPAN2,IL10,NRP1,ADGRG3,IL1R2,PID1,RAPGEF2,PCSK5,C1QA,C1QC,C1QB,S100A9,S100A12,LGMN
MSigDB	C2	KATSANOU_ELAVL1_TARGETS_UP	33	172	2.93417e-07	3.49304	FOXC1,LPCAT2,LYZ,CD200,DSP,TMTC1,PLOD2,FBXL7,DNER,ITPRIPL2,FAS,MEST,VNN1,APOE,MYO7A,SYCP3,HMCN1,SPON2,DHRS3,PPP1R14A,FOXD1,ADAMTS10,ATP10D,C3AR1,SPSB1,BMP4,ENG,C1QA,C1QC,C1QB,ABLIM1,CCDC68,GADD45A
MSigDB	C2	SHETH_LIVER_CANCER_VS_TXNIP_LOSS_PAM3	14	73	0.0013139	3.49159	CDH1,SCD,AEBP1,ROBO1,LTB,B4GALT6,SYCP3,GYG1,FABP5,SPRED1,SLPI,BEX3,PYGB,LCN2
MSigDB	C6	LEF1_UP.V1_UP	37	193	1.00969e-07	3.4903	RRAGD,SH2D2A,SLC2A3,STC2,FN1,CCND2,OBSL1,CCR7,TMEM47,PRKAA2,ROR2,CHST2,LPL,NELL2,RYR1,MAP1B,RAI2,EMP1,AUTS2,RBP1,TUBB2B,EGR3,NRIP1,CRIP1,DKK1,PELI2,ARG2,NTSR1,LGALS1,FOXF2,HEY2,PCSK5,TMOD1,CTH,ARC,MFAP2,CDA
MSigDB	C2	YAMASHITA_LIVER_CANCER_STEM_CELL_UP	9	47	0.0155156	3.48628	FGFR3,SOX9,BACE2,ARPC5L,DKK1,GYS2,GADD45A,RARG,CLDN4
MSigDB	C5	GO_PROSTATE_GLAND_DEVELOPMENT	9	47	0.0158496	3.48628	SOX9,SULF1,FOXA1,CRIP1,BMP4,TP63,NOTCH1,RARG,PLAG1
MSigDB	C5	GO_GLANDULAR_EPITHELIAL_CELL_DIFFERENTIATION	9	47	0.0175551	3.48628	CDK6,HES1,PROX1,FOXA1,SMO,BMP4,TP63,NOTCH1,RARG
MSigDB	C2	HUANG_FOXA2_TARGETS_UP	9	47	0.0191101	3.48628	CLIP4,FN1,ACKR3,SLC7A11,HPGD,PAX5,MCTP1,TUBB2B,RBPMS
MSigDB	C5	GO_HETEROPHILIC_CELL_CELL_ADHESION_VIA_PLASMA_MEMBRANE_CELL_ADHESION_MOLECULES	9	47	0.030313	3.48628	ADGRL1,PVR,CEACAM6,NECTIN3,FAT4,CEACAM8,HMCN1,CXADR,NLGN1
MSigDB	C5	GO_NEURON_RECOGNITION	9	47	0.0434712	3.48628	SEMA5A,CNR1,EPHB2,ROBO3,ROBO1,EPHA3,FEZF2,NRP1,CNTNAP2
MSigDB	C5	GO_OVULATION_CYCLE	13	68	0.00533591	3.48059	ADAMTS1,SLIT2,PGR,INHBA,NRIP1,TGFB2,FZD4,RETN,GABRB1,PDGFRA,GDF9,PTN,STAT5B
MSigDB	C4	MODULE_63	40	210	8.0738e-08	3.46784	FGFR3,CSF2RB,FCER2,EPHB6,ASIC1,LIFR,CD80,EPHB2,GPR65,EPHA2,PTPRO,PTPRK,ITGB2,ANPEP,ADRB2,SCN9A,P2RY2,RYR1,HBEGF,BTN1A1,GFRA1,KCNK5,FCER1A,KCNQ3,FCAR,LILRB4,TGFBR3,P2RX7,NRP1,AQP9,IL1R2,LRP2,ERBB4,PDGFRA,GFRA2,TEK,NTRK2,IL4R,ASGR2,KCNC3
MSigDB	C2	LEE_LIVER_CANCER_E2F1_UP	12	63	0.00208585	3.46784	TMEM176B,LPL,SPTAN1,CPE,CXADR,SPON2,MFGE8,NT5E,LCN2,ETS2,XDH,PLSCR1
MSigDB	C2	KORKOLA_EMBRYONAL_CARCINOMA_UP	8	42	0.0105385	3.46784	CD9,SLC2A3,BCAT1,GAPDH,ENO2,LDHB,CCND2,WBP11
MSigDB	C2	HAHTOLA_SEZARY_SYNDROM_DN	8	42	0.0161638	3.46784	APBA2,IRF8,NELL2,MYBL1,VAV3,SPON2,NCAM1,IL18RAP
MSigDB	C5	GO_MEMBRANE_PROTEIN_ECTODOMAIN_PROTEOLYSIS	8	42	0.0274435	3.46784	IFNG,BACE2,PRTN3,TIMP2,APOE,P2RX7,IL10,ADRA2A
MSigDB	C2	ONO_FOXP3_TARGETS_DN	8	42	0.0274449	3.46784	CDK6,TNFSF8,CCNA2,TGFBR3,IL4,HAVCR2,IL4R,IGFBP4
MSigDB	C5	GO_CELL_CELL_ADHESION_MEDIATED_BY_CADHERIN	8	42	0.0328931	3.46784	CDH1,CDH9,CDHR3,FOXA1,EPCAM,CDH13,WNT3A,PLEKHA7
MSigDB	C2	BASSO_HAIRY_CELL_LEUKEMIA_UP	15	79	0.000786988	3.45686	SYT1,SPRY2,PLOD2,MAF,EMP1,IGFBP3,CPVL,CCND1,DPYD,ME3,MYF6,NOVA1,GAS7,IL1R2,ENG
MSigDB	C2	WHITEFORD_PEDIATRIC_CANCER_MARKERS	22	116	2.89283e-05	3.45289	BCAT1,BIRC5,MCM5,CDK6,NSD2,GAPDH,STMN1,TWIST1,CKS2,PLK4,CCNA2,GABRB2,ZNF300,CDCA5,ADGRL3,ZNF367,PBK,RRM2,MEX3B,CDCA2,ODC1,TUBA1A
MSigDB	C2	HUPER_BREAST_BASAL_VS_LUMINAL_DN	11	58	0.00520179	3.45289	ENO2,ANPEP,CST6,BACE2,NR2F2,IGFBP3,CYR61,DKK1,LCN2,IGFBP4,CLDN4
MSigDB	C5	GO_ANCHORED_COMPONENT_OF_PLASMA_MEMBRANE	11	58	0.00958039	3.45289	CNTN5,THY1,NTNG1,CD24,ULBP1,ULBP3,GPC6,EFNA5,PKHD1,GPC1,GPIHBP1
MSigDB	C3	EVI1_03	11	58	0.00997289	3.45289	TMEM47,UBXN10,HS3ST5,ADAMTS3,ESRRG,NRP1,PPARGC1A,IL4,PLAC1,PTGDR2,PLAG1
MSigDB	C5	GO_POSITIVE_REGULATION_OF_NEUROLOGICAL_SYSTEM_PROCESS	11	58	0.0106561	3.45289	SHANK2,ADRB2,HGF,NMU,MYRF,NLGN1,RIMS2,SHANK3,IGSF11,NTSR1,CUX2
MSigDB	C3	PAX2_01	11	58	0.0109933	3.45289	ASIC1,PRDM13,TTLL10,CAMK2N2,ADRB2,POU3F2,BEND4,RNF128,EDA,MAP1A,UBASH3B
MSigDB	C5	GO_NEUTROPHIL_MIGRATION	21	111	2.89283e-05	3.44441	EDN1,PREX1,CCR7,CCL25,ITGB2,SYK,PRTN3,CCL2,BST1,RIPOR2,VAV3,SLIT2,CXADR,C3AR1,TGFB2,IL36G,EDN2,S100A9,S100A12,CCL1,CXCL9
MSigDB	C2	BOYLAN_MULTIPLE_MYELOMA_PCA1_UP	21	111	4.27139e-05	3.44441	MPO,CD9,CP,ARHGAP6,OSBPL3,LYZ,CRISP3,HDC,PRTN3,LTB,CTSG,CPE,VAV3,ELANE,EPCAM,NBEA,LCN2,S100A9,MS4A4A,XDH,PLSCR1
MSigDB	C4	MODULE_456	21	111	9.02397e-05	3.44441	SH2D2A,SLC2A3,DNAJC12,A4GALT,STX11,SORL1,GPR65,ANPEP,MYBL1,ASB13,RGL3,MGLL,TRIB3,CR2,SWAP70,CD8A,FAM169A,PIF1,HASPIN,PDGFD,TSPAN7
MSigDB	C2	TURASHVILI_BREAST_LOBULAR_CARCINOMA_VS_LOBULAR_NORMAL_DN	14	74	0.00270109	3.44441	LYZ,AEBP1,FN1,TMEM119,SULF2,LOX,COL3A1,PRRX1,FBN1,CTHRC1,WISP1,SFRP2,EPPK1,RFTN1
MSigDB	C5	GO_VASCULAR_SMOOTH_MUSCLE_CELL_DIFFERENTIATION	7	37	0.0127223	3.44441	HES1,ADM,SGCB,HEY2,ENG,NOTCH1,CTH
MSigDB	C2	LEE_AGING_MUSCLE_DN	7	37	0.0229968	3.44441	LONP1,ABCB4,RAI2,PTPRR,COL3A1,PMP22,APBB2
MSigDB	C2	KEGG_GRAFT_VERSUS_HOST_DISEASE	7	37	0.0305954	3.44441	IFNG,CD80,CD28,HLA-DQB1,HLA-DPA1,FAS,HLA-DQA1
MSigDB	C5	GO_EMBRYONIC_CAMERA_TYPE_EYE_DEVELOPMENT	7	37	0.0576406	3.44441	TWIST1,TFAP2A,SOX11,PROX1,ALDH1A2,FOXF2,RARG
MSigDB	C5	GO_WNT_PROTEIN_BINDING	7	37	0.0857415	3.44441	PTPRO,ROR2,FZD8,WLS,FZD4,CTHRC1,SFRP2
MSigDB	C2	DELYS_THYROID_CANCER_DN	44	233	1.59868e-09	3.43807	EPB41L3,LIFR,SH3BP5,MEIS2,ACKR3,SEMA3D,ROR2,KCNAB1,SDC2,GLDC,SYNM,MT1F,RYR2,EPHA3,SYNDIG1,GNAI1,IQGAP2,FABP5,LRP1B,LPAR1,TGFBR3,HLF,ALDH1A2,CYR61,RGS16,DLG2,NEB,SSPO,FMO2,ESRRG,NCAM1,MT1X,GRB14,LRP2,APOD,ARHGEF28,PTN,GFRA2,TEK,GNA14,CTH,MATN2,ACSF2,TSPAN7
MSigDB	C2	BORLAK_LIVER_CANCER_EGF_UP	10	53	0.00534232	3.43512	SCD,AEBP1,RRM2,LPL,LTB,CPE,CCND1,RBP1,ETS2,PLSCR1
MSigDB	C2	WESTON_VEGFA_TARGETS_6HR	10	53	0.00887519	3.43512	SEMA5A,ACKR3,THY1,ROR2,MEST,CCL2,IGFBP3,BMP4,FAP,PVALB
MSigDB	C5	GO_NEGATIVE_REGULATION_OF_COAGULATION	10	53	0.00895074	3.43512	CD9,EDN1,ADTRP,HS3ST5,APOE,PRKG1,FAP,PDGFRA,UBASH3B,F11
MSigDB	C2	VILIMAS_NOTCH1_TARGETS_UP	10	53	0.0100569	3.43512	CD69,CD80,CCR7,THY1,HEY1,CD28,CTLA4,RAG1,RAG2,IL12B
MSigDB	C5	GO_POSITIVE_REGULATION_OF_DENDRITE_DEVELOPMENT	13	69	0.00529526	3.43014	OBSL1,C21orf91,SHANK2,APOE,PPP1R9A,NLGN1,LPAR1,SHANK3,COBL,ITPKA,CAMK2B,DAB2IP,CUX2
MSigDB	C5	GO_T_CELL_DIFFERENTIATION_IN_THYMUS	13	69	0.00534342	3.43014	PTPRC,CDK6,CCR7,FZD8,CD28,VNN1,RAG1,CD3E,RAG2,PTPN2,EGR3,BMP4,STAT5B
MSigDB	C2	MIKKELSEN_NPC_HCP_WITH_H3K4ME3_AND_H3K27ME3	39	208	2.13116e-07	3.41365	JPH1,A4GALT,TFAP2A,AFF3,KCNMA1,NTNG1,KLHDC8A,CDS1,WNK2,ZNF296,SH3RF3,SYNM,NXPH3,DISP3,BAIAP2L1,CCDC85A,SLC6A15,VGF,HOXD1,HRK,GPAT3,CDHR1,ANKRD33B,NEUROG2,BHLHE22,RGS6,RASSF5,WNT9A,MYRIP,PTGFRN,AHNAK,GJA3,ARG2,FOXB1,KCNK12,GABRA4,FOXF2,SIX2,PLAG1
MSigDB	C5	GO_CARDIAC_MUSCLE_CELL_PROLIFERATION	12	64	0.0018282	3.41365	FOXC1,TP73,PIM1,MEIS1,SMAD1,CXADR,TGFBR3,TGFB2,YAP1,ERBB4,HEY2,NOTCH1
MSigDB	C5	GO_NEUROINFLAMMATORY_RESPONSE	12	64	0.00194111	3.41365	PTPRC,CD200,ITGB2,CD200R1,ADCY1,AZU1,BACE2,LDLR,SMO,IL4,C1QA,TREM2
MSigDB	C5	GO_INTERLEUKIN_17_PRODUCTION	6	32	0.0499737	3.41365	IFNG,TLR4,ARG2,IL12B,CCL1,RFTN1
MSigDB	C5	GO_REGULATION_OF_NEUTROPHIL_MIGRATION	6	32	0.0517373	3.41365	EDN1,CCR7,BST1,RIPOR2,SLIT2,C3AR1
MSigDB	C2	TING_SILENCED_BY_DICER	6	32	0.0539709	3.41365	GNG2,CYR61,SERTAD4,DEPP1,PELI2,RFTN1
MSigDB	C5	GO_REGULATION_OF_T_CELL_MEDIATED_CYTOTOXICITY	6	32	0.0542318	3.41365	PVR,PTPRC,CD1D,P2RX7,NECTIN2,IL12B
MSigDB	C5	GO_POSITIVE_REGULATION_OF_SMOOTHENED_SIGNALING_PATHWAY	6	32	0.0559796	3.41365	SCUBE1,KIF7,FOXA1,SMO,WNT9A,PRRX1
MSigDB	C2	REACTOME_THROMBIN_SIGNALLING_THROUGH_PROTEINASE_ACTIVATED_RECEPTORS_PARS	6	32	0.0561674	3.41365	GNG3,GNG2,GNG12,GNAQ,F2RL2,GNA14
MSigDB	C2	ROZANOV_MMP14_TARGETS_SUBSET	6	32	0.0581935	3.41365	FN1,PLOD2,COL18A1,SULF2,MATN2,ANGPTL2
MSigDB	C4	GNF2_MMP1	6	32	0.0588851	3.41365	RAI14,B4GALT1,PXDN,PLOD2,CCL2,FBN1
MSigDB	C5	GO_CALCIUM_DEPENDENT_CELL_CELL_ADHESION_VIA_PLASMA_MEMBRANE_CELL_ADHESION_MOLECULES	9	48	0.0590915	3.41365	CDH1,CDH23,CDH9,CDHR3,NLGN1,CDH13,PCDHB3,PCDHB5,PCDHB6
MSigDB	C5	GO_POSITIVE_REGULATION_OF_INTERLEUKIN_12_PRODUCTION	6	32	0.0617565	3.41365	IFNG,CCR7,IRF8,LTB,TLR4,IL12B
MSigDB	C2	TSAI_RESPONSE_TO_RADIATION_THERAPY	6	32	0.0651661	3.41365	CD69,CFB,TGFBR3,CYR61,TGFB2,SMAD3
MSigDB	C5	GO_ALPHA_BETA_T_CELL_PROLIFERATION	6	32	0.0768215	3.41365	PTPRC,SYK,CD28,CD3E,ARG2,IL12B
MSigDB	C5	GO_HIPPOCAMPAL_MOSSY_FIBER_TO_CA3_SYNAPSE	6	32	0.0876635	3.41365	SYT1,ADCY1,NECTIN3,SH3GL2,CTNNA2,GRIK2
MSigDB	C2	MIKKELSEN_MCV6_ICP_WITH_H3K4ME3_AND_H3K27ME3	6	32	0.0892723	3.41365	SYT1,TMEM255A,PTPRR,SYT3,RLN1,SUSD4
MSigDB	C5	GO_POSITIVE_REGULATION_OF_SYNAPTIC_TRANSMISSION	32	171	2.52812e-06	3.407	SYT1,SLC8A3,GRIN2D,CNR1,EPHB2,SHANK2,ADCY1,ROR2,ADRB2,CCL2,NMU,RIMS3,APOE,PPP1R9A,CX3CR1,NLGN1,RIMS2,GRIN2A,SHANK3,IGSF11,GRIN2B,RETN,NTSR1,CLSTN2,SLC1A3,GRIK2,PTN,NTRK2,MPP2,ARC,CUX2,LGMN
MSigDB	C2	LE_EGR2_TARGETS_UP	20	107	0.000152374	3.40302	BIRC5,MCM5,CKS2,PLK4,KIF2C,CCNA2,CIP2A,H2AFZ,NAV2,RRM2,COL18A1,CCL2,SPECC1,EDNRB,EPHA5,CCND1,COTL1,NT5DC2,SLC22A23,CORO1C
MSigDB	C2	IZADPANAH_STEM_CELL_ADIPOSE_VS_BONE_DN	20	107	0.000217323	3.40302	NUAK1,PPP4R4,ACKR3,PLOD2,FBXO32,RIMKLB,SMAD1,PBX1,MEST,LOX,ANXA3,DHRS3,CFB,SLPI,NRIP1,FBN1,SLC22A23,SFRP2,S100A16,HYAL1
MSigDB	C5	GO_MYELOID_LEUKOCYTE_MIGRATION	37	198	1.17771e-08	3.40216	EDN1,CD200,PREX1,CCR7,CCL25,PTPRO,ITGB2,CD200R1,CCR1,SYK,ROR2,AZU1,PRTN3,CCL2,BST1,RIPOR2,VAV3,EDNRB,EMILIN1,SLIT2,CXADR,CX3CR1,SWAP70,C3AR1,TGFB2,RPS19,NOV,IL36G,EDN2,S100A9,S100A12,PDGFD,LGMN,CCL1,STAT5B,CXCL9,TREM2
MSigDB	C5	GO_REGULATION_OF_SYSTEMIC_ARTERIAL_BLOOD_PRESSURE	17	91	0.00111312	3.40115	EDN1,SLC2A5,ADM,PTPRO,CPA3,NAV2,ADRB2,NR2F2,CTSG,KLK1,SPX,ACE,BMPR2,NTSR1,SUCNR1,PCSK5,EDN2
MSigDB	C2	BRUECKNER_TARGETS_OF_MIRLET7A3_DN	14	75	0.00118881	3.39848	FN1,SULF2,DPYSL3,NRP2,ANXA3,DCBLD1,GALNT10,TGFB2,MFGE8,MT1X,COTL1,GPC1,MATN2,CORO1C
MSigDB	C4	MODULE_12	67	359	4.07524e-14	3.3978	APBA2,SLC2A3,ME1,FGFR3,EPB41L3,DSP,AEBP1,DLX4,ENO2,HES1,FN1,CCND2,SOX9,TMEM47,ADM,DIP2C,ARNT2,LPL,SYNM,FBXL7,PEG3,MGLL,FAT1,CCL2,CPE,LOX,DPYSL3,MYRF,GNAI1,LDLR,APOE,EDNRB,ENPP2,SLIT2,IGFBP3,AUTS2,DHRS3,SERPINI1,CX3CR1,GNG12,PTPRZ1,CCND1,RBP1,SLPI,NCAN,CYR61,RGS16,LHFPL2,CRIM1,COL3A1,MBP,DEPP1,NCAM1,NOVA1,APOD,PDGFRA,SLC1A3,PTN,NTRK2,ENG,C1QB,ABLIM1,IGFBP4,PLEC,MFAP2,CYP1B1,TSPAN7
MSigDB	C5	GO_REGULATION_OF_NEUROLOGICAL_SYSTEM_PROCESS	25	134	4.34214e-05	3.39667	TYMP,EDN1,GRIN2D,GHSR,SHANK2,SCN11A,ADRB2,HGF,HOMER3,MGLL,NMU,MYRF,EDNRB,FABP5,NLGN1,RIMS2,GRIN2A,SHANK3,IGSF11,IL10,SPX,NTSR1,FGF12,NOV,CUX2
MSigDB	C5	GO_POSITIVE_REGULATION_OF_BLOOD_VESSEL_DIAMETER	11	59	0.0129682	3.39437	HMOX1,ADM,KCNMA1,GUCY1A3,ADRB2,CPS1,DOCK4,APOE,EDNRB,PRKG1,BMPR2
MSigDB	C5	GO_MUSCLE_ORGAN_MORPHOGENESIS	16	86	0.00331161	3.38719	MYOM2,FOXC1,MYBPC2,DSP,SMAD7,OBSL1,RYR2,PROX1,TGFBR3,COL3A1,TGFB2,MYF6,LRP2,HEY2,ENG,NOTCH1
MSigDB	C2	ASGHARZADEH_NEUROBLASTOMA_POOR_SURVIVAL_DN	8	43	0.0441618	3.38719	APBA2,CNR1,ADCY1,GNAI1,BTBD3,HRK,SDK1,CHD3
MSigDB	C2	MCLACHLAN_DENTAL_CARIES_UP	45	242	7.89798e-11	3.38544	TYMP,SLC2A3,PTPRC,LYZ,CSF2RB,CD79A,CD93,LCP1,SORL1,IRF8,ADM,SLC7A11,SLA,CD1D,ITGB2,CCR1,ANPEP,HLA-DQB1,PAX5,CFI,LTB,HLA-DPA1,CCL2,APOE,HLA-DQA1,CFB,CPVL,CLEC2B,INHBA,SLPI,C3AR1,DEPP1,ALOX5AP,MT1X,CRYBG1,C1QA,C1QB,IGFBP4,ANGPTL2,S100A9,MS4A4A,RNASE6,CXCL9,ADAMDEC1,CEBPD
MSigDB	C7	GSE21774_CD62L_POS_CD56_BRIGHT_VS_CD62L_NEG_CD56_DIM_NK_CELL_UP	37	199	4.93748e-08	3.38506	ATP8B4,DNTT,ATRNL1,RASSF4,CD69,LY86,SORL1,IRF8,ENC1,CD28,FAM167B,BTLA,ASTL,PRTN3,SPTAN1,BAIAP2L1,MOCOS,CTSG,ABHD12,ADGRG6,EGLN3,ANXA3,RAPH1,GRIN2A,KCNQ3,ARL4C,ELANE,SLCO4A1,GLIS3,SIPA1L2,DIRAS2,NRP1,GPC1,LCN2,ABLIM1,ADGRA2,SGSM1
MSigDB	C2	WIERENGA_STAT5A_TARGETS_UP	37	199	5.65139e-08	3.38506	SPAG4,KLF6,FNDC3B,FCER2,NCS1,CCND2,CCR7,A4GALT,PIM1,GPR65,ADM,TRIM58,ENC1,GATA2,GNG2,LTB,CFH,TRIB3,CCL2,EMP1,GPAT3,CDHR1,ENPP3,DHRS3,P3H2,CCDC102A,TUBB2B,ARG2,MAP1A,KISS1R,IL18RAP,SH3BP4,NTSR1,BBX,MYO10,IL4R,IGFBP4
MSigDB	C7	GSE23502_BM_VS_COLON_TUMOR_MYELOID_DERIVED_SUPPRESSOR_CELL_UP	37	199	1.18642e-07	3.38506	CD9,PHLPP1,B4GALT1,CSF2RB,DMXL2,TMEM176B,CD69,LIFR,CCND2,STX11,PIM1,HDC,CHST7,ADM,HK2,CCR5,CCR1,C5orf30,AHNAK2,AHR,PARD3B,B4GALT6,CTLA4,ANKRD33B,EPCAM,DIRAS2,CRIP1,IL10,HHAT,PFKFB3,AHNAK,BATF,GAS7,LGALS1,PRRT1,UBASH3B,SORCS2
MSigDB	C2	TONKS_TARGETS_OF_RUNX1_RUNX1T1_FUSION_ERYTHROCYTE_UP	29	156	2.23539e-06	3.38448	RRAGD,KLF6,FNDC3B,IRAK3,CD200,TMEM176B,PXDN,SLC2A5,SLC7A11,CD1D,LAIR1,LPL,MAF,SPTAN1,HOMER3,TRIB3,EMP1,ENPP2,ERG,FCAR,ELANE,SLCO4A1,ALDH1A2,C3AR1,NRIP1,LAMC1,SLC1A3,RBPMS,UCHL1
MSigDB	C4	MODULE_342	39	210	1.38341e-08	3.38114	CDH1,RHOBTB1,CEACAM6,LYZ,DSP,SLC8A3,OLFM2,STMN1,EPHA2,CDCA5,MAL2,HPGD,MUC13,BACE2,CD24,FAT1,WLS,LAMP5,FOXA1,EGLN3,ZBED3,VAV3,AZGP1,LILRB4,GPRC5D,EPCAM,SLPI,STXBP6,PTGFRN,BMP4,GPC1,PPARGC1A,MYO10,PCDHB5,CCDC68,CUX2,XDH,HYAL1,CLDN4
MSigDB	C5	GO_ADHERENS_JUNCTION_ORGANIZATION	26	140	2.76628e-05	3.38114	CDH1,ARHGAP6,PVR,DSP,SMAD7,CDH9,CDHR3,PTPRK,THY1,NECTIN3,EPHA3,PEAK1,EFNA5,FMN1,CDH13,NRP1,PLEKHA7,SMAD3,NECTIN2,APOD,TEK,GPM6B,CADM2,ACTN2,CORO1C,ANG
MSigDB	C5	GO_SMAD_PROTEIN_SIGNAL_TRANSDUCTION	13	70	0.0064999	3.38114	ROR2,SMAD1,OVOL2,MAGI2,VEPH1,INHBA,GDF7,TGFB2,BMP4,SMAD3,GDF9,NOV,RBPMS
MSigDB	C2	SCHAEFFER_PROSTATE_DEVELOPMENT_48HR_DN	74	399	1.90444e-14	3.37658	BCAT1,NUAK1,CTTNBP2,LYZ,RASSF4,KIAA1211,PHACTR1,ADAM23,QPCT,PREX1,SH3BP5,CABLES1,SULF1,MEIS1,GABRB2,ADGRL3,SPARCL1,MMP16,NTNG1,GUCY1A3,ANPEP,KCNAB1,SDC2,ANTXR1,ELOVL6,TSPYL5,MEX3B,FBXL7,PROX1,NRP2,ONECUT2,EGLN3,RHBDL3,FAM171B,SLIT2,EPHA5,ADAMTS19,ENPP3,FGF18,PADI4,SPON2,WFIKKN2,TMEM132E,ARL4C,PCDH18,KAZN,ZNF521,SIPA1L2,INHBA,CD300C,STXBP6,NBEA,CHSY3,CACHD1,TSPAN2,PRRX1,MRGPRF,PTHLH,PCDH20,GABRB1,…
MSigDB	C7	GSE6259_BCELL_VS_CD8_TCELL_UP	35	189	4.2705e-07	3.37151	CD9,EPB41L3,JPH1,HJURP,CCR7,CABLES1,RGL1,SLC7A11,FAM102A,GPR183,NUDT11,SMIM3,CCL2,HBEGF,CD109,PADI4,CA8,ARL4C,TBC1D8,SLCO4A1,RHOU,SIPA1L2,RNF128,TUBB2B,MBP,ARG2,KIF26A,STON1,GLCCI1,IGFBP4,ETS2,FAM171A1,CYP1B1,RFTN1,SLC12A7
MSigDB	C2	CAIRO_LIVER_DEVELOPMENT_UP	30	162	3.81956e-06	3.37151	SYNE2,ADGRL1,PXDN,TBX3,ACKR3,PDGFC,TMEM47,MGAT5,PLOD2,SEMA3D,CST6,RPRM,SMARCA2,SMARCA1,MEST,WLS,EDNRB,FAM174B,PCOLCE2,TGFB2,AKT3,SOCS6,GPC1,PDGFRA,PTN,LRP12,WISP1,FKBP10,MFAP2,SLC22A3
MSigDB	C2	LIEN_BREAST_CARCINOMA_METAPLASTIC_VS_DUCTAL_UP	15	81	0.00177612	3.37151	FOXC1,BCAT1,HMOX1,ADM,PLOD2,FERMT1,GNAI1,ENPP2,FABP5,FOXD1,P3H2,PCOLCE2,IL1R2,NT5DC2,GPM6B
MSigDB	C5	GO_RECEPTOR_CLUSTERING	10	54	0.00969688	3.37151	SLC7A11,THY1,ITGB2,APOE,NLGN1,MAGI2,SHANK3,DLG2,GRIK2,PTN
MSigDB	C5	GO_CELL_DIFFERENTIATION_INVOLVED_IN_KIDNEY_DEVELOPMENT	10	54	0.0172857	3.37151	HES1,PTPRO,FAT4,CD24,MAGI2,SMO,YAP1,BMP4,NOTCH1,SIX2
MSigDB	C2	NAKAMURA_CANCER_MICROENVIRONMENT_UP	5	27	0.0751302	3.37151	SOX9,LAMP5,APOE,COL3A1,GPIHBP1
MSigDB	C2	WEINMANN_ADAPTATION_TO_HYPOXIA_UP	5	27	0.0785619	3.37151	HMOX1,LPL,MEST,NMU,COL3A1
MSigDB	C2	NGUYEN_NOTCH1_TARGETS_UP	5	27	0.0905362	3.37151	COL18A1,SLC4A3,ARL6IP5,RBP1,PTHLH
MSigDB	C2	ABBUD_LIF_SIGNALING_1_DN	5	27	0.092643	3.37151	HK2,ENPP2,AHNAK,DDC,TSPAN7
MSigDB	C2	CHIARETTI_T_ALL_REFRACTORY_TO_THERAPY	5	27	0.0981623	3.37151	EPHB6,DNTT,HIST1H2AC,H1F0,ARL4C,CR2
MSigDB	C5	GO_REGULATION_OF_HORMONE_BIOSYNTHETIC_PROCESS	5	27	0.099803	3.37151	IFNG,STC2,ADM,PPARGC1A,TRERF1
MSigDB	C2	CHYLA_CBFA2T3_TARGETS_UP	69	373	7.74005e-15	3.36789	RHOBTB1,FNDC3B,RIN3,ATP8B4,DNTT,ATRNL1,LDHB,CD93,VPREB3,CABLES1,LCP1,GPR65,HDC,MS4A3,HPGD,EBF1,GPT2,NAV2,STOX2,TMEM119,PRTN3,SPTAN1,RAB44,HOMER3,CTSG,PARD3B,WLS,B4GALT6,EGLN3,EMP1,MYO7A,ANXA3,ESAM,GFRA1,SGMS2,FABP5,RAG1,CLEC4D,PPP1R14A,CX3CR1,CXXC4,MCTP1,PRSS57,ELANE,P2RX7,SLCO4A1,SLPI,CYP2J2,CCDC102A,ARHGEF3,ELOVL7,AATK,DEPP1,ALOX5AP,PELI2,UACA,ADGRG3,GAS7,F2RL2,LRP12,TEK,TMOD1,UBASH3B,IL21R,RBP…
MSigDB	C2	CHEBOTAEV_GR_TARGETS_DN	22	119	9.14885e-05	3.36584	SLC39A10,MEI4,SMARCA1,CLEC11A,CPE,TMEM255A,VAV3,GPAT3,IGFBP3,CA8,ARSI,CFB,CHSY3,TGFB2,PRKD1,COTL1,PCDHB5,CALHM5,GFRA2,GNA14,GPM6B,FKBP10
MSigDB	C2	ZHU_CMV_ALL_DN	22	119	9.64193e-05	3.36584	TFAP2A,ACKR3,ADM,ANPEP,NR2F2,AHR,LOX,APOE,IGFBP3,ZNF521,TGFBR3,CCND1,RBMS1,COL3A1,BMP4,PDGFRA,ENG,ADRA2A,FKBP10,CHN1,CYP1B1,CEBPD
MSigDB	C5	GO_GLAND_MORPHOGENESIS	22	119	0.000113287	3.36584	SOX9,TBX3,SULF1,EPHA2,SULF2,HGF,PROX1,FOXA1,PGR,GDF7,EDA,NRG3,CRIP1,TGFB2,WNT3A,NRP1,BMP4,TP63,PTN,NOTCH1,RARG,PLAG1
MSigDB	C2	BONCI_TARGETS_OF_MIR15A_AND_MIR16_1	17	92	0.00191635	3.36418	SPEG,SMAD7,GPR63,CCND2,PIM1,E2F7,KCNAB1,CDCA4,ADAMTS3,RASSF5,CCND1,WNT3A,AKT3,WBP11,PCDHAC1,KCNQ5,PLAG1
MSigDB	C5	GO_EXTERNAL_SIDE_OF_PLASMA_MEMBRANE	58	314	6.95435e-12	3.36292	CD9,PTPRC,B4GALT1,FCER2,CD79A,CD69,LIFR,CD80,CCR7,ACKR4,ACKR3,THY1,CD1D,SCUBE1,ITGB2,CCR5,CD200R1,CCR1,ANPEP,ANTXR1,XCR1,CD28,CD24,ULBP1,BTN1A1,LDLR,ULBP3,TLR4,EPHA5,GFRA1,ENPP3,AZGP1,CTLA4,CX3CR1,NLGN1,EFNA5,CD3E,TGFBR3,P2RX7,CDH13,CD8A,PKHD1,VTCN1,NCAM1,MFGE8,ACE,KCNJ3,LRP2,CCR3,HHLA2,PDGFRA,IL12B,LY6G6D,GFRA2,ENG,GPIHBP1,LAG3,CXCL9
MSigDB	C2	LEE_LIVER_CANCER_ACOX1_UP	12	65	0.00228628	3.36113	EDN1,QPCT,LPL,CD24,SPON2,HLA-DQA1,TBC1D8,SLPI,MFGE8,LCN2,ETS2,PLSCR1
MSigDB	C5	GO_PATHWAY_RESTRICTED_SMAD_PROTEIN_PHOSPHORYLATION	12	65	0.0116391	3.36113	SMAD7,EMILIN1,TGFBR3,INHBA,GDF7,TGFB2,DKK1,BMP4,BMPR2,GDF9,ENG,RBPMS
MSigDB	C7	GSE6269_HEALTHY_VS_STAPH_PNEUMO_INF_PBMC_DN	31	168	9.23443e-07	3.35947	MPO,CEACAM6,CSF2RB,QPCT,CD93,ADM,AZU1,H1F0,PRTN3,TIMP2,HOMER3,BPI,BST1,CEACAM8,WDFY3,FCAR,ELANE,GNAQ,SERPINB8,PELI2,MAP1A,LCN2,PLEC,ANGPTL2,CDA,S100A9,S100A12,MS4A4A,ANG,CYP1B1,CLTCL1
MSigDB	C2	BOYLAN_MULTIPLE_MYELOMA_PCA3_UP	14	76	0.00368762	3.35376	RRAGD,CDK6,CD69,GPR65,SMAD1,TLN2,MEI4,FABP5,ABCB1,CCND1,NRIP1,PPARGC1A,AIG1,UCHL1
MSigDB	C2	GUO_HEX_TARGETS_UP	14	76	0.00606592	3.35376	RRAGD,LIFR,STIL,TBX3,GNG3,ELOVL6,SOX11,PTPN1,HOXD1,NRP1,FZD4,BMP4,SFRP2,MAGEL2
MSigDB	C2	HOFFMANN_IMMATURE_TO_MATURE_B_LYMPHOCYTE_UP	7	38	0.0350305	3.35376	FAM102A,SIAE,APOE,CR2,RHOH,MS4A4A,CUX2
MSigDB	C2	KRASNOSELSKAYA_ILF3_TARGETS_UP	7	38	0.0352182	3.35376	HIST1H2AC,CFH,APOE,EMP1,CLEC2B,FAP,NT5E,PLSCR1
MSigDB	C2	RIZ_ERYTHROID_DIFFERENTIATION_6HR	7	38	0.0617392	3.35376	FOXC1,NFIA,EBF1,MYBL1,TRPC4,SMAD3,HOXB3
MSigDB	C5	GO_CARDIAC_VENTRICLE_DEVELOPMENT	23	125	0.000285208	3.34993	FOXC1,DSP,SMAD7,NSD2,HES1,TBX3,HEY1,ROBO1,SOX11,RYR2,CPE,PROX1,SLIT2,TGFBR3,CYR61,TGFB2,BMP4,LRP2,BMPR2,HEY2,ENG,NOTCH1,SFRP2
MSigDB	C5	GO_REGULATION_OF_BMP_SIGNALING_PATHWAY	16	87	0.00215398	3.34826	SMAD7,HES1,SULF1,SOX11,RNF165,FOXD1,CYR61,DKK1,BMP4,FBN1,LRP2,BMPR2,PELO,ENG,NOTCH1,SFRP2
MSigDB	C5	GO_REGULATION_OF_SYSTEMIC_ARTERIAL_BLOOD_PRESSURE_MEDIATED_BY_A_CHEMICAL_SIGNAL	9	49	0.0248474	3.34399	EDN1,SLC2A5,CPA3,ADRB2,CTSG,ACE,SUCNR1,PCSK5,EDN2
MSigDB	C5	GO_DIGESTIVE_TRACT_MORPHOGENESIS	9	49	0.0304537	3.34399	SOX11,OVOL2,BMP4,SMAD3,TP63,PDGFRA,NOTCH1,SIX2,SFRP2
MSigDB	C5	GO_EXTRACELLULAR_MATRIX_COMPONENT	9	49	0.0333087	3.34399	EMILIN1,PTPRZ1,ADAMTS10,COL3A1,LAMC1,FBN1,COL4A5,COL2A1,MFAP2
MSigDB	C7	GSE37532_TREG_VS_TCONV_CD4_TCELL_FROM_VISCERAL_ADIPOSE_TISSUE_UP	29	158	7.55661e-06	3.34163	ME1,LYZ,TOX2,DTNA,ROBO3,USP43,ITGB2,ALK,ENC1,RXFP4,DNER,PRTN3,OGDHL,PAX9,LOX,AGMAT,RHPN1,RTP3,GRM5,ATF7IP2,PELO,DAB2IP,COL4A5,CDA,P3H3,MRC2,SLC22A3,FAM155B,HOXC10
MSigDB	C2	MOHANKUMAR_HOXA1_TARGETS_DN	31	169	2.52812e-06	3.33959	KLF6,CEACAM6,SEMA5A,SHC2,GUCY1A3,HPGD,MAF,NELL2,MGLL,SYNDIG1,WLS,MAP1B,CLGN,TNIK,LRP1B,CLIC3,GPC6,USH2A,INHBA,DIRAS2,ERBB4,FGF12,APOD,RNF150,CALHM6,ZNF853,TYRP1,BEX1,IL4R,PLAC1,MFAP2
MSigDB	C2	GAUSSMANN_MLL_AF4_FUSION_TARGETS_F_UP	33	180	1.98102e-06	3.33779	SLC7A2,NUAK1,CARD10,ATP8B4,TMEM176B,LIFR,CLIP4,PLXDC2,ADGRL3,WNK2,SYNM,ADGRG6,LOX,BTN1A1,AUTS2,BHLHE22,ARHGEF3,COL3A1,FAM43A,BMP4,RNF150,SLC1A3,NT5E,KDM7A,TEK,ABLIM1,IL4R,MATN2,MFAP2,CDA,S100A16,PLSCR1,CEBPD
MSigDB	C5	GO_FOREBRAIN_CELL_MIGRATION	11	60	0.0146944	3.33779	ARX,SYNE2,ROBO1,POU3F2,NRP2,SLIT2,FEZF2,NRG3,NRP1,FOXB1,DAB2IP
MSigDB	C5	GO_REGULATION_OF_BONE_MINERALIZATION	13	71	0.00562464	3.33352	TWIST1,SOX9,TFAP2A,CCR1,ADRB2,TMEM119,ADGRV1,P2RX7,CYR61,BMP4,SMAD3,BMPR2,GPM6B
MSigDB	C5	GO_REGULATION_OF_CHEMOTAXIS	38	208	7.55599e-08	3.32612	EDN1,SEMA5A,CCR7,PTPRO,SEMA3D,CCR1,GPR183,ROBO1,AZU1,CCL2,BST1,RIPOR2,SLIT2,FGF18,ELANE,LPAR1,SWAP70,TUBB2B,CDH13,FEZF2,C3AR1,PTPN2,WNT3A,NRP1,PRKD1,SMAD3,BMPR2,SUCNR1,PDGFRA,SEMA3E,NOV,NOTCH1,ADGRA2,EDN2,PDGFD,LGMN,CCL1,TREM2
MSigDB	C2	BOQUEST_STEM_CELL_CULTURED_VS_FRESH_UP	78	427	2.26637e-15	3.32571	CD9,RAI14,ARHGAP6,SLC2A3,ME1,KLF6,RHOBTB1,MOXD1,DSP,ATP8B4,AEBP1,STC2,FN1,MARK1,SPRY2,SULF1,ACKR3,SLC7A11,GUCY1A3,KCNAB1,RRM2,LPL,MAF,SYNM,COL18A1,NELL2,MYBL1,PEG3,CFI,HLA-DPA1,CFH,EPHA3,MOCOS,TRIB3,CCL2,CPE,HBEGF,LOX,BCHE,FRMD4B,APOE,RAI2,TRPC4,EDNRB,LRP1B,CLIC3,FOXD1,TGFBR3,DOK5,HLF,CLEC2B,INHBA,ABCC4,PMAIP1,RGS16,NRIP1,OLFML2A,CRIP1,FMO2,TGFB2,PFKFB3,DEPP1,DKK1,NOVA1,PRKD1,GAS7,MYO10,NTRK2,ENG…
MSigDB	C2	OISHI_CHOLANGIOMA_STEM_CELL_LIKE_DN	50	274	6.65745e-11	3.32229	SPAG4,ARHGAP10,RHOBTB1,MOXD1,CD82,IRAK3,LYZ,GRIN2D,AEBP1,ADAM23,QPCT,STX11,SLC2A5,EPHA2,TMEM47,CACNA2D1,HK2,PRSS12,HPGD,SYK,ROR2,AHR,BST1,NRP2,EMP1,EMILIN1,PTPRR,CLIC3,UNC5C,CLEC2B,RBMS1,COL3A1,FMO2,DEPP1,DKK1,PELI2,FBN1,AQP9,MT1X,PMP22,FAP,SLC44A4,CRYBG1,FKBP10,ADGRA2,ANGPTL2,MFAP2,CDA,ANG,CYP1B1
MSigDB	C5	GO_POSITIVE_REGULATION_OF_LEUKOCYTE_PROLIFERATION	25	137	2.1e-05	3.32229	PTPRC,HES1,CD80,TNFSF9,CD1D,SPTA1,SYK,GPR183,CD28,SLC39A10,HLA-DPA1,CD24,BST1,VAV3,TLR4,CD3E,VTCN1,WNT3A,IRS2,HHLA2,IL4,HAVCR2,IL12B,CLCF1,STAT5B
MSigDB	C5	GO_GROWTH_FACTOR_BINDING	25	137	3.66667e-05	3.32229	FGFR3,LIFR,PXDN,NRP2,IGFBP3,CD109,WFIKKN2,TGFBR3,CYR61,CRIM1,COL3A1,NRP1,RPS19,IL1R2,BMPR2,GPC1,PDGFRA,PTN,NOV,WISP1,TEK,NTRK2,ENG,COL2A1,IGFBP4
MSigDB	C5	GO_EMBRYONIC_ORGAN_MORPHOGENESIS	52	285	8.4168e-10	3.32182	MYO3B,CELSR1,EDN1,MIB1,HES1,TWIST1,STIL,SOX9,EPHB2,TBX3,SPRY2,TFAP2A,EPHA2,MMP16,RNF207,ROR2,SOX11,GATA2,PAX5,RYR2,TBX15,NKX3-2,PROX1,OVOL2,MYO7A,AUTS2,SMO,WNT9A,HOXD4,PRRX1,WNT3A,YAP1,LRIG3,BMP4,FBN1,SMAD3,PDGFRA,FOXF2,SLC44A4,CTHRC1,WHRN,ENG,NOTCH1,COL2A1,SIX2,HOXD3,MFAP2,RARG,HOXB3,HOXB7,HYAL1
MSigDB	C5	GO_CELL_CELL_ADHESION_VIA_PLASMA_MEMBRANE_ADHESION_MOLECULES	50	275	2.75886e-07	3.31021	CDH1,DSG2,ADGRL1,PVR,CELSR1,CEACAM6,CDH23,CDH9,CDHR3,ADGRL3,SPARCL1,ROBO3,PCDH1,ITGB2,NTNG1,CLDN3,ROBO1,NECTIN3,FAT4,FAT1,CEACAM8,ANXA3,HMCN1,CDHR1,ESAM,CXADR,NLGN1,PCDH7,EFNA5,PCDH18,EPCAM,CDH13,IGSF11,SDK1,MBP,IL10,TGFB2,LRRC4C,PCDH20,NECTIN2,CLSTN2,PCDHA3,PCDHA11,PCDHAC1,PCDHB3,PCDHB5,PCDHB6,PCDHB7,CLDN4,PCDH19
MSigDB	C5	GO_APICAL_JUNCTION_COMPLEX	26	143	6.20622e-05	3.31021	CDH1,SHROOM3,MAGI1,CLDN3,NECTIN3,MAPK15,RAP2B,SAPCD2,CYTH3,FRMD4B,PARD3B,ESAM,CXADR,FRMPD2,MAGI2,CCND1,EPCAM,WNK3,PLEKHA7,PMP22,NECTIN2,RAPGEF2,MPDZ,SHROOM4,EPPK1,CLDN4
MSigDB	C5	GO_NEGATIVE_REGULATION_OF_LEUKOCYTE_DIFFERENTIATION	18	99	0.000353571	3.31021	TBX21,SMAD7,CDK6,TMEM176B,GPR55,GATA2,TLR4,CTLA4,LILRB4,INHBA,PTPN2,BMP4,FBN1,IL4,C1QC,UBASH3B,IL4R,TCTA
MSigDB	C2	SMID_BREAST_CANCER_RELAPSE_IN_BONE_UP	18	99	0.000399606	3.31021	SYT1,FGFR3,CELSR1,CEACAM6,ATRNL1,DUSP4,NELL2,EPHA3,INPP4B,GFRA1,CLGN,PSD3,LRP1B,RETREG1,CRIP1,IL24,SLC44A4,CHAD
MSigDB	C5	GO_REGULATION_OF_CELL_JUNCTION_ASSEMBLY	16	88	0.00161	3.31021	ARHGAP6,RAPGEF1,EPHA2,THY1,EPHA3,PEAK1,EFNA5,FMN1,NRP1,SMAD3,ACE,APOD,RAPGEF2,TEK,GPM6B,CORO1C
MSigDB	C5	GO_REGULATION_OF_BIOMINERAL_TISSUE_DEVELOPMENT	16	88	0.00165918	3.31021	FBXO5,TWIST1,SOX9,TFAP2A,CCR1,ADRB2,TMEM119,ADGRV1,P2RX7,CYR61,BMP4,SMAD3,BMPR2,NOTCH1,GPM6B,AMELX
MSigDB	C5	GO_HOMOTYPIC_CELL_CELL_ADHESION	14	77	0.00340844	3.31021	CD9,DSG2,DSP,SLC7A11,SYK,RAP2B,PEAR1,CXADR,PRKG1,WNT3A,LGALS1,PDGFRA,MEGF10,UBASH3B
MSigDB	C5	GO_PANCREAS_DEVELOPMENT	14	77	0.00458119	3.31021	GIPR,CDK6,HES1,SOX9,MEIS2,ILDR2,NKX3-2,WLS,PROX1,ONECUT2,SMO,ALDH1A2,BMP4,NEUROG3
MSigDB	C2	WONG_ENDMETRIUM_CANCER_DN	14	77	0.00565287	3.31021	RIPOR3,TBX3,FBXO32,PEG3,RORB,HGF,EDNRB,EMILIN1,ALDH1A2,COL3A1,KIF26A,FBN1,PID1,PDGFRA
MSigDB	C5	GO_NERVE_DEVELOPMENT	14	77	0.00619517	3.31021	HES1,EPHB2,TFAP2A,SULF1,GABRB2,NAV2,SULF2,NRP2,RNF165,LPAR1,NRP1,SLC1A3,HOXD3,HOXB3
MSigDB	C2	LEIN_NEURON_MARKERS	12	66	0.00689851	3.31021	SYT1,JAKMIP1,RYR2,SMARCA2,SH3GL2,GRIN2B,MYO5A,CAMK2B,BEX1,CHN1,GPR162,UCHL1
MSigDB	C5	GO_TERTIARY_GRANULE_LUMEN	10	55	0.00869324	3.31021	LYZ,CRISP3,QPCT,TCN1,SPTAN1,TIMP2,FTH1,CST3,CDA,PRG3
MSigDB	C2	LANDIS_BREAST_CANCER_PROGRESSION_UP	8	44	0.0219504	3.31021	DSG2,CD82,LRRFIP1,SHROOM3,CLDN3,RETREG1,CRYBG1,LCN2
MSigDB	C5	GO_CEREBRAL_CORTEX_CELL_MIGRATION	8	44	0.0368343	3.31021	ARX,SYNE2,ROBO1,POU3F2,NRP2,SLIT2,NRP1,DAB2IP
MSigDB	C5	GO_PROTEIN_HOMOTRIMERIZATION	6	33	0.0420825	3.31021	ASIC1,TCL1A,EMILIN1,ALOX5AP,LCN2,CLYBL
MSigDB	C5	GO_STRUCTURAL_CONSTITUENT_OF_MUSCLE	8	44	0.0467787	3.31021	MYOM2,MYBPC2,JPH1,OBSL1,SYNM,NEB,PLEC,ACTN2
MSigDB	C2	REACTOME_GLUCAGON_TYPE_LIGAND_RECEPTORS	6	33	0.0495175	3.31021	GIPR,GNG3,GNG2,GLP1R,GNG12,SCTR
MSigDB	C2	PID_IL12_STAT4_PATHWAY	6	33	0.0536388	3.31021	TBX21,IFNG,CD80,CD28,CD3E,IL18RAP
MSigDB	C2	LIANG_HEMATOPOIESIS_STEM_CELL_NUMBER_SMALL_VS_HUGE_DN	6	33	0.0539694	3.31021	RRAGD,CD1D,SERPINI1,RAG2,COTL1,TUBA1A
MSigDB	C2	REACTOME_ACTIVATION_OF_MATRIX_METALLOPROTEINASES	6	33	0.0575717	3.31021	MMP16,COL18A1,TIMP2,CTSG,ELANE,SPOCK3
MSigDB	C2	GREENBAUM_E2A_TARGETS_UP	6	33	0.0613238	3.31021	PFKP,PLK4,KIF2C,CCNA2,CIP2A,HS3ST1
MSigDB	C5	GO_PLACENTA_BLOOD_VESSEL_DEVELOPMENT	6	33	0.0668247	3.31021	HES1,HEY1,NR2F2,OVOL2,CYR61,HEY2
MSigDB	C2	FRIDMAN_IMMORTALIZATION_DN	6	33	0.0717644	3.31021	CREG1,TSPYL5,AHR,IGFBP3,IGFBP4,CYP1B1
MSigDB	C5	GO_EMBRYONIC_FORELIMB_MORPHOGENESIS	6	33	0.0858771	3.31021	TWIST1,TBX3,TFAP2A,ALDH1A2,WNT9A,TP63
MSigDB	C5	GO_POSITIVE_REGULATION_OF_CELL_JUNCTION_ASSEMBLY	6	33	0.0904252	3.31021	EPHA2,THY1,FMN1,NRP1,SMAD3,TEK
MSigDB	C5	GO_METANEPHROS_MORPHOGENESIS	6	33	0.0909266	3.31021	HES1,SOX9,FMN1,SMO,BMP4,SIX2
MSigDB	C2	LIEN_BREAST_CARCINOMA_METAPLASTIC	6	33	0.0925086	3.31021	MMP16,COL18A1,IQCA1,PRRX1,PDGFRA,SFRP2
MSigDB	C5	GO_EAR_DEVELOPMENT	39	215	5.58222e-07	3.30251	MYO3B,MCM2,CELSR1,EDN1,CDH23,HES1,TWIST1,SOX9,EPHB2,SPRY2,TFAP2A,CCNA2,GABRB2,ROR2,MAF,GATA2,FAT4,NKX3-2,PROX1,MYO7A,ADGRV1,CYTL1,USH2A,PRRX1,MAPKAPK2,TGFB2,WNT3A,LRIG3,BMP4,PVALB,SLC44A4,HEY2,CTHRC1,WHRN,NOTCH1,C1QB,COL2A1,SIX2,CEBPD
MSigDB	C2	TAKEDA_TARGETS_OF_NUP98_HOXA9_FUSION_10D_UP	35	193	3.99949e-07	3.30163	CDH1,FCER2,FN1,DUSP4,MEIS1,AFF3,CD1D,HPGD,TMEM200A,ZNF503,BTLA,CFI,INPP4B,TMEM255A,LAMP5,GNAI1,EGLN3,FGF18,AUTS2,DHRS3,ZNF521,EPCAM,RETREG1,ANGPT1,STXBP6,SLC6A13,PCDH20,ARG2,UST,TYRP1,ABLIM1,ARHGAP5,RBPMS,ADGRA2,HOXB3
MSigDB	C7	GSE5589_WT_VS_IL10_KO_LPS_STIM_MACROPHAGE_180MIN_DN	31	171	3.38761e-06	3.30053	MYBPC2,OLFM2,TMEM176B,CDH23,STMN1,PREX1,GUCY1A3,LONRF3,PBX1,PRTN3,RORB,CTSG,HPCAL1,NRP2,VAV3,EMILIN1,SLIT2,CXADR,PSD3,PPP1R9A,FAM102B,SMOX,IRS2,GPC1,CST3,SLC1A3,ARHGEF28,UBASH3B,HOXD3,RARG,ADRA1D
MSigDB	C5	GO_INTEGRIN_BINDING	23	127	9.51484e-05	3.29718	CD9,FCER2,ADAM23,FN1,LCP1,THY1,ITGB2,SYK,TIMP2,ICAM4,ICAM5,EMILIN1,CXADR,CYR61,COL3A1,PTPN2,FBN1,MFGE8,FAP,NOV,WISP1,SFRP2,ACTN2
MSigDB	C5	GO_EAR_MORPHOGENESIS	21	116	0.000601213	3.29594	MYO3B,CELSR1,EDN1,TWIST1,SOX9,EPHB2,SPRY2,TFAP2A,ROR2,GATA2,NKX3-2,PROX1,MYO7A,PRRX1,WNT3A,LRIG3,SLC44A4,CTHRC1,WHRN,COL2A1,SIX2
MSigDB	C5	GO_POSITIVE_REGULATION_OF_T_CELL_PROLIFERATION	17	94	0.000621282	3.2926	PTPRC,HES1,CD80,TNFSF9,CD1D,SPTA1,SYK,CD28,HLA-DPA1,CD24,CD3E,VTCN1,HHLA2,IL4,HAVCR2,IL12B,STAT5B
MSigDB	C4	MODULE_1	66	365	6.27577e-14	3.29207	SLC2A3,CD200,AEBP1,HES1,FN1,CCND2,PIM1,TMEM47,MAGI1,PTPRK,THY1,ROR2,MAF,FBXL7,PEG3,CFH,TIMP2,SMARCA2,FAT1,CAV2,CCL2,CPE,DPYSL3,LDLR,APOE,EMP1,ENPP2,EMILIN1,IGFBP3,AUTS2,DHRS3,GYG1,ST5,TBC1D2B,GNG12,TGFBR3,CCND1,CLEC2B,RBP1,SLPI,ALDH1A2,CYR61,LHFPL2,CRIM1,COL3A1,EGR3,CRIP1,DEPP1,NCAM1,FBN1,NECTIN2,PDGFRA,ENG,C1QB,ABLIM1,IGFBP4,RBPMS,PLEC,ANGPTL2,MFAP2,GADD45A,SVIL,LGMN,RFTN1,PLSCR1,TSPAN7
MSigDB	C5	GO_CHEMOKINE_PRODUCTION	15	83	0.0020301	3.29027	HMOX1,TWIST1,EPHA2,AZU1,LPL,TLR4,ELANE,MBP,IL10,ARG2,APOD,HAVCR2,IL4R,S100A9,TREM2
MSigDB	C2	TAKEDA_TARGETS_OF_NUP98_HOXA9_FUSION_8D_UP	28	155	6.38184e-06	3.28885	CDH1,FOXC1,RHOBTB1,CRISP3,CCR7,MEIS1,SPTA1,ZNF503,CHST2,FAT1,CTSG,NMU,LAMP5,ENPP2,FGF18,AUTS2,DHRS3,PPP1R14A,ABCB1,CLEC2B,ANGPT1,SLC6A13,TYRP1,IGFBP4,DENND6B,RBPMS,ADGRA2,HOXB3
MSigDB	C2	LI_WILMS_TUMOR_VS_FETAL_KIDNEY_1_UP	33	183	1.36726e-06	3.28308	CDH1,FGFR3,CARD10,RGL1,CDS1,GUCY1A3,CLDN3,MAF,CAV2,GNAI1,APOE,ANXA3,IQGAP2,ERG,GNG12,MAGI2,KAZN,CPVL,ATP10D,CRIM1,ANGPT1,OLFML2A,AHNAK,PMP22,ERBB4,TEK,COL4A5,GLUD2,ETS2,RBPMS,MATN2,GADD45A,CEBPD
MSigDB	C5	GO_POSITIVE_REGULATION_OF_ORGAN_GROWTH	11	61	0.002832	3.28308	ARX,EDN1,PIM1,PROX1,TGFBR3,SMO,RAG2,YAP1,ERBB4,HEY2,NOTCH1
MSigDB	C2	GERHOLD_ADIPOGENESIS_DN	11	61	0.00656392	3.28308	CD9,FN1,CCL2,ANXA3,CCND1,CYR61,GAS7,TUBA1A,IL4R,XDH,CEBPD
MSigDB	C5	GO_GLYCEROLIPID_CATABOLIC_PROCESS	11	61	0.00789609	3.28308	DAGLA,LPL,CPS1,MGLL,ABHD12,LDLR,APOE,ENPP2,FABP5,INPP5F,PLA2G15
MSigDB	C2	DOANE_BREAST_CANCER_ESR1_UP	20	111	0.000169451	3.28039	SYT1,CELSR1,DNAJC12,STC2,DUSP4,PBX1,INPP4B,VAV3,GFRA1,STK32B,CLGN,AZGP1,CFB,PGR,CRIP1,ERBB4,CLSTN2,SLC44A4,MAP3K12,CHAD
MSigDB	C5	GO_BONE_MINERALIZATION	20	111	0.000428683	3.28039	FGFR3,TWIST1,SOX9,TFAP2A,CCR1,ROR2,ADRB2,TMEM119,LOX,ADGRV1,P2RX7,CYR61,PTHLH,BMP4,SMAD3,BMPR2,PTN,GPM6B,ALOX15,ASGR2
MSigDB	C5	GO_AMINOGLYCAN_BIOSYNTHETIC_PROCESS	20	111	0.000785618	3.28039	B4GALT1,CHST7,B3GNT7,SDC2,DSEL,CHST2,HS3ST5,HS3ST1,ST3GAL1,B4GALT6,GPC6,NCAN,ANGPT1,CHSY3,CSGALNACT2,GPC1,DSE,UST,NDST3,HYAL1
MSigDB	C4	MODULE_2	69	383	1.20754e-14	3.27996	SLC2A3,ME1,SYT1,PTPRC,EPB41L3,CD200,AEBP1,DLX4,ENO2,HES1,FN1,CCND2,RGL1,TMEM47,ADM,THY1,LPL,HLA-DQB1,SYNM,PPT2,CD24,CFH,MGLL,FAT1,CAV2,AHR,CCL2,CPE,ADGRG6,DPYSL3,LDLR,APOE,EMP1,ENPP2,SLIT2,IGFBP3,AUTS2,DHRS3,GYG1,TBC1D2B,GNG12,HLA-DQA1,TGFBR3,CCND1,SLPI,CYR61,CRIM1,ANGPT1,COL3A1,MBP,CRIP1,DEPP1,NCAM1,FBN1,GAS7,APOD,DDC,PTN,NTRK2,ENG,ABLIM1,IGFBP4,ETS2,CADPS,RBPMS,PLEC,CYP1B1,RFTN1,TSPAN7
MSigDB	C7	GSE2585_CTEC_VS_THYMIC_MACROPHAGE_UP	36	200	1.36459e-07	3.27711	RIPOR3,LPCAT2,CCND2,CKS2,ZMYND15,CHST7,HK2,SPTA1,HNF4G,ROBO1,LYNX1,TMEM119,MEX3B,H2AFJ,CFH,ST3GAL1,RUNDC3B,BST1,ULBP1,EGLN3,PBXIP1,UNC5C,SLC35F1,SMOX,DOK5,SLPI,ROM1,PTPN2,NRIP1,NCAM1,IRS2,RETN,C19orf81,NOV,C1QB,IL4R
MSigDB	H	HALLMARK_IL2_STAT5_SIGNALING	36	200	2.46353e-07	3.27711	RRAGD,SLC2A3,KLF6,NCS1,CCND2,PIM1,GPR65,IRF8,UCK2,HK2,SCN9A,LTB,AHR,ODC1,WLS,EMP1,DHRS3,CTLA4,ABCB1,SWAP70,RGS16,RHOH,MAPKAPK2,IL10,NRP1,AHNAK,BATF,IL1R2,BMPR2,F2RL2,NT5E,AKAP2,SLC29A2,IL4R,PLEC,PLSCR1
MSigDB	C2	KEGG_AUTOIMMUNE_THYROID_DISEASE	9	50	0.0128079	3.27711	CD80,CD28,HLA-DQB1,HLA-DPA1,FAS,CTLA4,HLA-DQA1,IL10,IL4
MSigDB	C5	GO_REGULATION_OF_CELL_KILLING	16	89	0.000882428	3.27302	PVR,PTPRC,FCER2,IFNG,GAPDH,CD1D,ULBP1,ULBP3,P2RX7,NECTIN2,IL18RAP,IL4,HAVCR2,IL12B,LAG3,STAT5B
MSigDB	C2	LENAOUR_DENDRITIC_CELL_MATURATION_UP	21	117	9.51484e-05	3.26777	CDH1,PFKP,FCER2,CCND2,CCR7,PTPRO,SLA,LPL,HLA-DQB1,SPTAN1,HLA-DPA1,MGLL,APOE,ENPP2,FABP5,HLA-DQA1,INHBA,CCNA1,C1QB,ALOX15,RNASE6
MSigDB	C5	GO_STRIATED_MUSCLE_CELL_PROLIFERATION	14	78	0.00129604	3.26777	FOXC1,TP73,PIM1,MEIS1,SMAD1,CXADR,TGFBR3,ANGPT1,TGFB2,YAP1,ERBB4,MEGF10,HEY2,NOTCH1
MSigDB	C5	GO_ASTROCYTE_DIFFERENTIATION	14	78	0.00300096	3.26777	CDK6,HES1,SOX9,ROR2,BACE2,POU3F2,LDLR,TLR4,SMO,TSPAN2,NOTCH1,C1QA,CLCF1,TREM2
MSigDB	C2	COATES_MACROPHAGE_M1_VS_M2_DN	14	78	0.00343415	3.26777	SCD,AHNAK2,RIMBP2,BST1,EGLN3,PADI4,AKR1E2,CD300C,MFGE8,C1QC,C1QB,ANG,XDH,UCHL1
MSigDB	C5	GO_DIENCEPHALON_DEVELOPMENT	14	78	0.0054512	3.26777	ARX,CDH1,SEMA5A,HES1,GATA2,POU3F2,NRP2,SMO,ALDH1A2,NRP1,BMP4,FOXB1,PTN,CNTNAP2
MSigDB	C4	MODULE_109	7	39	0.0279643	3.26777	PRSS12,CFI,CTSG,KLK1,ELANE,CFB,F11
MSigDB	C2	WEINMANN_ADAPTATION_TO_HYPOXIA_DN	7	39	0.0364434	3.26777	STC2,LPL,MEST,NMU,IGFBP3,COL3A1,NT5E
MSigDB	C2	LASTOWSKA_COAMPLIFIED_WITH_MYCN	7	39	0.0472128	3.26777	CLIP4,ALK,RRM2,SNTG2,HPCAL1,ODC1,FAM84A
MSigDB	C5	GO_HAIR_CELL_DIFFERENTIATION	7	39	0.0730005	3.26777	HES1,MYO7A,USH2A,SLC44A4,HEY2,WHRN,NOTCH1
MSigDB	H	HALLMARK_UV_RESPONSE_DN	26	145	5.10756e-05	3.26455	CDON,PTPN21,SMAD7,PIK3R3,CDC42BPA,MMP16,KCNMA1,SDC2,MGLL,INPP4B,LDLR,MAP1B,MAGI2,LPAR1,TGFBR3,CYR61,COL3A1,LAMC1,AKT3,NRP1,SMAD3,PMP22,GCNT1,PLCB4,RBPMS,APBB2
MSigDB	C5	GO_COLLAGEN_BINDING	12	67	0.00628848	3.2608	SMAD7,AEBP1,FN1,SPARCL1,ANTXR1,ADGRG6,USH2A,PCOLCE2,RELL2,SMAD3,SPOCK3,MRC2
MSigDB	C5	GO_REGULATION_OF_ADHERENS_JUNCTION_ORGANIZATION	12	67	0.00930388	3.2608	ARHGAP6,THY1,EPHA3,PEAK1,EFNA5,FMN1,NRP1,SMAD3,APOD,TEK,GPM6B,CORO1C
MSigDB	C5	GO_SOMATIC_DIVERSIFICATION_OF_IMMUNE_RECEPTORS	12	67	0.0116566	3.2608	TBX21,PTPRC,NSD2,EXO1,CD28,RAG1,SWAP70,RAG2,IL10,BATF,IL4,CLCF1
MSigDB	C2	PASINI_SUZ12_TARGETS_DN	55	308	1.0886e-10	3.2511	KLF6,NUAK1,DSP,SCD,CDK6,NCS1,FN1,PIK3R3,LRRFIP1,PXDN,SULF1,TMEM47,PLOD2,CMTM7,GNG3,SOX11,RAP2B,GNG2,LTB,TIMP2,CAV2,CPE,HBEGF,FRMD4B,WLS,ANXA3,IGFBP3,GNG12,EFNA5,ARL4C,RBP1,SMO,CYR61,RBMS1,COL3A1,SPSB1,TSPAN2,SERTAD4,TGFB2,AHNAK,IRS2,BMP4,PMP22,SOCS6,LGALS1,NT5E,SEMA3E,WISP1,COL4A5,TUBA1A,IGFBP4,CA3,FAM107B,CORO1C,CYP1B1
MSigDB	C2	CHIANG_LIVER_CANCER_SUBCLASS_CTNNB1_DN	30	168	3.57628e-06	3.2511	SLC7A2,CDH1,CP,MOXD1,AEBP1,SULF1,MAL2,ADAMTS1,SLC16A14,HPGD,NAV2,GPR183,MUC13,GLDC,BACE2,CD24,TIMP2,MGLL,TBX15,VNN1,MCC,GLIS3,COLEC11,SLPI,COL3A1,PMP22,CTHRC1,ETS2,CDA,RFTN1
MSigDB	C2	BROWNE_HCMV_INFECTION_16HR_DN	15	84	0.00254513	3.2511	SEMA5A,DIP2C,ANPEP,ROR2,PBX1,SLIT2,DHRS3,MAGI2,TGFBR3,NRP1,CHN1,RBPMS,PLEC,SVIL,CXCL9
MSigDB	C5	GO_PDZ_DOMAIN_BINDING	15	84	0.00656392	3.2511	DTNA,SDC2,SNTG2,FZD8,DOCK4,CXADR,CXXC4,NLGN1,GNG12,LPAR1,TGFBR3,CRIM1,FZD4,RAPGEF2,GRIK2
MSigDB	C5	GO_EXTRACELLULAR_MATRIX_BINDING	10	56	0.0135165	3.2511	SPARCL1,SMOC1,ADGRG6,SLIT2,ADAMTS15,CYR61,OLFML2A,GPC1,LGALS1,SPOCK3
MSigDB	C2	REACTOME_DOWNREGULATION_OF_ERBB2_SIGNALING	5	28	0.0700931	3.2511	HBEGF,NRG2,NRG3,AKT3,ERBB4
MSigDB	C5	GO_NEGATIVE_REGULATION_OF_MUSCLE_CONTRACTION	5	28	0.0730949	3.2511	KCNMA1,GUCY1A3,ADRB2,DOCK4,PRKG1
MSigDB	C2	BIOCARTA_G1_PATHWAY	5	28	0.0883451	3.2511	CDK6,CCND1,TGFB2,CCNA1,SMAD3
MSigDB	C2	HWANG_PROSTATE_CANCER_MARKERS	5	28	0.0905296	3.2511	TXN,PIM1,AZGP1,WNT3A,LGALS1
MSigDB	C4	MODULE_210	5	28	0.0943963	3.2511	AEBP1,ADAM23,ANPEP,KEL,ACE
MSigDB	C2	DAIRKEE_CANCER_PRONE_RESPONSE_E2	5	28	0.0971718	3.2511	MYOM2,CNR1,RYR1,ABCC4,RFTN1
MSigDB	C5	GO_MEMBRANE_REPOLARIZATION_DURING_ACTION_POTENTIAL	5	28	0.0981249	3.2511	KCNN2,KCNIP2,CACNA2D1,RNF207,KCNJ3
MSigDB	C5	GO_SOMITOGENESIS	13	73	0.00446252	3.24219	FOXC1,MIB1,HES1,ROR2,COBL,ALDH1A2,WNT3A,DKK1,MYF6,FOXB1,SMAD3,NOTCH1,SFRP2
MSigDB	C5	GO_CHONDROCYTE_DIFFERENTIATION	21	118	0.000351888	3.24008	FGFR3,SOX9,SULF1,MAF,SULF2,NKX3-2,FGF18,CYTL1,COL21A1,WNT9A,PTHLH,BMP4,SMAD3,BMPR2,NOV,COL2A1,SIX2,SFRP2,MATN2,RARG,AMELX
MSigDB	C2	REACTOME_INTERLEUKIN_10_SIGNALING	8	45	0.0268853	3.23665	FCER2,CD80,CCR5,CCR1,CCL2,IL10,IL1R2,IL12B
MSigDB	C2	MCDOWELL_ACUTE_LUNG_INJURY_DN	8	45	0.0299346	3.23665	EPB41L3,HEY1,ANTXR1,CHST2,RBP1,CDH13,NRP1,CDKL2
MSigDB	C2	HALMOS_CEBPA_TARGETS_DN	8	45	0.0311652	3.23665	SMAD7,STC2,HES1,ARL4C,CYR61,RBPMS,GADD45A,CLDN4
MSigDB	C2	ROVERSI_GLIOMA_LOH_REGIONS	8	45	0.0443531	3.23665	PVR,LDHB,ADGRL3,EMP1,EPHA5,ADAMTS3,GPRC5D,GRIN2B
MSigDB	C5	GO_ENDOCRINE_PANCREAS_DEVELOPMENT	8	45	0.0443531	3.23665	GIPR,CDK6,HES1,SOX9,ONECUT2,SMO,BMP4,NEUROG3
MSigDB	C5	GO_MESENCHYMAL_CELL_PROLIFERATION	8	45	0.0625684	3.23665	SOX9,FAT4,SMO,PRRX1,IRS2,BMP4,PTN,SIX2
MSigDB	C2	GAL_LEUKEMIC_STEM_CELL_DN	41	231	1.30482e-08	3.23139	E2F2,TYMP,P2RX5,BIRC5,LYZ,DMXL2,DLX4,TEX14,CD93,STX11,GPR65,CCNA2,MS4A3,CDC25C,CD1D,MEGF6,CCR1,ENC1,RRM2,AZU1,COL18A1,PRTN3,HOMER3,CTSG,ONECUT2,CX3CR1,FCAR,LILRB4,ELANE,TUBB2B,C3AR1,LRP2,LGALS1,C1QA,S100A9,S100A12,MS4A4A,MRC2,CYP1B1,LETM1,CEBPD
MSigDB	C2	MULLIGHAN_NPM1_MUTATED_SIGNATURE_1_DN	22	124	8.18494e-05	3.23012	BCAT1,CD200,EPHB2,CHST7,PRAME,SPTAN1,HPCAL1,LAMP5,LDLR,FCAR,ARL4C,PMAIP1,RETREG1,GNAQ,RETN,PYGB,WHRN,GPM6B,PLCB4,FAM171A1,SVIL,ST14
MSigDB	C2	GRAHAM_NORMAL_QUIESCENT_VS_NORMAL_DIVIDING_UP	11	62	0.00764167	3.23012	PTPRC,GUCY1A3,MLLT3,HIST1H2AC,H1F0,VNN1,EMP1,INHBA,NRIP1,FTH1,RBPMS,SVIL
MSigDB	C2	REACTOME_O_LINKED_GLYCOSYLATION_OF_MUCINS	11	62	0.0193667	3.23012	GALNT13,B3GNT7,MUC13,MUC16,ST3GAL1,B4GALT6,GALNT10,GALNT17,GCNT1,GCNT4,MUC3A
MSigDB	C5	GO_NEUROTRANSMITTER_BIOSYNTHETIC_PROCESS	17	96	0.000714913	3.22401	SLC7A2,EDN1,MOXD1,IFNG,DAGLA,HDC,ITGB2,TLR4,CX3CR1,DPYD,IL10,ARG2,SMAD3,SLC44A4,DDC,PRG3,CYP1B1
MSigDB	C5	GO_CYTOKINE_RECEPTOR_ACTIVITY	17	96	0.00167748	3.22401	CSF2RB,LIFR,CCR7,ACKR4,ACKR3,CCR5,CCR1,XCR1,GFRA1,CX3CR1,IL1R2,IL18RAP,CCR3,IL12B,GFRA2,IL4R,IL21R
MSigDB	C5	GO_CELL_SUBSTRATE_JUNCTION_ASSEMBLY	17	96	0.00180962	3.22401	ARHGAP6,FN1,PTPRK,THY1,EPHA3,PEAK1,EFNA5,FMN1,LAMC1,NRP1,SMAD3,APOD,TEK,GPM6B,PLEC,ACTN2,CORO1C
MSigDB	C5	GO_INNER_EAR_MORPHOGENESIS	17	96	0.00352313	3.22401	MYO3B,CELSR1,SOX9,EPHB2,SPRY2,TFAP2A,ROR2,GATA2,PROX1,MYO7A,PRRX1,WNT3A,LRIG3,SLC44A4,CTHRC1,WHRN,COL2A1
MSigDB	C6	MEL18_DN.V1_DN	26	147	2.02714e-05	3.22013	EPB41L3,TMEM176B,TFAP2A,SULF1,MAF,PEG3,EPHA3,FRMD4B,APOE,VAV3,SERPINI1,UNC5C,DOK5,SLPI,CRIP1,DPYD,GAS7,STON1,PID1,EFHD1,PPARGC1A,DDC,SEMA3E,TMOD1,DIRAS3,CUX2
MSigDB	C7	GSE29618_BCELL_VS_PDC_DAY7_FLU_VACCINE_DN	35	198	6.51424e-07	3.21826	CSF2RB,AEBP1,STMN1,OBSL1,TXN,IRF8,SLC7A11,PTMS,GUCY1A3,LAIR1,SCN9A,AHNAK2,LAMP5,EGLN3,ENPP2,IQGAP2,MCC,FCER1A,LILRB4,LHFPL2,CRIM1,GNAQ,MAPKAPK2,NRP1,ALOX5AP,MAP1A,PMP22,SH3BP4,CST3,GPM6B,GRAMD1B,ST14,CORO1C,CUX2,LILRA4
MSigDB	C2	RICKMAN_HEAD_AND_NECK_CANCER_A	18	102	0.00176765	3.21285	MOXD1,CD200,KIAA1211,LIFR,ADAM23,HPGD,CLDN3,ARNT2,TSPYL5,PRAME,PCOLCE2,STXBP6,LSAMP,TSPAN2,PRRX1,RNF150,PLCB4,UCHL1
MSigDB	C2	LEE_TARGETS_OF_PTCH1_AND_SUFU_DN	15	85	0.00352115	3.21285	SYT1,THY1,CDS1,GUCY1A3,LYNX1,PTPRR,CA8,ITPKA,KCND2,TSPAN2,NCAM1,CLSTN2,SEMA3E,GRM3,ABLIM1
MSigDB	C5	GO_CELL_ADHESION_MEDIATED_BY_INTEGRIN	12	68	0.00950794	3.21285	EPHA2,ITGB2,SYK,TESC,FERMT1,CD3E,SWAP70,TGFB2,FBN1,NOV,SFRP2,CYP1B1
MSigDB	C2	CHARAFE_BREAST_CANCER_BASAL_VS_MESENCHYMAL_DN	9	51	0.0256372	3.21285	BCAT1,PFKP,NUAK1,KIF3C,MMP16,ARNT2,MAP1B,ALPK2,FAM171A1
MSigDB	C4	MODULE_287	9	51	0.0320905	3.21285	P2RY2,COL18A1,GUCY2F,EDNRB,USH2A,RGS16,TYR,FBN1,CYP1B1
MSigDB	C1	chr12q15	6	34	0.0363356	3.21285	LYZ,IL26,IFNG,IL22,PTPRR,MYRFL
MSigDB	C5	GO_SCAVENGER_RECEPTOR_ACTIVITY	9	51	0.0375828	3.21285	ACKR4,ACKR3,PRSS12,CFI,ENPP2,TMPRSS13,ENPP3,TMPRSS15,MEGF10
MSigDB	C5	GO_SULFOTRANSFERASE_ACTIVITY	9	51	0.040591	3.21285	CHST7,DSEL,CHST2,WSCD1,HS3ST5,HS3ST1,UST,GAL3ST3,NDST3
MSigDB	C5	GO_REGULATION_OF_NEURONAL_SYNAPTIC_PLASTICITY	9	51	0.0454995	3.21285	EPHB2,APOE,JPH3,MCTP1,SHANK3,GRM5,GRIK2,CAMK2B,ARC
MSigDB	C5	GO_NEGATIVE_REGULATION_OF_ENDOTHELIAL_CELL_APOPTOTIC_PROCESS	6	34	0.0509722	3.21285	SEMA5A,GATA2,ANGPT1,IL4,TEK,TNIP2
MSigDB	C5	GO_REGULATION_OF_MACROPHAGE_MIGRATION	6	34	0.0604147	3.21285	CD200,CD200R1,EMILIN1,CX3CR1,C3AR1,TREM2
MSigDB	C5	GO_REGULATION_OF_ACTIN_CYTOSKELETON_REORGANIZATION	6	34	0.0666402	3.21285	BAIAP2,BAIAP2L1,NRP1,PDGFRA,SEMA3E,TEK
MSigDB	C5	GO_REGULATION_OF_ASTROCYTE_DIFFERENTIATION	6	34	0.0714165	3.21285	HES1,LDLR,NOTCH1,C1QA,CLCF1,TREM2
MSigDB	C5	GO_INTERLEUKIN_4_PRODUCTION	6	34	0.0842361	3.21285	SYK,CD28,CD3E,VTCN1,HAVCR2,NOTCH1
MSigDB	C4	MODULE_153	6	34	0.0901697	3.21285	DSP,TFAP2A,PROX1,EMP1,FABP5,EDA
MSigDB	C5	GO_REGULATION_OF_MESENCHYMAL_CELL_PROLIFERATION	6	34	0.0997511	3.21285	SOX9,SMO,PRRX1,IRS2,BMP4,PTN
MSigDB	C5	GO_SPECIFIC_GRANULE	28	159	5.1396e-06	3.20611	SLC2A3,LYZ,CRISP3,ATP8B4,QPCT,CD93,TCN1,SLC2A5,MS4A3,ITGB2,LAIR1,RAP2B,SPTAN1,RAB44,TIMP2,BPI,BST1,CEACAM8,ANXA3,CLEC4D,FCAR,ELANE,SLPI,C3AR1,ADGRG3,RETN,LCN2,PRG3
MSigDB	C2	REACTOME_INTERLEUKIN_4_AND_INTERLEUKIN_13_SIGNALING	19	108	0.000358562	3.20293	BIRC5,HMOX1,FCER2,FN1,TWIST1,PIM1,ITGB2,HGF,CCL2,CCND1,RHOU,IL10,BATF,IL4,IL12B,LCN2,IL4R,ALOX15,CEBPD
MSigDB	C5	GO_RESPONSE_TO_CALCIUM_ION	26	148	4.27913e-05	3.19838	GIPR,DPEP1,SYT1,EDN1,KCNIP2,KCNMA1,PRKAA2,ADCY1,ENDOG,RYR1,RYR2,ADGRV1,NLGN1,CPNE4,KCNMB2,P2RX7,CCND1,KCNH1,ALOX5AP,SYT3,SUCNR1,ALOX15,S100A16,LGMN,NEUROD2,AMELX
MSigDB	H	HALLMARK_CHOLESTEROL_HOMEOSTASIS	13	74	0.00339637	3.19838	CD9,SCD,MAL2,DHCR7,LPL,GLDC,TRIB3,GNAI1,LDLR,FABP5,ABCA2,LGMN,PLSCR1
MSigDB	C2	YAO_TEMPORAL_RESPONSE_TO_PROGESTERONE_CLUSTER_6	13	74	0.00767356	3.19838	ME1,DSP,LPL,WLS,PTPRR,ARL4C,ABCB1,EPCAM,ARHGEF3,RETN,EFHD1,CA3,FAM107B
MSigDB	C5	GO_B_CELL_ACTIVATION_INVOLVED_IN_IMMUNE_RESPONSE	13	74	0.00773217	3.19838	TBX21,PTPRC,NSD2,GPR183,EXO1,CD28,TLR4,SWAP70,IL10,BATF,LGALS1,IL4,CLCF1
MSigDB	C5	GO_POSITIVE_REGULATION_OF_CHEMOTAXIS	23	131	9.64193e-05	3.1965	EDN1,SEMA5A,CCR7,CCR1,AZU1,RIPOR2,SLIT2,FGF18,LPAR1,SWAP70,TUBB2B,CDH13,C3AR1,NRP1,PRKD1,SMAD3,BMPR2,SUCNR1,EDN2,PDGFD,LGMN,CCL1,TREM2
MSigDB	C2	TONKS_TARGETS_OF_RUNX1_RUNX1T1_FUSION_HSC_DN	33	188	5.48012e-07	3.19576	P2RX5,CD82,CSF2RB,TMEM156,CCR7,HDC,IRF8,MS4A3,SLA,ANPEP,GPR183,ELOVL6,GATA2,LTB,TESC,CTSG,CCL2,KCNK5,FCER1A,SMOX,CCND1,ABCC4,RHOH,KBTBD11,EGR3,MBP,ALOX5AP,CCNA1,PMP22,LGALS1,IGFBP4,S100A9,CYP1B1
MSigDB	C2	KLEIN_PRIMARY_EFFUSION_LYMPHOMA_DN	10	57	0.0118986	3.19406	CD79A,DEK,SH3BP5,SIT1,IRF8,HLA-DQB1,CD24,TRAF5,RIPOR2,SWAP70
MSigDB	C2	REACTOME_COMPLEMENT_CASCADE	10	57	0.0128465	3.19406	CFI,CFH,ELANE,CFB,CR2,COLEC11,C3AR1,C1QA,C1QC,C1QB
MSigDB	C5	GO_REGULATION_OF_KIDNEY_DEVELOPMENT	10	57	0.0243581	3.19406	SOX9,FAT4,CD24,FOXD1,SMO,YAP1,BMP4,SIX2,PDGFD,HOXB7
MSigDB	C5	GO_STEREOCILIUM_BUNDLE	10	57	0.0275245	3.19406	MYO3B,CDH23,RIPOR2,DOCK4,MYO7A,ADGRV1,USH2A,LOXHD1,PVALB,WHRN
MSigDB	C5	GO_NEURON_MIGRATION	27	154	0.000116859	3.19199	ARX,CELSR1,MARK1,TWIST1,ADGRL3,GATA2,NR2F2,DNER,NRP2,MAP1B,AUTS2,TUBB2B,FEZF2,COL3A1,PRKG1,NRG3,SCRT1,NRP1,CTNNA2,ERBB4,RAPGEF2,CAMK2B,LRP12,NTRK2,DAB2IP,MATN2,APBB2
MSigDB	H	HALLMARK_KRAS_SIGNALING_UP	35	200	3.26524e-07	3.18608	EPB41L3,TMEM176B,CCND2,SOX9,EPHB2,SPRY2,LCP1,IRF8,SPARCL1,ITGB2,GUCY1A3,PEG3,CFH,CPE,HBEGF,BTBD3,EMP1,IGFBP3,PTPRR,CFB,ABCB1,INHBA,SLPI,ALDH1A2,RGS16,C3AR1,PRRX1,NRP1,ACE,RETN,APOD,ENG,ADGRA2,ADAMDEC1,TSPAN7
MSigDB	C5	GO_NEUTRAL_LIPID_CATABOLIC_PROCESS	7	40	0.0435771	3.18608	DAGLA,LPL,CPS1,MGLL,ABHD12,APOE,FABP5
MSigDB	C2	TOMLINS_PROSTATE_CANCER_DN	7	40	0.0450289	3.18608	ZNF516,MEIS2,MEIS1,ST5,PMP22,RBPMS,SVIL
MSigDB	C5	GO_UNSATURATED_FATTY_ACID_BIOSYNTHETIC_PROCESS	7	40	0.0544559	3.18608	EDN1,SCD,ELOVL6,ELOVL4,FABP5,ELOVL7,EDN2
MSigDB	C5	GO_MACROPHAGE_DIFFERENTIATION	7	40	0.0585183	3.18608	ROR2,GATA2,INHBA,PTPN2,TSPAN2,BMP4,C1QC
MSigDB	C5	GO_REGULATION_OF_SYSTEMIC_ARTERIAL_BLOOD_PRESSURE_BY_HORMONE	7	40	0.0626539	3.18608	EDN1,CPA3,CTSG,ACE,SUCNR1,PCSK5,EDN2
MSigDB	C2	VALK_AML_WITH_FLT3_ITD	7	40	0.063743	3.18608	PIM1,ENPP2,KCNK5,MAP1A,COL4A5,PDGFD,HOXB3
MSigDB	C5	GO_POSTSYNAPTIC_MEMBRANE_ORGANIZATION	7	40	0.0779169	3.18608	EPHB2,SLC7A11,APOE,NLGN1,MAGI2,SHANK3,PTN
MSigDB	C6	PRC1_BMI_UP.V1_UP	32	183	4.453e-06	3.18359	DPEP1,SH2D2A,EDN1,CDK6,DNAJC12,CCND2,IRF8,GNG3,GUCY1A3,CLDN3,AZU1,PAX5,ABCB4,SLC6A15,PADI4,MCTP1,RGS6,ARL4C,SLCO4A1,COLEC11,SLPI,RGS16,AATK,STUM,TYR,PELI2,ACE,CCR3,FGF12,GABRA4,SCTR,TSPAN7
MSigDB	C5	GO_SEGMENTATION	18	103	0.0011738	3.18166	FOXC1,MIB1,HES1,TBX3,ROR2,MLLT3,NRP2,COBL,ALDH1A2,WNT3A,NRP1,DKK1,MYF6,BMP4,FOXB1,SMAD3,NOTCH1,SFRP2
MSigDB	C5	GO_POSITIVE_REGULATION_OF_TRANSMEMBRANE_RECEPTOR_PROTEIN_SERINE_THREONINE_KINASE_SIGNALING_PATHWAY	18	103	0.00154624	3.18166	HES1,SULF1,SOX11,FERMT1,RNF165,FOXD1,TGFBR3,INHBA,CYR61,GDF7,TGFB2,BMP4,BMPR2,PELO,GDF9,ENG,NOTCH1,RBPMS
MSigDB	C2	WIERENGA_STAT5A_TARGETS_DN	33	189	1.42267e-06	3.17885	CD9,LYZ,BAMBI,PLXDC2,CD93,STX11,IRF8,MEIS1,PCYOX1L,MS4A3,PBX1,MGLL,CTSG,EMILIN1,PADI4,FCER1A,SLC9A9,CCND1,LHFPL2,ANGPT1,ARHGEF3,DNAAF3,SPX,IRS2,BATF,COTL1,SLC22A23,LY6G6D,LCN2,NOTCH1,ADRA2A,UBASH3B,NAP1L3
MSigDB	C5	GO_ENDOTHELIAL_CELL_APOPTOTIC_PROCESS	11	63	0.00773217	3.17885	SEMA5A,GATA2,COL18A1,CCL2,ANGPT1,IL10,BMPR2,IL4,TEK,DAB2IP,TNIP2
MSigDB	C2	HOWLIN_PUBERTAL_MAMMARY_GLAND	11	63	0.00814968	3.17885	TWIST1,VPREB3,ELOVL6,COL18A1,FOXA1,IL1R2,APOD,PDGFRA,PTN,ANGPTL2,S100A9
MSigDB	C5	GO_REGULATION_OF_SMOOTH_MUSCLE_CONTRACTION	11	63	0.0133012	3.17885	EDN1,GHSR,KCNMA1,GUCY1A3,ADRB2,NMU,DOCK4,PRKG1,SPX,ADRA2A,EDN2
MSigDB	C2	ONDER_CDH1_TARGETS_2_DN	82	470	1.19483e-15	3.17639	CD9,CDH1,DSG2,SLC2A3,FGFR3,CELSR1,EDN1,P2RX5,CD82,CEACAM6,DSP,ADTRP,HES1,CLIP4,QPCT,MARK1,ABCG2,CCND2,SOX9,SORL1,CREG1,CD1D,CDS1,SYK,ADRB2,ROBO1,CST6,P2RY2,BACE2,LTB,CD24,HS3ST1,SLC6A15,FERMT1,NMU,INPP4B,HBEGF,FRMD4B,RIMS3,OVOL2,PRRG4,ANXA3,CXADR,PCDH7,RIMS2,ARL4C,KAZN,ERVMER34-1,P3H2,PTPRZ1,ST6GALNAC5,EPCAM,INHBA,SLPI,RNF128,ARHGEF3,MBP,FAM169A,DEPP1,PTHLH,FGD6,CCNA1,ARG2,IL1R2,GRB14,TP63,TMPRSS…
MSigDB	C2	DAVICIONI_MOLECULAR_ARMS_VS_ERMS_DN	31	178	4.28167e-06	3.17073	ADGRL1,NUAK1,FNDC3B,DUSP4,OBSL1,SH3BP5,RGL1,HEY1,PRAME,FAT4,INPP4B,WLS,EMILIN1,PSD3,FABP5,KAZN,LPAR1,CCND1,FZD4,BMP4,PMP22,PVALB,TP63,SLC1A3,PTN,ADGRA2,MFAP2,P3H3,MAGEL2,PLAG1,HOXC10
MSigDB	C7	GSE20366_TREG_VS_TCONV_UP	35	201	2.70599e-06	3.17022	GIPR,MYO3B,RHOBTB1,ENO2,PIK3R3,EPHB2,PRKAA2,CD200R1,GPT2,ELOVL6,ALK,SHMT1,TMEM119,DMRTC1B,NMU,EGLN3,AUTS2,DHRS3,GNG12,RAPH1,GRIN2A,RETREG1,EGR3,NRP1,INPP5F,YAP1,ARG2,SMAD3,CFAP53,DAB2IP,MATN2,GPIHBP1,LAG3,SRD5A2,SUSD4
MSigDB	C4	MODULE_375	16	92	0.00340018	3.16629	ADGRL1,GPR65,CCR5,CCR1,ADRB2,GPR183,NMU,EDNRB,CX3CR1,RGS16,C3AR1,NTSR1,GRM3,GNA14,ADRA2A,CXCL9
MSigDB	C4	GNF2_CARD15	12	69	0.00908955	3.16629	TYMP,CD93,STX11,CD1D,CCR1,BST1,VNN1,APOBEC3A,CPVL,COTL1,CDA,S100A9
MSigDB	C5	GO_REGULATION_OF_DENDRITIC_SPINE_DEVELOPMENT	12	69	0.0121025	3.16629	C21orf91,SHANK2,APOE,PPP1R9A,NLGN1,LPAR1,SHANK3,ITPKA,SDK1,CAMK2B,ARC,CUX2
MSigDB	C2	NAKAMURA_CANCER_MICROENVIRONMENT_DN	8	46	0.0275245	3.16629	BCAT1,SHROOM3,KIF2C,SLC7A11,CDCA2,DHRS3,COTL1,CTH
MSigDB	C2	KEGG_INTESTINAL_IMMUNE_NETWORK_FOR_IGA_PRODUCTION	8	46	0.0280106	3.16629	CD80,CCL25,CD28,HLA-DQB1,HLA-DPA1,HLA-DQA1,IL10,IL4
MSigDB	C4	GNF2_TIMP2	8	46	0.0395504	3.16629	RHOBTB1,TFAP2A,ADM,TIMP2,CRIM1,SVEP1,PLAC1,MAN1C1
MSigDB	C2	PEDERSEN_METASTASIS_BY_ERBB2_ISOFORM_1	8	46	0.0534154	3.16629	DUSP4,EPHA2,SLC7A11,NAV2,ADGRG6,HBEGF,MAP1B,EGR3
MSigDB	C2	TURASHVILI_BREAST_DUCTAL_CARCINOMA_VS_DUCTAL_NORMAL_UP	8	46	0.0545801	3.16629	EPB41L3,FN1,CKS2,SULF1,FSIP1,COL3A1,FBN1,SFRP2
MSigDB	C5	GO_ANTERIOR_POSTERIOR_PATTERN_SPECIFICATION	37	213	1.19257e-06	3.16257	FOXC1,CDON,CELSR1,MIB1,HES1,TBX3,ROR2,MLLT3,NR2F2,PBX1,WLS,COBL,SMO,ALDH1A2,FEZF2,HOXD4,WNT3A,DKK1,MYF6,BMP4,FOXB1,SMAD3,BMPR2,HEY2,PCSK5,NOTCH1,SIX2,HOXD3,ETS2,SFRP2,ARC,RARG,OTX2,HOXB3,HOXB7,HOXC10
MSigDB	C2	RUIZ_TNC_TARGETS_DN	25	144	1.10605e-05	3.16079	PFKP,MCM2,BIRC5,MCM5,CCDC86,STC2,HJURP,CKS2,KIF2C,CCNA2,PBK,RRM2,EXO1,MYBL1,CD24,CAV2,MEST,ODC1,P3H2,CRIM1,DKK1,MT1X,SH3BP4,AKAP2,RFTN1
MSigDB	C2	IGARASHI_ATF4_TARGETS_DN	17	98	0.00141758	3.15821	DSG2,BCAT1,RHOBTB1,CEACAM6,STC2,SORL1,CDS1,PRR15,CCL2,SGMS2,VEPH1,RETREG1,AKT3,NECTIN2,DDC,NOV,ANG
MSigDB	C5	GO_ACTIN_CYTOSKELETON_REORGANIZATION	17	98	0.00156755	3.15821	RHOBTB1,PHACTR1,PARVG,GPR65,CDC42BPA,THSD7B,ANTXR1,BAIAP2,PTPN1,BAIAP2L1,TNIK,CXADR,AUTS2,NRP1,PDGFRA,SEMA3E,TEK
MSigDB	C5	GO_MESODERM_MORPHOGENESIS	13	75	0.00606859	3.15573	FOXC1,TBX3,EPHA2,SMAD1,WLS,INHBA,WNT3A,DKK1,BMP4,SMAD3,BMPR2,SIX2,SFRP2
MSigDB	C5	GO_POSTSYNAPTIC_DENSITY_MEMBRANE	13	75	0.0252469	3.15573	GRIN2D,PTPRO,ADCY1,NECTIN3,GRIN2A,DLG2,LRRC4C,GRM5,GRIN2B,ERBB4,CLSTN2,ARC,ACTN2
MSigDB	C6	STK33_NOMO_DN	48	277	1.50516e-08	3.15486	DSG2,CEACAM6,LPCAT2,SCD,JPH1,PIK3R3,OBSL1,CCR7,BIVM,STX11,AFF3,TRIM58,SLC16A14,BDH2,HNF4G,GPT2,ANPEP,SEPT1,BACE2,BTLA,GPAT2,H1F0,NUDT11,RORB,CD24,FERMT1,LAMP5,EGLN3,ANXA3,BHLHE22,MAGI2,KAZN,SLC35F1,VARS,CR2,RETREG1,TSPAN2,IL17D,IL18RAP,HHLA2,CRYBG1,MAP3K21,ADGRA2,MATN2,CDA,ST14,TCTA,APBB2
MSigDB	C2	WANG_HCP_PROSTATE_CANCER	18	104	0.000441052	3.15106	B4GALT1,TFEB,STC2,FN1,TWIST1,MEIS2,LONP1,SPTAN1,IGFBP3,AUTS2,CLIC3,P3H2,CRIP1,FTH1,AHNAK,CCNA1,SOCS6,CYP1B1
MSigDB	C5	GO_REGULATION_OF_TRANSCRIPTION_REGULATORY_REGION_DNA_BINDING	9	52	0.0247133	3.15106	FOXC1,IFNG,TWIST1,HEY1,SOX11,H1F0,WNT3A,ZBTB7C,HEY2
MSigDB	C2	ZWANG_CLASS_2_TRANSIENTLY_INDUCED_BY_EGF	9	52	0.0257861	3.15106	LIFR,ENC1,PAX9,HS3ST1,CLIC3,INHBA,EGR3,PTHLH,CLCF1
MSigDB	C5	GO_BASAL_PART_OF_CELL	9	52	0.029987	3.15106	EDN1,HOMER3,FAP,BMPR2,ERBB4,TEK,SHROOM4,ADCY10,CLDN4
MSigDB	C5	GO_MESENCHYMAL_CELL_DIFFERENTIATION	37	214	8.13237e-07	3.14779	FOXC1,EDN1,BAMBI,SMAD7,SEMA5A,HES1,FN1,TWIST1,SOX9,SEMA3D,HEY1,SOX11,HGF,EPHA3,NRP2,OVOL2,FOXA1,EDNRB,KBTBD8,TGFBR3,SMO,ALDH1A2,TGFB2,NRP1,BMP4,SMAD3,ERBB4,FOXF2,HEY2,SEMA3E,DAB2IP,ENG,NOTCH1,SIX2,SFRP2,CORO1C,AMELX
MSigDB	C5	GO_HEPARIN_BINDING	28	162	2.46293e-05	3.14674	MPO,PTPRC,FN1,ADAMTS1,NAV2,AZU1,LPL,CFH,CTSG,HBEGF,NRP2,APOE,SLIT2,ADAMTS3,ADAMTS15,PRSS57,ELANE,TGFBR3,CYR61,PCOLCE2,NRP1,BMP4,FBN1,PTN,NOV,WISP1,F11,ANG
MSigDB	C2	HARRIS_HYPOXIA	14	81	0.00233142	3.14674	CP,SLC2A3,PFKP,EDN1,HMOX1,GAPDH,TXN,ADM,HK2,HGF,CCL2,IGFBP3,TEK,EDN2
MSigDB	C2	MEISSNER_NPC_HCP_WITH_H3K4ME3_AND_H3K27ME3	24	139	0.000438872	3.14351	JPH1,KHDRBS2,EPHA2,KCNMA1,NTNG1,KLHDC8A,CDS1,WNK2,SH3RF3,P2RY2,SYNM,DISP3,CCDC85A,VGF,GPAT3,ANKRD33B,NEUROG2,BHLHE22,RASSF5,ARG2,FOXB1,HCN4,ADRA2A,PLAG1
MSigDB	C5	GO_B_CELL_MEDIATED_IMMUNITY	20	116	0.000278683	3.13899	TBX21,PTPRC,FCER2,NSD2,EXO1,CD28,HLA-DQB1,CFI,CR2,SWAP70,IL10,BATF,NECTIN2,IL4,C1QA,C1QC,C1QB,CLCF1,IL4R,SUSD4
MSigDB	C5	GO_REGULATION_OF_OSTEOBLAST_DIFFERENTIATION	20	116	0.000337066	3.13899	CDK6,FBXO5,TWIST1,SMAD1,SOX11,TMEM119,SMOC1,RORB,HGF,CYR61,PRKD1,BMP4,SMAD3,BMPR2,TP63,TMEM64,CTHRC1,NOTCH1,SFRP2,CEBPD
MSigDB	C2	FLECHNER_BIOPSY_KIDNEY_TRANSPLANT_REJECTED_VS_OK_UP	15	87	0.000898003	3.13899	TYMP,MOXD1,PTPRC,LY86,LCP1,SLA,ITGB2,FABP5,LILRB4,RBMS1,CD8A,RHOH,LCN2,C1QB,IL4R
MSigDB	C2	HUTTMANN_B_CLL_POOR_SURVIVAL_DN	10	58	0.0167667	3.13899	MGAT5,MYBL1,ATP10D,EGR3,NRIP1,AKT3,DGKG,CNTNAP2,ADAMDEC1,PLAG1
MSigDB	C2	LEE_EARLY_T_LYMPHOCYTE_DN	10	58	0.0211813	3.13899	RNASET2,SLC2A3,CCR7,GPR183,NELL2,BTLA,AGMAT,COTL1,IL4R,MAN1C1
MSigDB	C2	AMIT_SERUM_RESPONSE_60_MCF10A	10	58	0.0264527	3.13899	SCD,FN1,HBEGF,FRMD4B,INHBA,PMAIP1,CYR61,EGR3,IRS2,ETS2
MSigDB	C5	GO_MYELOID_DENDRITIC_CELL_ACTIVATION	5	29	0.086749	3.13899	CLEC4D,IL10,BATF,IL4,HAVCR2
MSigDB	C2	VALK_AML_CLUSTER_4	5	29	0.0878453	3.13899	P2RX5,B4GALT6,ABCB1,IL4R,TSPAN7
MSigDB	C2	PID_INTEGRIN2_PATHWAY	5	29	0.08986	3.13899	THY1,ITGB2,ICAM4,SPON2,CYR61
MSigDB	C2	LEE_NEURAL_CREST_STEM_CELL_DN	21	122	0.000756867	3.13384	CD9,SYNE2,CD82,DSP,DTNA,SPRY2,HDC,EPHA2,ACKR3,NELL2,TMEM255A,SLIT2,IGFBP3,ARL4C,PMAIP1,GDF7,FEZF2,CNTNAP2,NOTCH1,COL4A5,ZBBX
MSigDB	C5	GO_B_CELL_PROLIFERATION	16	93	0.00158836	3.13224	PTPRC,CD79A,GPR183,SLC39A10,AHR,BST1,VAV3,TLR4,CTLA4,CR2,RAG2,IL10,WNT3A,IRS2,IL4,CLCF1
MSigDB	C5	GO_REGULATION_OF_OSTEOCLAST_DIFFERENTIATION	11	64	0.0166704	3.12918	IFNG,GPR55,CCR1,TLR4,LILRB4,FBN1,IL4,IL12B,TMEM64,UBASH3B,TCTA
MSigDB	C5	GO_ANIMAL_ORGAN_FORMATION	11	64	0.0194839	3.12918	HES1,PIM1,SULF1,ROBO1,NKX3-2,WNT3A,DKK1,BMP4,LRP2,TP63,NOTCH1
MSigDB	C5	GO_REGULATION_OF_STEM_CELL_PROLIFERATION	11	64	0.0240582	3.12918	PTPRC,TBX3,SOX11,FERMT1,OVOL2,CX3CR1,EPCAM,SMO,YAP1,ACE,NOTCH1
MSigDB	C7	GSE29949_MICROGLIA_BRAIN_VS_CD8_POS_DC_SPLEEN_DN	34	198	2.82882e-06	3.12631	RHOBTB1,NUAK1,FCER2,LY86,TWIST1,TDO2,MGAT5,PCDH1,TRIM58,GPR183,RRM2,P2RY2,NMU,SLC4A3,HPCAL1,CD8B,USH2A,ANGPT1,DLGAP2,LAMC1,IL24,GUCY1A2,MT1X,CCR3,FOXF2,PTN,GFRA2,RLN1,MATN2,S100A12,NEUROD2,SRD5A2,CXCL9,CLDN4
MSigDB	C2	LIN_SILENCED_BY_TUMOR_MICROENVIRONMENT	18	105	0.0008165	3.12105	CEACAM6,SOX9,ENC1,CST6,MUC16,INPP4B,APOBEC3A,EMP1,ANXA3,FAM171B,AZGP1,CLIC3,CRIM1,EGR3,VTCN1,DKK1,PLEKHA7,LCN2
MSigDB	C5	GO_SMOOTH_MUSCLE_CELL_DIFFERENTIATION	12	70	0.00420456	3.12105	OLFM2,HES1,SOX9,ADM,HEY1,EDNRB,SGCB,BMP4,HEY2,ENG,NOTCH1,CTH
MSigDB	C5	GO_REGULATION_OF_HUMORAL_IMMUNE_RESPONSE	12	70	0.00502805	3.12105	PTPRC,FCER2,CCR7,CFI,CFH,CFB,CR2,C3AR1,C1QA,C1QC,C1QB,SUSD4
MSigDB	C5	GO_CELLULAR_RESPONSE_TO_RETINOIC_ACID	12	70	0.0167461	3.12105	LTK,SOX9,RORB,EPHA3,TESC,ALDH1A2,WNT9A,WNT3A,FZD4,YAP1,BRINP1,RARG
MSigDB	C2	YAGI_AML_RELAPSE_PROGNOSIS	6	35	0.0589562	3.12105	TYMP,CDK6,ECE2,AZU1,HOMER3,BST1
MSigDB	C2	KEGG_PRION_DISEASES	6	35	0.0613238	3.12105	LAMC1,NCAM1,NOTCH1,C1QA,C1QC,C1QB
MSigDB	C2	VALK_AML_CLUSTER_9	6	35	0.072344	3.12105	MGLL,ICAM4,DHRS3,NRP1,NT5E,FAM171A1
MSigDB	C5	GO_PROTEIN_COMPLEX_INVOLVED_IN_CELL_ADHESION	6	35	0.077629	3.12105	CD80,ITGB2,CD28,BST1,EMILIN1,CTLA4
MSigDB	C2	PID_ARF6_PATHWAY	6	35	0.0822721	3.12105	EPHA2,ADRB2,CYTH3,HGF,GNAQ,GNA14
MSigDB	C5	GO_POSITIVE_T_CELL_SELECTION	6	35	0.0998879	3.12105	TBX21,PTPRC,CD3E,PTPN2,BATF,IL12B
MSigDB	C5	GO_CAMERA_TYPE_EYE_MORPHOGENESIS	19	111	0.00170104	3.11637	CDON,TWIST1,SOX9,EPHB2,TFAP2A,EPHA2,MEIS1,THY1,SOX11,NECTIN3,RORB,FAT1,PROX1,WNT9A,SDK1,ROM1,BMP4,FOXF2,PTN
MSigDB	C3	CDP_02	19	111	0.00221446	3.11637	SYT1,CDH9,CCND2,SOX9,TBX3,LCP1,SHROOM3,MEIS1,HNF4G,EPHA3,TMEM255A,DOCK4,ERG,BHLHE22,GNAQ,LSAMP,SLC1A3,SLC5A10,HOXB7
MSigDB	C2	LEIN_OLIGODENDROCYTE_MARKERS	13	76	0.00414896	3.11421	SCD,WSCD1,C17orf47,FRMD4B,MYRF,FABP5,AATK,MBP,TSPAN2,APOD,ARRDC3,ABCA2,S100A16
MSigDB	C7	GSE24634_TREG_VS_TCONV_POST_DAY10_IL4_CONVERSION_DN	34	199	4.14845e-07	3.1106	CD9,APBA2,ARHGEF10L,SCD,HMOX1,TMEM176B,CREG1,RGL1,PDGFC,ITGB2,CCR1,SYK,ANPEP,LPL,C6orf48,ABCB4,TIMP2,ENPP2,LILRB4,INHBA,LHFPL2,LAMC1,NRP1,AQP9,PMP22,EFHD1,ENG,C1QA,C1QB,S100A9,MS4A4A,ST14,CYP1B1,TREM2
MSigDB	C7	GSE25085_FETAL_LIVER_VS_FETAL_BM_SP4_THYMIC_IMPLANT_DN	34	199	9.17766e-07	3.1106	RAI14,ARHGAP6,FNDC3B,DMXL2,PLEKHG1,PLXDC2,SPRY2,KCNK13,CD1D,ZNF503,LONRF3,SMIM3,BST1,SGMS2,FABP5,TMEM37,LPAR1,SMOX,GLIS3,INHBA,SLPI,SERPINB8,TANC2,FAM43A,FTH1,ARG2,PMP22,MYO10,ARRDC3,AIG1,KDM7A,GADD45A,SVIL,XDH
MSigDB	C7	GSE2405_HEAT_KILLED_LYSATE_VS_LIVE_A_PHAGOCYTOPHILUM_STIM_NEUTROPHIL_9H_UP	34	199	9.36011e-07	3.1106	DEPDC1B,EPB41L3,LPCAT2,DNTT,NSD2,LDHB,MORC1,STMN1,CKS2,CD93,TXN,KIF2C,CDCA5,CDC25C,HPGD,HEY1,SYK,ZNF503,E2F7,PBK,RRM2,EXO1,DHRS3,FABP5,RAG1,HLA-DQA1,CD8A,DIRAS2,RAG2,GLCCI1,AKAP2,DAB2IP,ETS2,ANGPTL2
MSigDB	C4	GCM_MAPK10	14	82	0.00601768	3.10837	EPB41L3,NCS1,DTNA,ARNT2,BTBD3,FAM171B,SERPINI1,PCDH7,KCNQ3,MBP,IL17D,EFHD1,SLC1A3,GPM6B
MSigDB	C2	MCLACHLAN_DENTAL_CARIES_DN	14	82	0.0111546	3.10837	SYT1,PHLPP1,PTPRK,CD24,CPE,TMEM255A,SLIT2,MAGI2,TUBB2B,CYR61,AHNAK,ABLIM1,SPOCK3,NAP1L3
MSigDB	C2	HUMMEL_BURKITTS_LYMPHOMA_UP	7	41	0.0687211	3.10837	HADH,SOX11,TUBB2B,SUGCT,TUBA1A,APBB2,UCHL1
MSigDB	C5	GO_MODULATION_OF_EXCITATORY_POSTSYNAPTIC_POTENTIAL	7	41	0.0732651	3.10837	SHANK2,ADRB2,NLGN1,RIMS2,SHANK3,IGSF11,CUX2
MSigDB	C5	GO_REGULATION_OF_DENDRITIC_SPINE_MORPHOGENESIS	7	41	0.0743161	3.10837	PPP1R9A,NLGN1,SHANK3,ITPKA,CAMK2B,ARC,CUX2
MSigDB	C5	GO_FEAR_RESPONSE	7	41	0.0765258	3.10837	ASIC1,MORC1,APOE,RAG1,GRIK2,BRINP1,NEUROD2
MSigDB	C5	GO_POSITIVE_REGULATION_OF_KIDNEY_DEVELOPMENT	7	41	0.0767163	3.10837	SOX9,CD24,FOXD1,SMO,BMP4,PDGFD,HOXB7
MSigDB	C5	GO_NEUROTRANSMITTER_UPTAKE	7	41	0.0898871	3.10837	SLC7A11,ARL6IP5,NTSR1,SLC1A3,GPM6B,SLC29A2,SLC22A3
MSigDB	C5	GO_CELL_CHEMOTAXIS	50	293	7.11247e-10	3.10685	EDN1,SEMA5A,PREX1,CCR7,ACKR4,CCL25,EPHA2,ACKR3,PTPRO,ITGB2,CCR5,CCR1,SYK,GPR183,AZU1,XCR1,HGF,CCL2,BST1,RIPOR2,HBEGF,LOX,DOCK4,VAV3,EDNRB,SLIT2,CXADR,FGF18,CX3CR1,LPAR1,SWAP70,C3AR1,EGR3,IL10,TGFB2,NRP1,PRKD1,RPS19,CCR3,PDGFRA,NOV,NOTCH1,IL36G,EDN2,S100A9,S100A12,PDGFD,LGMN,CCL1,CXCL9
MSigDB	C2	RODWELL_AGING_KIDNEY_NO_BLOOD_UP	37	217	2.21269e-07	3.10427	NUAK1,MOXD1,AEBP1,FN1,PXDN,PDGFC,SPARCL1,TMEM200A,CLDN3,ANTXR1,HGF,TIMP2,HOMER3,MGLL,CCL2,MYRF,GFRA1,PPP1R14A,VARS,CFB,RBP1,INHBA,COL3A1,ALPK2,VTCN1,FBN1,MFGE8,SPTLC3,SLC1A3,CTHRC1,NOV,AMBP,C1QA,C1QC,C1QB,ADRA2A,RFTN1
MSigDB	C5	GO_CARDIAC_CELL_DEVELOPMENT	15	88	0.00288505	3.10332	MYOM2,EDN1,MYBPC2,OBSL1,TBX3,PROX1,CXADR,SGCB,TGFBR3,NEB,BMP4,PDGFRA,HEY2,NOTCH1,ACTN2
MSigDB	C5	GO_REGULATION_OF_OSSIFICATION	32	188	4.01645e-06	3.09892	CDK6,FBXO5,TWIST1,SOX9,TFAP2A,CCR1,ADRB2,SMAD1,SOX11,TMEM119,PBX1,SMOC1,RORB,HGF,DHRS3,ADGRV1,P2RX7,CYR61,TGFB2,DKK1,PRKD1,BMP4,SMAD3,BMPR2,TP63,TMEM64,CTHRC1,NOTCH1,GPM6B,SIX2,SFRP2,CEBPD
MSigDB	C5	GO_INFLAMMATORY_RESPONSE_TO_ANTIGENIC_STIMULUS	8	47	0.0356147	3.09892	CNR1,CCR7,NLRP6,CD28,ELANE,IL10,IL12B,NOTCH1
MSigDB	C5	GO_LABYRINTHINE_LAYER_DEVELOPMENT	8	47	0.0523561	3.09892	HES1,ADM,HEY1,OVOL2,CYR61,IL10,HEY2,ST14
MSigDB	C2	ZHENG_GLIOBLASTOMA_PLASTICITY_UP	41	241	5.59557e-08	3.09731	CP,PFKP,MCM2,BIRC5,MCM5,PIK3R3,DUSP4,CKS2,LRRFIP1,EPHB2,RLBP1,PLK4,SPARCL1,FBXO32,ZNF367,E2F7,RRM2,EXO1,SMOC1,TESC,ADGRG6,EDNRB,BHLHE22,UNC5C,CCND1,RBP1,RNF128,CYR61,LHFPL2,ANGPT1,MBP,C1orf198,MFGE8,SH3BP4,GABRB1,PDGFRA,TMOD1,IGFBP4,CADM2,CA3,OTX2
MSigDB	C6	P53_DN.V1_DN	33	194	1.62552e-06	3.09692	MYOM2,CDH1,EPB41L3,HMOX1,ZNF516,ADAM23,QPCT,TNFSF9,CD1D,ADCY1,ARNT2,GLDC,PRAME,CFI,CPS1,FAS,SLC6A15,MGLL,BCHE,FRMD4B,NRP2,VGF,GFRA1,FABP5,CPVL,KBTBD11,TYR,MYO5A,GAS7,GRAMD1B,PLCB4,TSPAN7,FAM155B
MSigDB	C7	GSE3039_NKT_CELL_VS_ALPHAALPHA_CD8_TCELL_UP	34	200	4.36642e-06	3.09504	CARD10,DMXL2,ATRNL1,PLXDC2,PIM1,HDC,EPHA2,DIP2C,CCR1,PBX1,H2AFJ,SMIM3,AHR,HBEGF,GPAT3,ANKRD33B,CLEC4D,BEND4,SMOX,SLPI,RETREG1,PELI2,ARG2,ADGRG3,IL1R2,FAP,F2RL2,KDM7A,LCN2,IL36G,ETS2,S100A9,FAM107B,ADAMDEC1
MSigDB	C6	CAHOY_ASTROGLIAL	17	100	0.00217586	3.09504	CP,HMOX1,AEBP1,RASSF4,FAS,ADGRG6,LOX,IGFBP3,CD109,TBC1D2B,P2RY1,TMEM37,LRP2,SUCNR1,CALHM5,GNA14,LCN2
MSigDB	C2	SMID_BREAST_CANCER_LUMINAL_B_DN	94	553	1.99818e-18	3.09472	RRAGD,APBA2,FOXC1,SLC2A3,PFKP,KLF6,FNDC3B,EDN1,PTPRC,P2RX5,LYZ,MCM5,CD79A,STEAP1B,CD69,LDHB,CCR7,VPREB3,SIT1,CHST7,ADM,TDO2,ADAMTS1,GUCY1A3,GPR183,LPL,SOX11,HLA-DQB1,MUC16,BACE2,SYNM,RYR1,NUDT11,MT1F,CFI,LTB,FAS,SLC6A15,FAT1,TCL1A,FERMT1,CAV2,CCL2,NMU,RIPOR2,VNN1,ADGRG6,WLS,MAP1B,ENPP2,ANXA3,IGFBP3,KCNK5,FABP5,CLIC3,CYTL1,FCER1A,ARL4C,HLA-DQA1,PTPRZ1,CR2,SLPI,ABCC4,CYR61,RBMS1,ANGPT1,PCOLCE2,SVEP…
MSigDB	C4	MODULE_27	60	353	3.30657e-10	3.09453	FGFR3,PTPRC,CSF2RB,FCER2,CD79A,EPHB6,CD69,LIFR,CNR1,CD80,EPHB2,GPR65,EPHA2,PTPRO,ITGB2,CCR5,CCR1,PRSS12,ANPEP,ROR2,ADRB2,GPR183,RYR1,CFI,FAS,AHR,CCL2,HBEGF,LDLR,EDNRB,PTPRR,TMPRSS15,CX3CR1,MCC,CD8B,FCER1A,FCAR,LILRB4,LPAR1,TGFBR3,CR2,CD8A,CD300C,C3AR1,NRP1,PRKD1,LRP2,ERBB4,NTSR1,PDGFRA,GRIK2,GRM3,TEK,NTRK2,ADRA2A,IL4R,PTH2R,RARG,ASGR2,CLDN4
MSigDB	C5	GO_VITAMIN_B6_BINDING	9	53	0.0187913	3.09161	HDC,GPT2,SHMT1,GLDC,MOCOS,SPTLC3,PYGB,DDC,CTH
MSigDB	C2	KRIEG_HYPOXIA_VIA_KDM3A	9	53	0.0309033	3.09161	RRAGD,EDN1,HMOX1,KIF2C,ADM,FBXO32,NRP2,SERPINB8,EDN2
MSigDB	C5	GO_REGULATION_OF_MYOBLAST_DIFFERENTIATION	9	53	0.0355621	3.09161	CDON,SOX9,TBX3,RIPOR2,IGFBP3,MYF6,BMP4,NOTCH1,CXCL9
MSigDB	C2	WINTER_HYPOXIA_DN	9	53	0.0360822	3.09161	PTPRC,CD79A,IRF8,CD28,RIPOR2,ENPP2,ARL6IP5,PBXIP1,ABCB1
MSigDB	C2	SMIRNOV_RESPONSE_TO_IR_2HR_UP	9	53	0.0419749	3.09161	SOX9,TNFSF9,PIM1,SLC7A11,HLA-DPA1,FAS,PMAIP1,RGS16,GADD45A
MSigDB	C5	GO_POSITIVE_REGULATION_OF_NEURAL_PRECURSOR_CELL_PROLIFERATION	9	53	0.0646372	3.09161	CDON,CIP2A,DISP3,PROX1,CX3CR1,SMO,WNT3A,LRP2,NOTCH1
MSigDB	C2	CHIANG_LIVER_CANCER_SUBCLASS_CTNNB1_UP	30	177	2.48921e-05	3.08579	RHOBTB1,PHLPP1,BAMBI,CDK6,DNAJC12,ABCG2,EPHB2,TBX3,SPARCL1,UBXN10,ADRB2,C17orf47,FAS,RUNDC3B,GNAI1,GFRA1,RTP3,HLF,RBP1,MYRIP,FAM169A,HHAT,ESRRG,BMP4,AQP9,CTNNA2,UST,TMEM64,ACTN2,SRD5A2
MSigDB	C2	LEE_LIVER_CANCER_CIPROFIBRATE_UP	10	59	0.0101176	3.08579	QPCT,LPL,CD24,VNN1,SPON2,MFGE8,NT5E,LCN2,ETS2,S100A9
MSigDB	C2	REACTOME_SIGNALING_BY_ERBB4	10	59	0.0157072	3.08579	STMN1,GABRB2,HBEGF,APOE,PGR,NRG2,NRG3,YAP1,ERBB4,GABRB1
MSigDB	C5	GO_MAST_CELL_ACTIVATION	10	59	0.0173888	3.08579	HMOX1,CNR1,SYK,GATA2,ENPP3,RHOH,NECTIN2,IL4R,S100A12,PLSCR1
MSigDB	C5	GO_AMINO_ACID_BINDING	10	59	0.021401	3.08579	TDO2,SHMT1,GLDC,CPS1,PADI4,GRIN2B,GRIN3B,SLC1A3,DDC,GLUD2
MSigDB	C5	GO_COPPER_ION_BINDING	10	59	0.0242887	3.08579	CP,MOXD1,SNAI3,LOX,TYR,MT1X,GPC1,ATP13A2,S100A12,ANG
MSigDB	C2	WU_CELL_MIGRATION	31	183	4.41087e-06	3.0841	CDH1,FN1,SOX9,PDGFC,ADAMTS1,CST6,COL18A1,NR2F2,AHNAK2,MT1F,CD24,MEST,NMU,MAP1B,IGFBP3,CXADR,FABP5,ARL4C,LPAR1,EPCAM,SLPI,RNF128,CYR61,MT1X,CRYBG1,DSE,AKAP2,RBPMS,CDA,ST14,CLDN4
MSigDB	C2	AZARE_NEOPLASTIC_TRANSFORMATION_BY_STAT3_UP	21	124	0.000393476	3.0833	SH2D2A,B4GALT1,FN1,CCND2,DUSP4,DHX9,SORL1,PTPRK,ROBO3,KCNMA1,CFH,CPS1,VNN1,DPYSL3,MAP1B,PCDH7,ARL4C,PID1,TP63,S100A9,CUX2
MSigDB	C2	REACTOME_CELL_CELL_JUNCTION_ORGANIZATION	11	65	0.0213111	3.08104	CDH1,PVR,CDH9,CLDN3,NECTIN3,CDH13,SDK1,NECTIN2,CADM2,ANG,CLDN4
MSigDB	C2	KEGG_MELANOMA	12	71	0.0100401	3.0771	E2F2,CDH1,CDK6,PIK3R3,PDGFC,HGF,FGF18,CCND1,AKT3,FGF12,PDGFRA,PDGFD
MSigDB	C2	GU_PDEF_TARGETS_UP	12	71	0.0124273	3.0771	FN1,SDC2,SMAD1,FZD8,DOCK4,SERPINI1,LAMC1,MAPKAPK2,FZD4,SMAD3,COL4A5,PLCB4
MSigDB	C5	GO_ENDOCHONDRAL_BONE_MORPHOGENESIS	12	71	0.0140879	3.0771	FOXC1,FGFR3,SOX9,MMP16,FGF18,COL21A1,BMP4,BMPR2,TEK,COL2A1,MATN2,RARG
MSigDB	C2	LIAN_LIPA_TARGETS_6M	13	77	0.00711104	3.07377	HMOX1,CCR1,CLEC4D,LILRB4,MYRIP,C3AR1,MYO5A,IL1R2,C1QA,C1QC,C1QB,S100A9,TREM2
MSigDB	C2	CARD_MIR302A_TARGETS	13	77	0.0101868	3.07377	SMAD7,CDK6,SASH1,CCND2,TWIST1,ZNF367,SOX11,NR2F2,RORB,MAP1B,NEUROG2,HLF,CCND1
MSigDB	C2	MEISSNER_BRAIN_HCP_WITH_H3K4ME3_AND_H3K27ME3	178	1055	3.14743e-28	3.07175	SLC7A2,ARX,E2F2,CD9,DEPDC1B,CDH1,DSG2,FOXC1,FGFR3,ARHGAP10,MOXD1,P2RX5,LPCAT2,IRAK3,CARD10,RIN3,SASH1,HES1,FN1,DUSP4,GHSR,STIL,HJURP,SOX9,A4GALT,TBX3,SHROOM3,IRF8,EPHA2,THSD7B,CHST7,MAL2,PTPRO,KCNK13,PTPRK,PLOD2,CMTM7,SCUBE1,HK2,ISL2,TRIM58,PRSS12,EBF1,ZNF503,E2F7,ROR2,ADRB2,ZNF296,RRM2,SNTG2,LPL,P2RY2,RPRM,GLDC,MAF,GATA2,BACE2,NXPH3,COL18A1,FBXL7,POU3F2,SAPCD2,PEAR1,FAT4,SULF2,SMOC1,ITPRIPL2,HS3…
MSigDB	C5	GO_PHOTORECEPTOR_OUTER_SEGMENT	14	83	0.0095058	3.07092	PHLPP1,OCRL,PTPRK,SHANK2,GUCY2F,MAP1B,MYO7A,GUCA1C,CDHR1,DHRS3,ROM1,GNAQ,MYRIP,MYO5A
MSigDB	C5	GO_ADHERENS_JUNCTION_ASSEMBLY	15	89	0.00584149	3.06845	ARHGAP6,SMAD7,PTPRK,THY1,EPHA3,PEAK1,EFNA5,FMN1,NRP1,SMAD3,APOD,TEK,GPM6B,ACTN2,CORO1C
MSigDB	C5	GO_ROOF_OF_MOUTH_DEVELOPMENT	15	89	0.00730353	3.06845	TWIST1,EPHB2,TBX3,TFAP2A,SOX11,DHRS3,WFIKKN2,TGFBR3,INHBA,PRRX1,TGFB2,WNT3A,PDGFRA,FOXF2,COL2A1
MSigDB	C2	KEGG_GAP_JUNCTION	15	89	0.00831735	3.06845	PDGFC,GUCY1A3,ADCY1,GNAI1,LPAR1,TUBB2B,GNAQ,PRKG1,GRM5,GUCY1A2,TUBB4A,PDGFRA,TUBA1A,PLCB4,PDGFD
MSigDB	C7	GSE45365_HEALTHY_VS_MCMV_INFECTION_CD11B_DC_IFNAR_KO_DN	31	184	1.00144e-05	3.06734	DEPDC1B,MAGEC2,ATP8B4,GAPDH,OCRL,HJURP,MEIS2,PLK4,KIF2C,PDGFC,CDCA5,KCNMA1,SLC16A14,OTOGL,DHCR7,C17orf47,PRTN3,RORB,CFH,BPI,ADAMTS3,PEAK1,COL21A1,PCOLCE2,BTBD19,ZNF229,MYO10,AIG1,TYRP1,GNA14,DIRAS3
MSigDB	H	HALLMARK_ALLOGRAFT_REJECTION	34	202	7.73601e-07	3.0644	BCAT1,PTPRC,CD79A,IFNG,LY86,CCND2,CD80,SIT1,GPR65,IRF8,THY1,CD1D,ITGB2,CCR5,CCR1,CD28,LTB,FAS,CCL2,CD8B,HLA-DQA1,ELANE,CD3E,INHBA,CD8A,IL10,TGFB2,RPS19,IL18RAP,IL4,IL12B,GCNT1,IL4R,CXCL9
MSigDB	C5	GO_POSTSYNAPTIC_SPECIALIZATION_MEMBRANE	17	101	0.00801054	3.0644	GRIN2D,GABRB2,PTPRO,ADCY1,NECTIN3,NLGN1,GRIN2A,DLG2,KCND2,LRRC4C,GRM5,GRIN2B,ERBB4,CLSTN2,GABRA4,ARC,ACTN2
MSigDB	C5	GO_POSITIVE_REGULATION_OF_ENDOTHELIAL_CELL_PROLIFERATION	18	107	0.000375647	3.06272	HMOX1,SEMA5A,GHSR,GATA2,CAV2,PROX1,NRP2,CDH13,EGR3,IL10,AKT3,NRP1,PRKD1,BMP4,BMPR2,CCR3,TEK,ANG
MSigDB	C5	GO_REGULATION_OF_B_CELL_ACTIVATION	20	119	0.00099178	3.05986	TBX21,PTPRC,NSD2,SYK,GPR183,CD28,SLC39A10,AHR,BST1,VAV3,TLR4,CTLA4,INHBA,IL10,WNT3A,IRS2,IL4,CLCF1,TNIP2,STAT5B
MSigDB	C2	KEGG_CELL_ADHESION_MOLECULES_CAMS	22	131	0.000292386	3.05752	CDH1,PVR,PTPRC,CD80,ITGB2,CLDN3,SDC2,NECTIN3,CD28,HLA-DQB1,HLA-DPA1,ESAM,CTLA4,NLGN1,CD8B,HLA-DQA1,CD8A,NCAM1,NECTIN2,CNTNAP2,SIGLEC1,CLDN4
MSigDB	C2	IGLESIAS_E2F_TARGETS_UP	24	143	3.6791e-05	3.05558	CD9,LYZ,MCM5,LCP1,SMAD1,LPL,COL18A1,APOE,EMP1,ENPP2,ANXA3,RBP1,COL3A1,CRIP1,PMP22,LGALS1,C1QA,C1QC,C1QB,TUBA1A,IGFBP4,CA3,ANGPTL2,MFAP2
MSigDB	C4	MODULE_92	25	149	5.71596e-05	3.05472	EDN1,CEACAM6,STC2,TNFSF9,ADM,PCDH1,CCR5,CCR1,PCSK1,LTB,FAT1,CCL2,NMU,INHBA,NRG2,WNT3A,NRP1,NCAM1,TEK,C1QA,EDN2,S100A9,SCTR,ADRA1D,CXCL9
MSigDB	C2	MULLIGHAN_NPM1_SIGNATURE_3_DN	27	161	2.86503e-05	3.0532	BCAT1,CD200,FCER2,EPHB2,CHST7,PRAME,RYR1,SPTAN1,HGF,HPCAL1,LAMP5,LDLR,ZNF467,ARL4C,HLA-DQA1,PMAIP1,RETREG1,GNAQ,RETN,PYGB,WHRN,GPM6B,PLCB4,FAM171A1,SVIL,ST14,TSPAN7
MSigDB	C2	VERHAAK_AML_WITH_NPM1_MUTATED_UP	31	185	2.79258e-06	3.05076	TYMP,FOXC1,EPB41L3,HMOX1,DMXL2,TMEM176B,MEIS1,CCR1,HOMER3,CTSG,VNN1,APOBEC3A,TLR4,KCNK5,CX3CR1,MCTP1,CFB,CPVL,ABCC4,BEX3,CD300C,C3AR1,AQP9,COL4A5,C1QA,C1QB,ETS2,PDGFD,CCL1,HOXB3,CYP1B1
MSigDB	C6	EGFR_UP.V1_UP	32	191	7.1569e-06	3.05024	FGFR3,FNDC3B,EDN1,CEACAM6,DUSP4,ADM,SLC7A11,HK2,ARNT2,BACE2,MGLL,CCL2,HBEGF,EGLN3,VAV3,CXADR,TBC1D8,INHBA,PMAIP1,CYR61,RGS16,LHFPL2,TGFB2,COTL1,GCNT1,IL4R,CCDC68,ETS2,PLAC1,S100A9,CYP1B1,CEBPD
MSigDB	C7	GSE29618_BCELL_VS_PDC_DN	33	197	2.48507e-06	3.04976	CSF2RB,AEBP1,TXN,IRF8,EPHA2,UCK2,SLC7A11,SCN9A,AHNAK2,RIMS3,LAMP5,EGLN3,ENPP2,IQGAP2,FABP5,FCER1A,LILRB4,LHFPL2,GNAQ,MAPKAPK2,HHAT,NRP1,ALOX5AP,MAP1A,SH3BP4,GPM6B,GRAMD1B,ATP13A2,ST14,CORO1C,CUX2,LGMN,LILRA4
MSigDB	C7	GSE3982_BCELL_VS_TH1_DN	33	197	3.34543e-06	3.04976	GIPR,FNDC3B,SCD,SMAD7,NSD2,GPR63,CDH9,CLIP4,FN1,CKS2,SPRY2,KIF2C,C21orf91,ELOVL6,RRM2,RPRM,NECTIN3,CD28,SLC6A15,HBEGF,ANXA3,FABP5,LRP1B,SPSB1,NRP1,MFGE8,IL18RAP,APOD,ABCA2,GADD45A,MRC2,LAIR2,APBB2
MSigDB	C6	KRAS.600_UP.V1_UP	46	275	5.21116e-08	3.04539	RRAGD,SH2D2A,SYT1,DUSP4,CD80,TMEM156,SOX9,TBX3,SPRY2,SORL1,ITGB2,HEY1,ANPEP,GLDC,CDR1,PEG3,GBA3,SLC6A15,HBEGF,DOCK4,EMP1,TLR4,GRIN2A,FAM174B,ARL4C,LPAR1,SLCO4A1,INHBA,ITPKA,FEZF2,DIRAS2,DLGAP2,NRP1,MYF6,PELI2,RETN,CTNNA2,IL1R2,CLSTN2,APOD,AMBP,BEX1,ADGRA2,PRG3,LAG3,FAM155B
MSigDB	C3	CART1_01	38	228	6.01262e-06	3.03436	ARHGEF10L,MOXD1,PTPRC,BAMBI,ASIC1,MEIS2,CABLES1,PDGFC,MAL2,PRSS12,NECTIN3,BACE2,PBX1,SMARCA2,TMEM255A,JPH3,ERG,RIMS2,ARL4C,BEND4,DLG2,FEZF2,PRRX1,SERTAD4,ESRRG,PELI2,FOXB1,LOXHD1,RPS19,BBX,PDGFRA,PRUNE2,SPTB,CADM2,OTX2,HOXB3,HOXB7,CLDN4
MSigDB	C7	GSE40274_CTRL_VS_FOXP3_AND_LEF1_TRANSDUCED_ACTIVATED_CD4_TCELL_UP	30	180	1.58278e-05	3.03436	CD9,BCAT1,DUSP4,STX11,PIM1,THY1,HK2,GPR176,GPR25,ZNF296,GPR132,HGF,MOCOS,TNIK,CTLA4,CLEC4D,CD8B,FAM174B,CRIM1,C3AR1,IL10,AHNAK,IL18RAP,NT5E,TUBA1A,IL4R,S100A9,LAG3,SLC12A7,CEBPD
MSigDB	C2	SENGUPTA_NASOPHARYNGEAL_CARCINOMA_WITH_LMP1_DN	28	168	2.15027e-05	3.03436	CEACAM6,ANPEP,FZD8,AHNAK2,MYBL1,DNER,RORB,SLC6A15,TCL1A,ICAM4,MAP1B,CD109,DCBLD1,GRIN2A,CFB,TGFBR3,ABCB1,ST6GALNAC5,CR2,RNF128,DYNLRB2,ALPK2,SERTAD4,SLC6A13,CAPNS2,LCN2,S100A9,S100A12
MSigDB	C7	GSE6259_FLT3L_INDUCED_DEC205_POS_DC_VS_BCELL_UP	29	174	2.37648e-05	3.03436	CP,FOXC1,MIB1,LY86,ABCG2,FBXO32,HPGD,DSEL,AHNAK2,HGF,INPP4B,DOCK4,TNIK,SGCB,TBC1D2B,P2RX7,CRIM1,DYNLRB2,CLEC2L,NRP1,BEST1,NOVA1,PTN,PRUNE2,SVIL,NEUROG3,MS4A4A,XDH,GCNT4
MSigDB	C4	MODULE_289	21	126	0.000858536	3.03436	ADGRL1,GPR65,CCR5,CCR1,ADRB2,GPR183,NMU,GNAI1,EDNRB,CX3CR1,RGS16,C3AR1,GRB14,NTSR1,CCR3,GRM3,GNA14,ADRA2A,EDN2,SCTR,CXCL9
MSigDB	C5	GO_SPECIFIC_GRANULE_MEMBRANE	15	90	0.00288923	3.03436	SLC2A3,ATP8B4,CD93,SLC2A5,MS4A3,ITGB2,LAIR1,RAP2B,RAB44,BST1,CEACAM8,CLEC4D,FCAR,C3AR1,ADGRG3
MSigDB	C5	GO_MESONEPHROS_DEVELOPMENT	17	102	0.00438303	3.03436	FOXC1,SMAD7,HES1,SOX9,SMAD1,PBX1,FAT4,SLIT2,FMN1,FOXD1,EPCAM,SMO,BMP4,ARG2,SMAD3,SIX2,HOXB7
MSigDB	C2	GAUSSMANN_MLL_AF4_FUSION_TARGETS_A_DN	15	90	0.00457627	3.03436	LYZ,CABLES1,LCP1,GALNT13,SEMA3D,VAV3,ENPP2,EFNA5,MLIP,PCOLCE2,TGFB2,PLEKHA7,COL2A1,FKBP10,EPPK1
MSigDB	C5	GO_KILLING_OF_CELLS_OF_OTHER_ORGANISM	10	60	0.00490846	3.03436	LYZ,FCER2,IFNG,GAPDH,AZU1,CTSG,ELANE,P2RX7,RPS19,S100A12
MSigDB	C2	ROSS_AML_WITH_PML_RARA_FUSION	13	78	0.00625234	3.03436	MPO,LTK,FNDC3B,PXDN,MEGF6,CPA3,HGF,AUTS2,CCNA1,MAP1A,GCNT1,COL2A1,MRC2
MSigDB	C2	ZHU_CMV_24_HR_DN	14	84	0.00785735	3.03436	ACKR3,ADM,ANPEP,AHR,LOX,IGFBP3,TGFBR3,CCND1,COL3A1,PDGFRA,ADRA2A,FKBP10,CHN1,CYP1B1
MSigDB	C2	LEE_LIVER_CANCER_DENA_UP	10	60	0.00994987	3.03436	SOX9,LPL,CD24,CPE,B4GALT6,MFGE8,LCN2,COL4A5,S100A9,LGMN
MSigDB	C5	GO_POSITIVE_REGULATION_OF_JUN_KINASE_ACTIVITY	12	72	0.0175307	3.03436	EDN1,SASH1,SYK,ROR2,FZD8,PTPN1,TNIK,DKK1,FZD4,DAB2IP,MAP3K21,MAP3K12
MSigDB	C2	VANHARANTA_UTERINE_FIBROID_DN	11	66	0.0186044	3.03436	MOXD1,SMAD7,ACKR3,GATA2,RIPOR2,ODC1,CXADR,RBP1,EFHD1,ABLIM1,MS4A4A
MSigDB	C2	PID_TAP63_PATHWAY	9	54	0.0228653	3.03436	CABLES1,FAS,IGFBP3,DHRS3,PMAIP1,SSPO,MFGE8,TP63,GADD45A
MSigDB	C2	LEE_TARGETS_OF_PTCH1_AND_SUFU_UP	9	54	0.0334638	3.03436	MCM2,LYZ,CDK6,HK2,FRMD4B,CCND1,LRIG3,C1QA,C1QB
MSigDB	C2	SESTO_RESPONSE_TO_UV_C2	9	54	0.0370194	3.03436	DUSP4,TFAP2A,FAT1,EMP1,ANXA3,CXADR,NRIP1,MAP1A,PLSCR1
MSigDB	C5	GO_REGULATION_OF_B_CELL_MEDIATED_IMMUNITY	9	54	0.0370268	3.03436	TBX21,PTPRC,FCER2,NSD2,CD28,IL10,NECTIN2,IL4,CLCF1
MSigDB	C2	RICKMAN_HEAD_AND_NECK_CANCER_B	9	54	0.0370661	3.03436	SYT1,BCHE,HLA-DQA1,COL21A1,IGSF11,HRASLS,CNTNAP2,BEX1,PTH2R
MSigDB	C5	GO_T_CELL_MEDIATED_CYTOTOXICITY	8	48	0.0395375	3.03436	PVR,PTPRC,CD1D,ULBP1,ULBP3,P2RX7,NECTIN2,IL12B
MSigDB	C6	BCAT_GDS748_UP	8	48	0.0436388	3.03436	BAMBI,QPCT,ABCB1,COTL1,LY6G6D,CRYBG1,GCNT1,PRG3
MSigDB	C4	MODULE_234	9	54	0.0436481	3.03436	FGFR3,AEBP1,TWIST1,SOX9,NKX3-2,INHBA,BMP4,FBN1,ETS2
MSigDB	C2	BOYLAN_MULTIPLE_MYELOMA_C_DN	9	54	0.0483391	3.03436	KLF6,PLOD2,B4GALT6,EGLN3,APOE,ABCB1,NRIP1,IRS2,AIG1
MSigDB	C4	GNF2_MMP11	7	42	0.0638306	3.03436	RHOBTB1,TFAP2A,TIMP2,CRIM1,SVEP1,PLAC1,MAN1C1
MSigDB	C4	MODULE_410	6	36	0.0695407	3.03436	FCER2,CD69,CLEC2B,NCAN,LGALS1,ASGR2
MSigDB	H	HALLMARK_WNT_BETA_CATENIN_SIGNALING	7	42	0.0722388	3.03436	CCND2,HEY1,FZD8,GNAI1,DKK1,HEY2,NOTCH1
MSigDB	C5	GO_ICOSANOID_BIOSYNTHETIC_PROCESS	6	36	0.0725452	3.03436	EDN1,SYK,FABP5,ALOX5AP,EDN2,PRG3
MSigDB	C2	REACTOME_REGULATION_OF_BETA_CELL_DEVELOPMENT	7	42	0.0743886	3.03436	HES1,HNF4G,MAFA,AKT3,MAML3,NOTCH1,NEUROG3
MSigDB	C2	DIRMEIER_LMP1_RESPONSE_LATE_DN	5	30	0.0783842	3.03436	E2F2,GAPDH,HPCAL1,ST5,RPS19
MSigDB	C5	GO_POSITIVE_REGULATION_OF_PATHWAY_RESTRICTED_SMAD_PROTEIN_PHOSPHORYLATION	8	48	0.0792128	3.03436	INHBA,GDF7,TGFB2,BMP4,BMPR2,GDF9,ENG,RBPMS
MSigDB	C4	MODULE_521	6	36	0.0833312	3.03436	EDN1,HBEGF,CD3E,NRP1,PTN,ADRA1D
MSigDB	C2	PID_GMCSF_PATHWAY	6	36	0.0840725	3.03436	CSF2RB,PIM1,IRF8,SYK,CCL2,STAT5B
MSigDB	C5	GO_TYPE_2_IMMUNE_RESPONSE	6	36	0.0851358	3.03436	TBX21,IL10,ARG2,BATF,IL4,IL4R
MSigDB	C5	GO_POSITIVE_REGULATION_OF_BLOOD_PRESSURE	6	36	0.0939325	3.03436	CNR1,NR2F2,NMU,GLP1R,SPX,ACE
MSigDB	C5	GO_UROGENITAL_SYSTEM_DEVELOPMENT	55	331	4.43385e-09	3.02519	FOXC1,TP73,SMAD7,HES1,SOX9,EPHB2,TFAP2A,SULF1,PTPRO,ADAMTS1,NFIA,HPGD,SMAD1,SOX11,GATA2,PBX1,FAT4,SULF2,CD24,ODC1,PROX1,FOXA1,SLIT2,PYGO1,MAGI2,KANK2,FMN1,FOXD1,EPCAM,SMO,ALDH1A2,ANGPT1,PKHD1,CRIP1,TGFB2,NRP1,YAP1,BMP4,ARG2,FBN1,FOXB1,SMAD3,ACE,TP63,PDGFRA,TEK,PCSK5,GCNT1,NOTCH1,SIX2,PDGFD,RARG,HOXB7,GCNT4,PLAG1
MSigDB	C7	GSE28783_ANTI_MIR33_VS_UNTREATED_ATHEROSCLEROSIS_MACROPHAGE_DN	33	199	4.89804e-06	3.01911	SYT1,EPB41L3,SCD,RGL1,TMEM47,SLA,CCR1,GPR183,PEG3,CD24,SIRPB1,CPE,PROX1,WDFY3,GALNT10,CD8B,PTPRZ1,ATP10D,CD8A,COL3A1,PRKG1,DKK1,GRM5,GUCY1A2,GYS2,AQP9,IL4,FOXF2,TYRP1,PCSK5,IL4R,CHD3,HOXB7
MSigDB	C7	GSE11057_NAIVE_VS_EFF_MEMORY_CD4_TCELL_DN	32	193	2.46655e-06	3.01864	TYMP,SLC2A3,OSBPL3,TBX21,MIB1,IFNG,TMEM156,PREX1,SH3BP5,STX11,TXN,CHST7,TMEM200A,NECTIN3,CD28,MYBL1,HLA-DPA1,FAS,AHR,NMU,FRMD4B,SPOPL,IQGAP2,RHOU,CRIP1,ALOX5AP,COTL1,LGALS1,MLF1,UST,TMEM64,RFTN1
MSigDB	C7	GSE29618_PDC_VS_MDC_UP	32	193	1.047e-05	3.01864	SYNE2,B4GALT1,CSF2RB,AEBP1,STMN1,SIT1,IRF8,EPHA2,COMMD3,SLC7A11,LAIR1,SCN9A,AHNAK2,LTB,TCL1A,ODC1,RIMS3,LAMP5,EGLN3,ENPP2,LILRB4,TBC1D8,LHFPL2,MAPKAPK2,HHAT,NRP1,ALOX5AP,MAP1A,GPM6B,GRAMD1B,CUX2,LILRA4
MSigDB	C5	GO_ANCHORED_COMPONENT_OF_MEMBRANE	28	169	2.93532e-05	3.0164	DPEP1,CEACAM6,CNTN5,THY1,NTNG1,LPL,LYNX1,CD24,BST1,ULBP1,VNN1,CEACAM8,ULBP3,DPEP3,GFRA1,CD109,GPC6,EFNA5,CDH13,PKHD1,LSAMP,NCAM1,SPACA4,GPC1,LY6G6D,NT5E,GFRA2,GPIHBP1
MSigDB	C7	GSE6269_HEALTHY_VS_E_COLI_INF_PBMC_DN	27	163	2.34873e-05	3.01574	MPO,CEACAM6,IRAK3,SASH1,SEMA5A,CNR1,EPHB2,ADM,HPGD,H1F0,PRTN3,BPI,CLGN,FGF18,PCDH7,KAZN,ELANE,FEZF2,PFKFB3,DEPP1,FTH1,DDC,COL4A5,TUBA1A,MPP2,ANGPTL2,SUSD4
MSigDB	C2	ELVIDGE_HYPOXIA_BY_DMOG_UP	22	133	0.000479628	3.01154	RRAGD,SPAG4,PFKP,KLF6,ENO2,STC2,OBSL1,SOX9,DTNA,PIM1,ADM,MGAT5,HK2,HEY1,AHNAK2,LOX,EGLN3,IGFBP3,SLCO4A1,OLFML2A,PFKFB3,ANG
MSigDB	C5	GO_CYTOKINE_BINDING	21	127	0.00094093	3.01047	LIFR,CCR7,ACKR4,PXDN,ACKR3,CCR5,CCR1,XCR1,NRP2,CD109,CX3CR1,WFIKKN2,ELANE,TGFBR3,NRP1,FZD4,IL1R2,BMPR2,CCR3,IL12B,ENG
MSigDB	H	HALLMARK_EPITHELIAL_MESENCHYMAL_TRANSITION	33	200	4.85183e-06	3.00401	PVR,ENO2,FN1,PLOD2,THY1,ANPEP,FZD8,FAS,MEST,LOX,DPYSL3,SLIT2,IGFBP3,SGCB,TGFBR3,INHBA,CYR61,PCOLCE2,COL3A1,PRRX1,LAMC1,DKK1,PTHLH,FBN1,PMP22,FAP,GPC1,LGALS1,NT5E,CTHRC1,IGFBP4,MATN2,GADD45A
MSigDB	H	HALLMARK_INFLAMMATORY_RESPONSE	33	200	1.78831e-05	3.00401	SLC7A2,KLF6,PVR,EDN1,CD82,CD69,TNFSF9,CCR7,ADM,GPR183,CHST2,P2RY2,GPR132,ICAM4,AHR,CCL2,HBEGF,LDLR,SGMS2,PCDH7,KCNMB2,LPAR1,P2RX7,INHBA,RGS16,C3AR1,IL10,BEST1,AQP9,IL18RAP,IL12B,IL4R,CXCL9
MSigDB	C7	GSE45739_UNSTIM_VS_ACD3_ACD28_STIM_NRAS_KO_CD4_TCELL_DN	32	194	4.59937e-06	3.00308	SH2D2A,TBX21,NUAK1,CD79A,PHACTR1,GPR65,SPARCL1,PTPRK,ADRB2,ENC1,PAX5,FAT4,NUDT11,MT1F,VAV3,AUTS2,SPON2,GYG1,ST5,CLIC3,CD8B,TGFBR3,ABCB1,ARPC5L,CRIM1,CD8A,MVB12B,CCNA1,GAS7,NT5E,PDGFD,LAG3
MSigDB	C5	GO_NEGATIVE_REGULATION_OF_MYELOID_CELL_DIFFERENTIATION	15	91	0.00192033	3.00101	CDK6,MEIS2,GPR55,MEIS1,GATA2,TLR4,LILRB4,INHBA,PTPN2,FBN1,IL4,C1QC,UBASH3B,STAT5B,TCTA
MSigDB	C2	HELLER_HDAC_TARGETS_DN	48	292	5.44326e-09	2.99279	MYOM2,PFKP,FGFR3,PTPRC,P2RX5,HMOX1,NSD2,QPCT,CCND2,SULF1,UCK2,SLC7A11,SLA,CCR1,GUCY1A3,ELOVL6,SOX11,CD28,MAF,PBX1,PRTN3,HGF,FAS,HOMER3,SLC6A15,TRIB3,FERMT1,NMU,RIPOR2,TMEM255A,IQGAP2,TMPRSS15,AUTS2,FABP5,VARS,CCND1,CLEC2B,PMAIP1,RHOH,LSAMP,MBP,RPS19,WISP1,AKAP2,GPM6B,CTH,IL21R,GADD45A
MSigDB	C5	GO_GLYCOSAMINOGLYCAN_BINDING	36	219	2.79258e-06	2.99279	MPO,PTPRC,SEMA5A,FN1,SULF1,ADAMTS1,NAV2,AZU1,LPL,SULF2,CFH,CTSG,HBEGF,DPYSL3,NRP2,APOE,SLIT2,ADAMTS3,ADAMTS15,PRSS57,ELANE,TGFBR3,NCAN,CYR61,PCOLCE2,NRP1,BMP4,FBN1,PTN,NOV,WISP1,ENG,SPOCK3,F11,ANG,TREM2
MSigDB	C6	CSR_LATE_UP.V1_DN	24	146	0.000375647	2.99279	ME1,SCD,EPHB6,ACKR4,ROBO3,ELOVL6,DHCR7,CHST2,TMEM119,CFH,CCL2,SGIP1,LDLR,GFRA1,TBC1D2B,SVEP1,NBEA,OLFML2A,FTH1,MRGPRF,IRS2,NOV,ANGPTL2,TRERF1
MSigDB	C3	CTGRYYYNATT_UNKNOWN	12	73	0.0192614	2.99279	PIK3R3,LONRF3,PAX9,NRP2,ERG,WFIKKN2,SMOX,DKK1,TP63,TSPAN33,NTRK2,GADD45A
MSigDB	C5	GO_KIDNEY_EPITHELIUM_DEVELOPMENT	23	140	0.000578084	2.99101	FOXC1,SMAD7,HES1,SOX9,PTPRO,SMAD1,PBX1,FAT4,CD24,SLIT2,MAGI2,KANK2,FMN1,FOXD1,EPCAM,SMO,YAP1,BMP4,ARG2,SMAD3,NOTCH1,SIX2,HOXB7
MSigDB	C5	GO_ACTIN_BASED_CELL_PROJECTION	34	207	8.743e-06	2.99038	DPEP1,SYNE2,OSBPL3,MYO3B,B4GALT1,CDH23,LCP1,FGD4,ANTXR1,BAIAP2,FAT1,RIPOR2,DOCK4,FOXA1,MYO7A,IQGAP2,CXADR,PPP1R9A,ADGRV1,NLGN1,RAPH1,ARL4C,USH2A,ANGPT1,MYO5A,LOXHD1,PVALB,PDGFRA,MYO10,LY6G6D,TEK,WHRN,ADGRA2,ACTN2
MSigDB	C7	GSE39556_UNTREATED_VS_3H_POLYIC_INJ_MOUSE_NK_CELL_DN	33	201	8.89542e-06	2.98907	CD9,KIF3C,DMXL2,CCND2,PXDN,SORL1,SLC2A5,RGL1,GUCY1A3,SMAD1,HIST1H2AC,RIMS3,MYRF,IQGAP2,PSD3,ERG,SERPINI1,WDFY3,RAG1,COBL,CRIM1,RETREG1,GNAQ,NRIP1,DPYD,AKT3,DEPP1,RAPGEF2,ENG,ABLIM1,GADD45A,MRC2,PLSCR1,TSPAN7
MSigDB	C2	ENGELMANN_CANCER_PROGENITORS_DN	11	67	0.0152431	2.98907	FGFR3,CEACAM6,FN1,ADCY1,FAM102A,ZNF296,SEPT5,CLIC3,PTGFRN,BMP4,IL4R
MSigDB	C2	IZADPANAH_STEM_CELL_ADIPOSE_VS_BONE_UP	21	128	0.000282927	2.98695	HMOX1,PREX1,TFAP2A,UCK2,SLC7A11,PTPRK,MAF,NR2F2,MT1F,ABCB4,HOMER3,HPCAL1,ODC1,SERPINI1,ARL4C,ABCB1,CLEC2B,MT1X,COTL1,PTN,CHN1
MSigDB	C5	GO_TIGHT_JUNCTION	21	128	0.00139198	2.98695	EPHA2,MAGI1,CLDN3,MAPK15,RAP2B,SAPCD2,CYTH3,FRMD4B,PARD3B,ESAM,CXADR,FRMPD2,MAGI2,CCND1,EPCAM,WNK3,PMP22,RAPGEF2,MPDZ,EPPK1,CLDN4
MSigDB	C2	TONKS_TARGETS_OF_RUNX1_RUNX1T1_FUSION_HSC_UP	30	183	2.03979e-05	2.98461	SLC2A3,KLF6,KIF3C,CD200,BAMBI,HMOX1,TMEM176B,CD69,TCN1,SLC7A11,GUCY1A3,ENC1,H1F0,HOMER3,SMARCA1,AHR,RIPOR2,APOE,EMP1,ERG,HLF,CLEC2B,ALDH1A2,NCAN,COL3A1,ARG2,TUBA1A,RBPMS,MFAP2,UCHL1
MSigDB	C2	HERNANDEZ_MITOTIC_ARREST_BY_DOCETAXEL_2_UP	10	61	0.0166848	2.98461	CD69,CKS2,LCP1,MAF,HIST1H2AC,SGCB,TYR,MT1X,NT5E,TYRP1,GADD45A
MSigDB	C2	JOHNSTONE_PARVB_TARGETS_1_DN	10	61	0.020413	2.98461	LIFR,HIST1H2AC,FAT1,GPAT3,WDFY3,MCTP1,ATP10D,RBMS1,MYO10,DSE,PTN
MSigDB	C7	GSE7218_UNSTIM_VS_ANTIGEN_STIM_THROUGH_IGG_BCELL_DN	29	177	2.17298e-05	2.98293	SH2D2A,TBX21,IRAK3,CD69,CCR7,PIM1,THY1,C21orf91,ITGB2,HLA-DQB1,SEPT1,GNG2,SGMS2,KCNK5,LILRB4,SLPI,RGS16,RHOH,CRIP1,IL18RAP,APOD,F2RL2,HAVCR2,LCN2,IL21R,IL36G,GADD45A,S100A9,MS4A4A
MSigDB	C5	GO_MUSCLE_CELL_DEVELOPMENT	29	177	4.455e-05	2.98293	MYOM2,EDN1,MYBPC2,HES1,OBSL1,TBX3,ADM,DNER,RYR1,CAV2,RIPOR2,LOX,PROX1,CXADR,SGCB,WFIKKN2,KEL,SMO,NEB,MYF6,BMP4,PDGFRA,MEGF10,HEY2,TMOD1,ENG,NOTCH1,ACTN2,UCHL1
MSigDB	C2	DIAZ_CHRONIC_MEYLOGENOUS_LEUKEMIA_DN	19	116	0.000322347	2.98204	MPO,ME1,EPB41L3,DNTT,GAPDH,LY86,CCR7,SORL1,IRF8,LPL,SGCB,LILRB4,ELANE,GAS7,SH3BP4,SLC1A3,S100A9,MS4A4A,CEBPD
MSigDB	C5	GO_FEMALE_SEX_DIFFERENTIATION	19	116	0.00195872	2.98204	FOXC1,TBX3,ADAMTS1,VGF,SLIT2,CCDC182,PGR,INHBA,LHFPL2,NRIP1,FZD4,RETN,LRP2,TP63,PDGFRA,GDF9,MSH4,ANG,STAT5B
MSigDB	C5	GO_COLLAGEN_CONTAINING_EXTRACELLULAR_MATRIX	66	403	7.89798e-11	2.98165	CDON,AEBP1,FN1,PXDN,SULF1,SPARCL1,ADAMTS1,CPA3,NAV2,SDC2,COL18A1,PRTN3,HRNR,SMOC1,TIMP2,CTSG,APOE,EMILIN1,HMCN1,ADAMTS3,AZGP1,ADAMTS15,GPC6,EFNA5,ELANE,USH2A,P3H2,PTPRZ1,SLPI,COL21A1,CDH13,ADAMTS10,CYR61,RELL2,SERPINB8,COL3A1,LAMC1,TGFB2,NCAM1,FBN1,LMAN1L,MFGE8,GPC1,LGALS1,PTN,CTHRC1,NOV,AMBP,HMCN2,ENTPD2,COL4A5,C1QA,C1QC,C1QB,COL2A1,SFRP2,MATN2,ANGPTL2,MFAP2,S100A9,PRG3,ZP1,ANG,PLSCR1,ADAMDEC1,A…
MSigDB	C5	GO_CELL_CELL_ADHERENS_JUNCTION	18	110	0.00313322	2.97919	CDH1,PVR,DSP,SMAD7,CDH9,CDHR3,BAIAP2,NECTIN3,BAIAP2L1,PARD3B,HMCN1,CXADR,CDH13,STXBP6,PLEKHA7,NECTIN2,CTNNA2,BMPR2
MSigDB	C5	GO_LYMPHOCYTE_COSTIMULATION	9	55	0.0328357	2.97919	CD80,CCR7,CD28,BTLA,CD24,CTLA4,CD3E,LGALS1,HHLA2
MSigDB	C5	GO_DENDRITIC_SPINE_MORPHOGENESIS	9	55	0.041517	2.97919	EPHB2,SHANK2,PPP1R9A,NLGN1,SHANK3,ITPKA,CAMK2B,ARC,CUX2
MSigDB	C5	GO_SYNCYTIUM_FORMATION	9	55	0.0582334	2.97919	CDON,RIPOR2,CD109,KCNH1,MYF6,IL4R,TCTA,CXCL9,TREM2
MSigDB	C4	MODULE_5	71	434	5.42868e-14	2.97842	TYMP,SLC2A3,PTPRC,EPB41L3,CEACAM6,HMOX1,CSF2RB,HES1,FN1,LCP1,PIM1,ADM,MAGI1,PTPRK,SLA,ITGB2,CCR1,HPGD,LAIR1,LPL,HLA-DQB1,GATA2,TIMP2,MGLL,CAV2,CCL2,DPYSL3,LDLR,APOE,ENPP2,EMILIN1,ANXA3,SLIT2,DHRS3,GYG1,TBC1D2B,HLA-DQA1,TGFBR3,CCND1,CLEC2B,EPCAM,SLPI,CYR61,CRIM1,RBMS1,ANGPT1,COL3A1,CRIP1,DPYD,DEPP1,ALOX5AP,APOD,PDGFRA,TEK,AKAP2,ENG,LCN2,C1QB,ABLIM1,IL4R,IGFBP4,ETS2,RBPMS,PLEC,CDA,S100A9,LGMN,CYP1B…
MSigDB	C2	LIM_MAMMARY_STEM_CELL_UP	77	471	2.97965e-12	2.97638	ADGRL1,CARD10,AEBP1,RAPGEF1,SEMA5A,LIFR,SULF1,PSD2,TMEM47,CHST7,THY1,ADAMTS1,KCNMA1,GPR176,ANTXR1,ENC1,SOX11,FZD8,NECTIN3,SYNM,COL18A1,NUDT11,PEG3,FAS,MEST,DPYSL3,SLC4A3,NRP2,ELOVL4,SGIP1,GNAI1,APOE,EDNRB,ENPP2,MGARP,RNF165,SLIT2,IGFBP3,SGCB,PRICKLE2,FABP5,SPRED1,PPP1R14A,PCDH7,ARSI,PCDH18,TGFBR3,P3H2,THSD1,CDH13,SVEP1,EGR3,PRRX1,LAMC1,IL24,AKT3,NRP1,MRGPRF,AQP9,LGALS1,TP63,SLC1A3,ARHGEF28,NT5E,T…
MSigDB	C5	GO_POSITIVE_REGULATION_OF_LYMPHOCYTE_MEDIATED_IMMUNITY	17	104	0.00237251	2.976	PVR,TBX21,PTPRC,FCER2,NSD2,CD1D,CD28,ULBP1,ULBP3,P2RX7,NECTIN2,IL18RAP,IL4,IL12B,CLCF1,LAG3,STAT5B
MSigDB	C2	LE_EGR2_TARGETS_DN	17	104	0.00252104	2.976	CD9,ME1,EPHB6,ELOVL6,CHST2,LPL,SLC6A15,LOX,GNAI1,GFRA1,ABCB1,MBP,PMP22,EFHD1,MPDZ,ABCA2,CA3
MSigDB	C5	GO_NEURAL_TUBE_FORMATION	17	104	0.00606664	2.976	CELSR1,MIB1,TWIST1,STIL,SHROOM3,ADM,SOX11,OVOL2,COBL,GDF7,TGFB2,BMP4,LRP2,CTHRC1,SFRP2,ST14,RARG
MSigDB	C5	GO_RECEPTOR_COMPLEX	65	398	5.51544e-10	2.97337	LTK,FGFR3,CSF2RB,OLFM2,CD79A,GRIN2D,EPHB6,GPR63,LIFR,EPHB2,EPHA2,GABRB2,ITGB2,SHANK2,CD200R1,SYK,TRPV3,ROR2,ADRB2,ALK,EPHA3,TRAF5,ABHD12,AHR,BST1,NRP2,LDLR,TLR4,EMILIN1,EPHA5,GFRA1,ADGRV1,LRP1B,NLGN1,CD8B,GRIN2A,KCTD8,CD3E,SHANK3,TGFBR3,GPRC5D,CR2,DLG2,CD8A,GPR101,NRP1,GRIN2B,SMAD3,GRIN3B,IL18RAP,LRP2,BMPR2,ERBB4,GABRB1,GABRA4,PDGFRA,IL12B,GRIK2,GFRA2,TEK,NTRK2,ENG,NOTCH1,ADRA2A,IL4R
MSigDB	C6	MEK_UP.V1_UP	32	196	7.83907e-06	2.97243	RAI14,FGFR3,EDN1,CEACAM6,ENO2,DUSP4,SORL1,EPHA2,ADM,SLC7A11,PCDH1,PTMS,BACE2,TIMP2,EGLN3,RAI2,CAPN5,CXADR,ARL4C,TBC1D8,ABCC4,LAMC1,MYO5A,COTL1,NT5DC2,APOD,GCNT1,IL4R,SIX2,CYP1B1,RFTN1,CLDN4
MSigDB	C5	GO_EYE_MORPHOGENESIS	24	147	0.000660763	2.97243	CDON,TWIST1,SOX9,EPHB2,TFAP2A,EPHA2,MEIS1,THY1,SOX11,NECTIN3,RORB,FAT1,PROX1,MYO7A,WNT9A,SDK1,ROM1,BMP4,FBN1,FOXF2,PTN,NTRK2,MFAP2,RARG
MSigDB	C2	GAUSSMANN_MLL_AF4_FUSION_TARGETS_E_UP	16	98	0.00439267	2.97243	CP,SULF1,ADM,HEY1,CLEC11A,PMAIP1,SVEP1,EGR3,CRIP1,GRB14,PDGFRA,PTN,CTHRC1,SORCS2,SFRP2,MAN1C1
MSigDB	C5	GO_POSITIVE_REGULATION_OF_EPITHELIAL_TO_MESENCHYMAL_TRANSITION	8	49	0.0387033	2.97243	FOXC1,BAMBI,TWIST1,TGFB2,BMP4,SMAD3,ENG,NOTCH1
MSigDB	C2	TSUNODA_CISPLATIN_RESISTANCE_DN	8	49	0.0461222	2.97243	B4GALT1,FN1,HLA-DPA1,CPS1,CFB,CRIP1,FBN1,IGFBP4
MSigDB	C5	GO_CORONARY_VASCULATURE_DEVELOPMENT	8	49	0.0647235	2.97243	SPRED1,TGFBR3,NRP1,BMP4,LRP2,HEY2,PCSK5,NOTCH1
MSigDB	C6	KRAS.LUNG_UP.V1_UP	23	141	0.000305845	2.9698	SH2D2A,TMEM176B,CD80,TBX3,NELL2,OGDHL,GBA3,HBEGF,DOCK4,PTPRR,ADAMTS3,CX3CR1,GRIN2A,ABCB1,SLCO4A1,INHBA,CYP2J2,C3AR1,NRP1,RETN,PRG3,LAG3,ASGR2
MSigDB	C5	GO_SOMITE_DEVELOPMENT	15	92	0.00491248	2.96839	FOXC1,MIB1,HES1,ROR2,SOX11,COBL,SMO,ALDH1A2,WNT3A,DKK1,MYF6,FOXB1,SMAD3,NOTCH1,SFRP2
MSigDB	C5	GO_CARGO_RECEPTOR_ACTIVITY	14	86	0.00848609	2.96379	ACKR4,SORL1,ACKR3,ITGB2,PRSS12,CFI,LDLR,ENPP2,TMPRSS13,ENPP3,TMPRSS15,MEGF10,LRP12,ASGR2
MSigDB	C2	DORN_ADENOVIRUS_INFECTION_24HR_DN	7	43	0.0453056	2.96379	SH3BP5,EPHA2,H1F0,CCND1,CYR61,EGR3,MFAP2
MSigDB	C2	PID_INTEGRIN3_PATHWAY	7	43	0.0704095	2.96379	PVR,FN1,THY1,CYR61,LAMC1,FBN1,COL4A5
MSigDB	C2	HARRIS_BRAIN_CANCER_PROGENITORS	7	43	0.0966822	2.96379	ARHGAP6,TEAD1,DHRS3,CYTL1,MLIP,PID1,DDC
MSigDB	C5	GO_EMBRYONIC_ORGAN_DEVELOPMENT	69	424	6.06132e-11	2.96279	FOXC1,MYO3B,CELSR1,EDN1,MIB1,TFEB,HES1,TWIST1,STIL,SOX9,EPHB2,TBX3,SPRY2,TFAP2A,EPHA2,PLK4,PDGFC,ADM,MMP16,RNF207,HEY1,E2F7,ROR2,SOX11,GATA2,NR2F2,PBX1,PAX5,RYR2,TBX15,NKX3-2,PROX1,OVOL2,MYO7A,AUTS2,COBL,SMO,ALDH1A2,CYR61,WNT9A,HOXD4,PRRX1,IL10,TGFB2,WNT3A,YAP1,LRIG3,BMP4,FBN1,SMAD3,PDGFRA,FOXF2,SLC44A4,HEY2,CTHRC1,PCSK5,WHRN,ENG,NOTCH1,COL2A1,SIX2,HOXD3,MFAP2,ST14,RARG,HOXB3,HOXB7,HYAL1
MSigDB	C5	GO_NEURAL_TUBE_DEVELOPMENT	26	160	0.000241731	2.9585	CELSR1,MIB1,HES1,TWIST1,STIL,SHROOM3,EPHA2,ADM,SOX11,PROX1,OVOL2,FOXA1,COBL,SMO,ALDH1A2,GDF7,TGFB2,WNT3A,BMP4,FOXB1,LRP2,CTHRC1,NOTCH1,SFRP2,ST14,RARG
MSigDB	C5	GO_CENTRAL_NERVOUS_SYSTEM_NEURON_DEVELOPMENT	13	80	0.0177053	2.9585	ARX,EPHB2,ROBO1,GATA2,NRP2,B4GALT6,SLIT2,AUTS2,FEZF2,NRP1,GABRB1,RAPGEF2,NTRK2
MSigDB	C7	GSE37301_HEMATOPOIETIC_STEM_CELL_VS_RAG2_KO_NK_CELL_DN	31	191	2.17852e-05	2.95492	SLC2A3,KLF6,CDK6,CD69,IFNG,STMN1,TOX2,PIM1,GPR183,CD28,MAF,EMP1,PBXIP1,WFIKKN2,RNF128,MBP,CRIP1,IL10,NRP1,AHNAK,FZD4,IL18RAP,PYGB,NT5E,GPM6B,TUBA1A,CHN1,PLCB4,ARC,GADD45A,FAM107B
MSigDB	C7	GSE37301_HEMATOPOIETIC_STEM_CELL_VS_CD4_TCELL_UP	30	185	1.79889e-05	2.95235	OSBPL3,TBX21,CELSR1,CSF2RB,CDK6,RASSF4,CD80,STIL,PREX1,TXN,HDC,IRF8,CCNA2,CDC25C,CIP2A,LILRB4,CFB,SLPI,NEB,PFKFB3,NRP1,MYO5A,IL1R2,IL18RAP,LCN2,NOTCH1,IL36G,S100A9,XDH,CXCL9
MSigDB	C7	GSE21360_NAIVE_VS_PRIMARY_MEMORY_CD8_TCELL_UP	30	185	3.19022e-05	2.95235	CDH1,ATRNL1,LDHB,CCND2,SLA,HK2,CCR1,CDCA4,PTPN1,AHR,ANXA3,PBXIP1,CX3CR1,SLC9A9,CCND1,SIPA1L2,RHOH,MVB12B,SPSB1,PTGFRN,SMAD3,NECTIN2,CCR3,NT5E,KDM7A,PRUNE2,C1QB,IL4R,IL21R,SLC12A7
MSigDB	C7	GSE13547_2H_VS_12_H_ANTI_IGM_STIM_BCELL_UP	30	185	4.49502e-05	2.95235	BIRC5,STMN1,TXN,CCNA2,PLOD2,CDC25C,PTMS,CIP2A,BDH2,PBK,RRM2,CHST2,MYBL1,WLS,CLGN,SERPINI1,CFB,EPCAM,RGS16,FAM84A,NEB,IL10,DGKG,HAVCR2,GCNT1,GFPT1,CADPS,LAG3,PLSCR1,GCNT4
MSigDB	C5	GO_GABA_ERGIC_SYNAPSE	12	74	0.0357038	2.95235	CNR1,GABRB2,CNTN5,PTPRO,GUCY1A3,IQSEC3,EFNA5,CDH13,KCND2,ERBB4,GABRB1,GABRA4
MSigDB	C5	GO_POSITIVE_REGULATION_OF_CARDIAC_MUSCLE_CELL_PROLIFERATION	6	37	0.0498966	2.95235	PIM1,TGFBR3,YAP1,ERBB4,HEY2,NOTCH1
MSigDB	C2	GENTILE_UV_RESPONSE_CLUSTER_D7	6	37	0.077467	2.95235	PTPN1,FOXD1,RBMS1,PMP22,IL4R,CEBPD
MSigDB	C4	MODULE_96	6	37	0.0843527	2.95235	FCER2,CD69,CLEC2B,NCAN,LGALS1,ASGR2
MSigDB	C2	SHIN_B_CELL_LYMPHOMA_CLUSTER_8	6	37	0.0958798	2.95235	SMAD7,CD80,FAS,WNT3A,IL1R2,IL21R
MSigDB	C2	VERRECCHIA_DELAYED_RESPONSE_TO_TGFB1	6	37	0.0966822	2.95235	DSP,EPHB2,EPHA2,EFNA5,SMO,IGFBP4
MSigDB	C7	GSE37301_PRO_BCELL_VS_CD4_TCELL_DN	29	179	4.54497e-05	2.9496	RRAGD,PHLPP1,TNFSF8,MARK1,CHST2,SOX11,BTLA,LTB,CYTH3,TIMP2,WLS,DHRS3,KCNK5,PTPRQ,SVEP1,SPSB1,SERTAD4,NRP1,HCN4,RETN,CLSTN2,TMPRSS11E,MYO10,ARHGEF28,NT5E,NPSR1,GRAMD1B,PLSCR1,APBB2
MSigDB	C5	GO_DIGESTIVE_SYSTEM_DEVELOPMENT	23	142	0.000846097	2.94888	HES1,PDGFC,SOX11,FAT4,CPS1,NKX3-2,WLS,OVOL2,EDNRB,COBL,SMO,ALDH1A2,COL3A1,TGFB2,BMP4,SMAD3,TP63,PDGFRA,FOXF2,PCSK5,NOTCH1,SIX2,SFRP2
MSigDB	C2	SHETH_LIVER_CANCER_VS_TXNIP_LOSS_PAM5	17	105	0.00534342	2.94766	SEMA5A,FGD4,PAX9,ELOVL4,TLR4,CLGN,AKR1E2,KLK1,CD8A,RHOH,NCAM1,LRP2,SLC1A3,CHN1,SORCS2,SPOCK3,ELAVL4
MSigDB	C5	GO_CELL_SURFACE	130	803	2.02937e-20	2.94745	CD9,CDH1,DSG2,FGFR3,PVR,KCNN2,PTPRC,B4GALT1,CEACAM6,CD200,FCER2,CD79A,CD69,ASIC1,ADTRP,CDH9,LIFR,CD80,GHSR,CD93,CCR7,CDHR3,ACKR4,SULF1,EPHA2,ACKR3,PDGFC,SLC7A11,PTPRK,THY1,MMP16,CD1D,SCUBE1,ITGB2,CCR5,CD200R1,CCR1,ANPEP,ROR2,SDC2,ANTXR1,ROBO1,XCR1,LPL,CD28,SULF2,HLA-DPA1,CD24,FAS,TIMP2,CTSG,SIRPB1,ULBP1,HBEGF,CEACAM8,BTN1A1,LDLR,ULBP3,TRPC4,TLR4,EPHA5,IQGAP2,CAPN5,GFRA1,ENPP3,CD109,AZGP1,CTLA4,RT…
MSigDB	C5	GO_EPITHELIAL_TO_MESENCHYMAL_TRANSITION	22	136	0.00045993	2.94511	FOXC1,BAMBI,SMAD7,TWIST1,SOX9,HEY1,HGF,EPHA3,OVOL2,FOXA1,KBTBD8,TGFBR3,TGFB2,BMP4,SMAD3,FOXF2,HEY2,DAB2IP,ENG,NOTCH1,SFRP2,AMELX
MSigDB	C2	LINDVALL_IMMORTALIZED_BY_TERT_UP	11	68	0.0140013	2.94511	CD9,STC2,TMTC1,ADAMTS1,ST5,DKK1,BMP4,RNF150,FOXF2,PTN,UCHL1
MSigDB	C2	YAO_TEMPORAL_RESPONSE_TO_PROGESTERONE_CLUSTER_0	11	68	0.0140534	2.94511	SASH1,LIFR,ADRB2,LOX,ENPP2,IGFBP3,NCAM1,NT5E,ABLIM1,ANGPTL2,CEBPD
MSigDB	C2	KEGG_P53_SIGNALING_PATHWAY	11	68	0.0172857	2.94511	TP73,CD82,CDK6,CCND2,RRM2,RPRM,FAS,IGFBP3,CCND1,PMAIP1,GADD45A
MSigDB	C5	GO_TRANSFERASE_ACTIVITY_TRANSFERRING_SULFUR_CONTAINING_GROUPS	11	68	0.0310798	2.94511	CHST7,DSEL,CHST2,WSCD1,HS3ST5,HS3ST1,MOCOS,UST,SUGCT,GAL3ST3,NDST3
MSigDB	C5	GO_NEURON_FATE_COMMITMENT	11	68	0.0335606	2.94511	HES1,ISL2,GATA2,POU3F2,FOXA1,ZNF521,FEZF2,PRRX1,BMP4,NOTCH1,HOXC10
MSigDB	C5	GO_MAIN_AXON	11	68	0.0395375	2.94511	EPB41L3,DAGLA,THY1,KCNAB1,KCNQ3,DLG2,MBP,KCNH1,MAP1A,TUBB4A,CNTNAP2
MSigDB	C5	GO_INTRINSIC_COMPONENT_OF_SYNAPTIC_MEMBRANE	27	167	0.00103026	2.94351	SLC8A3,CDH9,ADAM23,CNR1,GHSR,EPHB2,DAGLA,GABRB2,CNTN5,PTPRO,NTNG1,ADCY1,NECTIN3,NRP2,NLGN1,P2RY1,GRIN2A,KCND2,KCNH1,NRP1,LRRC4C,KCNJ3,ERBB4,CLSTN2,GABRA4,PRRT1,GRM3
MSigDB	C2	VANTVEER_BREAST_CANCER_METASTASIS_DN	21	130	0.000596051	2.94099	RRAGD,CP,SLC2A3,PFKP,BIRC5,FBXO5,STMN1,HJURP,CKS2,CDC42BPA,ADM,ZNF367,RRM2,TSPYL5,PRAME,NMU,ADGRG6,C1orf198,HRASLS,TMEM64,LRP12
MSigDB	C5	GO_CELL_JUNCTION_ORGANIZATION	46	285	2.70494e-07	2.93854	CD9,CDH1,DSG2,ARHGAP6,PVR,EPB41L3,DSP,SMAD7,RAPGEF1,CDH9,FN1,CDHR3,EPHA2,PTPRO,PTPRK,THY1,CLDN3,TLN2,NECTIN3,PRTN3,EPHA3,CXADR,FRMPD2,PEAK1,EFNA5,FMN1,CDH13,SDK1,LAMC1,TGFB2,NRP1,PLEKHA7,SMAD3,ACE,NECTIN2,APOD,RAPGEF2,TEK,WHRN,GPM6B,CADM2,PLEC,ACTN2,CORO1C,ANG,VMP1
MSigDB	C5	GO_VASCULAR_ENDOTHELIAL_GROWTH_FACTOR_RECEPTOR_SIGNALING_PATHWAY	15	93	0.00345498	2.93648	SH2D2A,FOXC1,SHC2,SULF1,BAIAP2,PTPN1,NRP2,VAV3,EMILIN1,FGF18,MAPKAPK2,NRP1,FZD4,PRKD1,DAB2IP
MSigDB	C4	GNF2_HCK	15	93	0.00389805	2.93648	TYMP,CD93,STX11,CD1D,ITGB2,CCR1,BST1,VNN1,APOBEC3A,ZNF467,CPVL,DPYD,COTL1,CDA,S100A9
MSigDB	C2	KAYO_CALORIE_RESTRICTION_MUSCLE_UP	15	93	0.00438303	2.93648	FN1,CCR5,CPA3,SPTAN1,FAS,FABP5,RGS6,ELANE,RBP1,COL3A1,FAP,ENG,C1QB,TUBA1A,IGFBP4
MSigDB	C5	GO_PLASMA_MEMBRANE_ORGANIZATION	15	93	0.0101176	2.93648	PTPRC,EPB41L3,A4GALT,SPTA1,BAIAP2,FAT4,BAIAP2L1,CAV2,SH3GL2,SGIP1,MYRF,P2RX7,TGFB2,PLSCR4,PLSCR1
MSigDB	C2	MASSARWEH_RESPONSE_TO_ESTRADIOL	10	62	0.0310167	2.93648	MYBL1,FCMR,KAZN,PGR,TUBB2B,PMAIP1,EGR3,NRIP1,ADRA2A,IGFBP4
MSigDB	C2	ANDERSEN_CHOLANGIOCARCINOMA_CLASS1	10	62	0.0323693	2.93648	TMEM156,WNK2,SLC4A3,ABHD3,VEPH1,PKHD1,VTCN1,PTHLH,SLC5A9,SCTR
MSigDB	C5	GO_AMYLOID_BETA_CLEARANCE	5	31	0.0954849	2.93648	ITGB2,LDLR,APOE,IL4,TREM2
MSigDB	C5	GO_POSITIVE_REGULATION_OF_CELL_SUBSTRATE_ADHESION	19	118	0.00223444	2.9315	CEACAM6,CDK6,FN1,PREX1,CCR7,CCL25,THY1,FERMT1,EMILIN1,CD3E,FMN1,CDH13,CYR61,RELL2,NRP1,SMAD3,PTN,TEK,ALOX15
MSigDB	H	HALLMARK_IL6_JAK_STAT3_SIGNALING	14	87	0.00505193	2.92972	CD9,HMOX1,CSF2RB,DNTT,PIM1,PDGFC,CCR1,PTPN1,LTB,FAS,PTPN2,IL1R2,IL4R,CXCL9
MSigDB	C5	GO_COLLAGEN_TRIMER	14	87	0.0142024	2.92972	COL18A1,LOX,EMILIN1,COLEC11,COL21A1,EDA,COL3A1,GLDN,CTHRC1,COL4A5,C1QA,C1QC,C1QB,COL2A1
MSigDB	C2	REACTOME_DISEASES_OF_GLYCOSYLATION	23	143	0.00141609	2.92826	B4GALT1,SEMA5A,THSD7B,ADAMTS1,SDC2,MUC13,ADAMTSL1,MUC16,ADAMTS17,ADAMTS19,ADAMTS3,SPON2,ADAMTS15,GPC6,NCAN,THSD1,ADAMTS10,SSPO,GPC1,ADAMTSL2,NOTCH1,GFPT1,MUC3A
MSigDB	C7	GSE30083_SP1_VS_SP2_THYMOCYTE_DN	32	199	4.50049e-05	2.92762	SYNE2,TNFSF8,CCND2,PSD2,E2F7,PRR15,SOX11,POU3F2,PAX5,TRAF5,TRPC4,EPHA5,FGF18,SPON2,ANKRD23,PCDH7,RGS16,IGSF11,ELOVL7,LSAMP,STPG3,PTHLH,ZBTB7C,GRIN3B,FAP,CCR3,FGF12,SLC44A4,C6orf222,ADAMTSL2,SPTB,IGFBP4
MSigDB	C6	SNF5_DN.V1_DN	27	168	0.000115765	2.92599	DPEP1,DSG2,CP,SPEG,PVR,P2RX5,DSP,CARD10,TMEM176B,CCR7,PTPRK,PRSS12,RIMKLB,KCNAB1,VNN1,GALNT17,FOXD1,PTPRZ1,RNF128,RGS16,PCOLCE2,RAG2,GABRB1,ARHGEF28,SLC44A4,CTH,UCHL1
MSigDB	C2	TONKS_TARGETS_OF_RUNX1_RUNX1T1_FUSION_MONOCYTE_DN	9	56	0.0316217	2.92599	HDC,CPA3,SDC2,HLA-DQB1,LTB,SMARCA2,ARL4C,CYP1B1,ADAMDEC1
MSigDB	C2	MORI_LARGE_PRE_BII_LYMPHOCYTE_DN	9	56	0.0368756	2.92599	PTPRC,LY86,LCP1,GPR65,IRF8,LTB,RIPOR2,CRYBG1,IL4R
MSigDB	C5	GO_NEGATIVE_REGULATION_OF_SMALL_GTPASE_MEDIATED_SIGNAL_TRANSDUCTION	9	56	0.0476379	2.92599	RAPGEF1,STMN1,EPHB2,SPRY2,TIMP2,RIPOR2,SLIT2,TGFB2,DAB2IP
MSigDB	C5	GO_CELL_COMMUNICATION_INVOLVED_IN_CARDIAC_CONDUCTION	9	56	0.0601201	2.92599	DSG2,KCNN2,DSP,CACNA2D1,RNF207,RYR2,CXADR,HCN4,KCNJ3
MSigDB	C2	REACTOME_GABA_RECEPTOR_ACTIVATION	9	56	0.0663553	2.92599	GABRB2,GNG3,ADCY1,GNG2,GNAI1,GNG12,KCNJ3,GABRB1,GABRA4
MSigDB	C7	GSE10325_LUPUS_CD4_TCELL_VS_LUPUS_BCELL_UP	31	193	1.30513e-05	2.9243	SH2D2A,APBA2,TNFSF8,LDHB,ADTRP,PIM1,CHST7,FAM102A,MLLT3,CD28,MAF,NELL2,INPP4B,TNIK,DHRS3,PBXIP1,CTLA4,TBC1D2B,ARL4C,CD3E,RBMS1,RETREG1,GNAQ,BEX3,AKT3,MT1X,PCSK5,MAN1C1,FAM171A1,SVIL,STAT5B
MSigDB	C7	GSE11057_PBMC_VS_MEM_CD4_TCELL_UP	31	193	2.66285e-05	2.9243	RHOBTB1,EPB41L3,LPCAT2,HMOX1,ATP8B4,CD79A,TMEM176B,RASSF4,QPCT,FGD4,HDC,PDGFC,MS4A3,CCR1,ANPEP,PAX5,ITPRIPL2,TCL1A,SIRPB1,BST1,TLR4,PADI4,SGMS2,SPRED1,CD8B,FCER1A,TBC1D8,SWAP70,RNASE6,ASGR2,CYP1B1
MSigDB	C7	GSE29618_PDC_VS_MDC_DAY7_FLU_VACCINE_UP	31	193	3.57822e-05	2.9243	B4GALT1,CSF2RB,AEBP1,STMN1,SIT1,IRF8,SLC7A11,LAIR1,SCN9A,AHNAK2,TCL1A,ODC1,LAMP5,EGLN3,ENPP2,STK32B,AUTS2,LILRB4,LHFPL2,CRIM1,RHOH,MAPKAPK2,HHAT,NRP1,ALOX5AP,MAP1A,GPM6B,GRAMD1B,ATP13A2,CUX2,LILRA4
MSigDB	C5	GO_TAXIS	101	629	1.77275e-16	2.9234	ARX,TYMP,EDN1,EPHB6,SEMA5A,PREX1,CCR7,ACKR4,CCL25,EPHB2,EPHA2,ACKR3,PTPRO,CMTM7,SEMA3D,ROBO3,ISL2,ITGB2,CCR5,SPTA1,CCR1,SYK,GPR183,ROBO1,AZU1,XCR1,SPTAN1,HGF,EPHA3,CCL2,BST1,RIPOR2,HBEGF,LOX,NRP2,DOCK4,VAV3,EDNRB,ENPP2,RNF165,SLIT2,EPHA5,GFRA1,CXADR,FGF18,SPON2,CX3CR1,UNC5C,EFNA5,ELANE,LPAR1,SHANK3,FOXD1,DOK5,SMO,SWAP70,TUBB2B,CDH13,CYR61,GDF7,FEZF2,ANGPT1,C3AR1,PTPN2,EGR3,NRG3,IL10,TGFB2,WNT3A,N…
MSigDB	C4	MODULE_76	13	81	0.0054512	2.92197	LYZ,LY86,FN1,CCR5,CCR1,MGLL,CCL2,C3AR1,ALOX5AP,ALOX15,S100A9,S100A12,CXCL9
MSigDB	C2	SMID_BREAST_CANCER_RELAPSE_IN_BRAIN_DN	13	81	0.00969051	2.92197	CELSR1,DNAJC12,CDS1,VAV3,STK32B,CLGN,PSD3,CXXC4,NRIP1,CRIP1,ERBB4,SLC44A4,COL4A5
MSigDB	C5	GO_BIOMINERAL_TISSUE_DEVELOPMENT	25	156	0.000237963	2.91765	FGFR3,FBXO5,TWIST1,SOX9,TFAP2A,CCR1,WDR72,ROR2,ADRB2,FAM83H,TMEM119,LOX,ADGRV1,P2RX7,CYR61,PTHLH,BMP4,SMAD3,BMPR2,PTN,NOTCH1,GPM6B,ALOX15,ASGR2,AMELX
MSigDB	C4	MODULE_176	37	231	5.52494e-07	2.91614	DPEP1,CP,SYT1,CSF2RB,RAPGEF1,QPCT,SOX9,PTPRO,SPARCL1,HPGD,ADRB2,GATA2,PAX5,CPS1,NMU,DPYSL3,HRK,PTPRR,AZGP1,CX3CR1,EFNA5,CYP2J2,ANGPT1,EDA,COL3A1,TYR,NOVA1,SLC28A1,UGT1A6,NTSR1,DDC,TYRP1,ALOX15,ASGR2,CYP1B1,SCTR,AMELX
MSigDB	C2	KONDO_EZH2_TARGETS	37	231	4.68869e-06	2.91614	RRAGD,MAGEC2,CP,EDN1,TMTC1,SORL1,KCNMA1,UBXN10,HPGD,NAV2,DSEL,DNER,ST3GAL1,MGLL,CPE,GLP1R,DOCK4,EMP1,EPHA5,IGFBP3,GPC6,HLF,IQCA1,ARHGEF3,COL3A1,FAM43A,NRP1,CSGALNACT2,MYRFL,NT5E,UST,TYRP1,GNA14,RNPC3,ARHGAP5,APBB2,SUSD4
MSigDB	C5	GO_SIDE_OF_MEMBRANE	80	500	5.27292e-13	2.91298	CD9,CDH1,PTPRC,B4GALT1,FCER2,CD79A,CD69,LIFR,CD80,CCR7,ACKR4,DTNA,ACKR3,THY1,CD1D,SCUBE1,ITGB2,CCR5,GNG3,SPTA1,CD200R1,CCR1,ANPEP,KCNAB1,ANTXR1,XCR1,CD28,HLA-DQB1,GNG2,PTPN1,HLA-DPA1,CD24,CYTH3,TRAF5,CAV2,ULBP1,BTN1A1,GNAI1,LDLR,ULBP3,TLR4,EPHA5,GFRA1,ENPP3,AZGP1,CTLA4,CX3CR1,NLGN1,GNG12,EFNA5,HLA-DQA1,CD3E,SHANK3,TGFBR3,P2RX7,CDH13,CD8A,GNAQ,PKHD1,VTCN1,NCAM1,MFGE8,ACE,KCNJ3,LRP2,NTSR1,CCR3,HHLA…
MSigDB	C7	GSE33424_CD161_HIGH_VS_NEG_CD8_TCELL_DN	32	200	5.94625e-06	2.91298	PFKP,SPEG,MCM2,CELSR1,BIRC5,AEBP1,STMN1,CA1,SIT1,CCNA2,THY1,CDC25C,ELOVL6,CD28,FAS,HPCAL1,DHRS3,CD8B,FAM53A,ARL4C,CD3E,RBP1,ROM1,CD8A,NRP1,IRS2,FBN1,DDC,NOTCH1,ACTN2,LAG3,SLC12A7
MSigDB	C7	GSE2128_CTRL_VS_MIMETOPE_NEGATIVE_SELECTION_DP_THYMOCYTE_NOD_UP	32	200	1.10948e-05	2.91298	RAI14,EDN1,B4GALT1,IRAK3,TMEM176B,LY86,LIFR,PLXDC2,ACKR3,SLC7A11,FMNL3,HPGD,SYK,GPR183,SULF2,TIMP2,APOE,CX3CR1,MAGI2,SMOX,RHOH,C3AR1,SMCO3,MFGE8,PID1,CALHM6,ENG,C1QA,C1QC,C1QB,ETS2,CORO1C
MSigDB	H	HALLMARK_ESTROGEN_RESPONSE_EARLY	32	200	2.01664e-05	2.91298	SLC7A2,FOXC1,CELSR1,B4GALT1,STC2,HES1,SH3BP5,ADCY1,NAV2,FAM102A,DHCR7,P2RY2,MYBL1,ASB13,OVOL2,GFRA1,DHRS3,FCMR,KCNK5,CLIC3,KAZN,PGR,CCND1,TUBB2B,PMAIP1,RETREG1,EGR3,NRIP1,INPP5F,ABLIM1,IGFBP4,SVIL
MSigDB	C7	GSE21379_WT_VS_SAP_KO_CD4_TCELL_DN	32	200	2.09578e-05	2.91298	E2F2,RRAGD,BCAT1,NUAK1,MYBPC2,CD79A,FBXO5,HES1,VPREB3,SIT1,DIP2C,CACNA2D1,EBF1,PBK,PRR15,MAF,SAPCD2,BST1,TMEM255A,GPAT3,GFRA1,RAG1,ARPC5L,RAG2,FAM53B,LAMC1,SERTAD4,GAS7,EFHD1,DDC,GFRA2,AKAP2
MSigDB	C2	RHEIN_ALL_GLUCOCORTICOID_THERAPY_UP	12	75	0.0136613	2.91298	PTPRC,P2RX5,LYZ,LY86,DUSP4,CA1,GPR65,GPR183,SWAP70,AHNAK,IL1R2,CRYBG1
MSigDB	C2	REACTOME_CONSTITUTIVE_SIGNALING_BY_ABERRANT_PI3K_IN_CANCER	12	75	0.019775	2.91298	FGFR3,PIK3R3,CD80,CD28,HGF,HBEGF,FGF18,NRG2,NRG3,IRS2,ERBB4,PDGFRA
MSigDB	C5	GO_POSITIVE_REGULATION_OF_HEART_GROWTH	8	50	0.0227605	2.91298	EDN1,PIM1,PROX1,TGFBR3,YAP1,ERBB4,HEY2,NOTCH1
MSigDB	C2	CHEBOTAEV_GR_TARGETS_UP	12	75	0.0261167	2.91298	STC2,MEGF6,HPGD,RRM2,SULF2,EDNRB,DDIT4L,IQGAP2,NRP1,NT5DC2,PDGFRA,NTRK2
MSigDB	C2	NOUSHMEHR_GBM_SILENCED_BY_METHYLATION	8	50	0.0476	2.91298	JHY,SPON2,FABP5,RBP1,CCNA1,SEMA3E,CTHRC1,CA3
MSigDB	C5	GO_NEGATIVE_REGULATION_OF_LEUKOCYTE_APOPTOTIC_PROCESS	8	50	0.0605333	2.91298	GHSR,CCR7,CCR5,SLC39A10,RAG1,IRS2,BMP4,ARG2
MSigDB	C5	GO_RENAL_SYSTEM_DEVELOPMENT	47	294	3.2056e-07	2.91051	FOXC1,TP73,SMAD7,HES1,SOX9,TFAP2A,SULF1,PTPRO,ADAMTS1,NFIA,HPGD,SMAD1,SOX11,PBX1,FAT4,SULF2,CD24,ODC1,PROX1,SLIT2,PYGO1,MAGI2,KANK2,FMN1,FOXD1,EPCAM,SMO,ALDH1A2,ANGPT1,PKHD1,TGFB2,NRP1,YAP1,BMP4,ARG2,FBN1,SMAD3,ACE,PDGFRA,TEK,PCSK5,GCNT1,NOTCH1,SIX2,PDGFD,HOXB7,GCNT4
MSigDB	C3	SOX5_01	43	269	7.60529e-07	2.91028	RHOBTB1,LYZ,EPHB6,ATRNL1,MARK1,TWIST1,DTNA,PIM1,UCK2,COMMD3,C21orf91,FMNL3,NFIA,PRSS12,EBF1,ADRB2,MAF,SPTAN1,HS3ST1,VAV3,AUTS2,DHRS3,PCDH7,INHBA,ALDH1A2,DLG2,ANGPT1,FAM53B,ESRRG,NRP1,NCAM1,NOVA1,PELI2,FOXB1,TUBB4A,ERBB4,MAML3,RALYL,PPP3R2,COL4A5,ELAVL4,MRC2,TRERF1
MSigDB	C7	GSE29618_PRE_VS_DAY7_POST_LAIV_FLU_VACCINE_PDC_UP	31	194	4.70762e-05	2.90923	GIPR,RAI14,LIFR,STC2,KCNIP2,VPREB3,EDA2R,THY1,SHANK2,GNG3,ROBO1,MUC13,TEAD1,PRTN3,CD24,CAV2,MEST,CXADR,NEUROG2,DIRAS2,ST20,ESRRG,GRIN2B,FOXB1,STON1,DGKG,NTRK2,BRINP1,CA3,CDA,HOXB7
MSigDB	C6	ATM_DN.V1_DN	23	144	0.00102092	2.90793	CEACAM6,CSF2RB,GRIN2D,CD69,KCNIP2,TEX14,GPR65,GABRB2,CFH,ST3GAL1,CYP2J2,ITPKA,FOXB1,RETN,BMPR2,HHLA2,PPARGC1A,PCDHB3,LY6G6D,TEK,NTRK2,ADCY10,SRD5A2
MSigDB	C4	MODULE_118	65	407	1.21111e-11	2.90762	MPO,RAI14,MCM2,PTPRC,EPB41L3,DSP,CARD10,CD79A,ENO2,FN1,QPCT,STMN1,CCND2,CKS2,LCP1,SIT1,EPHA2,ECE2,CCNA2,SLC7A11,MAGI1,PLOD2,SLA,ITGB2,LAIR1,RRM2,C5orf30,PRAME,PPT2,CD24,MGLL,CTSG,TCL1A,AQP8,CAV2,CCL2,LOX,DPYSL3,LDLR,BTBD3,EMP1,GYG1,GNG12,KCNQ3,HLA-DQA1,CLEC2B,RBP1,EPCAM,CYR61,RGS16,CRIM1,NRG2,EDA,TYR,ALOX5AP,SYNGR4,PDGFRA,MYO10,AMBP,ENG,ENTPD2,IGFBP4,MFAP2,CYP1B1,AMELX
MSigDB	C5	GO_OSTEOCLAST_DIFFERENTIATION	15	94	0.00641672	2.90524	IFNG,GPR55,EPHA2,CCR1,GPR183,TLR4,CD109,LILRB4,FBN1,IL4,IL12B,TMEM64,UBASH3B,TCTA,TREM2
MSigDB	C5	GO_REGULATION_OF_CELL_SUBSTRATE_ADHESION	33	207	3.3717e-05	2.90243	ARHGAP6,CEACAM6,CDK6,FN1,PREX1,CCR7,CCL25,PTPRO,THY1,EPHA3,FERMT1,BST1,ONECUT2,EMILIN1,PEAK1,EFNA5,CD3E,FMN1,CDH13,CYR61,RELL2,NRP1,FZD4,SMAD3,LGALS1,APOD,SEMA3E,PTN,TEK,NOTCH1,GPM6B,ALOX15,CORO1C
MSigDB	C7	GSE5589_WT_VS_IL6_KO_LPS_AND_IL10_STIM_MACROPHAGE_180MIN_UP	22	138	0.00119333	2.90243	ADTRP,GABRB2,CHST7,MUC16,CCDC85A,FERMT1,DPYSL3,B4GALT6,MGARP,CDHR1,CYTL1,GLIS1,IFITM10,RNF128,NBEA,LRRC4C,GYS2,IRS2,CFAP53,CCR3,IL4,MPDZ
MSigDB	C2	ROSS_AML_OF_FAB_M7_TYPE	11	69	0.0228375	2.90243	PLOD2,GATA2,ICAM4,APOE,TNIK,SERPINI1,KEL,ABCC4,BEX3,STXBP6,TEK
MSigDB	C5	GO_POSITIVE_REGULATION_OF_SMALL_GTPASE_MEDIATED_SIGNAL_TRANSDUCTION	11	69	0.0348687	2.90243	CDON,RAPGEF1,GPR55,GPR65,ROBO1,AUTS2,LPAR1,COL3A1,IRS2,F2RL2,NOTCH1
MSigDB	C5	GO_REGULATION_OF_SYNAPTIC_TRANSMISSION_GLUTAMATERGIC	11	69	0.0428399	2.90243	SYT1,CNR1,SHANK2,ROR2,CCL2,NLGN1,SHANK3,DKK1,GRM5,GRIK2,GRM3
MSigDB	C5	GO_CELL_CELL_ADHESION	131	822	5.41597e-19	2.90147	CD9,CDH1,DSG2,ADGRL1,PVR,TBX21,CELSR1,PTPRC,CEACAM6,CD200,DSP,SMAD7,RAPGEF1,CDH23,IFNG,ADTRP,CDH9,HES1,CD80,SOX9,TNFSF9,CD93,CCR7,CDHR3,CCL25,ADGRL3,SLC7A11,SPARCL1,THY1,ROBO3,PCDH1,CD1D,ITGB2,NTNG1,SPTA1,CD200R1,SYK,CLDN3,ROBO1,BAIAP2,NECTIN3,CD28,RAP2B,BTLA,PEAR1,FAT4,HLA-DPA1,CD24,BAIAP2L1,FAT1,SIRPB1,ICAM4,ICAM5,CCL2,RIPOR2,VNN1,CEACAM8,FOXA1,ANXA3,HMCN1,CDHR1,ESAM,CXADR,CTLA4,ADGRV1,RAG1,CX3…
MSigDB	C7	GSE22935_WT_VS_MYD88_KO_MACROPHAGE_48H_MBOVIS_BCG_STIM_DN	32	201	1.13044e-05	2.89849	CD9,RAI14,KLF6,SYT1,HMOX1,RIN3,CDK6,AEBP1,ATRNL1,STX11,SLC7A11,ITGB2,CCR1,ANTXR1,DSEL,BAIAP2,WLS,PSD3,SPRED1,HLA-DQA1,EPCAM,LHFPL2,COL3A1,CRIP1,ALOX5AP,LGALS1,CTHRC1,C1QA,UBASH3B,HASPIN,TNIP2,CORO1C
MSigDB	C7	GSE21546_WT_VS_SAP1A_KO_AND_ELK1_KO_DP_THYMOCYTES_DN	32	201	4.70337e-05	2.89849	PHLPP1,SASH1,FBXO5,CCND2,STIL,PREX1,SH3BP5,AFF3,PTPRK,SEMA3D,NFIA,PEAR1,H1F0,ST3GAL1,HGF,VNN1,PARD3B,SPOPL,ESAM,TNIK,ERG,ZNF467,KANK2,HLF,ATP10D,RETREG1,NRIP1,LRRC4C,GRAMD1B,ADGRA2,APBB2,SLC12A7
MSigDB	C2	YEGNASUBRAMANIAN_PROSTATE_CANCER	21	132	0.00100342	2.89643	ARHGAP6,CRISP3,CTAG2,HPGD,CLDN3,PRAME,MYBL1,LONP1,PEG3,EPHA3,BCHE,HPCAL1,CLGN,AZGP1,HRASLS,SLC44A4,DDC,RLN1,GCNT1,CTH,CLDN4
MSigDB	C5	GO_POSITIVE_REGULATION_OF_LEUKOCYTE_MEDIATED_IMMUNITY	21	132	0.00100695	2.89643	PVR,TBX21,PTPRC,FCER2,NSD2,CD1D,ITGB2,SYK,CD28,GATA2,ULBP1,ULBP3,P2RX7,NECTIN2,IL18RAP,IL4,IL12B,CLCF1,IL4R,LAG3,STAT5B
MSigDB	C2	XU_GH1_AUTOCRINE_TARGETS_DN	21	132	0.00157072	2.89643	B4GALT1,BAMBI,PREX1,PXDN,SULF1,CDC42BPA,PTPRK,ADCY1,FAM102A,TSPYL5,NR2F2,SULF2,SLC39A10,UNC5C,EFNA5,RETREG1,NBEA,SLC22A23,IGFBP4,RBPMS,MUC3A
MSigDB	C5	GO_REGULATION_OF_EPITHELIAL_TO_MESENCHYMAL_TRANSITION	14	88	0.00606592	2.89643	FOXC1,BAMBI,SMAD7,TWIST1,EPHA3,OVOL2,FOXA1,TGFB2,BMP4,SMAD3,DAB2IP,ENG,NOTCH1,SFRP2
MSigDB	C2	KORKOLA_SEMINOMA_UP	7	44	0.0485205	2.89643	CD9,SLC2A3,GAPDH,ENO2,LDHB,CCND2,FGD4
MSigDB	C5	GO_REGULATION_OF_MONONUCLEAR_CELL_MIGRATION	7	44	0.0803434	2.89643	CCR1,SLIT2,C3AR1,NOV,PDGFD,LGMN,CCL1
MSigDB	C5	GO_POSITIVE_REGULATION_OF_IMMUNOGLOBULIN_PRODUCTION	7	44	0.0865445	2.89643	TBX21,PTPRC,NSD2,CD28,IL4,CLCF1,IL4R
MSigDB	C5	GO_NEGATIVE_REGULATION_OF_HEMOPOIESIS	24	151	9.16311e-05	2.89369	TBX21,SMAD7,CDK6,TMEM176B,HES1,MEIS2,GPR55,MEIS1,GATA2,TLR4,CTLA4,LILRB4,INHBA,PTPN2,IL17D,BMP4,FBN1,IL4,NOTCH1,C1QC,UBASH3B,IL4R,STAT5B,TCTA
MSigDB	C7	GSE6269_E_COLI_VS_STAPH_AUREUS_INF_PBMC_UP	24	151	0.00031905	2.89369	ADGRL1,CD69,ADAM23,PTPRK,HPGD,FAM102A,ROBO1,MLLT3,CD28,TSPYL5,AGMAT,CAMSAP2,ENPP2,TNIK,AUTS2,DHRS3,CR2,PMAIP1,RETREG1,RHOH,ATF7IP2,MAN1C1,PLAG1,SUSD4
MSigDB	C4	MODULE_44	51	321	1.52408e-09	2.89257	MPO,TYMP,CDH1,PTPRC,EPB41L3,DSP,CD79A,CD69,FN1,LCP1,SIT1,IRF8,CREG1,SLA,ITGB2,LAIR1,HLA-DQB1,PAX9,LTB,CPE,APOE,IGFBP3,DHRS3,FCMR,TBC1D2B,CD8B,HLA-DQA1,CD3E,CPVL,SLPI,CRIM1,CD8A,RHOH,FAM53B,CRIP1,ALOX5AP,TP63,APOD,ENG,C1QB,ABLIM1,IL4R,IGFBP4,PLEC,S100A9,RNASE6,LGMN,CYP1B1,RFTN1,PLSCR1,TSPAN7
MSigDB	C7	GSE9509_10MIN_VS_30MIN_LPS_STIM_IL10_KO_MACROPHAGE_DN	30	189	4.29511e-05	2.88986	E2F2,MYOM2,VPREB3,PXDN,CMTM7,SPTA1,SMAD1,DSEL,PAX5,CD24,RIMS3,HRK,STK32B,PSD3,ERG,FCMR,NKX6-3,RAG1,SLC9A9,KANK2,SHANK3,RAG2,NRIP1,FAM43A,FAM53B,SPSB1,MT1X,ATG9B,ABLIM1,GADD45A
MSigDB	C5	GO_MONOCYTE_CHEMOTAXIS	10	63	0.0166704	2.88986	CCL25,PTPRO,CCR1,CCL2,SLIT2,RPS19,NOV,S100A12,LGMN,CCL1
MSigDB	C5	GO_SECONDARY_METABOLIC_PROCESS	10	63	0.0271671	2.88986	SLC7A11,BDH2,FMO2,TYR,MYO5A,RAPGEF2,DDC,TYRP1,CTH,CYP1B1
MSigDB	C5	GO_INTERLEUKIN_2_PRODUCTION	10	63	0.0293765	2.88986	TBX21,PTPRC,CD80,CD28,HOMER3,CD3E,VTCN1,HAVCR2,LAG3,STAT5B
MSigDB	C5	GO_DETERMINATION_OF_HEART_LEFT_RIGHT_ASYMMETRY	10	63	0.0335723	2.88986	MIB1,STIL,TBX3,RNF207,OVOL2,SMO,WNT3A,SMAD3,ENG,NOTCH1
MSigDB	C2	REACTOME_NCAM_SIGNALING_FOR_NEURITE_OUT_GROWTH	10	63	0.0553121	2.88986	SPTA1,SPTAN1,GFRA1,NCAN,COL3A1,NCAM1,GFRA2,COL4A5,COL2A1,SPTB
MSigDB	C4	MODULE_75	63	397	6.49376e-12	2.88914	MPO,BCAT1,KLF6,EDN1,CSF2RB,CD79A,CD69,LY86,FN1,GPR65,IRF8,EPHA2,CREG1,ADM,PTMS,ITGB2,CCR5,CCR1,ENDOG,GPR183,PAX5,CFI,LTB,CD24,CFH,FAS,CTSG,BPI,AHR,CCL2,BST1,HBEGF,APOE,EMP1,ERG,AZGP1,RAG1,CX3CR1,CD8B,FCER1A,LILRB4,CFB,CLEC2B,CR2,CYR61,CD8A,CD300C,C3AR1,CRIP1,IL24,NRP1,BATF,AQP9,PDGFRA,PTN,TEK,C1QA,ADRA2A,IL4R,RNASE6,CCL1,LILRB5,CXCL9
MSigDB	C2	PEREZ_TP53_AND_TP63_TARGETS	33	208	0.00012441	2.88848	ARX,NUAK1,MOXD1,EPB41L3,BAMBI,SMAD7,SASH1,MEGF6,SLC16A14,ADCY1,GPT2,STOX2,CHST2,MAF,COL18A1,SLIT2,IGFBP3,FGF18,AUTS2,DHRS3,SHANK3,RASSF5,SIPA1L2,FAM43A,ANKRD20A1,ARG2,KISS1R,FOXF2,PCSK5,WHRN,PPP2R2C,EPPK1,MAN1C1
MSigDB	C2	BHAT_ESR1_TARGETS_VIA_AKT1_DN	13	82	0.0141687	2.88634	PTPN21,CDK6,SASH1,SHROOM3,PSD3,GALNT10,CDYL2,TGFB2,NRP1,SLC22A23,SEMA3E,EDN2,RARG
MSigDB	C5	GO_REGULATION_OF_SYNAPTIC_PLASTICITY	29	183	0.000277747	2.88513	SLC8A3,GRIN2D,EPHB2,SHANK2,ADCY1,RIMS3,APOE,JPH3,PPP1R9A,CX3CR1,NLGN1,MCTP1,RIMS2,GRIN2A,SHANK3,ITPKA,IGSF11,GRM5,GRIN2B,MAP1A,RAPGEF2,GRIK2,CAMK2B,PTN,NTRK2,MPP2,ARC,LGMN,NEUROD2
MSigDB	C7	GSE26343_WT_VS_NFAT5_KO_MACROPHAGE_DN	32	202	3.71956e-05	2.88414	SLC7A2,CD82,IRAK3,CD200,FCER2,TMEM176B,GPR65,ADM,SYK,GPR183,LYNX1,GPR132,PTPN1,EXOC3L4,ST3GAL1,FAS,HBEGF,NRP2,SPECC1,VAV3,SGMS2,SPRED1,CDYL2,CX3CR1,PCDH7,SWAP70,PTPN2,IL10,ARG2,BATF,CLCF1,GRAMD1B
MSigDB	C4	MODULE_208	19	120	0.00155954	2.88264	KLF6,CD200,CD79A,TPTE2,SDC2,HLA-DQB1,HLA-DPA1,CD8B,HLA-DQA1,CFB,CPVL,FAM53B,AQP9,KCNQ5,LGMN,CYP1B1,PLSCR1,CXCL9,CEBPD
MSigDB	C3	MEIS1AHOXA9_01	19	120	0.00493887	2.88264	EDN1,TFAP2A,PDGFC,FBXO32,ONECUT2,HRK,BEND4,FEZF2,ESRRG,NRP1,NOVA1,PRRT1,WISP1,PHF21B,NDST3,KCNQ5,ELAVL4,OTX2,HOXB7
MSigDB	C2	HOELZEL_NF1_TARGETS_UP	22	139	0.00176765	2.88155	OSBPL3,DUSP4,PXDN,SPARCL1,PRSS12,GUCY1A3,HEY1,SCN9A,AHNAK2,HGF,FAS,B4GALT6,TNIK,FSTL5,PCDH7,CPVL,RGS16,RETREG1,NRIP1,KISS1R,CLSTN2,GRIK2
MSigDB	C5	GO_NEGATIVE_REGULATION_OF_CELLULAR_RESPONSE_TO_GROWTH_FACTOR_STIMULUS	25	158	0.000307475	2.88072	BAMBI,SMAD7,SPRY2,SULF1,PTPN1,SULF2,CAV2,ONECUT2,EMILIN1,SLIT2,CD109,WFIKKN2,VEPH1,TGFBR3,DKK1,FBN1,SMAD3,LRP2,GPC1,DAB2IP,ADAMTSL2,NOTCH1,SFRP2,ADGRA2,XDH
MSigDB	C7	GSE21360_NAIVE_VS_PRIMARY_MEMORY_CD8_TCELL_DN	31	196	1.16457e-05	2.87954	LDHB,LY86,FGD4,IRF8,PTPRK,FBXO32,HEY1,NAV2,TBC1D16,GNG2,SULF2,ABHD12,CD109,DHRS3,CX3CR1,SLC9A9,LPAR5,FMN1,CCND1,MBP,NRP1,AHNAK,COTL1,SOCS6,RNF150,HAVCR2,SLC22A23,LRP12,GCNT1,PLA2G15,MS4A4A
MSigDB	C7	GSE360_T_GONDII_VS_B_MALAYI_HIGH_DOSE_DC_UP	31	196	3.00388e-05	2.87954	SYT1,CD200,ENO2,PHACTR1,PIK3R3,DUSP4,CCR7,STX11,TXN,ACKR3,MS4A3,FAM102A,CHST2,GLDC,HGF,MGLL,TRAF5,NRP2,MYRF,IGFBP3,FGF18,SGCB,MAGI2,CYR61,PMP22,TUBB4A,RAPGEF2,CAMK2B,COL4A5,RFTN1,CXCL9
MSigDB	C2	NABA_ECM_GLYCOPROTEINS	31	196	9.9321e-05	2.87954	AEBP1,FN1,PXDN,SPARCL1,NTNG1,NELL2,SMOC1,EMILIN1,HMCN1,SLIT2,IGFBP3,SPON2,USH2A,CYR61,CRIM1,PCOLCE2,SVEP1,GLDN,SSPO,LAMC1,FBN1,MFGE8,CTHRC1,NOV,WISP1,HMCN2,IGFBP4,MATN2,MFAP2,ZP1,AMELX
MSigDB	C5	GO_GRANULOCYTE_MIGRATION	21	133	0.000394016	2.87465	EDN1,PREX1,CCR7,CCL25,ITGB2,SYK,PRTN3,CCL2,BST1,RIPOR2,VAV3,SLIT2,CXADR,C3AR1,TGFB2,IL36G,EDN2,S100A9,S100A12,CCL1,CXCL9
MSigDB	C7	GSE37301_HEMATOPOIETIC_STEM_CELL_VS_CD4_TCELL_DN	24	152	0.000583975	2.87465	DNTT,SIT1,CHST7,TBC1D16,PCSK1,LYNX1,TSPYL5,RORB,DISP3,RGL3,SYNDIG1,BCHE,MPP3,NKX6-3,PCDH7,ARSI,P3H2,DKK1,FZD4,HRASLS,LRP12,ENSG00000282419,FAM171A1,SLC22A3
MSigDB	C2	PANGAS_TUMOR_SUPPRESSION_BY_SMAD1_AND_SMAD5_UP	21	133	0.000663294	2.87465	NUAK1,LYZ,LCP1,CAMK2N2,STOX2,C17orf47,PTPN1,CAV2,EMILIN1,TMEM178B,RBP1,TP63,PRUNE2,GNA14,C1QA,SORCS2,MATN2,S100A16,RFTN1,PLSCR1,APBB2
MSigDB	C2	SERVITJA_LIVER_HNF1A_TARGETS_UP	21	133	0.00104711	2.87465	RRAGD,ME1,MCM2,SCD,STMN1,KIF2C,CCNA2,SPARCL1,ELOVL6,ENC1,LPL,CCL2,ABCB1,SLPI,ABCC4,RGS16,PCDH20,PYGB,LGALS1,ADRA2A,CDC42EP5
MSigDB	C4	GNF2_CCNB2	9	57	0.032643	2.87465	MCM2,BIRC5,NSD2,CKS2,PLK4,KIF2C,CCNA2,PBK,RRM2
MSigDB	C5	GO_PLATELET_DERIVED_GROWTH_FACTOR_RECEPTOR_SIGNALING_PATHWAY	9	57	0.0416885	2.87465	RAPGEF1,PDGFC,PTPN1,LOX,PTPN2,NRP1,APOD,PDGFRA,PDGFD
MSigDB	C2	TANG_SENESCENCE_TP53_TARGETS_DN	9	57	0.0417165	2.87465	BIRC5,FBXO5,QPCT,PLK4,CCNA2,PBK,MAF,MAP1B,CTH
MSigDB	C2	NAGASHIMA_EGF_SIGNALING_UP	9	57	0.0522359	2.87465	KLF6,EDN1,HES1,EPHA2,HBEGF,CYR61,EGR3,ETS2,ARC
MSigDB	C4	MODULE_247	6	38	0.0576768	2.87465	LYZ,AZU1,MGLL,BPI,VNN1,S100A12
MSigDB	C2	CORRE_MULTIPLE_MYELOMA_DN	9	57	0.0685436	2.87465	CDCA5,MAF,TMEM119,SULF2,LPAR1,LRIG3,SLC1A3,BLVRA,WISP1
MSigDB	C5	GO_SARCOPLASMIC_RETICULUM_MEMBRANE	6	38	0.0910426	2.87465	SYNE2,JPH1,RYR1,RYR2,JPH3,CAMK2B
MSigDB	C4	GNF2_CD97	6	38	0.095834	2.87465	PTPRC,RIN3,GPR65,ITGB2,CX3CR1,CLEC2B
MSigDB	C2	CHICAS_RB1_TARGETS_CONFLUENT	88	558	3.5309e-14	2.87122	CD9,SYT1,OSBPL3,MOXD1,KCNN2,CD200,CARD10,MCM5,RASSF4,FN1,PIK3R3,TWIST1,EPHB2,TMTC1,SULF1,AFF3,TMEM47,THY1,KCNMA1,PRSS12,HPGD,ANPEP,NAV2,SCN9A,ARNT2,BACE2,NR2F2,PEAR1,ZNF469,TIMP2,ABHD12,CAV2,MEST,CPE,ADGRG6,LOX,DPYSL3,MAP1B,MGARP,FAM171B,DHRS3,SGMS2,GALNT10,GPC6,ARL4C,KCNMB2,FOXD1,DOK5,RBP1,C3orf14,SIPA1L2,RNF128,TUBB2B,SNX7,COL3A1,STXBP6,OLFML2A,ALPK2,NRP1,DEPP1,AHNAK,MRGPRF,SPX,FGD6,BMP4,MAP1A,…
MSigDB	C5	GO_NEGATIVE_REGULATION_OF_LOCOMOTION	58	368	3.09026e-11	2.86945	DPEP1,CDH1,CD200,CARD10,HMOX1,SMAD7,ADTRP,SEMA5A,GHSR,CCL25,SULF1,PTPRO,PTPRK,SEMA3D,THY1,CD200R1,ROBO1,MAPK15,RAP2B,C5orf30,NR2F2,CCL2,RIPOR2,DPYSL3,APOE,EMILIN1,SLIT2,IGFBP3,PTPRR,SPRED1,CX3CR1,MCC,MCTP1,MAGI2,ELANE,COL3A1,PTPN2,PRKG1,NRG3,IL24,WNT3A,NRP1,ERBB4,APOD,PPARGC1A,ARRDC3,IL4,SEMA3E,PTN,NOV,DAB2IP,ENG,NOTCH1,SFRP2,SPOCK3,EPPK1,CORO1C,CYP1B1
MSigDB	C2	LEE_EARLY_T_LYMPHOCYTE_UP	17	108	0.00258602	2.86578	E2F2,MCM2,BIRC5,AEBP1,DNTT,NSD2,CKS2,KIF2C,SYK,E2F7,PBK,RRM2,CDCA2,RAG1,CPVL,AKAP2,LETM1
MSigDB	C7	GSE22886_NAIVE_TCELL_VS_NEUTROPHIL_DN	31	197	2.73901e-05	2.86493	CD82,BAMBI,SASH1,GPR63,TFEB,QPCT,ADM,SLC7A11,HEY1,P2RY2,HIST1H2AC,RORB,BST1,LAMP5,APOBEC3A,FOXA1,TLR4,DPEP3,FCAR,SLPI,ST20,AATK,GUCY1A2,PRKD1,AQP9,ADGRG3,STON1,DGKG,PRUNE2,BRINP1,ANGPTL2,S100A12
MSigDB	C2	WALLACE_PROSTATE_CANCER_RACE_UP	45	286	1.94186e-07	2.8646	TYMP,PTPRC,LYZ,CSF2RB,CD69,IFNG,CD93,CCR7,GPR65,IRF8,ADAMTS1,SLA,ITGB2,CCR5,ANPEP,GPR183,CD28,HLA-DQB1,AHNAK2,MYBL1,SYNDIG1,APOE,FCMR,ARL4C,HLA-DQA1,CCND1,COL21A1,RGS16,CD8A,OLFML2A,ALOX5AP,IRS2,FBN1,COTL1,IL1R2,PPARGC1A,WISP1,C1QA,C1QB,ETS2,MS4A4A,RNASE6,CXCL9,ADAMDEC1,CEBPD
MSigDB	C2	KANG_IMMORTALIZED_BY_TERT_UP	14	89	0.00901125	2.86389	DHX9,TFAP2A,PDGFC,CACNA2D1,SCN11A,HPCAL1,PCDH7,TGFB2,DKK1,MAPK4,RPS19,SLC29A2,IL21R,GPR162
MSigDB	C2	WAMUNYOKOLI_OVARIAN_CANCER_GRADES_1_2_DN	11	70	0.0178864	2.86097	CLIP4,SH3BP5,SULF1,RGL1,CFI,CPE,FRMD4B,DOCK4,DPYD,PDGFD,PLSCR4
MSigDB	C2	RAMALHO_STEMNESS_DN	11	70	0.0197072	2.86097	PTPRC,LY86,STMN1,HDC,ITGB2,NRP1,NCAM1,ARG2,EFHD1,ABLIM1,CEBPD
MSigDB	C2	CHANG_IMMORTALIZED_BY_HPV31_UP	11	70	0.0228653	2.86097	CP,PRKAA2,HEY1,TMEM119,SGIP1,SLC9A9,BMPR2,LGALS1,S100A12,MS4A4A,UCHL1
MSigDB	C4	MODULE_112	41	261	1.90795e-07	2.85997	DPEP1,CP,SYT1,CSF2RB,RAPGEF1,QPCT,SOX9,PTPRO,SPARCL1,HPGD,ADRB2,GATA2,PAX5,PRTN3,CPS1,NMU,DPYSL3,HRK,PTPRR,AZGP1,CX3CR1,EFNA5,RBP1,CYP2J2,ANGPT1,EDA,COL3A1,TYR,NOVA1,SLC28A1,GRB14,UGT1A6,NTSR1,SLC1A3,DDC,TYRP1,ALOX15,ASGR2,CYP1B1,SCTR,AMELX
MSigDB	C7	GSE29618_MONOCYTE_VS_PDC_DN	30	191	5.10169e-05	2.8596	AEBP1,STMN1,SIT1,IRF8,EPHA2,AFF3,SLC7A11,PTMS,SCN9A,AHNAK2,REPIN1,LTB,ODC1,RIMS3,LAMP5,EGLN3,ENPP2,AUTS2,FABP5,RHOH,MAPKAPK2,HHAT,NRP1,ALOX5AP,MAP1A,GPM6B,GRAMD1B,CUX2,LGMN,LILRA4
MSigDB	C2	NAGASHIMA_NRG1_SIGNALING_UP	27	172	0.000264374	2.85794	KLF6,EDN1,HES1,DUSP4,EPHA2,ADM,GATA2,HBEGF,EGLN3,LDLR,SLCO4A1,ARPC5L,PMAIP1,CYR61,SERPINB8,EGR3,TGFB2,PFKFB3,IRS2,ARG2,CTH,CLCF1,ETS2,ARC,EPPK1,GADD45A,CLDN4
MSigDB	C5	GO_DEVELOPMENT_OF_PRIMARY_FEMALE_SEXUAL_CHARACTERISTICS	16	102	0.00716153	2.85587	FOXC1,ADAMTS1,VGF,SLIT2,CCDC182,PGR,INHBA,LHFPL2,NRIP1,FZD4,RETN,PDGFRA,GDF9,MSH4,ANG,STAT5B
MSigDB	C5	GO_P38MAPK_CASCADE	8	51	0.0325336	2.85587	PHLPP1,SASH1,HGF,RELL2,MAPKAPK2,DAB2IP,GADD45A,XDH
MSigDB	C2	REACTOME_EPH_EPHRIN_MEDIATED_REPULSION_OF_CELLS	8	51	0.0663458	2.85587	EPHB6,EPHB2,EPHA2,EPHA3,VAV3,EPHA5,EFNA5,CLTCL1
MSigDB	C5	GO_CALCIUM_MEDIATED_SIGNALING	34	217	2.79101e-05	2.85258	ADGRL1,EDN1,PTPRC,P2RX5,JPH1,GRIN2D,CCR7,ACKR4,ACKR3,CCR5,CCR1,SYK,AZU1,XCR1,RYR2,HOMER3,BST1,EDNRB,JPH3,PPP1R9A,CX3CR1,MCTP1,GRIN2A,CD3E,P2RX7,CDH13,GRM5,GRIN2B,MYO5A,CCR3,EDN2,PTGDR2,NEUROD2,TREM2
MSigDB	C3	RYAAAKNNNNNNTTGW_UNKNOWN	13	83	0.0217111	2.85157	TWIST1,ZNF503,ADAMTSL1,SWAP70,AKT3,NOVA1,ARRDC3,GRIK2,ABLIM1,RARG,CORO1C,CHAD,PLAG1
MSigDB	C5	GO_POSITIVE_REGULATION_OF_EPITHELIAL_CELL_PROLIFERATION	31	198	2.44912e-05	2.85046	B4GALT1,HMOX1,SEMA5A,GHSR,TWIST1,SOX9,SOX11,GATA2,CAV2,PROX1,NRP2,TGM1,CCND1,SMO,CDH13,EGR3,LAMC1,IL10,WNT3A,AKT3,NRP1,PRKD1,BMP4,BMPR2,CCR3,TP63,PTN,TEK,NOTCH1,ANG,HYAL1
MSigDB	C7	GSE1460_INTRATHYMIC_T_PROGENITOR_VS_THYMIC_STROMAL_CELL_DN	31	198	4.89403e-05	2.85046	FOXC1,ME1,MOXD1,ZNF516,TWIST1,CREG1,RGL1,DIP2C,TBC1D16,NECTIN3,MT1F,HOMER3,SYNDIG1,SMARCA1,BCHE,EDNRB,EMILIN1,ANXA3,SLIT2,SPON2,TGFBR3,DOK5,ATP10D,OLFML2A,DKK1,FGD6,STON1,BEX1,COL4A5,GFPT1,ANG
MSigDB	C5	GO_IMPORT_ACROSS_PLASMA_MEMBRANE	18	115	0.00896763	2.84966	SLC7A2,SLC8A3,SLC2A5,SLC7A11,CACNA2D1,WNK2,SLC39A10,ARL6IP5,SLC9A9,WNK3,IRS2,HCN4,KCNJ3,LRP2,NTSR1,SLC1A3,SLC12A7,FAM155B
MSigDB	C3	TGATTTRY_GFI1_01	46	294	4.14845e-07	2.84858	CDON,FN1,VPREB3,SH3BP5,MEIS2,DTNA,LCP1,ROBO3,FBXO32,EBF1,ZNF503,PBK,NECTIN3,POU3F2,TEAD1,NMU,NRP2,MAP1B,VAV3,GUCA1C,CTLA4,RIMS2,ARL4C,ZNF521,CCND1,ALDH1A2,ARPC5L,CDH13,MLIP,CRIM1,LSAMP,ALPK2,ESRRG,NOVA1,CTNNA2,LRP2,CLSTN2,PPARGC1A,RALYL,CHN1,HOXD3,CADM2,NAP1L3,ELAVL4,HOXB7,TRERF1
MSigDB	C5	GO_APPENDAGE_MORPHOGENESIS	23	147	0.000644636	2.84858	TWIST1,SOX9,TBX3,TFAP2A,AFF3,ROR2,SOX11,PBX1,RNF165,FMN1,ALDH1A2,WNT9A,PRRX1,TGFB2,DKK1,BMP4,TP63,PCSK5,NOTCH1,COL2A1,SFRP2,RARG,HOXC10
MSigDB	C4	MODULE_223	22	141	0.000341698	2.84068	BCAT1,KLF6,EDN1,CD79A,CD69,LY86,TNFSF9,CREG1,HBEGF,EMP1,CD8B,LILRB4,CYR61,CD8A,CRIP1,NRP1,FTH1,PDGFRA,PTN,RNASE6,LILRB5,ADRA1D
MSigDB	C5	GO_GLIAL_CELL_DEVELOPMENT	17	109	0.00430408	2.83949	CD9,CDK6,ROR2,SOX11,BACE2,POU3F2,ADGRG6,B4GALT6,MYRF,LDLR,TLR4,LPAR1,SMO,TSPAN2,NTRK2,C1QA,TREM2
MSigDB	C2	ALCALAY_AML_BY_NPM1_LOCALIZATION_DN	29	186	1.78831e-05	2.83859	MCM2,BIRC5,CD200,CD69,LY86,ABCG2,KCNIP2,SORL1,HADH,KIF2C,CCNA2,CDC25C,MLLT3,RRM2,EXO1,HLA-DPA1,HGF,TESC,INPP4B,HPCAL1,B4GALT6,STK32B,DHRS3,SERPINI1,ABCB1,PMAIP1,IL1R2,AKAP2,PRG3
MSigDB	C5	GO_REGULATION_OF_CYTOSOLIC_CALCIUM_ION_CONCENTRATION	55	353	3.28002e-08	2.83665	GIPR,EDN1,PTPRC,P2RX5,SLC8A3,JPH1,GRIN2D,NCS1,CDH23,CNR1,CCR7,ACKR4,GPR55,GPR65,ACKR3,ADM,CACNA2D1,THY1,CCR5,GNG3,CCR1,XCR1,GATA2,RYR1,RYR2,CD24,NMU,GLP1R,TRPC4,EDNRB,JPH3,CX3CR1,P2RY1,GRIN2A,LPAR1,P2RX7,SWAP70,C3AR1,GRM5,GRIN2B,MYO5A,SMAD3,NTSR1,CCR3,PDGFRA,F2RL2,NPSR1,TMEM64,UBASH3B,EDN2,PLCZ1,CCL1,LETM1,CXCL9,FAM155B
MSigDB	C7	GSE43955_1H_VS_20H_ACT_CD4_TCELL_WITH_TGFB_IL6_DN	31	199	4.35628e-05	2.83613	CSF2RB,TMEM176B,AEBP1,DNTT,SASH1,LY86,MARK1,TWIST1,CCR7,SIT1,IRF8,CACNA2D1,HK2,LPL,HS3ST1,SIAE,B4GALT6,SGIP1,PTPRR,CFB,CR2,CD8A,C3AR1,IL10,KCNH1,NRP1,FBN1,MYO10,ABCA2,APBB2,CXCL9
MSigDB	C7	GSE2405_0H_VS_3H_A_PHAGOCYTOPHILUM_STIM_NEUTROPHIL_UP	31	199	4.50049e-05	2.83613	CDH1,RAI14,ME1,FNDC3B,LPCAT2,CSF2RB,TMEM176B,DUSP4,PXDN,KIAA1614,ADM,SPARCL1,HEY1,LAIR1,EXOC3L4,IGFBP3,LPAR1,PTPRZ1,CCND1,RBP1,SWAP70,DLG2,OLFML2A,CACHD1,YAP1,ALOX5AP,MFGE8,GPC1,CST3,GNA14,PLSCR1
MSigDB	C7	GSE43863_TFH_VS_LY6C_LOW_CXCR5NEG_EFFECTOR_CD4_TCELL_DN	31	199	8.46218e-05	2.83613	SH2D2A,CDON,PFKP,OSBPL3,DUSP4,TOX2,VPREB3,KCNK13,PLOD2,LONRF3,NXPH3,AHR,NRP2,CXADR,FABP5,FSTL5,FCER1A,PGR,SLCO4A1,ADAMTS10,RETREG1,BEX3,EGR3,SMAD3,SLC5A11,PMP22,IL1R2,FGF12,ABCA2,BEX1,CHD3
MSigDB	C5	GO_INTRINSIC_COMPONENT_OF_POSTSYNAPTIC_MEMBRANE	19	122	0.00959912	2.83538	SLC8A3,CDH9,EPHB2,DAGLA,GABRB2,PTPRO,ADCY1,NECTIN3,NRP2,NLGN1,GRIN2A,KCND2,NRP1,LRRC4C,ERBB4,CLSTN2,GABRA4,PRRT1,GRM3
MSigDB	C2	IVANOVA_HEMATOPOIESIS_STEM_CELL_LONG_TERM	33	212	5.27991e-05	2.83398	DSG2,PTPN21,ADGRL1,PHLPP1,HES1,CLIP4,PLXDC2,SHROOM3,PCDH1,CLDN3,CHST2,BACE2,COL18A1,SLC6A15,VNN1,HBEGF,PROX1,EPHA5,ZNF467,PTPRZ1,HLF,RBP1,CYP2J2,CRIM1,ANGPT1,NBEA,EGR3,CLEC2L,PRRX1,IL4,ABLIM1,ELAVL4,PLSCR4
MSigDB	C4	MODULE_46	61	392	3.08244e-11	2.8331	MPO,BCAT1,KLF6,EDN1,CSF2RB,CD79A,CD69,LY86,FN1,GPR65,IRF8,CREG1,PTMS,ITGB2,CCR5,CCR1,GPR183,PAX5,CFI,LTB,CD24,CFH,FAS,CTSG,BPI,CCL2,BST1,HBEGF,APOE,EMP1,ERG,AZGP1,RAG1,CX3CR1,CD8B,FCER1A,LILRB4,CFB,CLEC2B,CR2,CYR61,CD8A,EDA,CD300C,C3AR1,CRIP1,IL24,NRP1,PRKD1,BATF,AQP9,PDGFRA,PTN,C1QA,ADRA2A,IL4R,RNASE6,CCL1,LILRB5,ADRA1D,CXCL9
MSigDB	C4	MODULE_84	84	540	4.33078e-15	2.83207	MPO,TYMP,CDH1,PTPRC,EPB41L3,LYZ,CD79A,AEBP1,CD69,FN1,QPCT,STMN1,CCND2,STX11,LCP1,SIT1,GPR65,IRF8,CREG1,RGL1,ECE2,ADM,SLC7A11,MAGI1,TDO2,SLA,ITGB2,CCR1,ANPEP,LAIR1,HLA-DQB1,LTB,HLA-DPA1,TIMP2,MGLL,TCL1A,CCL2,APOE,IGFBP3,DHRS3,TBC1D2B,CX3CR1,CD8B,KCNQ3,HLA-DQA1,CPVL,CCND1,CLEC2B,RBP1,SLPI,CRIM1,CD8A,NRG2,EDA,RHOH,C3AR1,FAM53B,SPSB1,DPYD,PFKFB3,ALOX5AP,AQP9,NECTIN2,TP63,APOD,PDGFRA,ENG,ENTPD2,C1QC,C…
MSigDB	C4	MODULE_47	35	225	7.36765e-06	2.83207	MOXD1,AEBP1,FN1,TMEM47,THY1,ADAMTS1,MAF,COL18A1,BST1,LOX,DPYSL3,EGLN3,MAP1B,VAV3,SLIT2,IGFBP3,ZNF521,INHBA,RGS16,COL3A1,ALPK2,PFKFB3,FBN1,PMP22,FAP,SH3BP4,LGALS1,FGF12,PDGFRA,PTN,TEK,IGFBP4,MFAP2,MRC2,CYP1B1
MSigDB	C2	TAKEDA_TARGETS_OF_NUP98_HOXA9_FUSION_3D_UP	28	180	0.000206316	2.83207	RHOBTB1,BAMBI,CRISP3,DMXL2,CD69,TCN1,MEIS1,GUCY1A3,HEY1,ZNF503,SCN9A,MLLT3,HIST1H2AC,CTSG,AHR,INPP4B,VNN1,LOX,FGF18,ERG,AUTS2,CLEC2B,ANGPT1,ARHGEF3,IGFBP4,RBPMS,RNASE6,HOXB3,VMP1
MSigDB	C5	GO_AZUROPHIL_GRANULE_LUMEN	14	90	0.00466429	2.83207	MPO,RNASET2,LYZ,CREG1,AZU1,PRTN3,HRNR,CTSG,BPI,FABP5,PRSS57,ELANE,RETN,PYGB
MSigDB	C4	GNF2_IL2RB	7	45	0.0568443	2.83207	MYOM2,TBX21,SPON2,CX3CR1,ARL4C,IL18RAP,LAIR2
MSigDB	C5	GO_NEGATIVE_REGULATION_OF_EPITHELIAL_CELL_APOPTOTIC_PROCESS	7	45	0.0583831	2.83207	HMOX1,SEMA5A,GATA2,ANGPT1,IL4,TEK,TNIP2
MSigDB	C2	REACTOME_ELASTIC_FIBRE_FORMATION	7	45	0.0785509	2.83207	FN1,LOX,EMILIN1,TGFB2,BMP4,FBN1,MFAP2
MSigDB	C2	BURTON_ADIPOGENESIS_PEAK_AT_2HR	7	45	0.0911044	2.83207	ACKR3,ADM,HK2,LONP1,CYR61,ETS2,CEBPD
MSigDB	C2	TSENG_ADIPOGENIC_POTENTIAL_DN	7	45	0.0936857	2.83207	EPHB6,ADAM23,SPARCL1,LPAR1,NRP1,CST3,SFRP2
MSigDB	C2	ODONNELL_TARGETS_OF_MYC_AND_TFRC_DN	7	45	0.0943931	2.83207	DEPDC1B,BIRC5,SCD,NSD2,PLK4,CCNA2,KBTBD8
MSigDB	C7	GSE1925_CTRL_VS_3H_IFNG_STIM_MACROPHAGE_DN	30	193	0.000115208	2.82997	SLC7A2,DNAJC12,IFNG,CD80,EDA2R,PIM1,GABRB2,CPA3,SCN9A,CDR1,POU3F2,PTPN1,RORB,CD24,MGLL,SYNDIG1,VNN1,BCHE,FRMD4B,ANXA3,EFNA5,KCND2,KCNK12,STON1,IL18RAP,SH3BP4,DGKG,GABRB1,RALYL,CADPS
MSigDB	C5	GO_HUMORAL_IMMUNE_RESPONSE	39	251	6.85495e-08	2.82884	PTPRC,LYZ,FCER2,IFNG,GAPDH,TFEB,CCR7,GPR183,AZU1,EXO1,CD28,HLA-DQB1,PAX5,PRTN3,CFI,CFH,CTSG,BPI,CCL2,BST1,SPON2,ELANE,CFB,CR2,COLEC11,SLPI,C3AR1,RPS19,LCN2,NOTCH1,C1QA,C1QC,C1QB,S100A9,S100A12,RNASE6,CXCL9,TREM2,SUSD4
MSigDB	C6	WNT_UP.V1_UP	27	174	0.000189402	2.82509	SLC7A2,GRIN2D,CCDC86,A4GALT,ACKR4,PTPRO,XCR1,P2RY2,HS3ST1,CPS1,CCL2,MYRF,FGF18,FABP5,EDA,ADGRG3,SYT3,NTSR1,CCR3,IL12B,LCN2,ENTPD2,HOXD3,RBPMS,MFAP2,NEUROD2,KCNC3
MSigDB	C2	VANASSE_BCL2_TARGETS_DN	9	58	0.0468276	2.82509	MPO,CD9,LYZ,FN1,ACKR3,CD1D,CCR1,CTSG,CR2
MSigDB	C5	GO_PLATELET_AGGREGATION	9	58	0.0502019	2.82509	CD9,SLC7A11,SYK,RAP2B,PEAR1,PRKG1,WNT3A,PDGFRA,UBASH3B
MSigDB	C2	KINSEY_TARGETS_OF_EWSR1_FLII_FUSION_DN	51	329	8.45452e-08	2.82223	FOXC1,CDON,RHOBTB1,NUAK1,FNDC3B,HES1,FN1,LRRFIP1,ADM,SPARCL1,NFIA,EBF1,DSEL,MLLT3,BAIAP2,RPRM,HIST1H2AC,HIST3H2A,SULF2,SPTAN1,RORB,TIMP2,EPHA3,LOX,GNAI1,ENPP2,HMCN1,PPP1R9A,PBXIP1,PCDH18,TGFBR3,SMOX,DOK5,CLEC2B,SIPA1L2,CYR61,ANGPT1,COL3A1,TANC2,LAMC1,TGFB2,KIAA1217,DKK1,GJA3,FBN1,PID1,CST3,RNF150,NT5E,NOV,ATG2A,ANGPTL2
MSigDB	C7	GSE2405_HEAT_KILLED_LYSATE_VS_LIVE_A_PHAGOCYTOPHILUM_STIM_NEUTROPHIL_24H_UP	31	200	2.20086e-05	2.82195	CDH1,NUAK1,FNDC3B,LPCAT2,ATRNL1,LY86,FN1,DUSP4,IRF8,HPGD,HEY1,SMAD1,ARNT2,NRP2,SPECC1,RHBDL3,IGFBP3,FABP5,WFIKKN2,HLA-DQA1,RBP1,SWAP70,CACHD1,AHNAK,MFGE8,PMP22,GPC1,CST3,ANGPTL2,ST14,CXCL9
MSigDB	C7	GSE33424_CD161_HIGH_VS_INT_CD8_TCELL_DN	31	200	2.4644e-05	2.82195	CD9,PFKP,MCM2,CELSR1,STMN1,CCND2,TXN,SIT1,UCK2,CCNA2,THY1,CDC25C,ELOVL6,EXO1,CD28,FAS,HPCAL1,CTLA4,CD8B,ARL4C,IFITM10,CD8A,NRP1,AQP9,DDC,NOTCH1,TUBA1A,ANGPTL2,ACTN2,P3H3,STAT5B
MSigDB	C7	GSE3039_B2_VS_B1_BCELL_UP	31	200	3.1688e-05	2.82195	PHLPP1,SCD,CD79A,TMEM176B,HES1,PDGFC,CD1D,GNG2,SULF2,CYTH3,INPP4B,RIMS3,DOCK4,CX3CR1,ZNF467,TGFBR3,CCND1,SLPI,TUBB2B,CRIM1,VSTM4,STXBP6,KBTBD11,NRIP1,ZNF229,ACE,BBX,SLC22A23,GLCCI1,ADGRA2,CHD3
MSigDB	C7	GSE1460_NAIVE_CD4_TCELL_ADULT_BLOOD_VS_THYMIC_STROMAL_CELL_DN	31	200	5.02492e-05	2.82195	DSG2,MCM2,MOXD1,SCD,DMXL2,AEBP1,CREG1,NAV2,ELOVL6,NECTIN3,GATA2,HOMER3,DPYSL3,BCHE,CAMSAP2,MYRF,BTBD3,SLIT2,FABP5,GNG12,KAZN,DOK5,SERPINB8,OLFML2A,NT5DC2,RAPGEF2,UST,LRP12,GCNT1,COL4A5,PLSCR4
MSigDB	C6	STK33_SKM_DN	42	271	3.82375e-06	2.82162	KCNN2,SCD,JPH1,PPM1H,STC2,OBSL1,SORL1,AFF3,MS4A3,ANPEP,ELOVL6,BACE2,NR2F2,BTLA,NUDT11,OGDHL,OR2W3,CCDC187,SLC6A15,MOCOS,FERMT1,BPI,RIPOR2,ZBED3,DDIT4L,CA8,KAZN,SLC35F1,SLPI,RGS16,CRIM1,SERPINB8,DNAAF3,TANC2,GRB14,GABRA4,CRYBG1,GPM6B,ABLIM1,CDA,CLTCL1,APBB2
MSigDB	C5	GO_NEPHRON_DEVELOPMENT	22	142	0.00151597	2.82067	FOXC1,HES1,SOX9,SULF1,PTPRO,PBX1,FAT4,SULF2,CD24,MAGI2,FMN1,FOXD1,SMO,ANGPT1,YAP1,BMP4,PDGFRA,TEK,NOTCH1,SIX2,PDGFD,HOXB7
MSigDB	C5	GO_REGULATION_OF_DENDRITE_DEVELOPMENT	22	142	0.00234954	2.82067	MARK1,OBSL1,PREX1,C21orf91,SHANK2,SDC2,CAMSAP2,APOE,TNIK,PPP1R9A,NLGN1,LPAR1,SHANK3,COBL,ITPKA,SDK1,RAPGEF2,CAMK2B,DAB2IP,ARC,NEUROG3,CUX2
MSigDB	C5	GO_PIGMENT_METABOLIC_PROCESS	11	71	0.020934	2.82067	HMOX1,SLC7A11,BDH2,SHMT1,TYR,MYO5A,PPARGC1A,RAPGEF2,BLVRA,TYRP1,AMBP
MSigDB	C5	GO_LENS_DEVELOPMENT_IN_CAMERA_TYPE_EYE	11	71	0.0395504	2.82067	CDON,EPHA2,MEIS1,SLC7A11,SOX11,NECTIN3,MAF,PROX1,BMP4,SMAD3,TMOD1
MSigDB	C5	GO_CARDIAC_MUSCLE_CELL_ACTION_POTENTIAL	11	71	0.0484897	2.82067	DSG2,KCNN2,DSP,KCNIP2,CACNA2D1,RNF207,RYR2,CXADR,HCN4,KCNJ3,FGF12
MSigDB	C5	GO_SENSORY_ORGAN_MORPHOGENESIS	39	252	2.48055e-05	2.81762	CDON,MYO3B,CELSR1,EDN1,TWIST1,SOX9,EPHB2,SPRY2,TFAP2A,EPHA2,MEIS1,THY1,ROR2,SOX11,NECTIN3,GATA2,RORB,FAT1,NKX3-2,PROX1,MYO7A,WNT9A,SDK1,ROM1,PRRX1,WNT3A,LRIG3,BMP4,FBN1,FOXF2,SLC44A4,PTN,CTHRC1,NTRK2,WHRN,COL2A1,SIX2,MFAP2,RARG
MSigDB	C2	NELSON_RESPONSE_TO_ANDROGEN_UP	13	84	0.0101646	2.81762	PTPN21,B4GALT1,SCD,LIFR,ADAMTS1,GUCY1A3,HPGD,MAF,H1F0,INPP4B,IQGAP2,AZGP1,ABCC4
MSigDB	C2	MOREAUX_B_LYMPHOCYTE_MATURATION_BY_TACI_UP	13	84	0.0158463	2.81762	B4GALT1,DSP,EPHB6,SASH1,HRK,RHPN1,AZGP1,TUBB2B,GNAQ,C3AR1,MBP,MAN1C1,MRC2
MSigDB	C5	GO_CELL_FATE_SPECIFICATION	13	84	0.0270966	2.81762	CDON,SOX9,ISL2,POU3F2,FOXA1,SMO,WNT3A,NRP1,DKK1,NOTCH1,SIX2,SFRP2,HOXC10
MSigDB	C5	GO_POSITIVE_REGULATION_OF_LYMPHOCYTE_ACTIVATION	41	265	1.19257e-06	2.8168	TBX21,PTPRC,NSD2,IFNG,HES1,CD80,TNFSF9,CCR7,THY1,CD1D,SPTA1,SYK,GPR183,CD28,BTLA,SLC39A10,HLA-DPA1,CD24,SIRPB1,CCL2,BST1,VNN1,VAV3,TLR4,CTLA4,RAG1,LILRB4,CD3E,EGR3,VTCN1,WNT3A,IRS2,LGALS1,HHLA2,IL4,HAVCR2,IL12B,CLCF1,IL4R,TNIP2,STAT5B
MSigDB	C5	GO_POSITIVE_REGULATION_OF_NEURON_DIFFERENTIATION	56	362	3.89611e-08	2.81642	LTK,CDON,SYT1,RAPGEF1,SEMA5A,FN1,CNR1,OBSL1,C21orf91,SHANK2,ROBO1,ENC1,SOX11,GATA2,HGF,TIMP2,EPHA3,DPYSL3,PROX1,FOXA1,APOE,MAP1B,SLIT2,PPP1R9A,SERPINI1,NLGN1,RIMS2,EFNA5,MAGI2,LPAR1,SHANK3,COBL,TUBB2B,ITPKA,GDF7,FEZF2,WNT3A,NRP1,DKK1,FZD4,PRKD1,BMP4,ISLR2,SYT3,BMPR2,RAPGEF2,CAMK2B,PTN,NTRK2,BRINP1,DAB2IP,HOXD3,S100A9,NEUROG3,CUX2,NEUROD2
MSigDB	C2	LIU_PROSTATE_CANCER_DN	75	485	6.05443e-11	2.81538	SPEG,EPB41L3,CEACAM6,AEBP1,ENO2,LDHB,CLIP4,CCND2,DTNA,EPHA2,MEIS1,ACKR3,PDGFC,KCNMA1,SLC16A14,BDH2,RIMKLB,NAV2,ROBO1,STOX2,CHST2,NELL2,AHNAK2,SMOC1,TIMP2,TRAF5,CAV2,DPYSL3,MAP1B,TRPC4,VAV3,PRICKLE2,GALNT10,ST5,PCDH7,GLIS1,GPC6,KANK2,LPAR1,TGFBR3,PGR,HLF,RBP1,CRIM1,RBMS1,SNX7,VSTM4,LSAMP,CACHD1,PRRX1,TGFB2,MRGPRF,NCAM1,FBN1,LMAN1L,PMP22,KCNJ3,LGALS1,TP63,DSE,SEMA3E,DAB2IP,GPM6B,TUBA1A,CHN1,ETS2,RB…
MSigDB	C7	GSE29618_MONOCYTE_VS_PDC_DAY7_FLU_VACCINE_DN	30	194	7.86512e-05	2.81538	B4GALT1,CSF2RB,AEBP1,PHACTR1,STMN1,OBSL1,IRF8,AFF3,SLC7A11,GUCY1A3,SCN9A,AHNAK2,REPIN1,TCL1A,ODC1,LAMP5,AUTS2,LILRB4,CRIM1,RHOH,MAPKAPK2,HHAT,NRP1,ALOX5AP,MAP1A,GPM6B,GRAMD1B,CUX2,LGMN,LILRA4
MSigDB	C7	GSE21546_WT_VS_SAP1A_KO_AND_ELK1_KO_ANTI_CD3_STIM_DP_THYMOCYTES_UP	30	194	0.000120557	2.81538	FOXC1,SYT1,PTPN21,CLIP4,LCP1,HDC,HIST1H2AC,CFI,ITPRIPL2,SMIM3,SMARCA1,AHR,HOXD1,ARL6IP5,ABCB1,EDA,LSAMP,FGD6,CCNA1,SOCS6,BMPR2,PELO,AIG1,DDC,MPDZ,BEX1,CCDC68,CADPS,NAP1L3,CEBPD,TSPAN7
MSigDB	C5	GO_POSITIVE_REGULATION_OF_COLD_INDUCED_THERMOGENESIS	15	97	0.00715861	2.81538	SCD,ZNF516,HADH,PDGFC,SYK,ADRB2,ELOVL6,FABP5,ESRRG,PPARGC1A,IL4,LCN2,IL4R,PTH2R,MFAP2
MSigDB	C2	MCBRYAN_PUBERTAL_BREAST_3_4WK_UP	32	207	4.31219e-05	2.81448	CDH1,P2RX5,DSP,SCD,DNAJC12,STC2,FN1,SOX9,CABLES1,SHROOM3,SLC2A5,ADM,FBXO32,CLDN3,ELOVL6,PEAR1,BTN1A1,FOXA1,EPCAM,CYR61,FAM84A,BEX3,GYS2,MFGE8,SOCS6,PTN,LCN2,ETS2,GADD45A,ST14,ACSF2,MRC2
MSigDB	C2	RIGGINS_TAMOXIFEN_RESISTANCE_DN	34	220	1.27963e-05	2.81368	RAI14,DSG2,SYT1,DSP,CARD10,STC2,CNR1,SOX9,MMP16,ENC1,FAT1,INPP4B,RAI2,BTBD3,VAV3,EMP1,ANXA3,CLGN,PSD3,AZGP1,PMAIP1,RBMS1,RETREG1,COL3A1,MAPKAPK2,EFHD1,NT5DC2,APOD,RAPGEF2,CRYBG1,PLCB4,CYP1B1,APBB2,CEBPD
MSigDB	C2	MEISSNER_NPC_HCP_WITH_H3K4ME2_AND_H3K27ME3	53	343	1.35062e-06	2.81319	CDH1,TBX21,CELSR1,TP73,GHSR,A4GALT,TBX3,GALNT13,B3GNT7,SCUBE1,ZNF296,ALK,GATA2,NXPH3,RYR2,BAIAP2L1,TESC,IQSEC3,OVOL2,HOXD1,HRK,CLGN,JPH3,RGS6,MAFA,KCTD8,COBL,ALDH1A2,WNT9A,MYRIP,DLGAP2,SCRT1,PTGFRN,KCNH1,STUM,WNT3A,AHNAK,GJA3,ANKRD63,KCNK12,CLSTN2,GABRB1,FOXF2,RALYL,ARID3C,MAP3K21,CLCF1,SIX2,PPP2R2C,NEUROD2,ENSG00000188573,SLC22A3,FAM155B
MSigDB	C5	GO_ENSHEATHMENT_OF_NEURONS	19	123	0.00439149	2.81233	CD9,TYMP,EPB41L3,SLC8A3,MAL2,POU3F2,HGF,ADGRG6,B4GALT6,MYRF,KEL,LPAR1,MBP,TSPAN2,MYO5A,PMP22,GPC1,NTRK2,RARG
MSigDB	C5	GO_MESENCHYME_DEVELOPMENT	42	272	2.59325e-06	2.81124	FOXC1,EDN1,BAMBI,SMAD7,SEMA5A,HES1,FN1,TWIST1,SOX9,SEMA3D,HEY1,ROBO1,SOX11,HGF,EPHA3,NRP2,OVOL2,FOXA1,EDNRB,KBTBD8,FOXD1,TGFBR3,SMO,ALDH1A2,TGFB2,WNT3A,NRP1,YAP1,BMP4,SMAD3,BMPR2,ERBB4,FOXF2,HEY2,SEMA3E,DAB2IP,ENG,NOTCH1,SIX2,SFRP2,CORO1C,AMELX
MSigDB	C5	GO_POSITIVE_REGULATION_OF_NEURON_PROJECTION_DEVELOPMENT	42	272	3.74038e-06	2.81124	LTK,SYT1,RAPGEF1,SEMA5A,FN1,CNR1,OBSL1,C21orf91,SHANK2,ROBO1,ENC1,HGF,EPHA3,DPYSL3,APOE,MAP1B,SLIT2,PPP1R9A,SERPINI1,NLGN1,RIMS2,EFNA5,MAGI2,LPAR1,SHANK3,COBL,TUBB2B,ITPKA,WNT3A,NRP1,FZD4,PRKD1,ISLR2,SYT3,BMPR2,RAPGEF2,CAMK2B,PTN,NTRK2,DAB2IP,S100A9,CUX2
MSigDB	C5	GO_NEGATIVE_REGULATION_OF_INFLAMMATORY_RESPONSE	23	149	0.00013626	2.81034	PTPRC,CD200,GHSR,CD200R1,PBK,NLRP6,C5orf30,HGF,LDLR,APOE,ENPP3,ELANE,PTPN2,IL10,SMAD3,RPS19,IL1R2,APOD,IL4,IL12B,NT5E,NOV,TEK
MSigDB	C2	VART_KSHV_INFECTION_ANGIOGENIC_MARKERS_UP	25	162	0.000348198	2.80959	SH2D2A,FGFR3,HMOX1,ADM,CCR5,HEY1,COL18A1,HGF,TIMP2,EPHA3,NRP2,CYR61,ANGPT1,IL10,NRP1,FZD4,PDGFRA,PTN,ATG9B,TEK,ENG,SFRP2,ANGPTL2,PDGFD,CXCL9
MSigDB	C7	GSE17721_CPG_VS_GARDIQUIMOD_16H_BMDC_UP	31	201	2.67853e-05	2.80791	PFKP,CD200,CD79A,CCND2,IRF8,CHST7,TDO2,NAV2,SHMT1,HIST3H2A,SPTAN1,ENPP2,RAG1,TMEM37,CR2,ANGPT1,BEX3,SCRT1,TGFB2,YAP1,SLC6A13,MYO5A,SLC5A11,NECTIN2,PCDHB5,CLCF1,PLA2G15,SORCS2,SLC5A9,S100A9,LETM1
MSigDB	C7	GSE13306_TREG_VS_TCONV_SPLEEN_UP	31	201	0.000120513	2.80791	CCND2,DUSP4,IL22,CDHR3,PIM1,GPATCH11,ELOVL6,LPL,RPRM,PTPN1,HBEGF,ODC1,MAP1B,CTLA4,GPC6,SIPA1L2,ALDH1A2,PRDM5,NBEA,FAM53B,PTGFRN,LAMC1,KIAA1217,MLF1,FGF12,ADAMTSL2,MAP3K21,ARHGAP5,RTL6,FAM107B,MAGEL2
MSigDB	C2	SMID_BREAST_CANCER_BASAL_UP	99	642	1.75357e-15	2.80749	RRAGD,APBA2,DSG2,CP,FOXC1,SLC2A3,PFKP,KLF6,PVR,MCM2,FNDC3B,EDN1,BIRC5,MCM5,STEAP1B,NSD2,LDHB,PRDM13,CLIP4,QPCT,SOX9,PXDN,TMCC2,UCK2,CCNA2,ADM,PLOD2,PBK,SDC2,EXO1,SOX11,GLDC,TSPYL5,MUC16,BACE2,SYNM,PRAME,MYBL1,RYR1,NUDT11,PEG3,HS3ST1,HOMER3,SLC6A15,MOCOS,FAT1,FERMT1,CCL2,NMU,VNN1,ADGRG6,HBEGF,LOX,ODC1,ELOVL4,APOBEC3A,HRK,ANXA3,CXADR,KCNK5,FABP5,ARL4C,FOXD1,P3H2,PTPRZ1,RBP1,SLPI,NCAN,TUBB2B,RBMS1,A…
MSigDB	C5	GO_ERK1_AND_ERK2_CASCADE	47	305	9.66467e-08	2.80554	FGFR3,PTPRC,RAPGEF1,IL26,FN1,DUSP4,SOX9,CCR7,CCL25,EPHB2,GPR55,SPRY2,EPHA2,ACKR3,PDGFC,CCR1,SYK,WNK2,GPR183,NLRP6,PTPN1,CCL2,APOE,TLR4,EMILIN1,PTPRR,FGF18,SPRED1,P2RY1,CYR61,ANGPT1,PKHD1,PTPN2,NRP1,BMP4,ERBB4,PDGFRA,RAPGEF2,HAVCR2,TEK,DAB2IP,NOTCH1,ALOX15,PDGFD,MAP3K12,CCL1,TREM2
MSigDB	C2	RIGGI_EWING_SARCOMA_PROGENITOR_UP	67	435	1.23559e-09	2.80417	RRAGD,RNASET2,MYOM2,PVR,CTTNBP2,BAMBI,JPH1,DNAJC12,HES1,CCND2,PLXDC2,PREX1,TOX2,TBX3,MEIS1,TDO2,ITGB2,NTNG1,CDS1,RIMKLB,ALK,CST6,LPL,FZD8,GATA2,HIST1H2AC,NELL2,PBX1,FAT4,NUDT11,PEG3,EPHA3,HBEGF,HMCN1,SLIT2,STK32B,ADAMTS3,FGF18,KBTBD8,PPP1R14A,CLIC3,PCDH7,CYTL1,TMEM37,RAPH1,BHLHE22,MROH2A,TMEM178B,P2RX7,COL21A1,GDF7,DLG2,FAM84A,C3AR1,FAM43A,CRIP1,CACHD1,KIAA1217,LRRC4C,FZD4,EFHD1,CLSTN2,MYO10,GRIK…
MSigDB	C2	QI_PLASMACYTOMA_UP	38	247	2.14503e-06	2.80095	CD82,CD79A,DNTT,RASSF4,TFEB,LY86,DEK,LRRFIP1,LCP1,IRF8,RGL1,SLA,ITGB2,CCR5,CCR1,SOX11,PTPN1,PRTN3,LTB,FAS,FRMD4B,HRK,ARL6IP5,RAG1,CD3E,SWAP70,RGS16,ALOX5AP,BATF,IL1R2,IL18RAP,MYO10,UBASH3B,IL4R,IL21R,PLEC,LAG3,PLSCR1
MSigDB	C5	GO_REGULATION_OF_TRANSMEMBRANE_RECEPTOR_PROTEIN_SERINE_THREONINE_KINASE_SIGNALING_PATHWAY	36	234	2.72128e-05	2.80095	BAMBI,SMAD7,HES1,SULF1,SOX11,FERMT1,CAV2,LOX,ONECUT2,OVOL2,EMILIN1,RNF165,CD109,WFIKKN2,MAGI2,VEPH1,FOXD1,TGFBR3,INHBA,CYR61,GDF7,TGFB2,DKK1,BMP4,FBN1,SMAD3,LRP2,BMPR2,PELO,GDF9,NOV,ENG,ADAMTSL2,NOTCH1,SFRP2,RBPMS
MSigDB	C5	GO_POSITIVE_REGULATION_OF_ENDOTHELIAL_CELL_MIGRATION	18	117	0.000525496	2.80095	EDN1,HMOX1,SASH1,SEMA5A,GATA2,PROX1,NRP2,ANXA3,FGF18,ANGPT1,AKT3,NRP1,PRKD1,BMP4,BMPR2,TEK,ADGRA2,LGMN
MSigDB	C5	GO_REGULATION_OF_MYELOID_LEUKOCYTE_DIFFERENTIATION	18	117	0.00271282	2.80095	CDK6,IFNG,GPR55,CCR1,ROR2,GATA2,TESC,TLR4,LILRB4,INHBA,PTPN2,FBN1,IL4,IL12B,TMEM64,C1QC,UBASH3B,TCTA
MSigDB	C5	GO_OLIGODENDROCYTE_DIFFERENTIATION	14	91	0.0146486	2.80095	CD9,TP73,SLC8A3,HES1,SOX9,SOX11,B4GALT6,MYRF,TRPC4,LPAR1,PTPRZ1,TSPAN2,NTRK2,NOTCH1
MSigDB	C2	ROSS_AML_WITH_AML1_ETO_FUSION	12	78	0.0190015	2.80095	TCN1,LCP1,ROBO1,PRAME,MYRF,STK32B,PSD3,SLCO4A1,CCND1,EPCAM,PELI2,BEX1
MSigDB	C2	GARGALOVIC_RESPONSE_TO_OXIDIZED_PHOSPHOLIPIDS_GREY_DN	12	78	0.0236232	2.80095	FOXC1,SMAD7,TFAP2A,ACKR3,ZNF503,FZD8,MT1F,SMIM3,MGARP,FAM102B,KANK2,HEY2
MSigDB	C5	GO_SARCOPLASM	12	78	0.0252582	2.80095	SYNE2,SLC8A3,JPH1,CACNA2D1,HK2,RYR1,RYR2,JPH3,P3H2,CAMK2B,PLEC,XDH
MSigDB	C5	GO_GLIAL_CELL_ACTIVATION	8	52	0.0384557	2.80095	PTPRC,ITGB2,AZU1,BACE2,LDLR,SMO,C1QA,TREM2
MSigDB	C4	MODULE_399	8	52	0.05685	2.80095	LYZ,LY86,GPR65,AHR,EMP1,IL24,LGALS1,GADD45A
MSigDB	C2	BREDEMEYER_RAG_SIGNALING_VIA_ATM_NOT_VIA_NFKB_UP	8	52	0.060105	2.80095	LTB,PRRG4,AKR1E2,SMO,CYP2J2,CRIM1,RETREG1,CAMK2B
MSigDB	C2	BROWNE_HCMV_INFECTION_1HR_UP	8	52	0.0766726	2.80095	FGFR3,SEMA3D,NFIA,CLGN,PCDH7,HLF,IL24,STUM
MSigDB	C5	GO_CELLULAR_RESPONSE_TO_CAMP	8	52	0.091264	2.80095	SLC8A3,RAPGEF1,CPS1,AQP8,AHR,AQP9,HCN4,RAPGEF2
MSigDB	C2	SPIRA_SMOKERS_LUNG_CANCER_UP	6	39	0.0918024	2.80095	DNAJC12,SOX9,TMEM47,NELL2,ANXA3,ARL6IP5
MSigDB	C7	GSE6259_33D1_POS_DC_VS_CD4_TCELL_DN	29	189	7.56156e-05	2.79354	CP,LPCAT2,MIB1,DMXL2,SASH1,LY86,FGD4,RGL1,PDGFC,HPGD,LAIR1,MAF,TIMP2,APOE,MYO7A,TBC1D2B,FMN1,P2RX7,ARHGEF3,RHOH,IRS2,NOVA1,GAS7,DSE,CALHM6,PRUNE2,PLA2G15,MAN1C1,LGMN
[truncated: 1,979 more rows]

## Sheet: 5b
Database	gs_cat	category	numDEInCat	numInCat	FDR	enrichment	leading_genes
EnrichR	Disease_Perturbations_from_GEO_up	idiopathic pulmonary fibrosis DOID-0050156 human GSE44723 sample 851	65	69	5.00895e-06	1.4985	DSG2,SYT1,NUAK1,CELSR1,EPB41L3,DSP,KIAA1211,STC2,HES1,FN1,QPCT,CCND2,TNFSF9,SH3BP5,SULF1,SORL1,FGD4,AFF3,MEGF6,TRIM58,TMEM200A,FZD8,MAF,BACE2,DNER,H1F0,CFI,SYNDIG1,CPE,LOX,BCHE,WLS,B4GALT6,TLR4,EPHA5,IGFBP3,PTPRR,PPP1R14A,ARL4C,FOXD1,RBP1,ST6GALNAC5,INHBA,RNF128,ARHGEF3,EGR3,KCND2,FAM43A,PTGFRN,IL24,SERTAD4,HHAT,KIAA1217,PTHLH,IRS2,MFGE8,SH3BP4,PCDHB3,GRIK2,CTHRC1,TMEM52B,SORCS2,NAP1L3,FAM171A1,C…
EnrichR	Cancer_Cell_Line_Encyclopedia	KELLY AUTONOMIC GANGLIA	43	46	0.00427074	1.46939	RPH3A,SLC8A3,THSD7B,GNG3,KCNAB1,ALK,SOX11,GATA2,TMEM119,PEG3,HS3ST5,RIMBP2,RUNDC3B,SGIP1,RNF165,ADAMTS19,CEP44,TMEM132E,UNC5C,COLEC11,NCAN,NBEA,ESRRG,LRRC4C,KIF26A,TMEM145,CTNNA2,PCDHA3,GRIK2,DDC,CNTNAP2,GFRA2,GAL3ST3,PHF21B,CADPS,SPOCK3,ARC,NKAIN1,ELAVL4,AQP10,GPR162,CUX2,ENSG00000188573
EnrichR	SysMyo_Muscle_Gene_Sets	MGS428 Human fetal FACS purified primary cells skeletal muscle precursor v CD34 pos GSE44227 down	41	44	0.00413611	1.46727	RAI14,SLC2A3,EPB41L3,BAMBI,LIFR,QPCT,ABCG2,PLEKHG1,TWIST1,SULF1,IRF8,RGL1,ACKR3,THY1,NTNG1,EBF1,TMEM119,PEAR1,HGF,CLEC11A,LOX,ELOVL4,ENPP2,ADAMTS3,FGF18,DHRS3,FOXD1,FAM43A,NRP1,LRIG3,FAP,PID1,SH3BP4,APOD,PDGFRA,CTHRC1,ABLIM1,SFRP2,MRC2,CDC42EP5,CYP1B1
EnrichR	SysMyo_Muscle_Gene_Sets	MGS426 Human fetal FACS purified primary cells skeletal muscle precursor fraction v unfractionated GSE44227 down	61	66	5.54554e-05	1.45534	RAI14,FOXC1,SLC2A3,EPB41L3,LYZ,BAMBI,CD69,LIFR,QPCT,PLEKHG1,TWIST1,CCR7,SH3BP5,MEIS2,SULF1,IRF8,RGL1,ACKR3,ZNF462,ADM,THY1,ADAMTS1,CPA3,HPGD,EBF1,GPR183,LPL,TMEM119,PEAR1,SULF2,HLA-DPA1,CD24,HGF,CPE,LOX,ELOVL4,MAP1B,ENPP2,SLIT2,ADAMTS3,FGF18,DHRS3,FCER1A,FOXD1,RGS16,FAM43A,NRP1,LRIG3,FAP,PID1,APOD,PDGFRA,CTHRC1,C1QA,ABLIM1,SFRP2,MS4A4A,RNASE6,MRC2,CDC42EP5,CYP1B1
EnrichR	TF_Perturbations_Followed_by_Expression	NFKB1 ACTIVATION HUMAN GSE20736 CREEDSID GENE 2522 UP	47	52	0.00496679	1.45099	DSG2,EDN1,EPB41L3,BAMBI,SMAD7,PLXDC2,EPHA2,ADM,FBXO32,MEGF6,NECTIN3,ADAMTSL1,COL18A1,AHNAK2,CFI,CAV2,CCL2,RIPOR2,LOX,HPCAL1,EGLN3,GPAT3,ANXA3,GFRA1,DHRS3,HLF,CCND1,INHBA,PMAIP1,CRIM1,ELOVL7,ALPK2,DKK1,PLPP4,PTHLH,LRIG3,FBN1,SMAD3,MT1X,COTL1,NT5E,CRYBG1,CTHRC1,CLCF1,SVIL,PDGFD,CYP1B1
EnrichR	Gene_Perturbations_from_GEO_up	PARK7 KO human GSE17204 sample 2413	52	58	0.00349127	1.44068	CD9,RNASET2,OSBPL3,PXDN,SPRY2,SORL1,CHST7,BDH2,PRSS12,ANPEP,NAV2,RPRM,PBX1,RORB,ABCB4,MGLL,TRAF5,FERMT1,DPYSL3,WLS,LAMP5,RAI2,IGFBP3,PSD3,ADAMTS3,SERPINI1,NLGN1,CYTL1,GNG12,NEUROG2,SLCO4A1,CPVL,COLEC11,CYP2J2,LHFPL2,COL3A1,HOXD4,LSAMP,LAMC1,MAPKAPK2,ESRRG,DKK1,IRS2,FBN1,PMP22,STON1,SH3BP4,PDGFRA,PTN,IGFBP4,PDGFD,ACSF2
EnrichR	Gene_Perturbations_from_GEO_up	LRRK2 mutant human GSE33298 sample 2039	51	57	0.00435549	1.43776	CD9,PFKP,SYT1,EDN1,PTPRC,P2RX5,DSP,CSF2RB,STC2,QPCT,CCND2,DUSP4,SCN9A,PCSK1,LPL,HIST1H2AC,MT1F,ABCB4,MGLL,TRIB3,BST1,BCHE,HPCAL1,B4GALT6,EDNRB,SLIT2,DHRS3,SERPINI1,DOK5,COBL,PTPRZ1,CCND1,RGS16,PCOLCE2,SVEP1,SERPINB8,KCND2,LSAMP,IRS2,MT1X,GRB14,PVALB,ARHGEF28,GRIK2,KDM7A,GPM6B,IGFBP4,PLCB4,RBPMS,MAN1C1,UCHL1,CLDN4
EnrichR	Gene_Perturbations_from_GEO_down	PARK7 KD human GSE17204 sample 400	51	57	0.00508536	1.43344	CD9,RNASET2,OSBPL3,PXDN,SPRY2,SORL1,CHST7,BDH2,PRSS12,ANPEP,NAV2,RPRM,PBX1,RORB,MGLL,TRAF5,FERMT1,DPYSL3,WLS,LAMP5,RAI2,IGFBP3,PSD3,ADAMTS3,SERPINI1,NLGN1,CYTL1,GNG12,NEUROG2,SLCO4A1,CPVL,COLEC11,CYP2J2,LHFPL2,COL3A1,HOXD4,LSAMP,LAMC1,MAPKAPK2,ESRRG,DKK1,IRS2,FBN1,PMP22,STON1,SH3BP4,PDGFRA,PTN,IGFBP4,PDGFD,ACSF2
EnrichR	Gene_Perturbations_from_GEO_up	LRRK2 dominant negative mutation - G2019S heterozygous human GSE33298 sample 1739	55	62	0.00415433	1.42549	RNASET2,ARHGAP6,BAMBI,SEMA5A,HES1,CCND2,ACKR4,PIM1,CREG1,SCN9A,SLC6A15,TRIB3,MEST,CCL2,BST1,WLS,TRPC4,ENPP2,ANXA3,STK32B,ADAMTS3,SPON2,DHRS3,CYTL1,EFNA5,ARL4C,TGFBR3,DOK5,COL21A1,CDH13,ARHGEF3,SVEP1,VSTM4,KCND2,LSAMP,OLFML2A,LAMC1,ME3,FZD4,PELI2,PMP22,FAP,SLC1A3,BEX1,COL4A5,CTH,ADRA2A,IGFBP4,RBPMS,ANGPTL2,MAN1C1,PDGFD,PLSCR4,PLSCR1,FRMPD4
EnrichR	ARCHS4_Kinases_Coexp	PLK2 human kinase ARCHS4 coexpression	44	48	0.00813034	1.41479	RAI14,PFKP,PVR,EDN1,BAMBI,STC2,PXDN,EPHA2,PTPRK,PLOD2,ADAMTS1,BACE2,TEAD1,ITPRIPL2,FAT1,CAV2,INPP4B,CAMSAP2,FOXA1,PRICKLE2,DCBLD1,CDYL2,FSTL5,GNG12,ARSI,CCND1,THSD1,CRIM1,PTGFRN,LAMC1,TGFB2,NRP1,DKK1,YAP1,FBN1,SOCS6,FAP,SH3BP4,PELO,ARHGEF28,NT5E,GADD45A,S100A16,VMP1
EnrichR	Gene_Perturbations_from_GEO_up	EWSR1 KD human GSE27524 sample 496	81	92	3.25432e-05	1.41478	CD9,RNASET2,RAI14,FOXC1,RHOBTB1,NUAK1,CD82,DSP,AEBP1,SASH1,SOX9,SH3BP5,SPRY2,PIM1,SULF1,SORL1,CHST7,PTPRO,TDO2,SPARCL1,PLOD2,HEY1,SDC2,ROBO1,ENC1,CHST2,PCSK1,LPL,COL18A1,AHNAK2,CFI,HGF,MGLL,AHR,CCL2,CPE,LOX,DPYSL3,HPCAL1,EMP1,IGFBP3,STK32B,TNIK,DHRS3,ST5,TGFBR3,CLEC2B,CDH13,RGS16,ATP10D,LHFPL2,ANGPT1,SNX7,COL3A1,NRIP1,OLFML2A,DPYD,PRRX1,LAMC1,NRP1,DKK1,PTHLH,FBN1,SMAD3,GAS7,PMP22,STON1,FAP,PID1,G…
EnrichR	Gene_Perturbations_from_GEO_up	FLI1 KD human GSE27524 sample 1598	83	95	4.72704e-05	1.40393	CD9,RNASET2,RAI14,FOXC1,RHOBTB1,NUAK1,CD82,DSP,AEBP1,SASH1,SOX9,SH3BP5,SPRY2,PIM1,SULF1,SORL1,CHST7,ADM,TDO2,SPARCL1,PLOD2,HEY1,SDC2,ROBO1,ENC1,CHST2,PCSK1,LPL,COL18A1,AHNAK2,CFI,HGF,MGLL,AHR,CCL2,CPE,LOX,DPYSL3,HPCAL1,EMP1,IGFBP3,STK32B,TNIK,DHRS3,ST5,TGFBR3,CDH13,RGS16,ATP10D,LHFPL2,ANGPT1,SNX7,COL3A1,NRIP1,OLFML2A,DPYD,PRRX1,LAMC1,PFKFB3,NRP1,DKK1,GUCY1A2,PTHLH,FBN1,SMAD3,GAS7,PMP22,STON1,FAP,…
EnrichR	ChEA_2016	PIAS1 25552417 ChIP-Seq VCAP Human	85	96	4.6256e-05	1.40276	FOXC1,FNDC3B,KCNN2,CD200,BAMBI,CRISP3,TNFSF8,LIFR,DUSP4,PREX1,CDHR3,EDA2R,TMTC1,CA1,SPRY2,SULF1,SORL1,SHROOM3,MEIS1,MAL2,ZNF462,MAGI1,PLOD2,ADAMTS1,SLA,SHANK2,E2F7,GLYATL1,ROBO1,PCSK1,ABCA13,FBXL7,SLC39A10,CYTH3,ST3GAL1,HGF,SLC6A15,SLC4A3,GNAI1,FOXA1,EGLN3,MAP1B,HMCN1,EPHA5,IGFBP3,ADAMTS3,AUTS2,FABP5,PCDH7,GNG12,RIMS2,KCNQ3,EFNA5,FAM174B,FAM177B,LPAR1,DOK5,COBL,DLG2,RBMS1,ANGPT1,ELOVL7,RHOH,PKHD1…
EnrichR	ChEA_2015	PIAS1 25552417 ChIP-Seq VCAP Human	85	96	4.6544e-05	1.40245	FOXC1,FNDC3B,KCNN2,CD200,BAMBI,CRISP3,TNFSF8,LIFR,DUSP4,PREX1,CDHR3,EDA2R,TMTC1,CA1,SPRY2,SULF1,SORL1,SHROOM3,MEIS1,MAL2,ZNF462,MAGI1,PLOD2,ADAMTS1,SLA,SHANK2,E2F7,GLYATL1,ROBO1,PCSK1,ABCA13,FBXL7,SLC39A10,CYTH3,ST3GAL1,HGF,SLC6A15,SLC4A3,GNAI1,FOXA1,EGLN3,MAP1B,HMCN1,EPHA5,IGFBP3,ADAMTS3,AUTS2,FABP5,PCDH7,GNG12,RIMS2,KCNQ3,EFNA5,FAM174B,FAM177B,LPAR1,DOK5,COBL,DLG2,RBMS1,ANGPT1,ELOVL7,RHOH,PKHD1…
EnrichR	TF_Perturbations_Followed_by_Expression	FLI1 KD HUMAN GSE27524 CREEDSID GENE 1598 UP	85	98	6.66126e-05	1.39239	CD9,RNASET2,RAI14,FOXC1,RHOBTB1,NUAK1,CD82,DSP,AEBP1,SASH1,SOX9,SH3BP5,SPRY2,PIM1,SULF1,SORL1,CHST7,ADM,TDO2,SPARCL1,PLOD2,HEY1,SDC2,ROBO1,ENC1,CHST2,PCSK1,LPL,COL18A1,AHNAK2,CFI,HGF,MGLL,AHR,CCL2,CPE,LOX,DPYSL3,HPCAL1,EMP1,IGFBP3,STK32B,TNIK,DHRS3,ST5,TGFBR3,P3H2,CDH13,RGS16,ATP10D,LHFPL2,ANGPT1,SNX7,COL3A1,NRIP1,OLFML2A,DPYD,PRRX1,LAMC1,PFKFB3,NRP1,DKK1,GUCY1A2,PTHLH,FBN1,SMAD3,GAS7,PMP22,STON1…
EnrichR	Gene_Perturbations_from_GEO_up	GSK3B knockdown human GSE35351 sample 1934	69	80	0.00216422	1.38596	SLC2A3,DSP,CRYBB1,HMOX1,EPHB6,SASH1,STC2,FN1,RGL1,TMEM47,SLC7A11,HK2,SLC16A14,HEY1,HNF4G,ZNF367,ANPEP,DSEL,LONRF3,SULF2,HGF,FAS,TRIB3,AHR,LOX,BCHE,WLS,TMEM255A,GNAI1,VGF,EMP1,IGFBP3,TNIK,DCBLD1,FSTL5,ARSI,NPB,SMOX,TGM1,CLEC2B,RHOU,RNF128,RHOH,COL3A1,KBTBD11,EGR3,LSAMP,SSPO,DPYD,PFKFB3,DKK1,PTHLH,ARG2,FBN1,RHCG,KISS1R,SYT3,NTSR1,GABRB1,F2RL2,NT5E,CTHRC1,ENTPD2,CHN1,ANKRD31,S100A9,S100A16,ST14,PLSC…
EnrichR	GTEx_Tissue_Sample_Gene_Expression_Profiles_up	GTEX-S341-2026-SM-2XCAA blood vessel female 40-49 years	63	73	0.00449126	1.38376	CP,FOXC1,EDN1,CRYBB1,SMAD7,PLXDC2,SULF1,CREG1,RGL1,ACKR3,TMEM47,MEGF6,KCNAB1,ANTXR1,DSEL,SH3RF3,BACE2,FBXL7,MYBL1,CFH,TIMP2,EPHA3,TBX15,LOX,PARD3B,SPOPL,ARL6IP5,IGFBP3,ADAMTS3,FGF18,SGCB,GNG12,SLC9A9,GPC6,PCDH18,GLIS3,CRIM1,SNX7,PCOLCE2,SVEP1,CHSY3,SPSB1,PRRX1,KCNH1,AKT3,SMCO3,MYRFL,PRKD1,BMP4,MT1X,PMP22,BMPR2,PID1,CLSTN2,DSE,HEY2,UST,PCSK5,SFRP2,SMIM10,GADD45A,PLSCR4,ARRDC2
EnrichR	Gene_Perturbations_from_GEO_up	Bach2 KO mouse GSE54050 sample 2773	65	76	0.00609325	1.37433	RAI14,ARHGAP10,CD200,TNFSF8,LDHB,SASH1,QPCT,MARK1,ABCG2,DUSP4,CD93,SLC7A11,THY1,CDS1,GPR176,ANPEP,ARNT2,CST6,TRIB3,HBEGF,B4GALT6,BTBD3,CD109,CLEC4D,P2RY1,TMEM37,GNG12,ABCB1,SLCO4A1,CCND1,RHOU,INHBA,ALDH1A2,RNF128,CYP2J2,ELOVL7,C3AR1,CRIP1,AKT3,YAP1,SLC6A13,FGD6,ARG2,MYO5A,AQP9,MFGE8,ATF7IP2,PMP22,ZBTB7C,GPC1,PDGFRA,MYO10,C1QA,C1QC,C1QB,ABLIM1,PLCB4,ANGPTL2,GADD45A,S100A9,ST14,HOXB7,APBB2,TREM2,TS…
EnrichR	Gene_Perturbations_from_GEO_up	Ezh2 Deficiency mouse GSE30076 sample 391	65	76	0.00687786	1.37433	CD9,FOXC1,PFKP,MYBPC2,SMAD7,TMEM176B,AEBP1,FN1,STMN1,CCND2,SULF1,CCNA2,SEMA3D,ADAMTS1,CDS1,PBK,ANTXR1,ELOVL6,SULF2,SMOC1,RORB,ITPRIPL2,CFH,BAIAP2L1,TIMP2,TBX15,AQP8,MEST,LOX,DPYSL3,MAP1B,EMP1,EMILIN1,SLIT2,STK32B,CD109,CYTL1,GPC6,HIST1H3G,DOK5,RBP1,TUBB2B,LHFPL2,SVEP1,COL3A1,CRIP1,TSPAN2,SERTAD4,TGFB2,NCAM1,MAP1A,ACE,LGALS1,APOD,PTN,GCNT1,ENG,ADAMTSL2,IGFBP4,SFRP2,MATN2,MFAP2,SCGB1C1,CYP1B1,UCHL1
EnrichR	TF_Perturbations_Followed_by_Expression	BACH2 KO MOUSE GSE54050 CREEDSID GENE 2773 UP	67	79	0.007961	1.3615	RAI14,ARHGAP10,CD200,TNFSF8,LDHB,SASH1,QPCT,MARK1,ABCG2,DUSP4,CD93,SLC7A11,THY1,CDS1,GPR176,ANPEP,ARNT2,CST6,TRIB3,ADGRG6,HBEGF,B4GALT6,BTBD3,CD109,CLEC4D,P2RY1,TMEM37,GNG12,ABCB1,SLCO4A1,CCND1,RHOU,INHBA,ALDH1A2,RNF128,CYP2J2,ELOVL7,C3AR1,CRIP1,AKT3,YAP1,SLC6A13,FGD6,ARG2,MYO5A,AQP9,MFGE8,ATF7IP2,ADGRG3,PMP22,ZBTB7C,GPC1,PDGFRA,MYO10,C1QA,C1QC,C1QB,ABLIM1,PLCB4,ANGPTL2,GADD45A,S100A9,ST14,HOXB7,…
EnrichR	Gene_Perturbations_from_GEO_up	FLI1 KD human GSE27524 sample 1600	71	84	0.00480918	1.35822	CD9,RNASET2,RAI14,FOXC1,RHOBTB1,NUAK1,EDN1,DSP,SASH1,SOX9,SH3BP5,SPRY2,PIM1,SULF1,SORL1,ADM,PTPRO,TDO2,SPARCL1,HEY1,ADRB2,SDC2,ROBO1,ENC1,CHST2,LPL,COL18A1,AHNAK2,CFI,HGF,MGLL,CCL2,CPE,LOX,DPYSL3,EMP1,IGFBP3,STK32B,TNIK,ST5,CYTL1,TGFBR3,CDH13,RGS16,ATP10D,LHFPL2,ANGPT1,SNX7,COL3A1,OLFML2A,DPYD,LAMC1,NRP1,DKK1,GUCY1A2,FBN1,SMAD3,GAS7,PMP22,STON1,FAP,PID1,PDGFRA,F2RL2,NT5E,PTN,MATN2,SVIL,CYP1B1,RFT…
EnrichR	Gene_Perturbations_from_GEO_up	Erbb3 drugactivation mouse GSE21463 sample 1899	71	84	0.00574443	1.35822	CP,MCM2,MOXD1,BIRC5,CD200,MCM5,CDK6,LIFR,HES1,ADAM23,FN1,STMN1,STIL,CKS2,PXDN,DTNA,LCP1,RLBP1,KIF2C,CCNA2,ADM,ADAMTS1,MMP16,PCDH1,CDC25C,FMNL3,H2AFZ,PBK,ANTXR1,RRM2,EXO1,CD28,COL18A1,CDCA2,MYBL1,SULF2,PEG3,SLC6A15,FAT1,MEST,LOX,MAP1B,EMP1,IGFBP3,TNIK,PSD3,GALNT10,RAPH1,HIST1H3G,SMOX,SIPA1L2,RNF128,TUBB2B,MLIP,TSPAN2,TGFB2,AKT3,MFGE8,CST3,NT5DC2,APOD,MEGF10,GLCCI1,GPM6B,UBASH3B,COL2A1,IGFBP4,FKBP1…
EnrichR	Cancer_Cell_Line_Encyclopedia	TT THYROID	82	95	0.00107731	1.35681	MAGEC2,CTTNBP2,SLC8A3,TMEM176B,CNR1,OBSL1,SHC2,DAGLA,SULF1,THSD7B,GALNT13,PTPRO,JAKMIP1,CACNA2D1,MAGEC1,MMP16,ASB16,KLHDC8A,HPGD,SCN9A,SNTG2,SH3RF3,PCSK1,PEG3,RYR2,PAX9,RGL3,ABCB4,CEACAM4,SLC4A3,SGIP1,VGF,RAI2,CBLN2,STK32B,SERPINI1,CXXC4,FSTL5,RIMS2,ZNF467,GRIN2A,KCNQ3,KCNMB2,ABCB1,DIRAS2,VSTM4,KCND2,GLDN,WNK3,DLGAP2,HHAT,PCDH20,ISLR2,C2CD4C,TMEM145,SYNGR4,KCNJ3,LRP2,CLSTN2,APOD,PCDHAC1,PCDHB3,PC…
EnrichR	TF_Perturbations_Followed_by_Expression	FLI1 KD HUMAN GSE27524 CREEDSID GENE 1600 UP	72	86	0.00789795	1.34401	CD9,RNASET2,RAI14,FOXC1,RHOBTB1,NUAK1,EDN1,DSP,SASH1,SOX9,SH3BP5,SPRY2,PIM1,SULF1,SORL1,ADM,PTPRO,TDO2,SPARCL1,HEY1,ADRB2,SDC2,ROBO1,ENC1,CHST2,LPL,COL18A1,AHNAK2,CFI,HGF,MGLL,CCL2,CPE,LOX,DPYSL3,EMP1,IGFBP3,STK32B,TNIK,ST5,CYTL1,TGFBR3,P3H2,CDH13,RGS16,ATP10D,LHFPL2,ANGPT1,SNX7,COL3A1,OLFML2A,DPYD,LAMC1,NRP1,DKK1,GUCY1A2,FBN1,SMAD3,GAS7,PMP22,STON1,FAP,PID1,PDGFRA,F2RL2,NT5E,PTN,MATN2,SVIL,CYP1B…
EnrichR	Disease_Perturbations_from_GEO_up	pancreatic ductal adenocarcinoma DOID-3498 human GSE15471 sample 604	76	91	0.00579738	1.32851	DSG2,FOXC1,NUAK1,MOXD1,CEACAM6,AEBP1,ENO2,FN1,QPCT,PLXDC2,CKS2,SOX9,TCN1,SULF1,PDGFC,TMEM47,MAL2,THY1,ENC1,SH3RF3,CST6,COL18A1,TMEM119,AHNAK2,SULF2,CD24,CFH,BAIAP2L1,FAT1,AHR,NMU,CPE,LOX,DPYSL3,SGIP1,LAMP5,MAP1B,ANXA3,IGFBP3,SPON2,GPC6,ZNF521,FOXD1,EPCAM,INHBA,SLPI,RNF128,CDH13,PMAIP1,COL3A1,CRIP1,PTGFRN,PRRX1,DKK1,ALOX5AP,FBN1,IL1R2,FAP,LGALS1,SUCNR1,APOD,SLC44A4,SUGCT,CTHRC1,LCN2,IGFBP4,FKBP10,…
EnrichR	Epigenomics_Roadmap_HM_ChIP-seq	H3K27me3 Stomach Smooth Muscle	116	140	0.000352739	1.31991	DPEP1,DSG2,SYT1,CELSR1,MOXD1,KCNN2,IRAK3,CD200,SLC8A3,JPH1,TMEM176B,KHDRBS2,STC2,EDA2R,SULF1,MAL2,CNTN5,KCNK13,USP43,B3GNT7,UBXN10,TTLL10,MEGF6,NTNG1,CLDN3,LRRC18,TRPV3,KCNAB1,AZU1,PRR15,SNAI3,SMOC1,RGL3,GBA3,HS3ST1,TRIB3,AQP8,NMU,CPE,FRMD4B,AGMAT,BTN1A1,OVOL2,LDLR,APOE,VAV3,MYO7A,CBLN2,IQGAP2,KLK1,LRP1B,CLIC3,PCDH7,CD8B,GLIS1,BHLHE22,UNC5C,EFNA5,LILRB4,BEND4,KAZN,CPNE4,SLC35F1,IFITM10,RASSF5,HIS…
EnrichR	Enrichr_Submissions_TF-Gene_Coocurrence	ADAMTS19	85	97	0.001881	1.31982	SLC7A2,SYT1,CELSR1,CTTNBP2,MOXD1,KCNN2,BIRC5,BAMBI,DSP,ATRNL1,SEMA5A,FN1,CCND2,PLXDC2,SOX9,PXDN,MEIS2,SULF1,AFF3,ADM,ADGRL3,CACNA2D1,ADAMTS1,MMP16,KCNMA1,SHANK2,ROR2,ROBO1,LPL,SOX11,NELL2,FAT4,SULF2,RYR2,EPHA3,MEST,VAV3,EDNRB,ENPP2,ADAMTS17,HMCN1,SLIT2,IGFBP3,GFRA1,ADAMTS3,AUTS2,ADGRV1,LRP1B,PCDH7,RIMS2,EFNA5,SLC35F1,LPAR1,COBL,PTPRZ1,ALDH1A2,SDK1,DLG2,ANGPT1,SERPINB8,KCND2,PRKG1,CACHD1,ESRRG,TGF…
EnrichR	ChEA_2016	TP53 18474530 ChIP-ChIP U2OS Human	94	113	0.00404567	1.3179	OSBPL3,MYO3B,NUAK1,CD200,ZNF516,JPH1,IFNG,LIFR,PIK3R3,CCND2,CCR7,EDA2R,EPHB2,EPHA2,AFF3,THSD7B,PDGFC,MGAT5,CMTM7,KCNMA1,PRSS12,LRRC18,E2F7,ADRB2,ALK,ENC1,FZD8,ADAMTSL1,ABCA13,RAP2B,MEX3B,TEAD1,PAX5,SPTAN1,PAX9,BAIAP2L1,HGF,EPHA3,SMARCA1,PARD3B,NRP2,SGIP1,GNAI1,GUCA1C,EPHA5,PSD3,CD109,AUTS2,DHRS3,FABP5,NLGN1,PCDH7,FRMPD2,RGS6,GPC6,KCNQ3,EFNA5,COBL,CCND1,ST6GALNAC5,CDH13,RGS16,FSIP1,RBMS1,SNX7,TANC…
EnrichR	ChEA_2015	TP53 18474530 ChIP-ChIP U2OS Human	94	113	0.0040694	1.31762	OSBPL3,MYO3B,NUAK1,CD200,ZNF516,JPH1,IFNG,LIFR,PIK3R3,CCND2,CCR7,EDA2R,EPHB2,EPHA2,AFF3,THSD7B,PDGFC,MGAT5,CMTM7,KCNMA1,PRSS12,LRRC18,E2F7,ADRB2,ALK,ENC1,FZD8,ADAMTSL1,ABCA13,RAP2B,MEX3B,TEAD1,PAX5,SPTAN1,PAX9,BAIAP2L1,HGF,EPHA3,SMARCA1,PARD3B,NRP2,SGIP1,GNAI1,GUCA1C,EPHA5,PSD3,CD109,AUTS2,DHRS3,FABP5,NLGN1,PCDH7,FRMPD2,RGS6,GPC6,KCNQ3,EFNA5,COBL,CCND1,ST6GALNAC5,CDH13,RGS16,FSIP1,RBMS1,SNX7,TANC…
EnrichR	ChEA_2013	TP53-18474530-U2OS-human	94	113	0.00505113	1.31104	OSBPL3,MYO3B,NUAK1,CD200,ZNF516,JPH1,IFNG,LIFR,PIK3R3,CCND2,CCR7,EDA2R,EPHB2,EPHA2,AFF3,THSD7B,PDGFC,MGAT5,CMTM7,KCNMA1,PRSS12,LRRC18,E2F7,ADRB2,ALK,ENC1,FZD8,ADAMTSL1,ABCA13,RAP2B,MEX3B,TEAD1,PAX5,SPTAN1,PAX9,BAIAP2L1,HGF,EPHA3,SMARCA1,PARD3B,NRP2,SGIP1,GNAI1,GUCA1C,EPHA5,PSD3,CD109,AUTS2,DHRS3,FABP5,NLGN1,PCDH7,FRMPD2,RGS6,GPC6,KCNQ3,EFNA5,COBL,CCND1,ST6GALNAC5,CDH13,RGS16,FSIP1,RBMS1,SNX7,TANC…
EnrichR	TRANSFAC_and_JASPAR_PWMs	MYB (human)	107	130	0.00198155	1.30611	RAI14,CP,SYNE2,ME1,SLC8A3,DNTT,CD69,IL26,LDHB,CDH9,FN1,CNR1,HJURP,CCR7,MEIS2,CABLES1,DTNA,TCN1,SULF1,SHROOM3,MS4A3,TDO2,SHANK2,CD200R1,CDS1,CPA3,PRSS12,E2F7,KIF7,XCR1,PRR15,SYNM,CDR1,NR2F2,PBX1,BTLA,RORB,GBA3,CFH,CPS1,EPHA3,FERMT1,SMARCA1,AHR,VNN1,BCHE,NRP2,MAP1B,EDNRB,TLR4,ENPP2,SPOPL,ERG,ABHD3,FAM102B,CTLA4,PRICKLE2,P2RY1,MCC,RIMS2,FCER1A,FAM174B,HLA-DQA1,VEPH1,FAM177B,KCNMB2,TMEM200C,FOXD1,ABC…
EnrichR	Epigenomics_Roadmap_HM_ChIP-seq	H3K27me3 CD4+ CD25- Th Primary Cells	141	173	0.000322551	1.29834	CDH1,ME1,SYT1,PTPN21,MOXD1,KCNN2,EPDR1,MYBPC2,IRAK3,BAMBI,ZNF516,GRIN2D,NCS1,DNTT,SEMA5A,ADAM23,PIK3R3,PLEKHG1,DUSP4,GHSR,SOX9,SHC2,MEIS2,KIAA1614,SPRY2,TMEM47,CNTN5,MAGI1,CACNA2D1,MMP16,RNF207,GPR153,TRIM58,CPA3,PRSS12,HPGD,CLDN3,WNK2,TBC1D16,ROR2,SCN9A,ROBO1,GPR25,SNTG2,NXPH3,FBXL7,PAX5,FAT4,SULF2,HS3ST5,OR2AG1,CCDC85A,SLC6A15,FAT1,TCL1A,MEST,B4GALT6,ELOVL4,OVOL2,GNAI1,FOXA1,APOE,BTBD3,TRPC4,PR…
EnrichR	Epigenomics_Roadmap_HM_ChIP-seq	H3K27me3 IMR90	197	244	1.744e-06	1.28615	DPEP1,DSG2,ARHGAP6,SYNE2,RHOBTB1,CELSR1,KCNN2,EPB41L3,P2RX5,EPDR1,IRAK3,CSF2RB,SLC8A3,OLFM2,EPHB6,TMEM176B,PPM1H,IL26,MARK1,CNR1,KCNIP2,PLEKHG1,CCR7,VPREB3,CDHR3,SHC2,DTNA,STX11,ILDR2,AFF3,GABRB2,MAL2,CNTN5,PTPRO,JAKMIP1,USP43,TTLL10,NTNG1,CPA3,HPGD,CLDN3,LRRC18,KCNAB1,ALK,SNTG2,STOX2,XCR1,NLRP6,CST6,PCSK1,PRR15,RPRM,MAF,WSCD1,POU3F2,SNAI3,DNER,RYR1,RYR2,PAX9,RGL3,GBA3,CD24,HS3ST1,ABCB4,EPHA3,CCD…
EnrichR	Epigenomics_Roadmap_HM_ChIP-seq	H3K27me3 CD34 Primary Cells	172	215	5.78023e-05	1.2744	MYOM2,ARHGAP6,SYT1,SPEG,RHOBTB1,CELSR1,MOXD1,EPB41L3,MYBPC2,DSP,CARD10,GRIN2D,NCS1,GPR63,SEMA5A,LIFR,FN1,CNR1,DUSP4,LRRFIP1,SOX9,TNFSF9,A4GALT,MEIS2,KIAA1614,ZMYND15,CNTN5,ADAMTS1,KCNMA1,RNF207,CD1D,SCUBE1,PRKAA2,UBXN10,CDS1,PRSS12,GPT2,NAV2,ROR2,KCNAB1,GPR25,SH3RF3,CST6,PCSK1,P2RY2,ADAMTSL1,FBXL7,POU3F2,NELL2,AHNAK2,RGL3,CD24,HS3ST1,ABCB4,BAIAP2L1,HOMER3,SLC6A15,MOCOS,TCL1A,SYNDIG1,CAV2,GLP1R,HB…
EnrichR	Epigenomics_Roadmap_HM_ChIP-seq	H3K27me3 Treg Primary Cells	124	155	0.00748469	1.2744	SLC7A2,ARX,CDH1,RAI14,ME1,PTPN21,PVR,ARHGEF10L,EPDR1,JPH1,GRIN2D,TMEM176B,AEBP1,KIAA1211,SASH1,FN1,PIK3R3,CNR1,PLEKHG1,PLXDC2,OCRL,SOX9,TNFSF9,EPHB2,DTNA,KIAA1614,SPRY2,ZMYND15,ZNF462,CNTN5,PLOD2,ADAMTS1,USP43,MMP16,TRIM58,SLC16A14,OTOGL,ANPEP,GLYATL1,TBC1D16,SCN11A,SCN9A,STOX2,CST6,PCSK1,RPRM,ADAMTSL1,AHNAK2,PBX1,FAT4,SULF2,FAT1,TCL1A,BPI,CLEC11A,BST1,DPYSL3,ONECUT2,BTN1A1,GNAI1,SPECC1,EGLN3,RAI…
EnrichR	ChEA_2016	POU3F2 20337985 ChIP-ChIP 501MEL Human	153	191	0.000293567	1.26909	SLC7A2,CP,SYNE2,SYT1,PTPN21,CTTNBP2,MOXD1,KCNN2,PTPRC,CRISP3,MIB1,CDK6,EPHB6,DNAJC12,GPR63,KHDRBS2,CDH9,FN1,TMEM156,TWIST1,CKS2,COQ3,CA1,DTNA,LCP1,TXN,PIM1,SULF1,SHROOM3,FGD4,GPR65,UCK2,RGL1,CDC42BPA,GALNT13,CCNA2,COMMD3,CNTN5,SLC7A11,DIP2C,PTPRO,CACNA2D1,SEMA3D,ADAMTS1,PRKAA2,SPTA1,CPA3,HNF4G,ROBO1,MLLT3,PCSK1,RPRM,ADAMTSL1,MAF,TSPYL5,HIST3H2A,RAP2B,BACE2,GNG2,DNER,FAT4,RORB,OR2W3,CFH,EPHA3,SLC6…
EnrichR	ChEA_2015	POU3F2 20337985 ChIP-ChIP 501MEL Human	153	191	0.000295933	1.26882	SLC7A2,CP,SYNE2,SYT1,PTPN21,CTTNBP2,MOXD1,KCNN2,PTPRC,CRISP3,MIB1,CDK6,EPHB6,DNAJC12,GPR63,KHDRBS2,CDH9,FN1,TMEM156,TWIST1,CKS2,COQ3,CA1,DTNA,LCP1,TXN,PIM1,SULF1,SHROOM3,FGD4,GPR65,UCK2,RGL1,CDC42BPA,GALNT13,CCNA2,COMMD3,CNTN5,SLC7A11,DIP2C,PTPRO,CACNA2D1,SEMA3D,ADAMTS1,PRKAA2,SPTA1,CPA3,HNF4G,ROBO1,MLLT3,PCSK1,RPRM,ADAMTSL1,MAF,TSPYL5,HIST3H2A,RAP2B,BACE2,GNG2,DNER,FAT4,RORB,OR2W3,CFH,EPHA3,SLC6…
EnrichR	ChEA_2016	TP53 20018659 ChIP-ChIP R1E Mouse	146	183	0.00182605	1.26397	ARX,FOXC1,FGFR3,BIRC5,JPH1,DNTT,DLX4,STC2,CCND2,KCNIP2,PLXDC2,DUSP4,CD80,GHSR,TWIST1,SOX9,EDA2R,DAGLA,RGL1,MEIS1,PSD2,COMMD3,ADM,KCNK13,PLOD2,PCDH1,B3GNT7,ISL2,NFIA,NTNG1,EBF1,E2F7,ADRB2,ENC1,MLLT3,RRM2,STOX2,CHST2,LONRF3,P2RY2,SOX11,FZD8,WSCD1,GATA2,RAP2B,COL18A1,POU3F2,NELL2,NR2F2,ASTL,PAX5,SULF2,PAX9,RGL3,REPIN1,H2AFJ,ST3GAL1,FAS,SMARCA2,TBX15,ABHD12,GLP1R,LOX,HPCAL1,PROX1,ONECUT2,OVOL2,VGF,HO…
EnrichR	ChEA_2015	TP53 20018659 ChIP-ChIP R1E Mouse	146	183	0.00185249	1.2637	ARX,FOXC1,FGFR3,BIRC5,JPH1,DNTT,DLX4,STC2,CCND2,KCNIP2,PLXDC2,DUSP4,CD80,GHSR,TWIST1,SOX9,EDA2R,DAGLA,RGL1,MEIS1,PSD2,COMMD3,ADM,KCNK13,PLOD2,PCDH1,B3GNT7,ISL2,NFIA,NTNG1,EBF1,E2F7,ADRB2,ENC1,MLLT3,RRM2,STOX2,CHST2,LONRF3,P2RY2,SOX11,FZD8,WSCD1,GATA2,RAP2B,COL18A1,POU3F2,NELL2,NR2F2,ASTL,PAX5,SULF2,PAX9,RGL3,REPIN1,H2AFJ,ST3GAL1,FAS,SMARCA2,TBX15,ABHD12,GLP1R,LOX,HPCAL1,PROX1,ONECUT2,OVOL2,VGF,HO…
EnrichR	Epigenomics_Roadmap_HM_ChIP-seq	H3K27me3 CD3 Primary Cells	211	266	5.00895e-06	1.26362	MPO,DSG2,ARHGAP6,ME1,SYT1,RHOBTB1,KCNN2,EPB41L3,LPCAT2,IRAK3,JPH1,GRIN2D,TMEM176B,SASH1,KHDRBS2,FN1,ABCG2,PLXDC2,DUSP4,OBSL1,A4GALT,SHC2,DTNA,BIVM,KIAA1614,TFAP2A,ZMYND15,GALNT13,PDGFC,ZNF300,PSD2,TMEM47,CNTN5,DIP2C,PLOD2,ADAMTS1,USP43,MMP16,CD1D,PTMS,KLHDC8A,SLC16A14,ADCY1,SYK,WNK2,ZNF503,GPT2,WDR72,ANPEP,ROR2,GPR25,MUC13,CST6,P2RY2,ADAMTSL1,NXPH3,FBXL7,AHNAK2,PBX1,FAT4,RYR1,SULF2,OGDHL,RGL3,CD2…
EnrichR	ChEA_2013	POU3F2-20337985-501MEL-HUMAN	153	191	0.000403176	1.26248	SLC7A2,CP,SYNE2,SYT1,PTPN21,CTTNBP2,MOXD1,KCNN2,PTPRC,CRISP3,MIB1,CDK6,EPHB6,DNAJC12,GPR63,KHDRBS2,CDH9,FN1,TMEM156,TWIST1,CKS2,COQ3,CA1,DTNA,LCP1,TXN,PIM1,SULF1,SHROOM3,FGD4,GPR65,UCK2,RGL1,CDC42BPA,GALNT13,CCNA2,COMMD3,CNTN5,SLC7A11,DIP2C,PTPRO,CACNA2D1,SEMA3D,ADAMTS1,PRKAA2,SPTA1,CPA3,HNF4G,ROBO1,MLLT3,PCSK1,RPRM,ADAMTSL1,MAF,TSPYL5,HIST3H2A,RAP2B,BACE2,GNG2,DNER,FAT4,RORB,OR2W3,CFH,EPHA3,SLC6…
EnrichR	ChEA_2016	SUZ12 18555785 ChIP-Seq MESCs Mouse	145	182	0.00292012	1.26221	SLC7A2,ARX,APBA2,ARHGAP6,FGFR3,ARHGAP10,TBX21,EDN1,MOXD1,CARD10,RIN3,DLX4,PPM1H,PRDM13,SEMA5A,STC2,MARK1,DUSP4,GHSR,SOX9,TMTC1,RGL1,THSD7B,GALNT13,GABRB2,KCNK13,FBXO32,NFIA,NTNG1,TRIM58,EBF1,WNK2,GPR176,ROR2,ANTXR1,NLRP6,CHST2,LONRF3,RPRM,MAF,NELL2,NR2F2,FAT4,ASB13,RYR2,RORB,RGL3,ST3GAL1,EPHA3,TRAF5,TESC,TBX15,LOX,FRMD4B,HPCAL1,PROX1,NRP2,ELOVL4,ONECUT2,IQSEC3,OVOL2,HOXD1,FOXA1,EGLN3,TRPC4,VAV3,E…
EnrichR	ChEA_2015	SUZ12 18555785 ChIP-Seq MESC Mouse	145	182	0.00295956	1.26194	SLC7A2,ARX,APBA2,ARHGAP6,FGFR3,ARHGAP10,TBX21,EDN1,MOXD1,CARD10,RIN3,DLX4,PPM1H,PRDM13,SEMA5A,STC2,MARK1,DUSP4,GHSR,SOX9,TMTC1,RGL1,THSD7B,GALNT13,GABRB2,KCNK13,FBXO32,NFIA,NTNG1,TRIM58,EBF1,WNK2,GPR176,ROR2,ANTXR1,NLRP6,CHST2,LONRF3,RPRM,MAF,NELL2,NR2F2,FAT4,ASB13,RYR2,RORB,RGL3,ST3GAL1,EPHA3,TRAF5,TESC,TBX15,LOX,FRMD4B,HPCAL1,PROX1,NRP2,ELOVL4,ONECUT2,IQSEC3,OVOL2,HOXD1,FOXA1,EGLN3,TRPC4,VAV3,E…
EnrichR	ChEA_2013	TP53-20018659-R1E-MOUSE	146	183	0.00250992	1.25738	ARX,FOXC1,FGFR3,BIRC5,JPH1,DNTT,DLX4,STC2,CCND2,KCNIP2,PLXDC2,DUSP4,CD80,GHSR,TWIST1,SOX9,EDA2R,DAGLA,RGL1,MEIS1,PSD2,COMMD3,ADM,KCNK13,PLOD2,PCDH1,B3GNT7,ISL2,NFIA,NTNG1,EBF1,E2F7,ADRB2,ENC1,MLLT3,RRM2,STOX2,CHST2,LONRF3,P2RY2,SOX11,FZD8,WSCD1,GATA2,RAP2B,COL18A1,POU3F2,NELL2,NR2F2,ASTL,PAX5,SULF2,PAX9,RGL3,REPIN1,H2AFJ,ST3GAL1,FAS,SMARCA2,TBX15,ABHD12,GLP1R,LOX,HPCAL1,PROX1,ONECUT2,OVOL2,VGF,HO…
EnrichR	Epigenomics_Roadmap_HM_ChIP-seq	H3K27me3 Penis Foreskin Fibroblast Primary Cells	190	241	6.70462e-05	1.25589	CD9,TYMP,RAI14,DSG2,SYNE2,CTTNBP2,KCNN2,EPB41L3,CARD10,GRIN2D,TMEM176B,TNFSF8,ATRNL1,GAPDH,GPR63,CNR1,PLXDC2,GHSR,TOX2,TFAP2A,EPHA2,ILDR2,AFF3,GALNT13,GABRB2,CNTN5,THY1,KCNMA1,FBXO32,RNF207,GPR153,ASB16,TRIM58,KLHDC8A,CPA3,CCR1,HPGD,SYK,ANPEP,KCNAB1,ROBO1,SNTG2,STOX2,NLRP6,PCSK1,FZD8,TMEM52,WSCD1,POU3F2,PRTN3,PEG3,RYR2,SMOC1,RGL3,CD24,OR2AG1,HS3ST1,ABCB4,CCDC85A,TCL1A,RUNDC3B,NMU,INPP4B,FRMD4B,PA…
EnrichR	ChEA_2013	SUZ12-18555785-MESC-mouse	145	182	0.0040694	1.25563	SLC7A2,ARX,APBA2,ARHGAP6,FGFR3,ARHGAP10,TBX21,EDN1,MOXD1,CARD10,RIN3,DLX4,PPM1H,PRDM13,SEMA5A,STC2,MARK1,DUSP4,GHSR,SOX9,TMTC1,RGL1,THSD7B,GALNT13,GABRB2,KCNK13,FBXO32,NFIA,NTNG1,TRIM58,EBF1,WNK2,GPR176,ROR2,ANTXR1,NLRP6,CHST2,LONRF3,RPRM,MAF,NELL2,NR2F2,FAT4,ASB13,RYR2,RORB,RGL3,ST3GAL1,EPHA3,TRAF5,TESC,TBX15,LOX,FRMD4B,HPCAL1,PROX1,NRP2,ELOVL4,ONECUT2,IQSEC3,OVOL2,HOXD1,FOXA1,EGLN3,TRPC4,VAV3,E…
EnrichR	ARCHS4_Tissues	CHONDROCYTE	293	361	2.65782e-09	1.25319	SLC7A2,RAI14,CP,FOXC1,BCAT1,CDON,ME1,PTPN21,ARHGAP10,PVR,FNDC3B,MOXD1,EPDR1,BAMBI,CARD10,HMOX1,SLC8A3,STEAP1B,AEBP1,DLX4,IL26,ADTRP,SASH1,LIFR,STC2,FN1,DNAH6,PPP4R4,PLXDC2,GHSR,TWIST1,TNFSF9,A4GALT,ACKR4,PXDN,EDA2R,TMTC1,SPRY2,SULF1,EPHA2,RGL1,GALNT13,ACKR3,PDGFC,ZNF300,TMEM47,ADM,SLC7A11,DIP2C,PLOD2,CACNA2D1,SEMA3D,THY1,ADAMTS1,KCNMA1,FBXO32,MEGF6,EBF1,TMEM200A,ZNF367,ZNF503,E2F7,GPR176,KIF7,NAV…
EnrichR	ChEA_2016	TCFCP2L1 18555785 Chip-Seq ESCs Mouse	181	230	0.000352739	1.24677	MYO3B,ARHGEF10L,FNDC3B,PTPRC,PHLPP1,CD82,ATP8B4,JPH1,NCS1,RAPGEF1,KHDRBS2,ADAM23,FN1,MARK1,PIK3R3,CNR1,PLXDC2,GHSR,HJURP,PREX1,TOX2,LRRFIP1,CD93,TMCC2,MEIS2,DHX9,GPR55,KCTD3,SULF1,CREG1,UCK2,ILDR2,RGL1,CDC42BPA,AFF3,THSD7B,GALNT13,COMMD3,SLC7A11,MGAT5,MMP16,B3GNT7,PRKAA2,NTNG1,KLHDC8A,SLC16A14,CDS1,H2AFZ,HEY1,HNF4G,GPR176,SCN9A,ANTXR1,GPR25,ELOVL6,DSEL,EXO1,RPRM,ADAMTSL1,CD28,RAP2B,POU3F2,PBX1,DN…
EnrichR	Epigenomics_Roadmap_HM_ChIP-seq	H3K27me3 Rectal Mucosa	162	207	0.000656824	1.24669	SLC7A2,DPEP1,DSG2,PTPN21,RHOBTB1,CTTNBP2,EDN1,EPB41L3,BAMBI,DSP,FCER2,GRIN2D,AEBP1,NCS1,ATRNL1,DLX4,IL26,ENO2,KHDRBS2,CLIP4,ABCG2,PLEKHG1,CCR7,A4GALT,SHC2,EDA2R,DTNA,STX11,SULF1,GALNT13,ZNF462,PTPRK,MMP16,KCNMA1,GPR153,PRKAA2,TTLL10,CDS1,CLDN3,KIF7,SCN9A,ANTXR1,DSEL,ENC1,ARNT2,STOX2,CST6,PRR15,ABCA13,NXPH3,COL18A1,FBXL7,SNAI3,NUDT11,RYR2,PAX9,RORB,RGL3,MOCOS,SYNDIG1,ICAM5,SH3GL2,CCL2,NMU,INPP4B,C…
EnrichR	ChEA_2016	EBF1 22473956 ChIP-Seq LYMPHODE Mouse	147	187	0.00612	1.2454	LTK,MYO3B,SPEG,PTPRC,PHLPP1,CD82,ATP8B4,JPH1,NCS1,RAPGEF1,KHDRBS2,ADAM23,FN1,MARK1,PLXDC2,GHSR,HJURP,OBSL1,PREX1,LRRFIP1,TMCC2,BIVM,DHX9,GPR55,KCTD3,SULF1,CREG1,UCK2,ILDR2,RGL1,CDC42BPA,AFF3,THSD7B,GALNT13,PDGFC,COMMD3,MGAT5,B3GNT7,KLHDC8A,SLC16A14,CPA3,BDH2,HEY1,GPR176,FAM102A,ENDOG,KCNAB1,SCN9A,GPR25,DSEL,EXO1,RPRM,CD28,PBX1,MYBL1,DNER,FAT4,PTPN1,SULF2,SLC39A10,CFH,CPS1,TRAF5,ABHD12,FERMT1,SLC4…
EnrichR	ENCODE_Histone_Modifications_2015	H3K27me3 MCF-7 hg19	149	190	0.00874606	1.24427	RAI14,FOXC1,NUAK1,CTTNBP2,MOXD1,KCNN2,CEACAM6,BAMBI,EPHB6,TNFSF8,CD69,IL26,PHACTR1,GPR63,FN1,MARK1,CNR1,PPP4R4,TWIST1,DEK,SOX9,TMCC2,SORL1,IRF8,ILDR2,RGL1,PSD2,TMEM47,ZNF462,MS4A3,CNTN5,CACNA2D1,ADAMTS1,MMP16,KCNMA1,PRKAA2,NTNG1,PRSS12,HPGD,HEY1,ADRB2,SCN9A,SDC2,ANTXR1,SH3RF3,PCSK1,LONRF3,RPRM,MAF,FBXL7,POU3F2,BTLA,HRNR,ITPRIPL2,CYTH3,HGF,EPHA3,SMARCA1,ODC1,PROX1,NRP2,ONECUT2,GNAI1,DOCK4,VGF,EGLN…
EnrichR	ChEA_2016	NANOG 18555785 Chip-Seq ESCs Mouse	182	232	0.000404615	1.24285	MYO3B,SPEG,ARHGEF10L,FNDC3B,CTTNBP2,PTPRC,PHLPP1,CD82,RPH3A,ATP8B4,JPH1,NCS1,RAPGEF1,KHDRBS2,ADAM23,FN1,MARK1,CNR1,PLXDC2,GHSR,PREX1,TOX2,LRRFIP1,CD93,TMCC2,MEIS2,TBX3,DHX9,GPR55,KCTD3,SULF1,CREG1,UCK2,ILDR2,RGL1,CDC42BPA,AFF3,THSD7B,GALNT13,PDGFC,COMMD3,MGAT5,JAKMIP1,MMP16,B3GNT7,PRKAA2,NFIA,NTNG1,KLHDC8A,SLC16A14,H2AFZ,HEY1,GPR176,SCN9A,GPR25,ELOVL6,DSEL,EXO1,RPRM,CD28,RAP2B,NR2F2,PBX1,GPAT2,DN…
EnrichR	Epigenomics_Roadmap_HM_ChIP-seq	H3K27me3 Fetal Brain	227	291	1.90621e-05	1.24264	SLC7A2,CD9,DPEP1,CDH1,BCAT1,ME1,FGFR3,PTPN21,OSBPL3,CELSR1,EDN1,KCNN2,P2RX5,DSP,CARD10,HMOX1,RIN3,CDH23,KHDRBS2,TFEB,HES1,QPCT,ABCG2,GHSR,OCRL,A4GALT,TBX3,STX11,SULF1,ILDR2,MEIS1,GALNT13,GABRB2,CHST7,MAL2,ZNF462,CNTN5,KCNK13,PLOD2,JAKMIP1,ADAMTS1,MAGEC1,KCNMA1,B3GNT7,SCUBE1,SHANK2,NTNG1,TRIM58,PRSS12,HPGD,SYK,CLDN3,WDR72,ROR2,ADRB2,ZNF296,RRM2,SNTG2,NLRP6,CHST2,PCSK1,PRR15,FZD8,BACE2,SYNM,COL18A1…
EnrichR	ENCODE_Histone_Modifications_2013	K562B H3K27me3	156	196	0.000562915	1.24247	ARX,MPO,RRAGD,MYOM2,ARHGAP6,ARHGAP10,CTTNBP2,EDN1,MOXD1,IRAK3,JPH1,TMEM176B,TNFSF8,SASH1,PRDM13,LY86,LIFR,DNAH6,QPCT,MARK1,CNR1,ABCG2,PLXDC2,GHSR,IL22,CDHR3,GPR55,TFAP2A,IRF8,ZMYND15,AFF3,PLOD2,CMTM7,ROBO3,TTLL10,KLHDC8A,SLC16A14,ZNF503,NAV2,SCN11A,SDC2,SMAD1,ENC1,STOX2,PCSK1,PRR15,GNG2,PAX5,FAT4,SULF2,ZNF469,H2AFJ,FAS,CCDC85A,TBX15,FERMT1,CPE,FRMD4B,PROX1,SGIP1,HOXD1,TMPRSS13,ANXA3,HMCN1,FAM171B…
EnrichR	ENCODE_Histone_Modifications_2013	K562 H3K27me3	156	196	0.000562915	1.24247	ARX,MPO,RRAGD,MYOM2,ARHGAP6,ARHGAP10,CTTNBP2,EDN1,MOXD1,IRAK3,JPH1,TMEM176B,TNFSF8,SASH1,PRDM13,LY86,LIFR,DNAH6,QPCT,MARK1,CNR1,ABCG2,PLXDC2,GHSR,IL22,CDHR3,GPR55,TFAP2A,IRF8,ZMYND15,AFF3,PLOD2,CMTM7,ROBO3,TTLL10,KLHDC8A,SLC16A14,ZNF503,NAV2,SCN11A,SDC2,SMAD1,ENC1,STOX2,PCSK1,PRR15,GNG2,PAX5,FAT4,SULF2,ZNF469,H2AFJ,FAS,CCDC85A,TBX15,FERMT1,CPE,FRMD4B,PROX1,SGIP1,HOXD1,TMPRSS13,ANXA3,HMCN1,FAM171B…
EnrichR	ChEA_2016	FOXM1 26456572 ChIP-Seq MCF-7 Human	206	263	3.28947e-05	1.24093	DEPDC1B,CP,ARHGAP6,FOXC1,KLF6,PTPN21,ARHGAP10,RHOBTB1,FNDC3B,CTTNBP2,EDN1,CEACAM6,IRAK3,BAMBI,ZNF516,ATP8B4,DMXL2,CDK6,TNFSF8,DNAJC12,PPM1H,SASH1,FBXO5,CLIP4,GHSR,HJURP,PREX1,SOX9,PXDN,TMCC2,TMTC1,MEIS2,CABLES1,KCTD3,PIM1,TFAP2A,SULF1,SHROOM3,RLBP1,IRF8,CDC42BPA,MEIS1,AFF3,CHST7,MAL2,ZNF462,MAGI1,SPARCL1,PTPRK,PLOD2,SEMA3D,MMP16,FBXO32,RNF207,CDC25C,ISL2,NFIA,SYK,LRRC18,E2F7,NAV2,ENC1,MLLT3,RRM2,…
EnrichR	ARCHS4_Cell-lines	DKMG	326	410	4.36735e-09	1.24076	TBX21,ARHGEF10L,MOXD1,KCNN2,PTPRC,EPB41L3,EPDR1,RPH3A,CD200,BAMBI,CARD10,RIN3,CD79A,STEAP1B,EPHB6,AEBP1,TNFSF8,NCS1,DNTT,ATRNL1,IL26,GAPDH,KHDRBS2,PRDM13,SEMA5A,ADAM23,CLIP4,FN1,QPCT,DUSP4,TWIST1,IL22,PXDN,TMCC2,EPHB2,TMTC1,CABLES1,TCN1,GPR55,SPRY2,LCP1,SIT1,TFAP2A,PARVG,GPR65,RLBP1,AFF3,GALNT13,PDGFC,GABRB2,TMEM47,CNTN5,MGAT5,KCNK13,JAKMIP1,CMTM7,CACNA2D1,THY1,SLA,MMP16,PCDH1,B3GNT7,GPR153,CD1D,…
EnrichR	ChEA_2015	FOXM1 26456572 ChIP-Seq MCF7 Human	206	263	3.34298e-05	1.24066	DEPDC1B,CP,ARHGAP6,FOXC1,KLF6,PTPN21,ARHGAP10,RHOBTB1,FNDC3B,CTTNBP2,EDN1,CEACAM6,IRAK3,BAMBI,ZNF516,ATP8B4,DMXL2,CDK6,TNFSF8,DNAJC12,PPM1H,SASH1,FBXO5,CLIP4,GHSR,HJURP,PREX1,SOX9,PXDN,TMCC2,TMTC1,MEIS2,CABLES1,KCTD3,PIM1,TFAP2A,SULF1,SHROOM3,RLBP1,IRF8,CDC42BPA,MEIS1,AFF3,CHST7,MAL2,ZNF462,MAGI1,SPARCL1,PTPRK,PLOD2,SEMA3D,MMP16,FBXO32,RNF207,CDC25C,ISL2,NFIA,SYK,LRRC18,E2F7,NAV2,ENC1,MLLT3,RRM2,…
EnrichR	ARCHS4_Tissues	ENDOMETRIUM (BULK)	259	323	6.81981e-07	1.2381	SLC7A2,RAI14,CP,ARHGAP6,PTPN21,ARHGAP10,RHOBTB1,MOXD1,EPDR1,CRISP3,DSP,ZNF516,AEBP1,ATRNL1,KIAA1211,SASH1,SEMA5A,LIFR,FN1,DNAH6,MARK1,ABCG2,PLEKHG1,OCRL,TWIST1,ACKR4,PXDN,EDA2R,TPTE2,TMTC1,TBX3,SULF1,SHROOM3,RGL1,CDC42BPA,MEIS1,THSD7B,GALNT13,PDGFC,ZNF300,TMEM47,CNTN5,ADGRL3,DIP2C,SPARCL1,PTPRK,CACNA2D1,THY1,ADAMTS1,MMP16,KCNMA1,FBXO32,UBXN10,SLC16A14,LENEP,PRSS12,EBF1,TMEM200A,ZNF503,WDR72,KIF7,…
EnrichR	ChEA_2016	GF1B 26923725 Chip-Seq HPCs Mouse	146	187	0.00804032	1.23693	RRAGD,FOXC1,ME1,MYO3B,TBX21,NUAK1,FNDC3B,EDN1,B4GALT1,LPCAT2,BAMBI,SMAD7,PBX4,NCS1,DNAJC12,IFNG,SASH1,PHACTR1,LY86,HES1,ADAM23,PIK3R3,CCND2,CKS2,A4GALT,EDA2R,TBX3,GPR55,SHROOM3,IRF8,CDC42BPA,MEIS1,AFF3,THSD7B,PDGFC,ROBO3,KCNMA1,GPR153,HK2,NFIA,SLC16A14,TRPV3,ALK,ENC1,SH3RF3,GLDC,FAM83H,RAP2B,NXPH3,MEX3B,FBXL7,FAM167B,PBX1,DNER,FAT4,RYR1,SULF2,ST3GAL1,FAT1,INPP4B,GLP1R,DPYSL3,ODC1,PROX1,NRP2,IQSEC…
EnrichR	ChEA_2016	P300 19829295 ChIP-Seq ESCs Human	234	300	1.25875e-05	1.23574	CD9,HSF2,RAI14,MAGEC2,SYNE2,PFKP,SYT1,PTPN21,ARHGAP10,CTTNBP2,EDN1,KCNN2,PTPRC,CD82,RPH3A,BAMBI,HMOX1,ZNF516,DNTT,DNAJC12,IL26,KHDRBS2,LY86,CDH9,ABCG2,PLXDC2,PXDN,MEIS2,CABLES1,DTNA,TBX3,SPRY2,TFAP2A,SULF1,FGD4,GPR65,MEIS1,THSD7B,PDGFC,GABRB2,TMEM47,ZNF462,ADM,CNTN5,SLC7A11,MAGI1,PTPRK,CACNA2D1,SEMA3D,THY1,MMP16,KCNMA1,PCDH1,NFIA,NTNG1,CDS1,CPA3,HNF4G,ZNF503,WDR72,NAV2,GPR183,ANTXR1,GPR25,DSEL,EN…
EnrichR	ChEA_2016	SMAD3 21741376 ChIP-Seq EPCs Human	191	245	0.00019149	1.2351	RAI14,FOXC1,CDON,KLF6,MYO3B,FNDC3B,EDN1,KCNN2,PTPRC,PHLPP1,RPH3A,SMAD7,JPH1,NCS1,RAPGEF1,PPM1H,SASH1,KHDRBS2,SEMA5A,LIFR,CLIP4,CNR1,KCNIP2,TOX2,SOX9,CD93,SH3BP5,TMTC1,CABLES1,DTNA,TBX3,SPRY2,KCTD3,FGD4,GPR65,MEIS1,THSD7B,ZNF462,COMMD3,ADM,MAGI1,PTPRO,JAKMIP1,SEMA3D,KCNMA1,PCDH1,CD1D,PRKAA2,HNF4G,SYK,ANPEP,ALK,ENC1,TLN2,SOX11,FZD8,RPRM,ADAMTSL1,MAF,WSCD1,MUC16,POU3F2,NELL2,NR2F2,SULF2,RORB,HS3ST5,…
EnrichR	Epigenomics_Roadmap_HM_ChIP-seq	H3K27me3 Stomach Mucosa	199	257	0.000293926	1.23349	CDH1,ARHGAP6,FGFR3,PTPN21,OSBPL3,KCNN2,EPB41L3,KIF3C,DSP,CDK6,AEBP1,NCS1,ATRNL1,ENO2,KHDRBS2,QPCT,ABCG2,PLEKHG1,PLXDC2,GHSR,PREX1,A4GALT,DTNA,TBX3,STX11,KIAA1614,SULF1,ZMYND15,MAL2,MAGI1,JAKMIP1,CACNA2D1,USP43,MMP16,FBXO32,GPR153,PTMS,HK2,ASB16,MEGF6,NTNG1,CDS1,CAMK2N2,ZNF503,GPR176,ANPEP,ROR2,SCN9A,ROBO1,RRM2,NLRP6,CST6,SOX11,RPRM,TSPYL5,FBXL7,POU3F2,AHNAK2,DNER,H1F0,FAT4,NUDT11,SULF2,PAX9,RORB,…
EnrichR	ARCHS4_Tissues	OMENTUM	353	442	1.84181e-09	1.23313	SLC7A2,CD9,DSG2,CP,ARHGAP6,FOXC1,CDON,ME1,PTPN21,NUAK1,EDN1,MOXD1,EPDR1,SCD,CARD10,CRYBB1,HMOX1,SMAD7,OLFM2,EPHB6,TMEM176B,AEBP1,CDH23,SASH1,LIFR,FN1,CNR1,KCNIP2,PLEKHG1,TWIST1,OBSL1,CD93,A4GALT,ACKR4,SHC2,PXDN,TMTC1,CABLES1,TBX3,STX11,SPRY2,PIM1,SULF1,HDC,IRF8,ZMYND15,EPHA2,RGL1,THSD7B,GALNT13,ACKR3,PDGFC,GABRB2,TMEM47,MAL2,ADM,TDO2,SPARCL1,CACNA2D1,SEMA3D,THY1,ADAMTS1,KCNMA1,PCDH1,FBXO32,GPR153…
EnrichR	ChEA_2016	P53 22387025 ChIP-Seq ESCs Mouse	165	212	0.00292012	1.23305	MYO3B,SPEG,ARHGEF10L,PTPRC,PHLPP1,CD82,ATP8B4,JPH1,NCS1,RAPGEF1,KHDRBS2,ADAM23,FN1,MARK1,CNR1,PLXDC2,HJURP,OBSL1,PREX1,TOX2,LRRFIP1,CD93,TMCC2,MEIS2,BIVM,DHX9,GPR55,KCTD3,SULF1,HADH,CREG1,UCK2,ILDR2,RGL1,CDC42BPA,AFF3,THSD7B,GALNT13,PDGFC,COMMD3,SLC7A11,MGAT5,B3GNT7,KLHDC8A,SLC16A14,H2AFZ,HPGD,HEY1,HNF4G,GPR176,FAM102A,KCNAB1,SCN9A,GPR25,ELOVL6,DSEL,EXO1,RPRM,CD28,RAP2B,PBX1,MYBL1,DNER,FAT4,PTPN1…
EnrichR	ARCHS4_Cell-lines	NHBE	270	342	4.17379e-07	1.23195	CD9,TYMP,ARHGAP6,SPEG,CTTNBP2,MOXD1,EPB41L3,CD82,EPDR1,IRAK3,CD200,ZNF516,STEAP1B,AEBP1,ATRNL1,SEMA5A,ADAM23,CLIP4,FN1,QPCT,MARK1,CCND2,PPP4R4,PLXDC2,DUSP4,TWIST1,A4GALT,ACKR4,PXDN,EDA2R,TMTC1,TFAP2A,SULF1,RGL1,ACKR3,PDGFC,TMEM47,ADM,PTPRO,SPARCL1,PLOD2,CACNA2D1,SEMA3D,THY1,ROBO3,ADAMTS1,KCNMA1,FBXO32,GPR153,CD1D,MEGF6,NTNG1,BDH2,PRSS12,EBF1,TMEM200A,GPR176,ANPEP,ADRB2,SCN9A,ALK,DSEL,SH3RF3,CHST2…
EnrichR	ChEA_2016	OLIG2 23332759 ChIP-Seq OLIGODENDROCYTES Mouse	206	265	0.000116341	1.23156	MPO,HSF2,APBA2,CDH1,BCAT1,SYT1,NUAK1,FNDC3B,KCNN2,PHLPP1,EPB41L3,B4GALT1,EPDR1,SLC8A3,MIB1,JPH1,NCS1,DNAJC12,GPR63,KHDRBS2,SEMA5A,LIFR,HES1,CLIP4,MARK1,CCND2,KCNIP2,PLEKHG1,PLXDC2,DUSP4,CCL25,COQ3,MEIS2,CABLES1,TBX3,SPRY2,SORL1,FGD4,UCK2,CDC42BPA,MEIS1,AFF3,THSD7B,SLC7A11,DIP2C,MGAT5,PLOD2,CMTM7,KCNMA1,CCR5,SHANK2,NFIA,ADCY1,HNF4G,GPT2,ADRB2,ROBO1,ELOVL6,MUC13,EXO1,PCSK1,SOX11,FZD8,RPRM,CD28,MAF,…
EnrichR	ChEA_2015	OLIG2 23332759 ChIP-Seq OLIGODENDROCYTES Mouse	206	265	0.000117594	1.2313	MPO,HSF2,APBA2,CDH1,BCAT1,SYT1,NUAK1,FNDC3B,KCNN2,PHLPP1,EPB41L3,B4GALT1,EPDR1,SLC8A3,MIB1,JPH1,NCS1,DNAJC12,GPR63,KHDRBS2,SEMA5A,LIFR,HES1,CLIP4,MARK1,CCND2,KCNIP2,PLEKHG1,PLXDC2,DUSP4,CCL25,COQ3,MEIS2,CABLES1,TBX3,SPRY2,SORL1,FGD4,UCK2,CDC42BPA,MEIS1,AFF3,THSD7B,SLC7A11,DIP2C,MGAT5,PLOD2,CMTM7,KCNMA1,CCR5,SHANK2,NFIA,ADCY1,HNF4G,GPT2,ADRB2,ROBO1,ELOVL6,MUC13,EXO1,PCSK1,SOX11,FZD8,RPRM,CD28,MAF,…
EnrichR	ARCHS4_Tissues	DENTATE GRANULE CELL	287	360	4.86161e-07	1.23094	MYOM2,MAGEC2,ARHGAP6,ME1,SYT1,NUAK1,CTTNBP2,EDN1,KIF3C,EPDR1,CD200,SLC8A3,JPH1,ATRNL1,DNAJC12,ASIC1,IL26,KHDRBS2,SEMA5A,CDH9,MORC1,ADAM23,DNAH6,MARK1,CNR1,ABCG2,PPP4R4,KCNIP2,GHSR,TPTE2,TMTC1,DTNA,ILDR2,THSD7B,GALNT13,GABRB2,PSD2,MAL2,CNTN5,ADGRL3,PTPRO,TDO2,SPARCL1,JAKMIP1,CACNA2D1,THY1,MMP16,KCNMA1,SHANK2,GNG3,PRKAA2,UBXN10,NFIA,KLHDC8A,SLC16A14,CDS1,CAMK2N2,TMEM200A,HEY1,ADCY1,OTOGL,KCNAB1,ENC…
EnrichR	ENCODE_and_ChEA_Consensus_TFs_from_ChIP-X	SUZ12 CHEA	280	363	1.68278e-06	1.22931	SLC7A2,ARX,APBA2,ARHGAP6,FOXC1,LTK,FGFR3,ARHGAP10,RHOBTB1,TBX21,CTTNBP2,EDN1,TP73,MOXD1,P2RX5,CARD10,RIN3,SLC8A3,JPH1,OLFM2,AEBP1,DLX4,PPM1H,PRDM13,SEMA5A,STC2,CNR1,CCND2,DUSP4,GHSR,TWIST1,SOX9,TMTC1,CABLES1,TFAP2A,IRF8,ZMYND15,RGL1,MEIS1,THSD7B,GALNT13,GABRB2,COMMD3,ADM,PTPRO,KCNK13,CACNA2D1,SEMA3D,THY1,ADAMTS1,MMP16,KCNMA1,PCDH1,FBXO32,SCUBE1,ISL2,NFIA,NTNG1,SLC16A14,PRSS12,HPGD,EBF1,TMEM200A,A…
EnrichR	ARCHS4_Tissues	KUPFFER CELL	312	392	3.85157e-08	1.22893	SLC7A2,CD9,RAI14,ARHGAP6,FOXC1,ME1,PTPN21,ARHGAP10,RHOBTB1,PVR,NUAK1,EDN1,MOXD1,B4GALT1,EPDR1,BAMBI,HMOX1,GRIN2D,STEAP1B,AEBP1,NCS1,ASIC1,SASH1,SEMA5A,LIFR,STC2,ADAM23,CLIP4,FN1,ABCG2,PPP4R4,OCRL,TWIST1,TOX2,TNFSF9,A4GALT,ACKR4,PXDN,EDA2R,CABLES1,TBX3,TFAP2A,SULF1,EPHA2,RGL1,TMEM47,CHST7,SLC7A11,TDO2,PTPRK,PLOD2,CACNA2D1,SEMA3D,THY1,ADAMTS1,MMP16,KCNMA1,PCDH1,ISL2,MEGF6,CAMK2N2,PRSS12,TMEM200A,ZN…
EnrichR	ARCHS4_Tissues	VASCULAR SMOOTH MUSCLE	304	382	1.01632e-07	1.22876	SLC7A2,RAI14,FOXC1,SPAG4,ME1,PFKP,PTPN21,ARHGAP10,SPEG,PVR,NUAK1,EDN1,MOXD1,B4GALT1,EPDR1,BAMBI,DSP,HMOX1,SMAD7,GRIN2D,STEAP1B,AEBP1,NCS1,ASIC1,STC2,ADAM23,FN1,OCRL,TWIST1,TOX2,TNFSF9,A4GALT,ACKR4,PXDN,EDA2R,EPHB2,CABLES1,DAGLA,TBX3,SPRY2,TFAP2A,SULF1,EPHA2,ACKR3,PDGFC,TMEM47,CHST7,ADM,SLC7A11,PLOD2,CACNA2D1,SEMA3D,THY1,ADAMTS1,MMP16,PCDH1,GPR153,MEGF6,CAMK2N2,PRSS12,TMEM200A,ZNF503,E2F7,OTOGL,GP…
EnrichR	Epigenomics_Roadmap_HM_ChIP-seq	H3K27me3 Fetal Lung	172	223	0.00148111	1.22868	RRAGD,DSG2,SYT1,RHOBTB1,TBX21,CELSR1,CTTNBP2,MOXD1,KCNN2,CARD10,HMOX1,RIN3,GRIN2D,STEAP1B,ATRNL1,CDH23,ENO2,KHDRBS2,CDH9,CNR1,ABCG2,PLXDC2,TWIST1,A4GALT,DTNA,DAGLA,SORL1,PSD2,MAL2,COMMD3,CNTN5,PCDH1,FBXO32,B3GNT7,SCUBE1,PRKAA2,TTLL10,TRIM58,PRSS12,CLDN3,GPR176,GLYATL1,KCNAB1,ARNT2,SNTG2,NLRP6,CST6,P2RY2,FZD8,ADAMTSL1,GLDC,SYNM,GNG2,DNER,H1F0,PRTN3,RYR2,RGL3,ITPRIPL2,CD24,HS3ST1,ABCB4,BAIAP2L1,EPH…
EnrichR	ChEA_2013	OLIG2-23332759-OLIGODENDROCYTES-MOUSE	206	265	0.000183388	1.22514	MPO,HSF2,APBA2,CDH1,BCAT1,SYT1,NUAK1,FNDC3B,KCNN2,PHLPP1,EPB41L3,B4GALT1,EPDR1,SLC8A3,MIB1,JPH1,NCS1,DNAJC12,GPR63,KHDRBS2,SEMA5A,LIFR,HES1,CLIP4,MARK1,CCND2,KCNIP2,PLEKHG1,PLXDC2,DUSP4,CCL25,COQ3,MEIS2,CABLES1,TBX3,SPRY2,SORL1,FGD4,UCK2,CDC42BPA,MEIS1,AFF3,THSD7B,SLC7A11,DIP2C,MGAT5,PLOD2,CMTM7,KCNMA1,CCR5,SHANK2,NFIA,ADCY1,HNF4G,GPT2,ADRB2,ROBO1,ELOVL6,MUC13,EXO1,PCSK1,SOX11,FZD8,RPRM,CD28,MAF,…
EnrichR	ARCHS4_Tissues	HEART (BULK TISSUE)	315	397	1.45614e-07	1.22512	SLC7A2,MYOM2,ARHGAP6,FOXC1,ME1,PTPN21,ARHGAP10,SPEG,RHOBTB1,PVR,NUAK1,ARHGEF10L,EDN1,MOXD1,KCNN2,EPDR1,BAMBI,DSP,CARD10,JPH1,TMEM176B,AEBP1,LIFR,STC2,ADAM23,MARK1,KCNIP2,PLEKHG1,OBSL1,CD93,A4GALT,ACKR4,SHC2,TMTC1,MEIS2,DTNA,TBX3,SPRY2,SULF1,EPHA2,RGL1,THSD7B,ACKR3,TMEM47,ADGRL3,DIP2C,KCNK13,SPARCL1,CACNA2D1,ADAMTS1,PCDH1,FBXO32,RNF207,PRKAA2,SLC16A14,EBF1,HEY1,WNK2,OTOGL,KIF7,NAV2,ENDOG,ROR2,ANTX…
EnrichR	Epigenomics_Roadmap_HM_ChIP-seq	H3K27me3 CD8 Memory Primary Cells	225	293	0.000116841	1.22329	ARX,RRAGD,MYOM2,RAI14,DSG2,BCAT1,LTK,PTPN21,SPEG,NUAK1,TP73,KCNN2,EPDR1,CEACAM6,BAMBI,DSP,SLC8A3,OLFM2,GRIN2D,TMEM176B,AEBP1,NCS1,ATRNL1,CDH23,DLX4,GPR63,STC2,FN1,MARK1,PLXDC2,GHSR,OBSL1,PREX1,SOX9,TNFSF9,MEIS2,CABLES1,DTNA,BIVM,KIAA1614,CDC42BPA,MEIS1,PDGFC,PSD2,ZNF462,ADM,CNTN5,MAGI1,PTPRO,PLOD2,THY1,ADAMTS1,USP43,MMP16,PCDH1,B3GNT7,RNF207,GPR153,SCUBE1,PTMS,MEGF6,SLC16A14,CPA3,EBF1,ADCY1,SYK,K…
EnrichR	Epigenomics_Roadmap_HM_ChIP-seq	H3K27me3 Peripheral Blood Mononuclear Primary Cells	213	278	0.000404615	1.22053	DSG2,SYNE2,ME1,SYT1,PTPN21,TBX21,EDN1,KCNN2,MYBPC2,LPCAT2,IRAK3,DSP,GRIN2D,TMEM176B,AEBP1,ATRNL1,DLX4,ENO2,SASH1,KHDRBS2,ADAM23,DNAH6,PIK3R3,PPP4R4,PLXDC2,CABLES1,DAGLA,BIVM,SPRY2,KCTD3,MEIS1,GALNT13,PDGFC,GABRB2,ZNF300,PSD2,TMEM47,CNTN5,DIP2C,MAGI1,PTPRO,PLOD2,CACNA2D1,MMP16,FBXO32,B3GNT7,SCUBE1,PRKAA2,NTNG1,SLC16A14,PRSS12,LRRC18,GPT2,WDR72,ANPEP,TBC1D16,KCNAB1,SCN9A,GPR25,SMAD1,ELOVL6,ALK,ENC1…
EnrichR	ChEA_2016	SUZ12 18974828 ChIP-Seq MESCs Mouse	275	357	1.11104e-05	1.22039	SLC7A2,ARX,APBA2,ARHGAP6,FOXC1,LTK,FGFR3,ARHGAP10,RHOBTB1,TBX21,FNDC3B,CTTNBP2,EDN1,MOXD1,P2RX5,IRAK3,CARD10,SLC8A3,JPH1,OLFM2,AEBP1,DLX4,PPM1H,KHDRBS2,PRDM13,SEMA5A,STC2,CNR1,CCND2,PLXDC2,DUSP4,GHSR,TWIST1,SOX9,TNFSF9,PXDN,TMTC1,CABLES1,IRF8,ZMYND15,RGL1,MEIS1,AFF3,THSD7B,GALNT13,CHST7,MAL2,COMMD3,ADM,SLC7A11,PTPRO,KCNK13,PLOD2,CACNA2D1,SEMA3D,THY1,ADAMTS1,MMP16,KCNMA1,PCDH1,FBXO32,SCUBE1,ISL2,I…
EnrichR	ChEA_2015	SUZ12 18974828 ChIP-Seq MESC Mouse	275	357	1.13261e-05	1.22013	SLC7A2,ARX,APBA2,ARHGAP6,FOXC1,LTK,FGFR3,ARHGAP10,RHOBTB1,TBX21,FNDC3B,CTTNBP2,EDN1,MOXD1,P2RX5,IRAK3,CARD10,SLC8A3,JPH1,OLFM2,AEBP1,DLX4,PPM1H,KHDRBS2,PRDM13,SEMA5A,STC2,CNR1,CCND2,PLXDC2,DUSP4,GHSR,TWIST1,SOX9,TNFSF9,PXDN,TMTC1,CABLES1,IRF8,ZMYND15,RGL1,MEIS1,AFF3,THSD7B,GALNT13,CHST7,MAL2,COMMD3,ADM,SLC7A11,PTPRO,KCNK13,PLOD2,CACNA2D1,SEMA3D,THY1,ADAMTS1,MMP16,KCNMA1,PCDH1,FBXO32,SCUBE1,ISL2,I…
EnrichR	ENCODE_Histone_Modifications_2015	H3K27me3 mononuclear cell hg19	222	289	0.000289152	1.21882	GIPR,FOXC1,BCAT1,LTK,SYT1,SPEG,KCNN2,EPB41L3,CEACAM6,MYBPC2,RPH3A,IRAK3,TMEM176B,DLX4,IFNG,ENO2,GPR63,SEMA5A,HES1,DNAH6,QPCT,CNR1,ABCG2,OBSL1,LRRFIP1,IL22,TMTC1,MEIS2,CABLES1,TFAP2A,SHROOM3,ZMYND15,EPHA2,GALNT13,GABRB2,ZNF300,CNTN5,MAGI1,PTPRO,ROBO3,USP43,RNF207,UBXN10,TTLL10,NTNG1,TRIM58,KLHDC8A,SLC16A14,EBF1,CLDN3,WDR72,ANPEP,GLYATL1,SCN9A,SH3RF3,NLRP6,CST6,PCSK1,SOX11,FZD8,TSPYL5,HIST3H2A,SYNM…
EnrichR	ESCAPE	SFPI1-19796622 DOWN	157	198	0.00485343	1.218	APBA2,MYOM2,FOXC1,LTK,SYT1,CELSR1,MOXD1,EPDR1,MYBPC2,BAMBI,CARD10,JPH1,PRDM13,STC2,HES1,MARK1,PPP4R4,PLXDC2,TEX14,OBSL1,CCR7,SHC2,STX11,KCTD3,FGD4,RLBP1,ILDR2,PDGFC,TMEM47,MAL2,DIP2C,PTPRK,CACNA2D1,GNG3,CDS1,BDH2,EBF1,TMEM200A,RIMKLB,ALK,ENC1,TLN2,STOX2,NLRP6,LONRF3,P2RY2,RPRM,ADAMTSL1,GLDC,WSCD1,GATA2,NXPH3,COL18A1,SNAI3,BTLA,RYR1,HRNR,SLC6A15,TESC,MEST,NMU,DPYSL3,BCHE,ELOVL4,HRK,ADAMTS17,RHBDL3…
EnrichR	ENCODE_Histone_Modifications_2015	H3K27me3 kidney mm9	221	288	0.000750504	1.21754	ARX,GIPR,RRAGD,TYMP,APBA2,FOXC1,SLC2A3,LTK,SYT1,SPEG,TBX21,CTTNBP2,MOXD1,KCNN2,LPCAT2,IRAK3,CD200,BAMBI,DSP,SLC8A3,JPH1,OLFM2,AEBP1,DLX4,ASIC1,PRDM13,ADAM23,MARK1,CCND2,PPP4R4,GHSR,TWIST1,SOX9,TNFSF9,MEIS2,TBX3,TFAP2A,SULF1,ILDR2,MEIS1,THSD7B,PDGFC,PSD2,TMEM47,PTPRO,TDO2,CACNA2D1,KCNMA1,HK2,ISL2,MEGF6,NFIA,NTNG1,TRIM58,PRSS12,TMEM200A,HEY1,WNK2,E2F7,GPR176,RIMKLB,ROBO1,SH3RF3,CHST2,PCSK1,SOX11,RP…
EnrichR	Epigenomics_Roadmap_HM_ChIP-seq	H3K27me3 Duodenum Mucosa	256	335	3.78183e-05	1.21733	SLC7A2,ARX,RRAGD,CDH1,RAI14,DSG2,ARHGAP6,FOXC1,SYNE2,BCAT1,SYT1,PTPN21,CELSR1,CTTNBP2,MOXD1,EPB41L3,CSF2RB,OLFM2,GRIN2D,STEAP1B,AEBP1,NCS1,DNTT,ENO2,KHDRBS2,CLIP4,FN1,QPCT,GHSR,CCR7,IL22,A4GALT,PXDN,DTNA,DAGLA,STX11,KIAA1614,SULF1,SHROOM3,HDC,IRF8,GALNT13,MAL2,ZNF462,CNTN5,MAGI1,PLOD2,CACNA2D1,ADAMTS1,USP43,MMP16,KCNMA1,RNF207,CD1D,SCUBE1,HK2,UBXN10,MEGF6,TRIM58,KLHDC8A,CDS1,CPA3,HPGD,CLDN3,WNK2,…
EnrichR	ChEA_2016	EZH2 18974828 ChIP-Seq MESCs Mouse	182	237	0.00575304	1.21663	RRAGD,FOXC1,LTK,FGFR3,ARHGAP10,RHOBTB1,TBX21,EDN1,JPH1,OLFM2,AEBP1,DLX4,PPM1H,PRDM13,SEMA5A,CCND2,DUSP4,GHSR,SOX9,TNFSF9,TMTC1,CABLES1,IRF8,MEIS1,AFF3,CHST7,COMMD3,ADM,KCNK13,ADAMTS1,MMP16,KCNMA1,PCDH1,FBXO32,ISL2,NFIA,NTNG1,KLHDC8A,CDS1,PRSS12,EBF1,HEY1,ADCY1,CLDN3,WNK2,GPR176,MLLT3,CHST2,LPL,LONRF3,PRR15,SOX11,FZD8,MAF,GATA2,BACE2,POU3F2,NELL2,NR2F2,FAT4,RYR2,PAX9,RGL3,HS3ST5,ST3GAL1,MGLL,SMARC…
EnrichR	ChEA_2016	RNF2 18974828 ChIP-Seq MESCs Mouse	182	237	0.00575304	1.21663	RRAGD,FOXC1,LTK,FGFR3,ARHGAP10,RHOBTB1,TBX21,EDN1,JPH1,OLFM2,AEBP1,DLX4,PPM1H,PRDM13,SEMA5A,CCND2,DUSP4,GHSR,SOX9,TNFSF9,TMTC1,CABLES1,IRF8,MEIS1,AFF3,CHST7,COMMD3,ADM,KCNK13,ADAMTS1,MMP16,KCNMA1,PCDH1,FBXO32,ISL2,NFIA,NTNG1,KLHDC8A,CDS1,PRSS12,EBF1,HEY1,ADCY1,CLDN3,WNK2,GPR176,MLLT3,CHST2,LPL,LONRF3,PRR15,SOX11,FZD8,MAF,GATA2,BACE2,POU3F2,NELL2,NR2F2,FAT4,RYR2,PAX9,RGL3,HS3ST5,ST3GAL1,MGLL,SMARC…
EnrichR	ChEA_2016	EBF1 22473956 ChIP-Seq BONE MARROW Mouse	172	224	0.00609325	1.21651	MYO3B,SPEG,FNDC3B,PTPRC,PHLPP1,CD82,ATP8B4,JPH1,NCS1,RAPGEF1,KHDRBS2,PRDM13,ADAM23,FN1,MARK1,PLXDC2,GHSR,HJURP,OBSL1,PREX1,TOX2,LRRFIP1,CD93,TMCC2,MEIS2,BIVM,DHX9,GPR55,KCTD3,SULF1,CREG1,UCK2,ILDR2,RGL1,CDC42BPA,AFF3,THSD7B,GALNT13,COMMD3,SLC7A11,MGAT5,JAKMIP1,MMP16,B3GNT7,NTNG1,KLHDC8A,SLC16A14,H2AFZ,HEY1,HNF4G,GPR176,FAM102A,KCNAB1,SCN9A,GPR25,ELOVL6,DSEL,EXO1,RPRM,ADAMTSL1,CD28,RAP2B,POU3F2,PB…
EnrichR	ChEA_2015	EZH2 18974828 ChIP-Seq MESC Mouse	182	237	0.00579738	1.21636	RRAGD,FOXC1,LTK,FGFR3,ARHGAP10,RHOBTB1,TBX21,EDN1,JPH1,OLFM2,AEBP1,DLX4,PPM1H,PRDM13,SEMA5A,CCND2,DUSP4,GHSR,SOX9,TNFSF9,TMTC1,CABLES1,IRF8,MEIS1,AFF3,CHST7,COMMD3,ADM,KCNK13,ADAMTS1,MMP16,KCNMA1,PCDH1,FBXO32,ISL2,NFIA,NTNG1,KLHDC8A,CDS1,PRSS12,EBF1,HEY1,ADCY1,CLDN3,WNK2,GPR176,MLLT3,CHST2,LPL,LONRF3,PRR15,SOX11,FZD8,MAF,GATA2,BACE2,POU3F2,NELL2,NR2F2,FAT4,RYR2,PAX9,RGL3,HS3ST5,ST3GAL1,MGLL,SMARC…
EnrichR	ChEA_2015	RNF2 18974828 ChIP-Seq MESC Mouse	182	237	0.00579738	1.21636	RRAGD,FOXC1,LTK,FGFR3,ARHGAP10,RHOBTB1,TBX21,EDN1,JPH1,OLFM2,AEBP1,DLX4,PPM1H,PRDM13,SEMA5A,CCND2,DUSP4,GHSR,SOX9,TNFSF9,TMTC1,CABLES1,IRF8,MEIS1,AFF3,CHST7,COMMD3,ADM,KCNK13,ADAMTS1,MMP16,KCNMA1,PCDH1,FBXO32,ISL2,NFIA,NTNG1,KLHDC8A,CDS1,PRSS12,EBF1,HEY1,ADCY1,CLDN3,WNK2,GPR176,MLLT3,CHST2,LPL,LONRF3,PRR15,SOX11,FZD8,MAF,GATA2,BACE2,POU3F2,NELL2,NR2F2,FAT4,RYR2,PAX9,RGL3,HS3ST5,ST3GAL1,MGLL,SMARC…
EnrichR	ARCHS4_Cell-lines	A375	272	349	7.97831e-06	1.21618	APBA2,MAGEC2,SYT1,MOXD1,EPDR1,LPCAT2,CD200,STEAP1B,AEBP1,KHDRBS2,PRDM13,ADAM23,CLIP4,QPCT,MARK1,CNR1,DUSP4,TWIST1,OBSL1,PREX1,TNFSF9,CD93,EDA2R,EPHB2,BIVM,TBX3,GPR55,SPRY2,SULF1,FGD4,RLBP1,EPHA2,RGL1,THSD7B,GALNT13,ZNF300,TMEM47,ZNF462,CNTN5,ADGRL3,PTPRO,CMTM7,CACNA2D1,USP43,MMP16,KCNMA1,FBXO32,B3GNT7,GPR153,CD1D,FMNL3,TRIM58,KLHDC8A,PRSS12,TMEM200A,GPR176,WDR72,ANPEP,ADRB2,GPR25,ALK,ARNT2,SH3RF3…
EnrichR	ENCODE_Histone_Modifications_2015	H3K27me3 BJ hg19	269	351	6.04067e-05	1.21598	SLC7A2,ARX,RRAGD,CDH1,DSG2,ARHGAP6,LTK,CDON,RHOBTB1,TBX21,CTTNBP2,TP73,EPDR1,MYBPC2,CD200,BAMBI,SLC8A3,JPH1,OLFM2,GRIN2D,EPHB6,ATRNL1,CDH23,GPR63,PRDM13,ADAM23,MARK1,CNR1,CCND2,PPP4R4,PLEKHG1,PLXDC2,DUSP4,GHSR,SOX9,CCR7,SH3BP5,SORL1,ZMYND15,ILDR2,GABRB2,PSD2,MAL2,PTPRO,KCNK13,JAKMIP1,ROBO3,USP43,PCDH1,B3GNT7,CD1D,FMNL3,MEGF6,CDS1,CAMK2N2,HPGD,ADCY1,SYK,CLDN3,WNK2,ROR2,ROBO1,GPR25,ALK,STOX2,NLRP6,…
EnrichR	ENCODE_Histone_Modifications_2015	H3K27me3 megakaryocyte mm9	282	368	4.71514e-06	1.21586	SLC7A2,DPEP1,APBA2,DSG2,FOXC1,BCAT1,SYT1,NUAK1,ARHGEF10L,FNDC3B,KCNN2,LPCAT2,JPH1,PBX4,CDK6,AEBP1,TNFSF8,DNTT,ATRNL1,PPM1H,LDHB,SASH1,KHDRBS2,LY86,FN1,PLEKHG1,GHSR,LRRFIP1,SOX9,IL22,PXDN,EDA2R,SULF1,SORL1,THSD7B,GALNT13,PDGFC,GABRB2,TMEM47,CHST7,MAL2,DIP2C,MAGI1,PTPRO,PTPRK,CACNA2D1,SEMA3D,THY1,MMP16,KCNMA1,FBXO32,PRKAA2,NTNG1,KLHDC8A,PRSS12,HPGD,HEY1,HNF4G,WNK2,GPT2,WDR72,ROR2,ADRB2,KCNAB1,SCN9A…
EnrichR	ARCHS4_Tissues	CARDIAC MUSCLE FIBER	310	394	6.9569e-07	1.21485	SLC7A2,MYOM2,RAI14,DSG2,ARHGAP6,FOXC1,PFKP,FGFR3,PTPN21,ARHGAP10,SPEG,RHOBTB1,NUAK1,ARHGEF10L,CTTNBP2,MOXD1,KCNN2,EPB41L3,BAMBI,DSP,SMAD7,JPH1,GRIN2D,AEBP1,NCS1,ATRNL1,KIAA1211,ASIC1,SEMA5A,LIFR,STC2,ADAM23,FN1,MARK1,KCNIP2,OCRL,TWIST1,OBSL1,A4GALT,SHC2,PXDN,EDA2R,TMTC1,MEIS2,TBX3,SPRY2,SULF1,SHROOM3,EPHA2,ILDR2,RGL1,GALNT13,GABRB2,TMEM47,CNTN5,ADGRL3,DIP2C,MGAT5,KCNK13,PTPRK,CACNA2D1,SEMA3D,ADAM…
EnrichR	ENCODE_Histone_Modifications_2015	H3K9me3 CH12.LX mm9	245	320	0.000310064	1.21478	GIPR,TYMP,APBA2,MYOM2,CDH1,RAI14,FOXC1,FGFR3,TBX21,CELSR1,FNDC3B,CTTNBP2,KCNN2,IRAK3,DSP,RIN3,GRIN2D,AEBP1,NCS1,KHDRBS2,CDH9,STC2,CNR1,ABCG2,PLXDC2,DUSP4,TWIST1,HJURP,OBSL1,CTAG2,EPHB2,TMTC1,MEIS2,CABLES1,TFAP2A,ZMYND15,EPHA2,MEIS1,GALNT13,TMEM47,SLC7A11,KCNK13,PTPRK,CACNA2D1,SEMA3D,ADAMTS1,USP43,MMP16,PCDH1,MEGF6,NFIA,NTNG1,SLC16A14,LENEP,CAMK2N2,BDH2,PRSS12,HPGD,HEY1,ADCY1,SYK,WNK2,GPR176,RIMKL…
EnrichR	ChEA_2013	SUZ12-18974828-MESC-MOUSE	275	357	1.86356e-05	1.21403	SLC7A2,ARX,APBA2,ARHGAP6,FOXC1,LTK,FGFR3,ARHGAP10,RHOBTB1,TBX21,FNDC3B,CTTNBP2,EDN1,MOXD1,P2RX5,IRAK3,CARD10,SLC8A3,JPH1,OLFM2,AEBP1,DLX4,PPM1H,KHDRBS2,PRDM13,SEMA5A,STC2,CNR1,CCND2,PLXDC2,DUSP4,GHSR,TWIST1,SOX9,TNFSF9,PXDN,TMTC1,CABLES1,IRF8,ZMYND15,RGL1,MEIS1,AFF3,THSD7B,GALNT13,CHST7,MAL2,COMMD3,ADM,SLC7A11,PTPRO,KCNK13,PLOD2,CACNA2D1,SEMA3D,THY1,ADAMTS1,MMP16,KCNMA1,PCDH1,FBXO32,SCUBE1,ISL2,I…
EnrichR	ChEA_2016	TOP2B 26459242 ChIP-Seq MCF-7 Human	200	261	0.00059417	1.21401	HSF2,MYOM2,FOXC1,KLF6,OSBPL3,ARHGAP10,MYO3B,CTTNBP2,EDN1,KCNN2,IRAK3,CRISP3,DSP,ATP8B4,DMXL2,TNFSF8,IFNG,SASH1,FBXO5,TFEB,CDH9,STC2,CLIP4,FN1,CNR1,CCND2,PLEKHG1,A4GALT,TMCC2,TCN1,TBX3,LCP1,SULF1,RLBP1,IRF8,MEIS1,GALNT13,GABRB2,SLC7A11,MAGI1,PLOD2,SEMA3D,SLA,NTNG1,CDS1,BDH2,EBF1,HNF4G,SYK,ANPEP,ROBO1,SNTG2,CHST2,LONRF3,PRR15,SOX11,ADAMTSL1,MAF,GATA2,ABCA13,MEX3B,FBXL7,NR2F2,TEAD1,NUDT11,PAX9,HLA-D…
EnrichR	ChEA_2016	SMARCA4 23332759 ChIP-Seq OLIGODENDROCYTES Mouse	249	325	3.5636e-05	1.21381	SLC7A2,HSF2,APBA2,RAI14,CP,BCAT1,PFKP,KLF6,SYT1,ARHGAP10,RHOBTB1,NUAK1,CTTNBP2,KCNN2,PHLPP1,EPB41L3,KIF3C,B4GALT1,EPDR1,CD200,HMOX1,JPH1,NCS1,GPR63,KHDRBS2,SEMA5A,LIFR,MORC1,ADAM23,STMN1,CNR1,CCND2,PLEKHG1,PLXDC2,DUSP4,MEIS2,CABLES1,TBX3,SPRY2,PLK4,CDC42BPA,MEIS1,AFF3,THSD7B,PDGFC,CNTN5,DIP2C,MAGI1,PTPRO,TDO2,MGAT5,PTPRK,CMTM7,SEMA3D,THY1,ADAMTS1,MMP16,FBXO32,PRKAA2,NFIA,NTNG1,BDH2,SYK,GPT2,WDR72…
EnrichR	ChEA_2015	TOP2B 26459242 ChIP-Seq MCF7 Human	200	261	0.000604834	1.21375	HSF2,MYOM2,FOXC1,KLF6,OSBPL3,ARHGAP10,MYO3B,CTTNBP2,EDN1,KCNN2,IRAK3,CRISP3,DSP,ATP8B4,DMXL2,TNFSF8,IFNG,SASH1,FBXO5,TFEB,CDH9,STC2,CLIP4,FN1,CNR1,CCND2,PLEKHG1,A4GALT,TMCC2,TCN1,TBX3,LCP1,SULF1,RLBP1,IRF8,MEIS1,GALNT13,GABRB2,SLC7A11,MAGI1,PLOD2,SEMA3D,SLA,NTNG1,CDS1,BDH2,EBF1,HNF4G,SYK,ANPEP,ROBO1,SNTG2,CHST2,LONRF3,PRR15,SOX11,ADAMTSL1,MAF,GATA2,ABCA13,MEX3B,FBXL7,NR2F2,TEAD1,NUDT11,PAX9,HLA-D…
EnrichR	ChEA_2015	SMARCA4 23332759 ChIP-Seq OLIGODENDROCYTES Mouse	249	325	3.56405e-05	1.21355	SLC7A2,HSF2,APBA2,RAI14,CP,BCAT1,PFKP,KLF6,SYT1,ARHGAP10,RHOBTB1,NUAK1,CTTNBP2,KCNN2,PHLPP1,EPB41L3,KIF3C,B4GALT1,EPDR1,CD200,HMOX1,JPH1,NCS1,GPR63,KHDRBS2,SEMA5A,LIFR,MORC1,ADAM23,STMN1,CNR1,CCND2,PLEKHG1,PLXDC2,DUSP4,MEIS2,CABLES1,TBX3,SPRY2,PLK4,CDC42BPA,MEIS1,AFF3,THSD7B,PDGFC,CNTN5,DIP2C,MAGI1,PTPRO,TDO2,MGAT5,PTPRK,CMTM7,SEMA3D,THY1,ADAMTS1,MMP16,FBXO32,PRKAA2,NFIA,NTNG1,BDH2,SYK,GPT2,WDR72…
EnrichR	ARCHS4_Tissues	ATRIUM	319	406	3.80492e-07	1.21317	SLC7A2,MYOM2,ARHGAP6,FOXC1,CDON,ME1,PFKP,PTPN21,ARHGAP10,SPEG,RHOBTB1,PVR,NUAK1,ARHGEF10L,EDN1,MOXD1,KCNN2,BAMBI,DSP,CARD10,SMAD7,JPH1,AEBP1,NCS1,SASH1,SEMA5A,LIFR,STC2,ADAM23,CLIP4,FN1,MARK1,KCNIP2,TWIST1,OBSL1,CD93,A4GALT,ACKR4,SHC2,PXDN,TMCC2,TMTC1,MEIS2,DAGLA,TBX3,KIAA1614,SPRY2,SULF1,EPHA2,RGL1,ACKR3,TMEM47,CHST7,ADM,DIP2C,MGAT5,KCNK13,SPARCL1,CACNA2D1,ADAMTS1,PCDH1,FBXO32,RNF207,GPR153,PRKA…
EnrichR	Epigenomics_Roadmap_HM_ChIP-seq	H3K27me3 Rectal Smooth Muscle	217	285	0.000718564	1.21291	SLC7A2,RRAGD,MYOM2,RAI14,BCAT1,SYT1,ARHGAP10,RHOBTB1,CELSR1,MOXD1,EPDR1,IRAK3,CSF2RB,SLC8A3,JPH1,OLFM2,TNFSF8,NCS1,ATRNL1,PPM1H,GPR63,SEMA5A,ADAM23,MARK1,CNR1,ABCG2,KCNIP2,PLXDC2,GHSR,A4GALT,MEIS2,DAGLA,STX11,GABRB2,MAL2,ZNF462,CNTN5,ADAMTS1,KCNMA1,ITGB2,NTNG1,CDS1,CLDN3,KIF7,ANPEP,GPR25,SMAD1,ALK,RRM2,SH3RF3,STOX2,CHST2,PCSK1,LONRF3,GLDC,COL18A1,FBXL7,POU3F2,DNER,H1F0,FAT4,RGL3,HS3ST1,ST3GAL1,EP…
EnrichR	ChEA_2016	AR 22383394 ChIP-Seq PROSTATE CANCER Human	209	273	0.000677014	1.21288	CDH1,RAI14,KLF6,PTPN21,MYO3B,RHOBTB1,NUAK1,FNDC3B,CTTNBP2,KCNN2,B4GALT1,DMXL2,ATRNL1,PPM1H,SASH1,PHACTR1,LY86,CDH9,LIFR,FN1,DNAH6,TEX14,STIL,SOX9,CD93,PXDN,TMTC1,CABLES1,DAGLA,TBX3,SPRY2,LCP1,SHROOM3,FGD4,GPR65,UCK2,MEIS1,AFF3,GABRB2,SLC7A11,MAGI1,SPARCL1,CACNA2D1,MMP16,PRKAA2,NFIA,NTNG1,SLC16A14,HPGD,TMEM200A,ADCY1,HNF4G,SYK,E2F7,WDR72,NAV2,ROR2,ADRB2,KCNAB1,ALK,DSEL,MLLT3,TLN2,SNTG2,PCSK1,FZD8,…
EnrichR	ChEA_2015	AR 22383394 ChIP-Seq PROSTATE CANCER Human	209	273	0.000689585	1.21262	CDH1,RAI14,KLF6,PTPN21,MYO3B,RHOBTB1,NUAK1,FNDC3B,CTTNBP2,KCNN2,B4GALT1,DMXL2,ATRNL1,PPM1H,SASH1,PHACTR1,LY86,CDH9,LIFR,FN1,DNAH6,TEX14,STIL,SOX9,CD93,PXDN,TMTC1,CABLES1,DAGLA,TBX3,SPRY2,LCP1,SHROOM3,FGD4,GPR65,UCK2,MEIS1,AFF3,GABRB2,SLC7A11,MAGI1,SPARCL1,CACNA2D1,MMP16,PRKAA2,NFIA,NTNG1,SLC16A14,HPGD,TMEM200A,ADCY1,HNF4G,SYK,E2F7,WDR72,NAV2,ROR2,ADRB2,KCNAB1,ALK,DSEL,MLLT3,TLN2,SNTG2,PCSK1,FZD8,…
EnrichR	GTEx_Tissue_Sample_Gene_Expression_Profiles_down	GTEX-T2IS-0008-SM-4DM75 skin female 20-29 years	185	247	0.00396243	1.2111	MPO,RRAGD,SYNE2,EDN1,TP73,PTPRC,LYZ,CD200,BAMBI,CSF2RB,SMAD7,FCER2,TNFSF8,RASSF4,CDH23,CD69,PPM1H,TFEB,LY86,HES1,PIK3R3,ABCG2,PLXDC2,CD93,LCP1,SORL1,PARVG,IRF8,ZMYND15,ILDR2,THSD7B,GABRB2,KCNK13,SPARCL1,JAKMIP1,SLA,PCDH1,ITGB2,CCR5,UBXN10,SLC16A14,SPTA1,CD200R1,SYK,LAIR1,KCNAB1,GPR183,SNTG2,LPL,LONRF3,P2RY2,MAF,HLA-DQB1,PRR26,GPR132,NELL2,RYR1,SULF2,RYR2,LTB,HLA-DPA1,HS3ST1,EPHA3,TESC,BPI,CEACAM4…
EnrichR	ARCHS4_Tissues	SUBCUTANEOUS ADIPOSE TISSUE	312	398	3.88637e-07	1.2104	TYMP,DSG2,ARHGAP6,FOXC1,ME1,PTPN21,ARHGAP10,RHOBTB1,NUAK1,EDN1,EPDR1,SCD,CARD10,CRYBB1,ATP8B4,OLFM2,AEBP1,RASSF4,CDH23,DLX4,SASH1,LIFR,MARK1,CNR1,KCNIP2,PLEKHG1,DUSP4,TWIST1,CD93,A4GALT,ACKR4,SHC2,PXDN,SH3BP5,TPTE2,TMTC1,CABLES1,TBX3,STX11,HADH,HDC,IRF8,ZMYND15,EPHA2,RGL1,THSD7B,GALNT13,ACKR3,TMEM47,CHST7,MAL2,ADM,DIP2C,SPARCL1,PLOD2,CACNA2D1,THY1,ROBO3,PCDH1,GPR153,HK2,TTLL10,MEGF6,SLC16A14,CPA3…
EnrichR	ARCHS4_Cell-lines	COLO 320	235	303	0.000112907	1.21026	RRAGD,MYOM2,RAI14,DSG2,LTK,RHOBTB1,MCM2,TBX21,PTPRC,EPB41L3,KIF3C,CD200,SLC8A3,MROH8,ZNF516,ATP8B4,FCER2,CD79A,NCS1,ATRNL1,CDH23,DNAJC12,DLX4,KIAA1211,NSD2,ASIC1,SEMA5A,ADAM23,QPCT,CNR1,CCND2,TEX14,VPREB3,TMCC2,TBX3,STX11,SULF1,SHROOM3,HDC,RLBP1,UCK2,ILDR2,MEIS1,AFF3,THSD7B,ACKR3,TMEM47,CHST7,MAL2,ADGRL3,TDO2,GPATCH11,SEMA3D,ROBO3,MMP16,PTMS,PRKAA2,CDS1,BDH2,HPGD,TMEM200A,ADCY1,WNK2,LRRC18,ZNF503…
EnrichR	ARCHS4_Cell-lines	CAKI1	265	342	9.09728e-06	1.20913	MYOM2,RAI14,PFKP,SYT1,PVR,CTTNBP2,MOXD1,CD82,EPDR1,IRAK3,CARD10,HMOX1,RIN3,SMAD7,JPH1,NCS1,DNTT,ATRNL1,RASSF4,DNAJC12,KHDRBS2,STC2,ADAM23,CLIP4,FN1,QPCT,CNR1,ABCG2,PLXDC2,GHSR,HJURP,TNFSF9,A4GALT,ACKR4,SHC2,EDA2R,TMCC2,EPHB2,DAGLA,STX11,GPR55,CREG1,ILDR2,AFF3,GALNT13,PDGFC,GABRB2,TMEM47,MAL2,CNTN5,PTPRO,TDO2,ADAMTS1,MMP16,KCNMA1,FBXO32,CD1D,CCR1,TMEM200A,HNF4G,ANPEP,FAM102A,ALK,CHST2,PCSK1,ADAMTS…
EnrichR	ARCHS4_Tissues	FETAL LUNG	316	404	4.0363e-07	1.20771	SLC7A2,APBA2,RAI14,ARHGAP6,FOXC1,BCAT1,LTK,ME1,PTPN21,ARHGAP10,SPEG,RHOBTB1,PVR,NUAK1,CTTNBP2,MOXD1,BAMBI,CARD10,STEAP1B,AEBP1,NCS1,KIAA1211,ASIC1,SASH1,SEMA5A,LIFR,STC2,FN1,PIK3R3,TWIST1,TOX2,SOX9,CTAG2,PXDN,EDA2R,EPHB2,TMTC1,MEIS2,CABLES1,TBX3,KIAA1614,TFAP2A,SHROOM3,EPHA2,RGL1,MEIS1,PDGFC,ZNF300,TMEM47,ZNF462,ADM,SLC7A11,DIP2C,TDO2,MGAT5,PTPRK,CACNA2D1,SEMA3D,THY1,ADAMTS1,MMP16,KCNMA1,GPR153,I…
EnrichR	ARCHS4_Tissues	SMALL INTESTINE (BULK TISSUE)	298	381	1.79702e-06	1.20767	SLC7A2,DPEP1,CDH1,DSG2,LTK,ME1,FGFR3,PTPN21,RHOBTB1,PVR,ARHGEF10L,EDN1,MOXD1,EPB41L3,CEACAM6,DSP,CARD10,HMOX1,CSF2RB,TMEM176B,AEBP1,KIAA1211,ADTRP,LIFR,FN1,CNR1,ABCG2,PLEKHG1,CD93,ACKR4,SHC2,PXDN,CCL25,EPHB2,TBX3,SPRY2,KCTD3,SULF1,SHROOM3,IRF8,SLC2A5,EPHA2,RGL1,DQX1,THSD7B,ACKR3,GABRB2,MAL2,ADGRL3,TDO2,SPARCL1,PTPRK,CACNA2D1,ADAMTS1,USP43,KCNMA1,PCDH1,FBXO32,B3GNT7,GPR153,CD1D,CDS1,CCR1,BDH2,PRSS…
EnrichR	ChEA_2013	SMARCA4-23332759-OLIGODENDROCYTES-MOUSE	249	325	5.54554e-05	1.20748	SLC7A2,HSF2,APBA2,RAI14,CP,BCAT1,PFKP,KLF6,SYT1,ARHGAP10,RHOBTB1,NUAK1,CTTNBP2,KCNN2,PHLPP1,EPB41L3,KIF3C,B4GALT1,EPDR1,CD200,HMOX1,JPH1,NCS1,GPR63,KHDRBS2,SEMA5A,LIFR,MORC1,ADAM23,STMN1,CNR1,CCND2,PLEKHG1,PLXDC2,DUSP4,MEIS2,CABLES1,TBX3,SPRY2,PLK4,CDC42BPA,MEIS1,AFF3,THSD7B,PDGFC,CNTN5,DIP2C,MAGI1,PTPRO,TDO2,MGAT5,PTPRK,CMTM7,SEMA3D,THY1,ADAMTS1,MMP16,FBXO32,PRKAA2,NFIA,NTNG1,BDH2,SYK,GPT2,WDR72…
EnrichR	ChEA_2013	AR-22383394-PROSTATE CANCER-HUMAN	209	273	0.00104965	1.20656	CDH1,RAI14,KLF6,PTPN21,MYO3B,RHOBTB1,NUAK1,FNDC3B,CTTNBP2,KCNN2,B4GALT1,DMXL2,ATRNL1,PPM1H,SASH1,PHACTR1,LY86,CDH9,LIFR,FN1,DNAH6,TEX14,STIL,SOX9,CD93,PXDN,TMTC1,CABLES1,DAGLA,TBX3,SPRY2,LCP1,SHROOM3,FGD4,GPR65,UCK2,MEIS1,AFF3,GABRB2,SLC7A11,MAGI1,SPARCL1,CACNA2D1,MMP16,PRKAA2,NFIA,NTNG1,SLC16A14,HPGD,TMEM200A,ADCY1,HNF4G,SYK,E2F7,WDR72,NAV2,ROR2,ADRB2,KCNAB1,ALK,DSEL,MLLT3,TLN2,SNTG2,PCSK1,FZD8,…
EnrichR	ENCODE_Histone_Modifications_2015	H3K9me3 G1E mm9	310	408	1.98884e-05	1.20555	SLC7A2,TYMP,APBA2,FOXC1,SYNE2,BCAT1,SYT1,FGFR3,RHOBTB1,TBX21,NUAK1,CELSR1,FNDC3B,KCNN2,PTPRC,PHLPP1,KIF3C,IRAK3,DSP,CARD10,RIN3,SMAD7,JPH1,GRIN2D,TNFSF8,NCS1,ASIC1,PPM1H,IFNG,SASH1,PHACTR1,KHDRBS2,SEMA5A,CLIP4,QPCT,MARK1,CNR1,ABCG2,PPP4R4,DUSP4,TWIST1,OBSL1,PREX1,LRRFIP1,IL22,PXDN,TMTC1,MEIS2,CABLES1,SPRY2,SORL1,PARVG,FGD4,IRF8,RGL1,GALNT13,PDGFC,GABRB2,TMEM47,CHST7,MAL2,DIP2C,MAGI1,PTPRO,KCNK13,…
EnrichR	ARCHS4_Tissues	PODOCYTE	281	360	6.13704e-06	1.20521	RAI14,DSG2,FOXC1,SPAG4,ME1,PFKP,PTPN21,SPEG,PVR,NUAK1,CTTNBP2,EDN1,TP73,MOXD1,EPDR1,MYBPC2,BAMBI,DSP,CARD10,SMAD7,JPH1,GRIN2D,NCS1,RASSF4,DLX4,ASIC1,PPM1H,STC2,MORC1,FN1,QPCT,PPP4R4,OCRL,TWIST1,TNFSF9,A4GALT,PXDN,EDA2R,EPHB2,DAGLA,TFAP2A,SHROOM3,EPHA2,ILDR2,PDGFC,TMEM47,MAL2,PTPRK,PLOD2,ADAMTS1,USP43,KCNMA1,ISL2,MEGF6,NTNG1,TRIM58,CDS1,CAMK2N2,PRSS12,ZNF503,E2F7,GPR176,KIF7,SDC2,ENC1,TLN2,NECTIN3…
EnrichR	ARCHS4_Tissues	TRACHEA (BULK TISSUE)	224	287	0.000127088	1.2051	CD9,CDH1,FOXC1,ME1,FGFR3,PTPN21,ARHGAP10,PVR,TP73,MOXD1,CEACAM6,CRISP3,STEAP1B,NCS1,LIFR,STC2,CLIP4,FN1,EEF2KMT,TWIST1,A4GALT,PXDN,TPTE2,TMTC1,TCN1,TBX3,KIAA1614,TFAP2A,SHROOM3,EPHA2,TMEM47,MAL2,ADM,SLC7A11,PTPRK,ADAMTS1,KCNMA1,PCDH1,FBXO32,GPR153,LENEP,CDS1,PRSS12,LRRC18,GPR176,NAV2,TBC1D16,ROR2,SCN9A,TLN2,RXFP4,FZD8,ADAMTSL1,ABCA13,PRR26,HIST1H2AC,FAM83H,MAPK15,MUC16,BACE2,SYNM,COL18A1,AHNAK2,S…
EnrichR	Epigenomics_Roadmap_HM_ChIP-seq	H3K27me3 CD8 Naive Primary Cells	289	383	3.56405e-05	1.20202	SLC7A2,ARX,CDH1,BCAT1,PTPN21,SPEG,ARHGEF10L,EDN1,TP73,MOXD1,EPB41L3,EPDR1,CD200,DSP,CSF2RB,SLC8A3,JPH1,OLFM2,GRIN2D,STEAP1B,TMEM176B,CDH23,GPR63,PRDM13,SEMA5A,HES1,ADAM23,FN1,MARK1,PIK3R3,CNR1,PLXDC2,DUSP4,OBSL1,TNFSF9,SHC2,MEIS2,CABLES1,DTNA,SPRY2,ZMYND15,MEIS1,GABRB2,ZNF300,PSD2,MAL2,ZNF462,COMMD3,MAGI1,PTPRK,PLOD2,CACNA2D1,THY1,ADAMTS1,MMP16,KCNMA1,B3GNT7,RNF207,PTMS,PRKAA2,MEGF6,TRIM58,KLHDC8…
EnrichR	GTEx_Tissue_Sample_Gene_Expression_Profiles_down	GTEX-W5X1-0001-SM-3P61V blood female 40-49 years	438	590	4.36735e-09	1.2004	SLC7A2,MPO,CD9,APBA2,MYOM2,RAI14,CP,FOXC1,CDON,SYT1,FGFR3,PTPN21,SPEG,RHOBTB1,NUAK1,ARHGEF10L,CTTNBP2,EPB41L3,KIF3C,LPCAT2,LYZ,BAMBI,DSP,CARD10,HMOX1,ATP8B4,JPH1,OLFM2,EPHB6,TMEM176B,NCS1,CDH23,DNAJC12,PPM1H,LIFR,ADAM23,FN1,QPCT,MARK1,ABCG2,TWIST1,OBSL1,CD93,CDHR3,SHC2,PXDN,SH3BP5,TMCC2,EPHB2,DTNA,DAGLA,TBX3,SULF1,FGD4,HDC,ZMYND15,EPHA2,CREG1,MEIS1,THSD7B,GALNT13,PDGFC,ZNF300,TMEM47,ADM,MAGI1,SPA…
EnrichR	ARCHS4_Tissues	GASTRIC TISSUE (BULK)	307	395	2.54834e-06	1.20005	SLC7A2,CD9,DPEP1,CDH1,DSG2,ARHGAP6,LTK,FGFR3,PTPN21,ARHGAP10,RHOBTB1,ARHGEF10L,EDN1,TP73,MOXD1,CEACAM6,LYZ,DSP,CARD10,CD79A,TMEM176B,AEBP1,KIAA1211,ADTRP,LIFR,FN1,ABCG2,PLEKHG1,DUSP4,OCRL,CD93,A4GALT,ACKR4,SHC2,PXDN,MEIS2,CABLES1,TCN1,TBX3,SULF1,SHROOM3,HDC,IRF8,EPHA2,DQX1,THSD7B,ACKR3,TMEM47,MAL2,ADGRL3,TDO2,SPARCL1,PTPRK,THY1,ADAMTS1,USP43,KCNMA1,PCDH1,FBXO32,GPR153,ISL2,UBXN10,SLC16A14,CDS1,CP…
EnrichR	ENCODE_Histone_Modifications_2015	H3K9me3 CD14-positive monocyte hg19	245	324	0.000588679	1.19979	SLC7A2,MYOM2,RAI14,SYNE2,LTK,PTPN21,SPEG,TBX21,NUAK1,ARHGEF10L,DSP,SCD,CARD10,SLC8A3,JPH1,OLFM2,GRIN2D,ATRNL1,ENO2,GPR63,PRDM13,SEMA5A,STC2,HES1,FN1,MARK1,GHSR,OBSL1,TOX2,A4GALT,TMCC2,CABLES1,TBX3,MEIS1,GALNT13,GABRB2,TMEM47,MAL2,MAGI1,PTPRO,PTPRK,PLOD2,JAKMIP1,CACNA2D1,THY1,ADAMTS1,USP43,MMP16,PCDH1,RNF207,PTMS,PRKAA2,NTNG1,CAMK2N2,PRSS12,HPGD,ADCY1,CLDN3,KIF7,SDC2,GPR25,ALK,DSEL,SH3RF3,STOX2,XC…
EnrichR	ENCODE_Histone_Modifications_2015	H3K27me3 SK-N-SH hg19	285	377	0.000101408	1.19946	ARX,RRAGD,CDH1,RAI14,LTK,FGFR3,TBX21,CELSR1,CTTNBP2,TP73,MOXD1,KCNN2,EPB41L3,IRAK3,DSP,ZNF516,JPH1,CDK6,CDH23,DLX4,PPM1H,SASH1,PRDM13,STC2,ADAM23,CNR1,ABCG2,PPP4R4,PLEKHG1,PLXDC2,GHSR,SOX9,TNFSF9,CTAG2,A4GALT,SHC2,STX11,TFAP2A,ZMYND15,ILDR2,PDGFC,GABRB2,PSD2,TMEM47,MAL2,CNTN5,KCNK13,PTPRK,PLOD2,ROBO3,USP43,KCNMA1,PCDH1,FBXO32,CD1D,ITGB2,TTLL10,CDS1,HPGD,SYK,CLDN3,GPR176,KCNAB1,ROBO1,SNTG2,SH3RF3,…
EnrichR	GTEx_Tissue_Sample_Gene_Expression_Profiles_down	GTEX-WHPG-0004-SM-3NMDO blood male 50-59 years	402	542	7.11733e-08	1.19931	SLC7A2,MPO,CD9,APBA2,RAI14,CP,FOXC1,CDON,FGFR3,PTPN21,SPEG,RHOBTB1,PVR,NUAK1,ARHGEF10L,CTTNBP2,EPB41L3,KIF3C,LPCAT2,DSP,CARD10,ATP8B4,JPH1,OLFM2,EPHB6,TMEM176B,NCS1,CDH23,PPM1H,LIFR,ADAM23,FN1,QPCT,MARK1,ABCG2,OCRL,TWIST1,OBSL1,CD93,CDHR3,SHC2,PXDN,TMCC2,EPHB2,MEIS2,DTNA,DAGLA,TBX3,SULF1,FGD4,HDC,ZMYND15,EPHA2,CREG1,MEIS1,THSD7B,GALNT13,PDGFC,TMEM47,ZNF462,DIP2C,MAGI1,SPARCL1,PLOD2,CMTM7,CACNA2D1…
EnrichR	ARCHS4_Cell-lines	NB1	259	337	0.000210995	1.19929	SH2D2A,APBA2,MAGEC2,BCAT1,CDON,PFKP,ADGRL1,SPEG,EPB41L3,P2RX5,KIF3C,CD82,EPDR1,CD200,SLC8A3,JPH1,TMEM176B,NCS1,ATRNL1,KIAA1211,ASIC1,ENO2,TFEB,SEMA5A,ADAM23,MARK1,DUSP4,TWIST1,OBSL1,PREX1,TOX2,CTAG2,EDA2R,TMCC2,EPHB2,DAGLA,TBX3,GPR55,SPRY2,UCK2,RGL1,THSD7B,PSD2,CNTN5,ADGRL3,PTPRO,MGAT5,KCNK13,JAKMIP1,CACNA2D1,THY1,MMP16,PCDH1,GPR153,PTMS,FMNL3,GNG3,NTNG1,TRIM58,KLHDC8A,CAMK2N2,EBF1,HEY1,GPR176,NA…
EnrichR	GTEx_Tissue_Sample_Gene_Expression_Profiles_down	GTEX-U3ZN-0002-SM-3NMDF blood female 30-39 years	407	549	7.11733e-08	1.19875	SLC7A2,CD9,APBA2,MYOM2,RAI14,CP,FOXC1,CDON,ME1,PTPN21,SPEG,RHOBTB1,PVR,NUAK1,ARHGEF10L,EPB41L3,KIF3C,LPCAT2,DSP,CARD10,ATP8B4,JPH1,OLFM2,STEAP1B,EPHB6,TMEM176B,TNFSF8,NCS1,CDH23,PPM1H,SEMA5A,LIFR,FN1,ABCG2,PLEKHG1,PLXDC2,OCRL,TWIST1,OBSL1,CD93,CDHR3,SHC2,PXDN,TMCC2,EPHB2,TMTC1,CA1,MEIS2,DTNA,DAGLA,TBX3,SULF1,FGD4,ZMYND15,EPHA2,CREG1,MEIS1,AFF3,THSD7B,PDGFC,ZNF300,TMEM47,DIP2C,MAGI1,SPARCL1,PTPRK,…
EnrichR	ARCHS4_Tissues	ASTROCYTE	343	442	5.02579e-07	1.1982	APBA2,RAI14,FOXC1,ME1,SYT1,PTPN21,SPEG,RHOBTB1,PVR,NUAK1,EDN1,MOXD1,KIF3C,EPDR1,BAMBI,CARD10,OLFM2,GRIN2D,STEAP1B,AEBP1,NCS1,KIAA1211,ASIC1,LIFR,STC2,ADAM23,FN1,CNR1,PLEKHG1,DUSP4,OCRL,TWIST1,OBSL1,TOX2,TNFSF9,SHC2,PXDN,EDA2R,TMCC2,EPHB2,MEIS2,CABLES1,DAGLA,TBX3,SPRY2,TFAP2A,SULF1,SHROOM3,RLBP1,EPHA2,ILDR2,RGL1,ACKR3,PDGFC,ZNF300,PSD2,TMEM47,CHST7,ADGRL3,DIP2C,PTPRK,PLOD2,CACNA2D1,THY1,ROBO3,MMP1…
EnrichR	ARCHS4_Tissues	ADIPOSE (BULK TISSUE)	321	414	1.3693e-06	1.19719	SLC7A2,TYMP,ARHGAP6,FOXC1,CDON,ME1,PTPN21,ARHGAP10,RHOBTB1,NUAK1,ARHGEF10L,EDN1,EPDR1,SCD,CARD10,CRYBB1,HMOX1,ATP8B4,OLFM2,AEBP1,CDH23,DLX4,SASH1,LIFR,STC2,MARK1,CNR1,KCNIP2,PLEKHG1,DUSP4,TWIST1,CD93,A4GALT,ACKR4,SHC2,PXDN,SH3BP5,TMTC1,CABLES1,TBX3,STX11,HADH,HDC,IRF8,ZMYND15,EPHA2,RGL1,THSD7B,GALNT13,ACKR3,PDGFC,TMEM47,CHST7,MAL2,ADM,DIP2C,SPARCL1,PLOD2,CACNA2D1,THY1,ROBO3,ADAMTS1,PCDH1,GPR153,H…
EnrichR	GTEx_Tissue_Sample_Gene_Expression_Profiles_down	GTEX-TKQ1-0003-SM-3NMAE blood male 30-39 years	387	523	2.89124e-07	1.1965	SLC7A2,CD9,APBA2,RAI14,FOXC1,CDON,SYT1,PTPN21,SPEG,RHOBTB1,PVR,NUAK1,ARHGEF10L,CTTNBP2,KIF3C,LPCAT2,BAMBI,DSP,CARD10,JPH1,OLFM2,EPHB6,TMEM176B,AEBP1,NCS1,CDH23,PPM1H,SEMA5A,LIFR,ADAM23,FN1,QPCT,ABCG2,PLXDC2,OCRL,OBSL1,CD93,CDHR3,SHC2,TMCC2,DTNA,DAGLA,TBX3,KCTD3,SULF1,FGD4,ZMYND15,EPHA2,CREG1,CDC42BPA,MEIS1,AFF3,GALNT13,PDGFC,GABRB2,TMEM47,ZNF462,DIP2C,MAGI1,CMTM7,CACNA2D1,ROBO3,ADAMTS1,MMP16,KCNM…
EnrichR	ARCHS4_Tissues	HAIR FOLLICLE	258	333	5.15577e-05	1.19628	CDON,ME1,PTPN21,ARHGAP10,SPEG,RHOBTB1,NUAK1,FNDC3B,MOXD1,CARD10,HMOX1,OLFM2,STEAP1B,AEBP1,NCS1,SASH1,SEMA5A,STC2,FN1,PPP4R4,DUSP4,TWIST1,OBSL1,CDHR3,ACKR4,PXDN,EDA2R,TMTC1,TBX3,KIAA1614,TFAP2A,SULF1,EPHA2,ACKR3,PDGFC,TMEM47,CHST7,ADM,SLC7A11,DIP2C,PTPRK,CACNA2D1,SEMA3D,THY1,ADAMTS1,KCNMA1,FBXO32,GPR153,MEGF6,LENEP,PRSS12,HPGD,EBF1,TMEM200A,ZNF503,GPR176,KIF7,ANPEP,TBC1D16,ROR2,SDC2,ANTXR1,ROBO1,A…
EnrichR	ARCHS4_Tissues	CINGULATE GYRUS	326	421	1.13444e-05	1.19562	ARX,APBA2,MYOM2,MAGEC2,CP,FOXC1,SYT1,FGFR3,ADGRL1,NUAK1,CTTNBP2,MOXD1,KCNN2,EPB41L3,P2RX5,KIF3C,EPDR1,RPH3A,CD200,BAMBI,SLC8A3,JPH1,EPHB6,NCS1,ATRNL1,ASIC1,ENO2,GPR63,KHDRBS2,CDH9,LIFR,ADAM23,MARK1,CNR1,ABCG2,PPP4R4,KCNIP2,TOX2,TPTE2,TMTC1,DTNA,DAGLA,SORL1,RLBP1,ILDR2,THSD7B,GALNT13,GABRB2,PCYOX1L,PSD2,TMEM47,MAL2,CNTN5,ADGRL3,DIP2C,PTPRO,SPARCL1,PTPRK,JAKMIP1,CACNA2D1,THY1,ADAMTS1,MMP16,KCNMA1,P…
EnrichR	ARCHS4_Cell-lines	ONS76	285	372	2.63306e-05	1.19552	E2F2,CD9,CDH1,TP73,KCNN2,PTPRC,EPB41L3,P2RX5,CD82,CEACAM6,LPCAT2,IRAK3,CD200,BAMBI,MCM5,RIN3,JPH1,CD79A,EPHB6,TMEM176B,AEBP1,DNTT,ATRNL1,GAPDH,SEMA5A,ADAM23,FN1,QPCT,PLEKHG1,DUSP4,CTAG2,IL22,A4GALT,TMCC2,EPHB2,CABLES1,GPR55,SPRY2,LCP1,SIT1,TFAP2A,SULF1,SHROOM3,PARVG,RLBP1,EPHA2,ILDR2,GABRB2,PSD2,TMEM47,MAL2,ADGRL3,DIP2C,PTPRO,MGAT5,SPARCL1,JAKMIP1,CMTM7,SLA,MMP16,PCDH1,FBXO32,B3GNT7,GPR153,CD1D,I…
EnrichR	GTEx_Tissue_Sample_Gene_Expression_Profiles_down	GTEX-XLM4-0004-SM-4AT5I blood male 60-69 years	465	629	1.84181e-09	1.19538	SLC7A2,MPO,CD9,DPEP1,APBA2,MYOM2,RAI14,CP,ARHGAP6,FOXC1,CDON,ME1,PTPN21,SPEG,PVR,NUAK1,ARHGEF10L,CTTNBP2,EDN1,KCNN2,EPB41L3,KIF3C,EPDR1,LPCAT2,BAMBI,DSP,CARD10,JPH1,OLFM2,GRIN2D,EPHB6,TMEM176B,AEBP1,NCS1,RASSF4,CDH23,PPM1H,SASH1,SEMA5A,LIFR,ADAM23,FN1,MARK1,ABCG2,PLXDC2,OCRL,TWIST1,OBSL1,CD93,CDHR3,SHC2,PXDN,TMCC2,TMTC1,MEIS2,DTNA,DAGLA,TBX3,SPRY2,SULF1,FGD4,HDC,ZMYND15,EPHA2,CREG1,CDC42BPA,MEIS1…
EnrichR	GTEx_Tissue_Sample_Gene_Expression_Profiles_down	GTEX-XUYS-0002-SM-47JXL blood male 50-59 years	462	625	1.84181e-09	1.19527	SLC7A2,MPO,CD9,APBA2,RAI14,CP,FOXC1,CDON,SYT1,FGFR3,PTPN21,SPEG,PVR,NUAK1,ARHGEF10L,CTTNBP2,EPB41L3,KIF3C,LPCAT2,LYZ,BAMBI,DSP,CARD10,ATP8B4,OLFM2,STEAP1B,EPHB6,TMEM176B,AEBP1,NCS1,CDH23,DNAJC12,PPM1H,SASH1,SEMA5A,LIFR,ADAM23,QPCT,MARK1,ABCG2,PPP4R4,PLXDC2,TWIST1,OBSL1,CD93,CDHR3,SHC2,PXDN,SH3BP5,TMCC2,EPHB2,TMTC1,MEIS2,DTNA,DAGLA,TBX3,SPRY2,SULF1,FGD4,HDC,ZMYND15,CREG1,CDC42BPA,MEIS1,AFF3,THSD7B…
EnrichR	GTEx_Tissue_Sample_Gene_Expression_Profiles_down	GTEX-XBEW-0002-SM-4AT5O blood male 40-49 years	436	590	1.18215e-08	1.19492	SLC7A2,MPO,CD9,DPEP1,APBA2,CP,FOXC1,CDON,SYT1,FGFR3,PTPN21,SPEG,RHOBTB1,PVR,NUAK1,ARHGEF10L,CTTNBP2,EPB41L3,EPDR1,LPCAT2,LYZ,BAMBI,DSP,CARD10,ATP8B4,JPH1,OLFM2,EPHB6,TMEM176B,NCS1,CDH23,PPM1H,SASH1,SEMA5A,LIFR,MARK1,ABCG2,PLXDC2,OCRL,OBSL1,CD93,CDHR3,SHC2,PXDN,TMCC2,EPHB2,TMTC1,DTNA,DAGLA,TBX3,SPRY2,SULF1,FGD4,HDC,ZMYND15,CREG1,CDC42BPA,MEIS1,GALNT13,PDGFC,ZNF300,TMEM47,DIP2C,MAGI1,SPARCL1,CACNA2…
EnrichR	GTEx_Tissue_Sample_Gene_Expression_Profiles_down	GTEX-WFON-0001-SM-3P61W blood male 40-49 years	399	540	1.6055e-07	1.19477	SLC7A2,MPO,CD9,APBA2,RAI14,CP,FOXC1,CDON,SYT1,PTPN21,SPEG,RHOBTB1,PVR,NUAK1,ARHGEF10L,CTTNBP2,EPB41L3,KIF3C,CEACAM6,LPCAT2,DSP,CARD10,ATP8B4,JPH1,OLFM2,EPHB6,TMEM176B,NCS1,CDH23,PPM1H,SASH1,SEMA5A,LIFR,ADAM23,FN1,QPCT,MARK1,ABCG2,PLXDC2,TWIST1,OBSL1,CD93,CDHR3,SHC2,TMCC2,EPHB2,TMTC1,MEIS2,DTNA,DAGLA,TBX3,SULF1,FGD4,HDC,ZMYND15,EPHA2,CREG1,CDC42BPA,MEIS1,AFF3,THSD7B,GALNT13,PDGFC,TMEM47,ZNF462,DIP…
EnrichR	ARCHS4_Tissues	SENSORY NEURON	303	392	6.04067e-05	1.19348	RAI14,MAGEC2,LTK,ME1,SYT1,PTPN21,ADGRL1,CTTNBP2,MOXD1,EPB41L3,KIF3C,EPDR1,RPH3A,SLC8A3,OLFM2,GRIN2D,NCS1,ATRNL1,KIAA1211,ASIC1,PPM1H,KHDRBS2,LIFR,ADAM23,MARK1,PIK3R3,CNR1,PPP4R4,KCNIP2,PLEKHG1,GHSR,OCRL,SHC2,EDA2R,MEIS2,DTNA,DAGLA,TBX3,SULF1,DQX1,AFF3,THSD7B,GALNT13,GABRB2,PCYOX1L,ZNF300,PSD2,ZNF462,CNTN5,ADGRL3,DIP2C,PTPRO,MGAT5,JAKMIP1,CACNA2D1,THY1,MMP16,KCNMA1,PCDH1,GPR153,ISL2,SHANK2,GNG3,PR…
EnrichR	ARCHS4_Tissues	INTESTINAL EPITHELIAL CELL	265	343	5.44397e-05	1.19292	RAI14,DSG2,ARHGAP6,FOXC1,LTK,ME1,PFKP,PTPN21,ARHGAP10,RHOBTB1,PVR,NUAK1,EDN1,MOXD1,BAMBI,CARD10,HMOX1,SMAD7,NCS1,KIAA1211,SEMA5A,STC2,FN1,ABCG2,DUSP4,GHSR,OCRL,TWIST1,TOX2,TNFSF9,CTAG2,A4GALT,ACKR4,SHC2,PXDN,EDA2R,EPHB2,TMTC1,CABLES1,TBX3,SPRY2,SHROOM3,EPHA2,PDGFC,ADM,SLC7A11,DIP2C,MGAT5,PTPRK,PLOD2,CACNA2D1,USP43,KCNMA1,PCDH1,HK2,ISL2,SLC16A14,TMEM200A,ZNF503,E2F7,GPR176,KIF7,ENDOG,TBC1D16,PBK,A…
EnrichR	ARCHS4_Cell-lines	MG63	275	360	5.368e-05	1.19202	TYMP,MYOM2,CDON,SPEG,CTTNBP2,TP73,MOXD1,PHLPP1,CD82,IRAK3,RIN3,OLFM2,STEAP1B,TMEM176B,AEBP1,DLX4,IL26,SASH1,SEMA5A,CLIP4,FN1,TMEM156,A4GALT,ACKR4,PXDN,CCL25,EPHB2,TMTC1,CABLES1,KIAA1614,SIT1,TFAP2A,SULF1,PARVG,ZMYND15,RGL1,AFF3,ACKR3,PDGFC,PSD2,TMEM47,ADM,CNTN5,DIP2C,PTPRO,TDO2,THY1,ROBO3,ADAMTS1,KCNMA1,FBXO32,GPR153,SCUBE1,MEGF6,NTNG1,TRIM58,CD200R1,CPA3,CAMK2N2,PRSS12,EBF1,TMEM200A,GPR176,KIF7,…
EnrichR	GTEx_Tissue_Sample_Gene_Expression_Profiles_down	GTEX-SUCS-0002-SM-3NMAJ blood male 70-79 years	403	547	1.6055e-07	1.1913	SLC7A2,APBA2,RAI14,CP,FOXC1,CDON,SYT1,PTPN21,SPEG,RHOBTB1,PVR,NUAK1,ARHGEF10L,CTTNBP2,EPB41L3,LPCAT2,BAMBI,DSP,CARD10,ATP8B4,OLFM2,EPHB6,TMEM176B,AEBP1,NCS1,CDH23,PPM1H,SASH1,SEMA5A,LIFR,ADAM23,FN1,QPCT,MARK1,ABCG2,PLXDC2,OCRL,TWIST1,OBSL1,CD93,CDHR3,SHC2,PXDN,TMCC2,TMTC1,MEIS2,DTNA,DAGLA,TBX3,SPRY2,SULF1,FGD4,HDC,ZMYND15,CREG1,CDC42BPA,MEIS1,AFF3,THSD7B,GALNT13,PDGFC,TMEM47,DIP2C,MAGI1,KCNK13,SP…
EnrichR	ENCODE_Histone_Modifications_2015	H3K27me3 bronchial epithelial cell hg19	256	341	0.00182506	1.19116	ARX,RRAGD,ARHGAP6,LTK,SYT1,TBX21,TP73,MOXD1,KCNN2,EPDR1,CD200,BAMBI,OLFM2,GRIN2D,TMEM176B,ATRNL1,CDH23,DLX4,PPM1H,PHACTR1,GPR63,KHDRBS2,PRDM13,ADAM23,CNR1,PLXDC2,GHSR,TWIST1,TOX2,LRRFIP1,SHC2,TBX3,HDC,IRF8,ILDR2,GALNT13,GABRB2,PSD2,CNTN5,PTPRO,KCNK13,THY1,ROBO3,MMP16,SCUBE1,ISL2,PRKAA2,MEGF6,EBF1,ADCY1,ANPEP,ROR2,ROBO1,GPR25,ALK,ARNT2,SNTG2,SH3RF3,NLRP6,PCSK1,LPL,LONRF3,SOX11,RPRM,GLDC,WSCD1,GATA…
EnrichR	ChEA_2016	AR 25329375 ChIP-Seq VCAP Human	212	282	0.00292012	1.19103	CP,FOXC1,KLF6,SYT1,FNDC3B,CTTNBP2,KCNN2,MYBPC2,ZNF516,TMEM176B,PPM1H,SASH1,CDH9,LIFR,ADAM23,FN1,ABCG2,TEX14,TMEM156,SOX9,CDHR3,PXDN,TMTC1,TBX3,SULF1,SHROOM3,HADH,FGD4,MEIS1,ECE2,CDCA5,MAL2,ZNF462,SLC7A11,MGAT5,SPARCL1,PLOD2,KCNMA1,FBXO32,ISL2,SHANK2,UBXN10,NFIA,NTNG1,HPGD,EBF1,ADCY1,ZNF503,ADRB2,ROBO1,GPR25,STOX2,XCR1,PCSK1,SOX11,FZD8,CD28,MAF,ABCA13,MEX3B,FBXL7,NELL2,CDCA2,GNG2,DNER,FAT4,RYR1,SU…
EnrichR	ChEA_2015	AR 25329375 ChIP-Seq VCAP Human	212	282	0.00295956	1.19077	CP,FOXC1,KLF6,SYT1,FNDC3B,CTTNBP2,KCNN2,MYBPC2,ZNF516,TMEM176B,PPM1H,SASH1,CDH9,LIFR,ADAM23,FN1,ABCG2,TEX14,TMEM156,SOX9,CDHR3,PXDN,TMTC1,TBX3,SULF1,SHROOM3,HADH,FGD4,MEIS1,ECE2,CDCA5,MAL2,ZNF462,SLC7A11,MGAT5,SPARCL1,PLOD2,KCNMA1,FBXO32,ISL2,SHANK2,UBXN10,NFIA,NTNG1,HPGD,EBF1,ADCY1,ZNF503,ADRB2,ROBO1,GPR25,STOX2,XCR1,PCSK1,SOX11,FZD8,CD28,MAF,ABCA13,MEX3B,FBXL7,NELL2,CDCA2,GNG2,DNER,FAT4,RYR1,SU…
EnrichR	ENCODE_Histone_Modifications_2015	H3K9me3 G1E-ER4 mm9	324	432	9.00237e-05	1.18999	TYMP,CDH1,FOXC1,SYNE2,BCAT1,SYT1,FGFR3,PVR,TBX21,NUAK1,CELSR1,FNDC3B,KCNN2,KIF3C,IRAK3,DSP,CARD10,RIN3,SMAD7,JPH1,OLFM2,GRIN2D,TNFSF8,NCS1,CD69,ASIC1,PPM1H,IFNG,SASH1,KHDRBS2,SEMA5A,STC2,ADAM23,MARK1,CNR1,ABCG2,PPP4R4,PLXDC2,DUSP4,TWIST1,OBSL1,PREX1,LRRFIP1,CD93,A4GALT,SHC2,PXDN,SH3BP5,EPHB2,TMTC1,MEIS2,CABLES1,TFAP2A,PARVG,FGD4,EPHA2,GALNT13,PDGFC,TMEM47,MAL2,PTPRO,KCNK13,PTPRK,CMTM7,CACNA2D1,AD…
EnrichR	ChEA_2016	SMAD4 21799915 ChIP-Seq A2780 Human	268	357	0.000368933	1.18933	SH2D2A,BCAT1,KLF6,SYT1,PTPN21,OSBPL3,ARHGAP10,EDN1,PTPRC,CD82,EPDR1,RPH3A,BAMBI,CRISP3,RIN3,CDK6,TNFSF8,ATRNL1,CDH23,PPM1H,LDHB,SASH1,PHACTR1,KHDRBS2,LY86,SEMA5A,LIFR,ADAM23,MARK1,PPP4R4,PLXDC2,TEX14,SOX9,TNFSF9,EDA2R,MEIS2,STX11,DHX9,SHROOM3,HADH,FGD4,UCK2,ILDR2,RGL1,MEIS1,AFF3,THSD7B,GALNT13,ZNF300,ZNF462,CNTN5,MAGI1,MGAT5,JAKMIP1,KCNMA1,FMNL3,SHANK2,PRKAA2,NFIA,PRSS12,EBF1,HEY1,HNF4G,E2F7,SCN1…
EnrichR	ChEA_2015	SMAD4 21799915 ChIP-Seq A2780 Human	268	357	0.000374939	1.18907	SH2D2A,BCAT1,KLF6,SYT1,PTPN21,OSBPL3,ARHGAP10,EDN1,PTPRC,CD82,EPDR1,RPH3A,BAMBI,CRISP3,RIN3,CDK6,TNFSF8,ATRNL1,CDH23,PPM1H,LDHB,SASH1,PHACTR1,KHDRBS2,LY86,SEMA5A,LIFR,ADAM23,MARK1,PPP4R4,PLXDC2,TEX14,SOX9,TNFSF9,EDA2R,MEIS2,STX11,DHX9,SHROOM3,HADH,FGD4,UCK2,ILDR2,RGL1,MEIS1,AFF3,THSD7B,GALNT13,ZNF300,ZNF462,CNTN5,MAGI1,MGAT5,JAKMIP1,KCNMA1,FMNL3,SHANK2,PRKAA2,NFIA,PRSS12,EBF1,HEY1,HNF4G,E2F7,SCN1…
EnrichR	ARCHS4_Tissues	THYROID (BULK TISSUE)	284	369	5.04941e-05	1.18836	SLC7A2,CD9,CDH1,DSG2,ARHGAP6,FOXC1,ME1,PTPN21,ARHGAP10,PVR,ARHGEF10L,CTTNBP2,EPDR1,MYBPC2,LPCAT2,DSP,CARD10,SMAD7,PBX4,NCS1,SASH1,LIFR,HES1,CLIP4,FN1,DNAH6,OCRL,OBSL1,CTAG2,A4GALT,SHC2,EDA2R,TPTE2,CABLES1,TCN1,TBX3,EPHA2,ACKR3,PDGFC,MAL2,CNTN5,KCNK13,SPARCL1,PTPRK,PLOD2,ADAMTS1,USP43,PCDH1,PRKAA2,UBXN10,LENEP,CDS1,CLDN3,ZNF503,GPR176,WDR72,KIF7,NAV2,FAM102A,TBC1D16,ROR2,KCNAB1,SDC2,ANTXR1,ALK,TLN…
EnrichR	GTEx_Tissue_Sample_Gene_Expression_Profiles_down	GTEX-V955-0004-SM-3NMDH blood male 60-69 years	404	550	2.53975e-07	1.18775	SLC7A2,CD9,APBA2,RAI14,CP,FOXC1,CDON,ME1,SYT1,PTPN21,SPEG,RHOBTB1,PVR,NUAK1,ARHGEF10L,EPB41L3,KIF3C,LPCAT2,CARD10,ATP8B4,JPH1,OLFM2,EPHB6,TMEM176B,NCS1,PPM1H,SEMA5A,LIFR,ADAM23,FN1,MARK1,ABCG2,PLXDC2,TWIST1,OBSL1,CD93,CDHR3,SHC2,PXDN,SH3BP5,TMCC2,EPHB2,TMTC1,MEIS2,DTNA,DAGLA,TBX3,SULF1,FGD4,HDC,ZMYND15,CREG1,MEIS1,AFF3,GALNT13,PDGFC,TMEM47,ZNF462,DIP2C,MAGI1,SPARCL1,PLOD2,CMTM7,CACNA2D1,ROBO3,ADA…
EnrichR	ARCHS4_Tissues	OSTEOBLAST	300	390	2.33356e-05	1.18772	RAI14,FOXC1,ME1,PTPN21,ARHGAP10,SPEG,RHOBTB1,PVR,NUAK1,EDN1,MOXD1,EPDR1,BAMBI,DSP,CARD10,SMAD7,OLFM2,GRIN2D,STEAP1B,AEBP1,NCS1,ASIC1,IL26,SASH1,SEMA5A,STC2,ADAM23,CLIP4,FN1,OCRL,TWIST1,TOX2,TNFSF9,A4GALT,PXDN,EDA2R,DAGLA,TFAP2A,SULF1,EPHA2,ACKR3,PDGFC,TMEM47,SLC7A11,DIP2C,TDO2,PTPRK,PLOD2,CACNA2D1,THY1,ADAMTS1,MMP16,KCNMA1,PTMS,MEGF6,CAMK2N2,PRSS12,EBF1,TMEM200A,ZNF503,E2F7,OTOGL,GPR176,KIF7,ANPE…
EnrichR	ARCHS4_Tissues	VALVE	276	359	5.97397e-05	1.18706	CD9,CP,ARHGAP6,FOXC1,LTK,PTPN21,SPEG,EDN1,EPDR1,BAMBI,CRYBB1,HMOX1,SMAD7,TMEM176B,AEBP1,RASSF4,CDH23,LY86,HES1,FN1,TWIST1,CD93,A4GALT,ACKR4,SHC2,PXDN,EDA2R,MEIS2,CABLES1,DAGLA,SULF1,ZMYND15,EPHA2,RGL1,THSD7B,ACKR3,CHST7,SPARCL1,THY1,ROBO3,KCNMA1,PCDH1,GPR153,PTMS,CCR5,UBXN10,MEGF6,CCR1,EBF1,ZNF503,GPR176,KIF7,ROR2,SDC2,ANTXR1,SH3RF3,CST6,LONRF3,PRR15,FZD8,LRRC75B,ADAMTSL1,GATA2,LYNX1,MAPK15,BACE2…
EnrichR	GTEx_Tissue_Sample_Gene_Expression_Profiles_down	GTEX-WFG8-0001-SM-4LVN8 blood male 20-29 years	444	605	3.83011e-08	1.18668	SLC7A2,APBA2,RAI14,FOXC1,CDON,SYT1,PTPN21,SPEG,RHOBTB1,PVR,NUAK1,ARHGEF10L,CTTNBP2,EPB41L3,KIF3C,CEACAM6,LPCAT2,BAMBI,DSP,CARD10,CRYBB1,JPH1,OLFM2,EPHB6,TMEM176B,AEBP1,NCS1,CDH23,DNAJC12,PPM1H,SASH1,LIFR,ADAM23,FN1,MARK1,ABCG2,PLXDC2,OCRL,TWIST1,OBSL1,CD93,CDHR3,SHC2,EPHB2,MEIS2,DTNA,DAGLA,TBX3,SPRY2,KCTD3,SULF1,FGD4,HDC,ZMYND15,CREG1,CDC42BPA,MEIS1,AFF3,GALNT13,PDGFC,ZNF300,TMEM47,ZNF462,DIP2C,M…
EnrichR	GTEx_Tissue_Sample_Gene_Expression_Profiles_down	GTEX-X638-0003-SM-47JZ1 blood female 70-79 years	375	511	9.79074e-07	1.18663	SLC7A2,CD9,APBA2,RAI14,CP,FOXC1,CDON,ME1,SYT1,FGFR3,PTPN21,SPEG,RHOBTB1,PVR,NUAK1,ARHGEF10L,CTTNBP2,EPB41L3,CEACAM6,LPCAT2,LYZ,DSP,CARD10,ATP8B4,OLFM2,EPHB6,AEBP1,NCS1,CDH23,PPM1H,SASH1,SEMA5A,LIFR,ADAM23,ABCG2,PLXDC2,TWIST1,OBSL1,CDHR3,SHC2,TMTC1,CA1,DTNA,DAGLA,TBX3,SPRY2,KCTD3,SULF1,FGD4,ZMYND15,EPHA2,CREG1,MEIS1,AFF3,GALNT13,PDGFC,TMEM47,DIP2C,MAGI1,KCNK13,SPARCL1,PLOD2,CACNA2D1,ROBO3,ADAMTS1,…
EnrichR	ARCHS4_Tissues	RENAL CORTEX	348	453	4.50822e-06	1.18615	SLC7A2,DPEP1,CDH1,RAI14,DSG2,ARHGAP6,FOXC1,FGFR3,PTPN21,RHOBTB1,ARHGEF10L,CTTNBP2,MOXD1,BAMBI,DSP,CARD10,SMAD7,AEBP1,ATRNL1,KIAA1211,PPM1H,SEMA5A,CDH9,LIFR,MORC1,FN1,PLEKHG1,OBSL1,CD93,A4GALT,SHC2,PXDN,TMTC1,MEIS2,CABLES1,TBX3,SPRY2,TFAP2A,SULF1,SHROOM3,EPHA2,ILDR2,RGL1,THSD7B,ACKR3,PDGFC,ZNF300,TMEM47,MAL2,CNTN5,ADGRL3,PTPRO,PTPRK,PLOD2,CACNA2D1,SEMA3D,ADAMTS1,USP43,MMP16,PCDH1,PTMS,SHANK2,PRKAA…
EnrichR	ARCHS4_Cell-lines	KYSE70	263	346	0.000547557	1.18613	ARX,CD9,ADGRL1,SPEG,NUAK1,EDN1,TP73,CD82,EPDR1,BAMBI,CARD10,JPH1,FCER2,OLFM2,PBX4,NCS1,ATRNL1,CDH23,DLX4,ASIC1,ADAM23,CLIP4,MARK1,PLEKHG1,TOX2,TNFSF9,VPREB3,A4GALT,SHC2,EPHB2,TMTC1,DAGLA,KIAA1614,SULF1,SORL1,HDC,ZMYND15,EPHA2,THSD7B,GALNT13,CHST7,ZNF462,ADM,CNTN5,ADGRL3,KCNK13,SPARCL1,JAKMIP1,THY1,ROBO3,KCNMA1,PCDH1,GPR153,ASB16,GNG3,MEGF6,SLC16A14,LENEP,CAMK2N2,PRSS12,HEY1,ADCY1,FAM102A,ADRB2,AL…
EnrichR	ARCHS4_Tissues	ADRENAL GLAND	285	371	6.66126e-05	1.18612	SLC7A2,FOXC1,SPAG4,ME1,PTPN21,RHOBTB1,PVR,MOXD1,KCNN2,EPB41L3,BAMBI,DSP,CARD10,AEBP1,ATRNL1,DNAJC12,LIFR,ADAM23,QPCT,ABCG2,CCND2,KCNIP2,PLXDC2,OCRL,TWIST1,OBSL1,CD93,VPREB3,SHC2,EDA2R,SH3BP5,TMCC2,TMTC1,MEIS2,TBX3,SPRY2,KCTD3,EPHA2,RGL1,GALNT13,TMEM47,CNTN5,ADGRL3,TDO2,SPARCL1,CACNA2D1,SEMA3D,KCNMA1,CD1D,KLHDC8A,SLC16A14,LENEP,SPTA1,CDS1,CAMK2N2,HPGD,TMEM200A,ZNF503,KIF7,TBC1D16,ROR2,ANTXR1,ROBO1…
EnrichR	GTEx_Tissue_Sample_Gene_Expression_Profiles_down	GTEX-S7SE-0005-SM-2XCEA blood male 50-59 years	330	450	9.89681e-06	1.18579	SLC7A2,DPEP1,RAI14,DSG2,CP,ARHGAP6,FOXC1,CDON,ME1,FGFR3,PTPN21,SPEG,RHOBTB1,PVR,PHLPP1,EPDR1,TIMM13,CARD10,MROH8,TMEM176B,DNAJC12,SASH1,SEMA5A,LIFR,STC2,HES1,FN1,MARK1,OCRL,TWIST1,OBSL1,SOX9,A4GALT,SHC2,PXDN,EDA2R,COQ3,TMTC1,MEIS2,CABLES1,DTNA,TBX3,KIAA1614,SPRY2,KCTD3,TXN,SULF1,SHROOM3,HADH,EPHA2,UCK2,CDC42BPA,MEIS1,THSD7B,ACKR3,PDGFC,TMEM47,ZNF462,DIP2C,MAGI1,PTPRK,PLOD2,CACNA2D1,THY1,ADAMTS1,M…
EnrichR	ARCHS4_Tissues	DORSAL STRIATUM	300	391	0.000166426	1.18468	MAGEC2,CP,ME1,SYT1,FGFR3,CTTNBP2,KCNN2,KIF3C,RPH3A,SLC8A3,JPH1,EPHB6,NCS1,ATRNL1,ASIC1,PHACTR1,GPR63,KHDRBS2,CDH9,LIFR,ADAM23,DNAH6,MARK1,CNR1,ABCG2,PPP4R4,KCNIP2,TMCC2,TMTC1,MEIS2,CABLES1,DTNA,GPR55,RLBP1,RGL1,GALNT13,ECE2,GABRB2,PSD2,TMEM47,MAL2,CNTN5,ADGRL3,PTPRO,SPARCL1,JAKMIP1,CACNA2D1,THY1,MMP16,KCNMA1,PCDH1,SHANK2,GNG3,PRKAA2,UBXN10,SLC16A14,CDS1,HEY1,ADCY1,WNK2,KCNAB1,ALK,TLN2,ARNT2,STOX2…
EnrichR	Epigenomics_Roadmap_HM_ChIP-seq	H3K27me3 Colonic Mucosa	365	491	1.25624e-05	1.1842	SLC7A2,E2F2,CD9,GIPR,RRAGD,MYOM2,CDH1,RAI14,ARHGAP6,LTK,CDON,SYT1,ARHGAP10,RHOBTB1,ARHGEF10L,CELSR1,CTTNBP2,MOXD1,KCNN2,P2RX5,LPCAT2,RPH3A,IRAK3,CARD10,CRYBB1,SLC8A3,OLFM2,GRIN2D,AEBP1,TNFSF8,NCS1,ATRNL1,ENO2,PRDM13,SEMA5A,MARK1,CNR1,ABCG2,KCNIP2,PLXDC2,GHSR,OCRL,OBSL1,LRRFIP1,TNFSF9,CCR7,A4GALT,PXDN,EDA2R,TMCC2,DTNA,STX11,KIAA1614,LCP1,GALNT13,PDGFC,GABRB2,CHST7,MAL2,CNTN5,PTPRO,KCNK13,PTPRK,CAC…
EnrichR	ENCODE_Histone_Modifications_2015	H3K27me3 fibroblast of lung hg19	353	473	3.06541e-05	1.18412	ARX,GIPR,RRAGD,CDH1,DSG2,LTK,FGFR3,RHOBTB1,CELSR1,TP73,KCNN2,CEACAM6,MYBPC2,CD200,DSP,SLC8A3,JPH1,OLFM2,CD79A,GRIN2D,EPHB6,TMEM176B,TNFSF8,CDH23,CD69,PHACTR1,GPR63,PRDM13,ADAM23,DNAH6,MARK1,CNR1,CCND2,PLEKHG1,PLXDC2,DUSP4,CD80,GHSR,PREX1,LRRFIP1,TNFSF9,IL22,A4GALT,CDHR3,SHC2,SH3BP5,TMTC1,CABLES1,DTNA,STX11,TFAP2A,SORL1,SHROOM3,HDC,IRF8,ILDR2,GABRB2,PSD2,MAL2,CNTN5,PTPRO,KCNK13,JAKMIP1,THY1,ROBO3,…
EnrichR	ESCAPE	CHiP SUZ12-18974828	275	357	0.000191207	1.18326	SLC7A2,ARX,APBA2,ARHGAP6,FOXC1,LTK,FGFR3,ARHGAP10,RHOBTB1,TBX21,FNDC3B,CTTNBP2,EDN1,MOXD1,P2RX5,IRAK3,CARD10,SLC8A3,JPH1,OLFM2,AEBP1,DLX4,PPM1H,KHDRBS2,PRDM13,SEMA5A,STC2,CNR1,CCND2,PLXDC2,DUSP4,GHSR,TWIST1,SOX9,TNFSF9,PXDN,TMTC1,CABLES1,IRF8,ZMYND15,RGL1,MEIS1,AFF3,THSD7B,GALNT13,CHST7,MAL2,COMMD3,ADM,SLC7A11,PTPRO,KCNK13,PLOD2,CACNA2D1,SEMA3D,THY1,ADAMTS1,MMP16,KCNMA1,PCDH1,FBXO32,SCUBE1,ISL2,I…
EnrichR	ChEA_2013	SMAD4-21799915-A2780-HUMAN	268	357	0.00059417	1.18313	SH2D2A,BCAT1,KLF6,SYT1,PTPN21,OSBPL3,ARHGAP10,EDN1,PTPRC,CD82,EPDR1,RPH3A,BAMBI,CRISP3,RIN3,CDK6,TNFSF8,ATRNL1,CDH23,PPM1H,LDHB,SASH1,PHACTR1,KHDRBS2,LY86,SEMA5A,LIFR,ADAM23,MARK1,PPP4R4,PLXDC2,TEX14,SOX9,TNFSF9,EDA2R,MEIS2,STX11,DHX9,SHROOM3,HADH,FGD4,UCK2,ILDR2,RGL1,MEIS1,AFF3,THSD7B,GALNT13,ZNF300,ZNF462,CNTN5,MAGI1,MGAT5,JAKMIP1,KCNMA1,FMNL3,SHANK2,PRKAA2,NFIA,PRSS12,EBF1,HEY1,HNF4G,E2F7,SCN1…
EnrichR	GTEx_Tissue_Sample_Gene_Expression_Profiles_down	GTEX-SN8G-0001-SM-3NM8L blood female 50-59 years	463	633	3.69043e-08	1.18272	SLC7A2,MPO,CD9,APBA2,RAI14,FOXC1,CDON,SYT1,FGFR3,PTPN21,SPEG,PVR,NUAK1,ARHGEF10L,EPB41L3,KIF3C,LPCAT2,BAMBI,DSP,CARD10,ATP8B4,OLFM2,EPHB6,TMEM176B,TNFSF8,NCS1,CDH23,DNAJC12,PPM1H,SASH1,LIFR,ADAM23,FN1,QPCT,MARK1,ABCG2,PPP4R4,PLXDC2,OCRL,TWIST1,OBSL1,CD93,CDHR3,SHC2,PXDN,SH3BP5,TMCC2,EPHB2,TMTC1,MEIS2,DTNA,DAGLA,TBX3,SULF1,SHROOM3,FGD4,HDC,ZMYND15,EPHA2,CREG1,MEIS1,AFF3,THSD7B,GALNT13,PDGFC,TMEM47…
EnrichR	GTEx_Tissue_Sample_Gene_Expression_Profiles_down	GTEX-XBED-0003-SM-47JWP blood male 60-69 years	422	577	2.89124e-07	1.18261	SLC7A2,APBA2,RAI14,FOXC1,CDON,SYT1,PTPN21,SPEG,RHOBTB1,PVR,NUAK1,ARHGEF10L,KCNN2,EPB41L3,KIF3C,CEACAM6,LPCAT2,DSP,CARD10,ATP8B4,JPH1,OLFM2,EPHB6,TMEM176B,NCS1,DLX4,PPM1H,SEMA5A,LIFR,ADAM23,FN1,QPCT,MARK1,ABCG2,PLXDC2,OCRL,TWIST1,OBSL1,CD93,CDHR3,SHC2,PXDN,SH3BP5,TMCC2,EPHB2,MEIS2,DTNA,DAGLA,TBX3,SPRY2,SULF1,FGD4,HDC,ZMYND15,EPHA2,CREG1,MEIS1,AFF3,THSD7B,GALNT13,PDGFC,ZNF300,TMEM47,ZNF462,DIP2C,MA…
EnrichR	GTEx_Tissue_Sample_Gene_Expression_Profiles_down	GTEX-WCDI-0002-SM-3P61U blood male 50-59 years	381	521	3.47945e-06	1.18248	SLC7A2,MPO,CD9,DPEP1,APBA2,RAI14,FOXC1,CDON,PTPN21,SPEG,RHOBTB1,PVR,NUAK1,ARHGEF10L,EPB41L3,LPCAT2,BAMBI,DSP,CARD10,ATP8B4,JPH1,OLFM2,EPHB6,TMEM176B,AEBP1,NCS1,CDH23,DNAJC12,PPM1H,SASH1,SEMA5A,LIFR,ADAM23,FN1,QPCT,ABCG2,PLXDC2,OCRL,TWIST1,OBSL1,CD93,CDHR3,SHC2,TMCC2,EPHB2,TMTC1,MEIS2,DTNA,DAGLA,TBX3,SULF1,FGD4,HDC,ZMYND15,CREG1,MEIS1,AFF3,GALNT13,PDGFC,TMEM47,ZNF462,DIP2C,MAGI1,SPARCL1,PLOD2,CMTM…
EnrichR	GTEx_Tissue_Sample_Gene_Expression_Profiles_down	GTEX-V1D1-0003-SM-3NMDP blood male 50-59 years	374	512	4.39569e-06	1.18115	SLC7A2,APBA2,RAI14,FOXC1,CDON,PTPN21,SPEG,RHOBTB1,PVR,NUAK1,ARHGEF10L,EPB41L3,KIF3C,LPCAT2,DSP,CARD10,CRYBB1,ATP8B4,OLFM2,EPHB6,TMEM176B,NCS1,CDH23,PPM1H,SEMA5A,LIFR,ADAM23,FN1,MARK1,ABCG2,PLXDC2,TWIST1,OBSL1,CD93,CDHR3,SHC2,SH3BP5,TMCC2,EPHB2,MEIS2,DTNA,DAGLA,TBX3,SPRY2,KCTD3,SULF1,FGD4,HDC,ZMYND15,EPHA2,CREG1,MEIS1,GALNT13,PDGFC,TMEM47,ZNF462,DIP2C,MAGI1,SPARCL1,CMTM7,CACNA2D1,ROBO3,ADAMTS1,SLA…
EnrichR	ARCHS4_Tissues	LUNG (BULK TISSUE)	332	434	6.19315e-06	1.18115	SLC7A2,CD9,TYMP,CDH1,CP,ARHGAP6,FOXC1,LTK,FGFR3,PTPN21,RHOBTB1,PVR,ARHGEF10L,EDN1,TP73,MOXD1,EPDR1,CEACAM6,LYZ,CARD10,HMOX1,CSF2RB,SMAD7,JPH1,TMEM176B,AEBP1,CDH23,DLX4,SASH1,LY86,LIFR,CLIP4,FN1,ABCG2,PPP4R4,PLEKHG1,CD80,TOX2,CD93,A4GALT,CDHR3,ACKR4,SHC2,CABLES1,TBX3,STX11,SHROOM3,HDC,IRF8,ZMYND15,EPHA2,RGL1,ACKR3,TMEM47,MAL2,TDO2,SPARCL1,ADAMTS1,USP43,PCDH1,GPR153,CCR5,SHANK2,UBXN10,MEGF6,CDS1,CP…
EnrichR	GTEx_Tissue_Sample_Gene_Expression_Profiles_down	GTEX-VUSG-0003-SM-3NMDK blood male 50-59 years	400	548	7.50819e-07	1.18028	SLC7A2,CD9,APBA2,MYOM2,RAI14,CP,FOXC1,CDON,SYT1,FGFR3,PTPN21,SPEG,RHOBTB1,PVR,NUAK1,ARHGEF10L,EPB41L3,KIF3C,CEACAM6,LPCAT2,LYZ,DSP,CARD10,OLFM2,EPHB6,TMEM176B,AEBP1,NCS1,CDH23,PPM1H,SASH1,SEMA5A,LIFR,ADAM23,FN1,MARK1,PPP4R4,OCRL,TWIST1,OBSL1,CD93,CDHR3,SHC2,PXDN,SH3BP5,TMCC2,DTNA,DAGLA,TBX3,KCTD3,SULF1,FGD4,ZMYND15,EPHA2,CREG1,CDC42BPA,MEIS1,AFF3,PDGFC,TMEM47,ZNF462,DIP2C,MAGI1,SPARCL1,PTPRK,CMTM…
EnrichR	GTEx_Tissue_Sample_Gene_Expression_Profiles_down	GTEX-WEY5-0001-SM-3P61Z blood female 40-49 years	416	570	6.41708e-07	1.18011	SLC7A2,CD9,APBA2,RAI14,CP,FOXC1,CDON,FGFR3,PTPN21,SPEG,PVR,NUAK1,ARHGEF10L,EPB41L3,KIF3C,LPCAT2,BAMBI,DSP,CARD10,ATP8B4,JPH1,OLFM2,STEAP1B,EPHB6,TMEM176B,NCS1,CDH23,PPM1H,SEMA5A,LIFR,ADAM23,FN1,QPCT,MARK1,ABCG2,PLXDC2,OCRL,TWIST1,OBSL1,CD93,CDHR3,SHC2,PXDN,TMCC2,EPHB2,TMTC1,MEIS2,DTNA,DAGLA,TBX3,SPRY2,KCTD3,SULF1,FGD4,HDC,ZMYND15,EPHA2,CREG1,MEIS1,AFF3,THSD7B,PDGFC,TMEM47,ZNF462,DIP2C,MAGI1,SPARC…
EnrichR	ChEA_2016	SUZ12 27294783 Chip-Seq ESCs Mouse	245	329	0.00872552	1.17979	ARX,RRAGD,FOXC1,SYNE2,SYT1,FGFR3,RHOBTB1,TBX21,EDN1,MOXD1,PHLPP1,P2RX5,RPH3A,CD200,CARD10,JPH1,DLX4,PPM1H,ENO2,GPR63,KHDRBS2,PRDM13,SEMA5A,STC2,MARK1,CCND2,PPP4R4,DUSP4,TWIST1,OBSL1,TOX2,SOX9,SH3BP5,MEIS2,STX11,IRF8,CREG1,ILDR2,RGL1,MEIS1,KCNK13,THY1,ROBO3,ADAMTS1,USP43,PCDH1,RNF207,GPR153,MEGF6,NFIA,TRIM58,KLHDC8A,SLC16A14,CDS1,CAMK2N2,EBF1,HEY1,ADCY1,WNK2,KIF7,ANPEP,GPR25,MLLT3,SH3RF3,NLRP6,LON…
EnrichR	ARCHS4_Tissues	SKIN (BULK TISSUE)	285	373	9.14694e-05	1.17976	SLC7A2,CD9,CDH1,DSG2,FOXC1,ME1,FGFR3,PTPN21,ARHGAP10,PVR,NUAK1,ARHGEF10L,EDN1,TP73,MOXD1,CEACAM6,CRISP3,DSP,CARD10,EPHB6,AEBP1,NCS1,DLX4,ADTRP,SASH1,STC2,HES1,CLIP4,FN1,MARK1,PPP4R4,PLEKHG1,DUSP4,OCRL,TWIST1,A4GALT,ACKR4,TMTC1,TCN1,TBX3,TFAP2A,HDC,EPHA2,RGL1,DQX1,ACKR3,MAL2,ADGRL3,SPARCL1,PTPRK,ADAMTS1,USP43,PCDH1,FBXO32,GPR153,HK2,SLC16A14,CDS1,CPA3,PRSS12,HPGD,OTOGL,GPT2,WDR72,NAV2,TBC1D16,TRPV…
EnrichR	GTEx_Tissue_Sample_Gene_Expression_Profiles_down	GTEX-X88G-0004-SM-47JZ6 blood male 30-39 years	447	613	1.01632e-07	1.1791	SLC7A2,CD9,APBA2,MYOM2,CP,FOXC1,CDON,SYT1,PTPN21,SPEG,RHOBTB1,PVR,NUAK1,ARHGEF10L,CTTNBP2,EPB41L3,CEACAM6,LPCAT2,BAMBI,DSP,CARD10,ATP8B4,OLFM2,EPHB6,TMEM176B,AEBP1,TNFSF8,NCS1,CDH23,PPM1H,SASH1,SEMA5A,LIFR,MARK1,ABCG2,PLXDC2,OCRL,OBSL1,CD93,CDHR3,SHC2,PXDN,TMCC2,TMTC1,DTNA,DAGLA,TBX3,SPRY2,SULF1,FGD4,HDC,ZMYND15,EPHA2,CREG1,CDC42BPA,MEIS1,AFF3,THSD7B,GALNT13,PDGFC,TMEM47,ZNF462,DIP2C,MAGI1,SPARCL…
EnrichR	ARCHS4_Tissues	VENTRICLE	310	406	0.000102221	1.17894	SLC7A2,RRAGD,MYOM2,ARHGAP6,FOXC1,ME1,PTPN21,ARHGAP10,SPEG,RHOBTB1,PVR,NUAK1,ARHGEF10L,KCNN2,EPDR1,BAMBI,DSP,CARD10,JPH1,AEBP1,RAPGEF1,RASSF4,CDH23,SASH1,SEMA5A,LIFR,ADAM23,CLIP4,FN1,MARK1,PIK3R3,KCNIP2,OBSL1,CD93,A4GALT,ACKR4,SHC2,PXDN,TMTC1,MEIS2,DTNA,TBX3,SPRY2,SULF1,HADH,EPHA2,RGL1,ACKR3,TMEM47,CHST7,DIP2C,MGAT5,SPARCL1,PTPRK,CACNA2D1,ADAMTS1,PCDH1,FBXO32,RNF207,PRKAA2,EBF1,HEY1,WNK2,KIF7,NAV2…
EnrichR	GTEx_Tissue_Sample_Gene_Expression_Profiles_down	GTEX-XMK1-0001-SM-4B64F blood male 40-49 years	387	531	3.48612e-06	1.17848	SLC7A2,APBA2,RAI14,FOXC1,CDON,FGFR3,PTPN21,SPEG,RHOBTB1,PVR,NUAK1,ARHGEF10L,EPB41L3,KIF3C,CEACAM6,LPCAT2,DSP,CARD10,ATP8B4,OLFM2,EPHB6,TMEM176B,AEBP1,TNFSF8,NCS1,CDH23,PPM1H,SEMA5A,LIFR,ADAM23,FN1,QPCT,ABCG2,OCRL,OBSL1,CD93,CDHR3,SHC2,SH3BP5,TMCC2,EPHB2,TMTC1,MEIS2,DTNA,DAGLA,TBX3,SULF1,FGD4,ZMYND15,EPHA2,CREG1,MEIS1,AFF3,THSD7B,PDGFC,ZNF300,TMEM47,ZNF462,DIP2C,MAGI1,CMTM7,CACNA2D1,THY1,ADAMTS1,S…
EnrichR	GTEx_Tissue_Sample_Gene_Expression_Profiles_down	GTEX-U3ZM-0002-SM-3NMDM blood male 40-49 years	413	567	6.61177e-07	1.1778	SLC7A2,CD9,APBA2,RAI14,CP,FOXC1,CDON,ME1,SYT1,PTPN21,SPEG,RHOBTB1,PVR,NUAK1,ARHGEF10L,KIF3C,LPCAT2,CARD10,ATP8B4,OLFM2,EPHB6,TMEM176B,NCS1,CDH23,DNAJC12,ASIC1,PPM1H,LIFR,ADAM23,FN1,MARK1,PLXDC2,OCRL,TWIST1,OBSL1,CD93,CDHR3,SHC2,SH3BP5,TMCC2,EPHB2,TMTC1,DTNA,DAGLA,TBX3,SULF1,FGD4,ZMYND15,CREG1,MEIS1,AFF3,PDGFC,TMEM47,ZNF462,ADM,DIP2C,MAGI1,SPARCL1,PLOD2,CACNA2D1,THY1,ROBO3,ADAMTS1,SLA,MMP16,KCNMA1…
EnrichR	ENCODE_Histone_Modifications_2015	H3K27me3 mammary epithelial cell hg19	282	380	0.00219719	1.17747	MPO,DPEP1,RRAGD,TYMP,MYOM2,BCAT1,LTK,RHOBTB1,ARHGEF10L,TP73,MOXD1,KCNN2,EPB41L3,P2RX5,MYBPC2,DSP,RIN3,OLFM2,GRIN2D,TMEM176B,AEBP1,ATRNL1,CDH23,PPM1H,GPR63,KHDRBS2,PRDM13,ADAM23,DNAH6,CNR1,DUSP4,GHSR,TOX2,LRRFIP1,CCR7,A4GALT,SHC2,EPHB2,KIAA1614,IRF8,ILDR2,GALNT13,GABRB2,PSD2,CNTN5,PTPRO,KCNK13,JAKMIP1,CACNA2D1,THY1,ROBO3,SLA,MMP16,B3GNT7,SCUBE1,PRKAA2,TTLL10,MEGF6,CPA3,CAMK2N2,HPGD,EBF1,ADCY1,CLDN…
EnrichR	ARCHS4_Cell-lines	IMR90	335	444	8.20897e-06	1.17738	APBA2,RAI14,ARHGAP6,BCAT1,KLF6,SYT1,PTPN21,ARHGAP10,SPEG,PVR,NUAK1,FNDC3B,CTTNBP2,EDN1,MOXD1,KCNN2,EPB41L3,KIF3C,CD82,IRAK3,RIN3,ZNF516,SMAD7,OLFM2,STEAP1B,AEBP1,NCS1,SASH1,SEMA5A,STC2,ADAM23,CLIP4,FN1,QPCT,CCND2,TWIST1,TOX2,CTAG2,A4GALT,PXDN,EDA2R,TMCC2,EPHB2,TMTC1,TBX3,SPRY2,SULF1,SHROOM3,EPHA2,RGL1,MEIS1,AFF3,PDGFC,TMEM47,CHST7,ZNF462,ADM,DIP2C,MGAT5,PLOD2,CACNA2D1,SEMA3D,THY1,ROBO3,ADAMTS1,MM…
EnrichR	ARCHS4_Cell-lines	HNSCC	298	395	8.54567e-05	1.17726	CD9,TYMP,CDH1,KLF6,TBX21,MOXD1,PTPRC,EPB41L3,CD82,CEACAM6,MYBPC2,IRAK3,LYZ,CD200,DSP,HMOX1,CSF2RB,RIN3,ATP8B4,FCER2,OLFM2,CD79A,EPHB6,TMEM176B,AEBP1,TNFSF8,RASSF4,CD69,IL26,LY86,SEMA5A,ADAM23,CLIP4,MARK1,PLEKHG1,PLXDC2,TWIST1,CD93,CCR7,IL22,A4GALT,ACKR4,STX11,GPR55,SIT1,SULF1,PARVG,GPR65,HDC,IRF8,RGL1,THSD7B,ACKR3,TMEM47,MAL2,ADM,PTPRO,TDO2,SPARCL1,THY1,ADAMTS1,SLA,KCNMA1,FBXO32,GPR153,CD1D,ITGB2…
EnrichR	ARCHS4_Tissues	WHARTONS JELLY	276	362	0.000112907	1.17722	SLC7A2,RAI14,DSG2,BCAT1,ME1,PTPN21,ARHGAP10,PVR,NUAK1,EDN1,MOXD1,BAMBI,SMAD7,STEAP1B,NCS1,SEMA5A,LIFR,STC2,ADAM23,FN1,QPCT,PPP4R4,TWIST1,HJURP,TOX2,A4GALT,PXDN,EDA2R,MEIS2,TBX3,TFAP2A,SULF1,EPHA2,PLK4,KIF2C,GALNT13,CCNA2,PDGFC,ZNF300,CDCA5,TMEM47,CNTN5,TDO2,PTPRK,PLOD2,CACNA2D1,SEMA3D,THY1,ADAMTS1,MMP16,KCNMA1,CDC25C,LENEP,CIP2A,PRSS12,TMEM200A,ZNF367,E2F7,GPR176,KIF7,ANPEP,ENDOG,PBK,ROR2,SCN9A,A…
EnrichR	Epigenomics_Roadmap_HM_ChIP-seq	H3K27me3 iPS-15b	232	314	0.00913251	1.17699	E2F2,SYNE2,ME1,PTPN21,ARHGAP10,RHOBTB1,PVR,NUAK1,CTTNBP2,EDN1,MOXD1,P2RX5,CD82,B4GALT1,IRAK3,GRIN2D,PBX4,EPHB6,AEBP1,ATRNL1,KHDRBS2,CLIP4,FN1,QPCT,ABCG2,TEX14,GHSR,OBSL1,PREX1,TOX2,TNFSF9,A4GALT,TMCC2,EPHB2,TMTC1,BIVM,TBX3,ZMYND15,GALNT13,GABRB2,TMEM47,CNTN5,DIP2C,PTPRO,CMTM7,KCNMA1,SCUBE1,MEGF6,TRIM58,SLC16A14,CDS1,ANPEP,ROR2,KCNAB1,SCN9A,SMAD1,STOX2,NLRP6,CST6,PCSK1,BAIAP2,TSPYL5,MAPK15,GNG2,DN…
EnrichR	GTEx_Tissue_Sample_Gene_Expression_Profiles_down	GTEX-XGQ4-0004-SM-4AT5S blood male 50-59 years	452	621	1.39293e-07	1.17693	SLC7A2,DPEP1,APBA2,MYOM2,RAI14,CP,FOXC1,ME1,PTPN21,SPEG,RHOBTB1,PVR,NUAK1,ARHGEF10L,CTTNBP2,EPB41L3,KIF3C,LPCAT2,LYZ,BAMBI,DSP,CARD10,ATP8B4,JPH1,OLFM2,STEAP1B,EPHB6,TMEM176B,NCS1,CDH23,DNAJC12,PPM1H,LIFR,ADAM23,FN1,QPCT,MARK1,PLXDC2,OCRL,TWIST1,OBSL1,CD93,CDHR3,SHC2,PXDN,SH3BP5,TMCC2,EPHB2,TMTC1,MEIS2,DTNA,DAGLA,TBX3,SPRY2,SULF1,SHROOM3,FGD4,HDC,ZMYND15,EPHA2,CREG1,MEIS1,AFF3,THSD7B,GALNT13,PDGF…
EnrichR	GTEx_Tissue_Sample_Gene_Expression_Profiles_down	GTEX-S7SF-0001-SM-3K2BE blood female 20-29 years	377	518	7.00414e-06	1.17684	SLC7A2,CD9,APBA2,FOXC1,CDON,SYT1,FGFR3,PTPN21,SPEG,RHOBTB1,PVR,NUAK1,ARHGEF10L,CTTNBP2,EPB41L3,KIF3C,EPDR1,LPCAT2,BAMBI,CARD10,ATP8B4,OLFM2,EPHB6,AEBP1,NCS1,PPM1H,SASH1,LIFR,MARK1,PLXDC2,OCRL,TWIST1,OBSL1,CD93,CDHR3,SHC2,TMCC2,TMTC1,CA1,MEIS2,DTNA,DAGLA,TBX3,SPRY2,KCTD3,SULF1,FGD4,ZMYND15,EPHA2,CREG1,CDC42BPA,MEIS1,GALNT13,PDGFC,TMEM47,ZNF462,DIP2C,MAGI1,PTPRK,PLOD2,CACNA2D1,THY1,ADAMTS1,MMP16,KC…
EnrichR	ARCHS4_Tissues	OLIGODENDROCYTE	317	416	0.000109289	1.17659	APBA2,DEPDC1B,CP,ME1,FGFR3,PTPN21,SPEG,NUAK1,CTTNBP2,EDN1,MOXD1,PHLPP1,KIF3C,EPDR1,MYBPC2,BAMBI,SCD,CARD10,CRYBB1,SLC8A3,OLFM2,GRIN2D,AEBP1,NCS1,RASSF4,KIAA1211,ASIC1,SEMA5A,ADAM23,MARK1,PIK3R3,CNR1,KCNIP2,PLEKHG1,OCRL,PREX1,TOX2,SOX9,SHC2,EDA2R,TMCC2,EPHB2,SPRY2,SHROOM3,RLBP1,EPHA2,PLK4,KIF2C,ILDR2,GALNT13,ACKR3,CCNA2,PDGFC,ZNF300,PSD2,CDCA5,TMEM47,CHST7,ADGRL3,DIP2C,PTPRO,SPARCL1,THY1,MAGEC1,MM…
EnrichR	ARCHS4_Cell-lines	SHSY5Y	285	378	0.000656824	1.17654	APBA2,LTK,CDON,SYT1,PTPN21,SPEG,KIF3C,LPCAT2,RPH3A,CD200,CRYBB1,SLC8A3,OLFM2,TMEM176B,AEBP1,NCS1,ATRNL1,DNAJC12,KIAA1211,ENO2,ADAM23,MARK1,STMN1,DUSP4,TWIST1,SHC2,PXDN,EDA2R,CCL25,TMCC2,MEIS2,TBX3,KIAA1614,SPRY2,SHROOM3,RGL1,DQX1,GALNT13,ZNF300,PSD2,PTPRO,SPARCL1,JAKMIP1,CACNA2D1,THY1,ADAMTS1,MAGEC1,MMP16,SCUBE1,GNG3,NTNG1,KLHDC8A,BDH2,PRSS12,HEY1,ADCY1,NAV2,TBC1D16,SCN9A,ANTXR1,ALK,ENC1,TLN2,ARN…
EnrichR	GTEx_Tissue_Sample_Gene_Expression_Profiles_down	GTEX-T5JC-0001-SM-3NMAK blood male 20-29 years	451	620	1.93549e-07	1.17622	SLC7A2,MPO,CD9,APBA2,RAI14,CP,FOXC1,CDON,SYT1,FGFR3,PTPN21,SPEG,NUAK1,ARHGEF10L,EPB41L3,KIF3C,EPDR1,LPCAT2,BAMBI,DSP,CARD10,ATP8B4,JPH1,OLFM2,EPHB6,TMEM176B,NCS1,CDH23,PPM1H,SEMA5A,LIFR,ADAM23,FN1,QPCT,MARK1,ABCG2,PLXDC2,TWIST1,OBSL1,CD93,CDHR3,SHC2,PXDN,TMCC2,EPHB2,TMTC1,DTNA,DAGLA,TBX3,SULF1,FGD4,HDC,ZMYND15,EPHA2,CREG1,MEIS1,THSD7B,GALNT13,PDGFC,ZNF300,TMEM47,ZNF462,DIP2C,MAGI1,SPARCL1,PTPRK,C…
EnrichR	GTEx_Tissue_Sample_Gene_Expression_Profiles_down	GTEX-X5EB-0004-SM-46MWA blood male 40-49 years	384	528	4.59077e-06	1.17599	SLC7A2,CD9,DPEP1,APBA2,FOXC1,CDON,FGFR3,PTPN21,SPEG,RHOBTB1,PVR,NUAK1,ARHGEF10L,CTTNBP2,EPB41L3,KIF3C,LPCAT2,DSP,CARD10,CRYBB1,OLFM2,EPHB6,TMEM176B,AEBP1,NCS1,PPM1H,SASH1,SEMA5A,LIFR,ADAM23,ABCG2,OCRL,TWIST1,OBSL1,CD93,CDHR3,SHC2,PXDN,TMCC2,EPHB2,TMTC1,DTNA,DAGLA,TBX3,SPRY2,SULF1,FGD4,HDC,EPHA2,CREG1,CDC42BPA,MEIS1,AFF3,THSD7B,GALNT13,PDGFC,ZNF300,TMEM47,ZNF462,DIP2C,MAGI1,SPARCL1,PTPRK,PLOD2,CAC…
EnrichR	ARCHS4_Tissues	SPINAL CORD	361	474	3.25432e-05	1.17594	APBA2,MAGEC2,FOXC1,SYT1,FGFR3,PTPN21,ADGRL1,SPEG,NUAK1,ARHGEF10L,CTTNBP2,MOXD1,KCNN2,KIF3C,SLC8A3,OLFM2,GRIN2D,AEBP1,NCS1,ATRNL1,CDH23,KIAA1211,ASIC1,ENO2,SASH1,PRDM13,LIFR,ADAM23,MARK1,CNR1,ABCG2,PPP4R4,KCNIP2,PLEKHG1,OBSL1,SHC2,TMCC2,MEIS2,DTNA,DAGLA,TFAP2A,RLBP1,ILDR2,THSD7B,GALNT13,PSD2,TMEM47,CNTN5,ADGRL3,DIP2C,PTPRO,SPARCL1,JAKMIP1,CACNA2D1,ROBO3,MMP16,KCNMA1,PCDH1,ISL2,GNG3,UBXN10,MEGF6,KL…
EnrichR	ARCHS4_Tissues	SPINAL CORD (BULK)	361	474	3.25432e-05	1.17594	APBA2,MAGEC2,FOXC1,SYT1,FGFR3,PTPN21,ADGRL1,SPEG,NUAK1,ARHGEF10L,CTTNBP2,MOXD1,KCNN2,KIF3C,SLC8A3,OLFM2,GRIN2D,AEBP1,NCS1,ATRNL1,CDH23,KIAA1211,ASIC1,ENO2,SASH1,PRDM13,LIFR,ADAM23,MARK1,CNR1,ABCG2,PPP4R4,KCNIP2,PLEKHG1,OBSL1,SHC2,TMCC2,MEIS2,DTNA,DAGLA,TFAP2A,RLBP1,ILDR2,THSD7B,GALNT13,PSD2,TMEM47,CNTN5,ADGRL3,DIP2C,PTPRO,SPARCL1,JAKMIP1,CACNA2D1,ROBO3,MMP16,KCNMA1,PCDH1,ISL2,GNG3,UBXN10,MEGF6,KL…
EnrichR	GTEx_Tissue_Sample_Gene_Expression_Profiles_down	GTEX-XXEK-0004-SM-4BRWO blood male 50-59 years	434	597	2.89124e-07	1.17549	SLC7A2,CD9,APBA2,RAI14,CP,FOXC1,CDON,SYT1,FGFR3,PTPN21,SPEG,PVR,NUAK1,ARHGEF10L,EPB41L3,KIF3C,LPCAT2,BAMBI,DSP,CARD10,ATP8B4,JPH1,OLFM2,STEAP1B,EPHB6,TMEM176B,AEBP1,TNFSF8,NCS1,CDH23,PPM1H,SEMA5A,LIFR,ADAM23,FN1,QPCT,MARK1,ABCG2,PLXDC2,TWIST1,OBSL1,CD93,CDHR3,SHC2,PXDN,SH3BP5,TMCC2,EPHB2,TMTC1,MEIS2,DTNA,DAGLA,TBX3,KCTD3,SULF1,FGD4,ZMYND15,EPHA2,CREG1,MEIS1,AFF3,GALNT13,PDGFC,TMEM47,ZNF462,ADM,DI…
EnrichR	GTEx_Tissue_Sample_Gene_Expression_Profiles_down	GTEX-T5JW-0003-SM-3NMAD blood female 20-29 years	434	597	5.02579e-07	1.17549	SLC7A2,APBA2,MYOM2,RAI14,FOXC1,CDON,SYT1,PTPN21,SPEG,RHOBTB1,PVR,NUAK1,ARHGEF10L,CTTNBP2,EPB41L3,KIF3C,LPCAT2,BAMBI,DSP,CARD10,ATP8B4,OLFM2,EPHB6,TMEM176B,AEBP1,TNFSF8,NCS1,PPM1H,SASH1,SEMA5A,LIFR,ADAM23,FN1,ABCG2,PLXDC2,OCRL,TWIST1,OBSL1,CD93,CDHR3,SHC2,PXDN,TMCC2,TMTC1,DTNA,DAGLA,TBX3,SPRY2,KCTD3,SULF1,FGD4,HDC,ZMYND15,EPHA2,CREG1,CDC42BPA,MEIS1,AFF3,THSD7B,PDGFC,ZNF300,TMEM47,ZNF462,DIP2C,MAGI…
EnrichR	GTEx_Tissue_Sample_Gene_Expression_Profiles_down	GTEX-WFJO-0002-SM-3P61X blood male 30-39 years	423	582	6.08444e-07	1.17523	SLC7A2,CD9,DPEP1,APBA2,RAI14,CP,FOXC1,CDON,SYT1,FGFR3,PTPN21,SPEG,RHOBTB1,PVR,NUAK1,ARHGEF10L,CTTNBP2,EPB41L3,KIF3C,LPCAT2,DSP,CARD10,ATP8B4,OLFM2,STEAP1B,EPHB6,TMEM176B,NCS1,CDH23,DNAJC12,PPM1H,SASH1,SEMA5A,LIFR,ADAM23,FN1,QPCT,MARK1,ABCG2,PLXDC2,TWIST1,OBSL1,CD93,CDHR3,SHC2,PXDN,TMCC2,EPHB2,TMTC1,MEIS2,DTNA,DAGLA,TBX3,KCTD3,SULF1,FGD4,HDC,ZMYND15,EPHA2,CREG1,CDC42BPA,MEIS1,AFF3,THSD7B,GALNT13,P…
EnrichR	ARCHS4_Cell-lines	SKNMC	292	388	0.000374939	1.17437	ARX,DPEP1,MYOM2,LTK,CDON,ADGRL1,SPEG,CTTNBP2,PTPRC,EPB41L3,EPDR1,MYBPC2,SLC8A3,DMXL2,JPH1,OLFM2,CD79A,PBX4,AEBP1,NCS1,ATRNL1,CDH23,DLX4,KIAA1211,PRDM13,HES1,MORC1,ADAM23,FN1,CCND2,PLXDC2,TWIST1,PREX1,TOX2,SHC2,PXDN,TPTE2,DAGLA,TFAP2A,SULF1,PARVG,RGL1,MEIS1,GALNT13,PDGFC,GABRB2,TMEM47,ADM,CNTN5,ADGRL3,TDO2,SPARCL1,CACNA2D1,THY1,ADAMTS1,GPR153,PTMS,ITGB2,FMNL3,GNG3,MEGF6,NTNG1,TRIM58,CD200R1,CPA3,E…
EnrichR	GTEx_Tissue_Sample_Gene_Expression_Profiles_down	GTEX-XUYS-0005-SM-47JZ2 blood male 50-59 years	363	500	1.16819e-05	1.17393	SLC7A2,RAI14,CP,ARHGAP6,FOXC1,SPAG4,CDON,ME1,SYT1,FGFR3,PTPN21,RHOBTB1,NUAK1,EDN1,KCNN2,PHLPP1,EPDR1,BAMBI,SCD,CARD10,JPH1,GRIN2D,AEBP1,NCS1,ATRNL1,DNAJC12,KIAA1211,SASH1,SEMA5A,LIFR,STC2,HES1,MARK1,OCRL,TWIST1,OBSL1,SOX9,A4GALT,PXDN,EDA2R,COQ3,MEIS2,CABLES1,DTNA,BIVM,TBX3,SPRY2,KCTD3,TXN,SULF1,SHROOM3,HADH,EPHA2,RGL1,CDC42BPA,MEIS1,DQX1,THSD7B,PDGFC,PSD2,TMEM47,ZNF462,DIP2C,MAGI1,SPARCL1,PTPRK,P…
EnrichR	DSigDB	trichostatin A CTD 00000660	441	593	1.93549e-07	1.17307	SLC7A2,ARX,MPO,CD9,RRAGD,HSF2,CDH1,DSG2,ARHGAP6,FOXC1,SYNE2,SLC2A3,CDON,ME1,PFKP,KLF6,SYT1,MYO3B,MCM2,EDN1,EPB41L3,LPCAT2,BIRC5,IRAK3,LYZ,BAMBI,DSP,HMOX1,MCM5,ZNF516,SMAD7,DMXL2,JPH1,CDK6,STEAP1B,ATRNL1,RASSF4,CDH23,DNAJC12,DLX4,KIAA1211,PPM1H,IFNG,GAPDH,ENO2,SASH1,SEMA5A,LIFR,STC2,HES1,FN1,MARK1,CNR1,ABCG2,CCND2,PPP4R4,PLXDC2,DUSP4,TWIST1,PREX1,TOX2,LRRFIP1,SOX9,TNFSF9,EPHB2,TMTC1,MEIS2,DTNA,PIM…
EnrichR	GTEx_Tissue_Sample_Gene_Expression_Profiles_down	GTEX-UPK5-0003-SM-3NMDI blood male 40-49 years	428	590	6.08444e-07	1.173	SLC7A2,MPO,CD9,APBA2,RAI14,CP,ARHGAP6,FOXC1,ME1,PTPN21,SPEG,RHOBTB1,PVR,NUAK1,ARHGEF10L,CTTNBP2,EDN1,PHLPP1,EPB41L3,EPDR1,LPCAT2,BAMBI,DSP,CARD10,OLFM2,EPHB6,TMEM176B,AEBP1,NCS1,CDH23,DNAJC12,PPM1H,SASH1,SEMA5A,LIFR,ADAM23,FN1,QPCT,MARK1,ABCG2,PLXDC2,OCRL,OBSL1,CD93,A4GALT,CDHR3,SHC2,PXDN,TMCC2,EPHB2,TMTC1,MEIS2,DTNA,DAGLA,TBX3,SPRY2,SULF1,FGD4,HDC,ZMYND15,EPHA2,CREG1,CDC42BPA,MEIS1,AFF3,PDGFC,ZN…
EnrichR	ARCHS4_Cell-lines	SKMEL1	233	310	0.00440703	1.17287	APBA2,KLF6,SYT1,MOXD1,EPB41L3,KIF3C,EPDR1,LPCAT2,CD200,HMOX1,STEAP1B,NCS1,ATRNL1,KHDRBS2,CLIP4,DUSP4,GHSR,TWIST1,STIL,HJURP,CKS2,PREX1,PXDN,EDA2R,EPHB2,TBX3,SPRY2,RLBP1,EPHA2,ILDR2,THSD7B,GALNT13,GABRB2,TMEM47,ZNF462,ADM,ADGRL3,PTPRO,KCNK13,CMTM7,CACNA2D1,ADAMTS1,MMP16,KCNMA1,FBXO32,FMNL3,NTNG1,TRIM58,CIP2A,CCR1,PRSS12,E2F7,OTOGL,GPR176,ANPEP,GLYATL1,ADRB2,KCNAB1,CDCA4,ALK,DSEL,ENC1,TLN2,RXFP4,CH…
EnrichR	GTEx_Tissue_Sample_Gene_Expression_Profiles_down	GTEX-XYKS-0002-SM-4BRWN blood female 60-69 years	414	571	2.09283e-06	1.17238	SLC7A2,APBA2,RAI14,FOXC1,CDON,SYT1,FGFR3,PTPN21,SPEG,RHOBTB1,PVR,NUAK1,ARHGEF10L,CTTNBP2,EPB41L3,KIF3C,LPCAT2,DSP,CARD10,CRYBB1,JPH1,OLFM2,EPHB6,TMEM176B,AEBP1,NCS1,CDH23,DNAJC12,PPM1H,SEMA5A,LIFR,ADAM23,FN1,QPCT,MARK1,ABCG2,PLXDC2,OCRL,OBSL1,CD93,CDHR3,SHC2,PXDN,TMCC2,EPHB2,TMTC1,CA1,MEIS2,DTNA,DAGLA,TBX3,KCTD3,SULF1,FGD4,ZMYND15,EPHA2,CREG1,MEIS1,AFF3,THSD7B,GALNT13,PDGFC,ZNF300,TMEM47,ZNF462,D…
EnrichR	GTEx_Tissue_Sample_Gene_Expression_Profiles_down	GTEX-S95S-0002-SM-3NM8K blood male 60-69 years	421	581	1.81862e-06	1.17169	SLC7A2,CD9,DPEP1,APBA2,RAI14,LTK,CDON,SYT1,PTPN21,SPEG,RHOBTB1,PVR,NUAK1,ARHGEF10L,CTTNBP2,KCNN2,EPB41L3,KIF3C,LPCAT2,BAMBI,DSP,CARD10,OLFM2,EPHB6,TMEM176B,AEBP1,TNFSF8,NCS1,CDH23,PPM1H,SASH1,SEMA5A,LIFR,QPCT,MARK1,PLXDC2,OCRL,OBSL1,CD93,CDHR3,SHC2,PXDN,TMCC2,TMTC1,MEIS2,DTNA,DAGLA,TBX3,SPRY2,KCTD3,SULF1,FGD4,HDC,ZMYND15,EPHA2,CREG1,CDC42BPA,MEIS1,AFF3,THSD7B,PDGFC,ZNF300,TMEM47,ZNF462,DIP2C,MAGI…
EnrichR	GTEx_Tissue_Sample_Gene_Expression_Profiles_down	GTEX-W5X1-0006-SM-3GIJZ blood female 40-49 years	431	595	5.43688e-07	1.17129	SLC7A2,DPEP1,RAI14,CP,ARHGAP6,FOXC1,BCAT1,SPAG4,ME1,PTPN21,MYO3B,RHOBTB1,PVR,NUAK1,ARHGEF10L,CTTNBP2,EDN1,KCNN2,PHLPP1,EPDR1,BAMBI,DSP,CARD10,CRYBB1,MROH8,SMAD7,MIB1,AEBP1,ATRNL1,KIAA1211,SASH1,SEMA5A,LIFR,STC2,HES1,ADAM23,FN1,MARK1,PIK3R3,PLEKHG1,DUSP4,TEX14,OCRL,TWIST1,STIL,OBSL1,SOX9,A4GALT,ACKR4,PXDN,EDA2R,TMTC1,MEIS2,CABLES1,DTNA,BIVM,TBX3,KIAA1614,SPRY2,KCTD3,SULF1,SHROOM3,HADH,FGD4,EPHA2,I…
EnrichR	ChEA_2016	MTF2 20144788 ChIP-Seq MESCs Mouse	382	517	4.22212e-05	1.1706	SLC7A2,ARX,RRAGD,APBA2,ARHGAP6,FOXC1,SYNE2,LTK,ME1,FGFR3,ARHGAP10,SPEG,RHOBTB1,TBX21,NUAK1,ARHGEF10L,CELSR1,FNDC3B,CTTNBP2,MOXD1,KCNN2,EPB41L3,P2RX5,IRAK3,DSP,CARD10,RIN3,SLC8A3,SMAD7,JPH1,OLFM2,PBX4,CDK6,AEBP1,DLX4,PPM1H,GPR63,KHDRBS2,PRDM13,SEMA5A,STC2,CLIP4,MARK1,CNR1,CCND2,DUSP4,GHSR,TWIST1,OBSL1,LRRFIP1,SOX9,SHC2,PXDN,SH3BP5,TMCC2,EPHB2,TMTC1,MEIS2,CABLES1,DAGLA,TBX3,PIM1,SHROOM3,IRF8,ZMYND1…
EnrichR	ChEA_2015	MTF2 20144788 ChIP-Seq MESC Mouse	382	517	4.34544e-05	1.17034	SLC7A2,ARX,RRAGD,APBA2,ARHGAP6,FOXC1,SYNE2,LTK,ME1,FGFR3,ARHGAP10,SPEG,RHOBTB1,TBX21,NUAK1,ARHGEF10L,CELSR1,FNDC3B,CTTNBP2,MOXD1,KCNN2,EPB41L3,P2RX5,IRAK3,DSP,CARD10,RIN3,SLC8A3,SMAD7,JPH1,OLFM2,PBX4,CDK6,AEBP1,DLX4,PPM1H,GPR63,KHDRBS2,PRDM13,SEMA5A,STC2,CLIP4,MARK1,CNR1,CCND2,DUSP4,GHSR,TWIST1,OBSL1,LRRFIP1,SOX9,SHC2,PXDN,SH3BP5,TMCC2,EPHB2,TMTC1,MEIS2,CABLES1,DAGLA,TBX3,PIM1,SHROOM3,IRF8,ZMYND1…
EnrichR	GTEx_Tissue_Sample_Gene_Expression_Profiles_down	GTEX-RWS6-0001-SM-3NMAL blood female 60-69 years	406	561	3.48612e-06	1.17022	SLC7A2,MPO,CD9,APBA2,RAI14,CP,FOXC1,CDON,SYT1,FGFR3,PTPN21,SPEG,RHOBTB1,PVR,NUAK1,ARHGEF10L,CTTNBP2,EPB41L3,KIF3C,LPCAT2,LYZ,BAMBI,DSP,CARD10,HMOX1,ATP8B4,OLFM2,EPHB6,TMEM176B,AEBP1,NCS1,CDH23,DNAJC12,SASH1,LIFR,ADAM23,FN1,QPCT,MARK1,ABCG2,TWIST1,OBSL1,CD93,CDHR3,SHC2,PXDN,TMCC2,EPHB2,MEIS2,DTNA,DAGLA,TBX3,SULF1,FGD4,HDC,ZMYND15,EPHA2,CREG1,CDC42BPA,MEIS1,AFF3,PDGFC,ZNF300,TMEM47,ADM,DIP2C,MAGI1,…
EnrichR	GTEx_Tissue_Sample_Gene_Expression_Profiles_down	GTEX-S4Q7-0003-SM-3NM8M blood male 20-29 years	374	517	2.44453e-05	1.16973	SLC7A2,APBA2,MYOM2,RAI14,CP,FOXC1,CDON,SYT1,PTPN21,SPEG,RHOBTB1,PVR,NUAK1,ARHGEF10L,EPB41L3,KIF3C,LPCAT2,LYZ,DSP,CARD10,OLFM2,EPHB6,TMEM176B,AEBP1,NCS1,CDH23,SEMA5A,LIFR,ADAM23,FN1,QPCT,MARK1,ABCG2,PLXDC2,OCRL,TWIST1,OBSL1,CD93,SHC2,PXDN,SH3BP5,TMCC2,EPHB2,TMTC1,DTNA,DAGLA,TBX3,SULF1,FGD4,HDC,ZMYND15,EPHA2,CREG1,MEIS1,AFF3,PDGFC,ZNF300,TMEM47,ZNF462,DIP2C,MAGI1,SPARCL1,PTPRK,CMTM7,CACNA2D1,THY1,R…
EnrichR	GTEx_Tissue_Sample_Gene_Expression_Profiles_down	GTEX-T6MN-0002-SM-3NMAH blood male 50-59 years	426	589	1.744e-06	1.1695	SLC7A2,MPO,CD9,DPEP1,APBA2,RAI14,CP,FOXC1,CDON,SYT1,FGFR3,PTPN21,SPEG,RHOBTB1,PVR,NUAK1,ARHGEF10L,CTTNBP2,EPB41L3,KIF3C,LPCAT2,LYZ,BAMBI,DSP,CARD10,ATP8B4,JPH1,OLFM2,STEAP1B,EPHB6,TMEM176B,AEBP1,NCS1,SASH1,SEMA5A,LIFR,ADAM23,FN1,MARK1,ABCG2,PLXDC2,OBSL1,A4GALT,CDHR3,SHC2,PXDN,SH3BP5,EPHB2,MEIS2,DTNA,DAGLA,TBX3,SPRY2,SULF1,FGD4,HDC,ZMYND15,EPHA2,CREG1,CDC42BPA,MEIS1,PDGFC,PSD2,TMEM47,ZNF462,ADM,DI…
EnrichR	ARCHS4_Tissues	SKELETAL MUSCLE SATELLITE CELL	231	305	0.00333364	1.16942	RAI14,ARHGAP6,FOXC1,BCAT1,SPAG4,ME1,PFKP,ARHGAP10,PVR,TBX21,TP73,MOXD1,EPB41L3,EPDR1,CARD10,HMOX1,GRIN2D,STEAP1B,AEBP1,NCS1,ADTRP,LIFR,STC2,FN1,CNR1,TWIST1,CTAG2,A4GALT,PXDN,EDA2R,TMTC1,TBX3,SPRY2,SULF1,EPHA2,KIF2C,CCNA2,PDGFC,TMEM47,CHST7,ADM,PLOD2,CACNA2D1,ADAMTS1,KCNMA1,GPR153,ISL2,LENEP,PRSS12,EBF1,ZNF503,E2F7,GPR176,KIF7,ANPEP,NAV2,ENDOG,TBC1D16,PBK,ROBO1,CDCA4,DSEL,TLN2,SH3RF3,RXFP4,EXO1,CH…
EnrichR	ARCHS4_Tissues	PERICARDIUM	284	375	0.000427149	1.16935	SLC7A2,DPEP1,RAI14,ARHGAP6,FOXC1,SPAG4,CDON,ME1,PTPN21,ARHGAP10,SPEG,RHOBTB1,EDN1,MOXD1,BAMBI,CARD10,GRIN2D,STEAP1B,EPHB6,AEBP1,NCS1,ASIC1,IL26,SASH1,LIFR,STC2,FN1,CNR1,TWIST1,OBSL1,TOX2,A4GALT,SHC2,PXDN,EDA2R,TMTC1,MEIS2,TBX3,SULF1,EPHA2,TMEM47,CHST7,ADM,SPARCL1,PLOD2,CACNA2D1,THY1,ADAMTS1,GPR153,CD1D,MEGF6,EBF1,ZNF503,OTOGL,GPR176,KIF7,ANPEP,ENDOG,TBC1D16,ROR2,ANTXR1,DSEL,TLN2,DHCR7,SH3RF3,RXFP…
EnrichR	ARCHS4_Tissues	GRANULOSA CELL	271	358	0.00203378	1.16881	SLC7A2,DSG2,ARHGAP6,BCAT1,SPAG4,LTK,ME1,PFKP,KLF6,PTPN21,RHOBTB1,PVR,B4GALT1,EPDR1,IRAK3,BAMBI,DSP,SCD,AEBP1,ATRNL1,PPM1H,LIFR,ADAM23,FN1,MARK1,PPP4R4,PLEKHG1,PLXDC2,OCRL,OBSL1,TOX2,SOX9,A4GALT,SHC2,PXDN,SH3BP5,TMTC1,MEIS2,TBX3,STX11,GPR55,SPRY2,KCTD3,HDC,EPHA2,RGL1,THSD7B,ACKR3,PDGFC,CHST7,ADM,ADGRL3,DIP2C,MGAT5,KCNK13,PTPRK,CACNA2D1,ADAMTS1,USP43,KCNMA1,FBXO32,SCUBE1,HK2,UBXN10,KLHDC8A,TMEM200A…
EnrichR	GTEx_Tissue_Sample_Gene_Expression_Profiles_down	GTEX-VUSH-0004-SM-3P61T blood male 30-39 years	484	670	1.02141e-07	1.16809	SLC7A2,CD9,APBA2,RAI14,CP,FOXC1,CDON,FGFR3,PTPN21,SPEG,RHOBTB1,PVR,NUAK1,ARHGEF10L,CTTNBP2,EPB41L3,KIF3C,EPDR1,LPCAT2,LYZ,BAMBI,DSP,CARD10,ZNF516,ATP8B4,JPH1,OLFM2,GRIN2D,EPHB6,AEBP1,TNFSF8,NCS1,CDH23,DNAJC12,PPM1H,SASH1,SEMA5A,LIFR,HES1,ADAM23,FN1,QPCT,MARK1,ABCG2,PLXDC2,OCRL,TWIST1,OBSL1,CD93,CDHR3,SHC2,PXDN,SH3BP5,TMCC2,EPHB2,TMTC1,MEIS2,DTNA,DAGLA,TBX3,SULF1,FGD4,HDC,ZMYND15,EPHA2,CREG1,MEIS1…
EnrichR	ARCHS4_Cell-lines	BJ CELL	256	342	0.00203378	1.16807	RAI14,SYT1,PTPN21,ARHGAP10,SPEG,EDN1,MOXD1,KCNN2,IRAK3,RIN3,ZNF516,STEAP1B,AEBP1,SASH1,SEMA5A,STC2,CLIP4,FN1,QPCT,DUSP4,TWIST1,TOX2,ACKR4,PXDN,EDA2R,TMTC1,TBX3,SPRY2,SULF1,SHROOM3,GPR65,RGL1,MEIS1,AFF3,PDGFC,TMEM47,CHST7,ADM,DIP2C,TDO2,MGAT5,PTPRK,CACNA2D1,SEMA3D,THY1,ADAMTS1,MMP16,KCNMA1,MEGF6,NTNG1,CPA3,BDH2,PRSS12,TMEM200A,E2F7,OTOGL,GPR176,KIF7,ANPEP,SCN9A,ANTXR1,DSEL,TLN2,ARNT2,SNTG2,SH3RF3,…
EnrichR	ARCHS4_Tissues	MYOFIBROBLAST	292	386	0.000270457	1.16803	CD9,APBA2,RAI14,ARHGAP6,FOXC1,LTK,ME1,PFKP,PTPN21,RHOBTB1,PVR,NUAK1,EDN1,TP73,MOXD1,KCNN2,BAMBI,CARD10,SMAD7,GRIN2D,PBX4,STEAP1B,TMEM176B,AEBP1,NCS1,KIAA1211,ASIC1,GPR63,LIFR,STC2,FN1,ABCG2,TWIST1,TOX2,A4GALT,ACKR4,PXDN,EDA2R,TMTC1,CABLES1,TBX3,TFAP2A,SULF1,EPHA2,KIF2C,ACKR3,CCNA2,PDGFC,CDCA5,TMEM47,ADM,SLC7A11,MGAT5,PTPRK,CACNA2D1,THY1,ADAMTS1,USP43,GPR153,CDC25C,SCUBE1,PTMS,HK2,ISL2,SHANK2,SLC1…
EnrichR	ARCHS4_Tissues	ESOPHAGUS (BULK TISSUE)	245	324	0.00190046	1.16756	SLC7A2,CD9,CDH1,FOXC1,ME1,FGFR3,PTPN21,ARHGAP10,ARHGEF10L,CTTNBP2,TP73,MOXD1,CEACAM6,CRISP3,DSP,CARD10,NCS1,DLX4,SASH1,LIFR,HES1,CLIP4,MARK1,PLEKHG1,OCRL,A4GALT,DAGLA,TCN1,TBX3,KCTD3,TFAP2A,SHROOM3,EPHA2,KIF2C,DQX1,ACKR3,MAL2,SPARCL1,USP43,PCDH1,FBXO32,GPR153,MEGF6,SLC16A14,CD200R1,CDS1,CPA3,HPGD,ZNF503,GPT2,NAV2,FAM102A,ENDOG,PBK,ADRB2,STOX2,CST6,P2RY2,BAIAP2,SHMT1,LRRC75B,ADAMTSL1,LYNX1,FAM83H,…
EnrichR	ARCHS4_Cell-lines	CAKI2	303	405	0.000351882	1.16746	TYMP,RAI14,CP,FOXC1,SPAG4,PFKP,SYT1,ARHGEF10L,FNDC3B,TP73,MOXD1,KIF3C,EPDR1,CEACAM6,CARD10,HMOX1,SMAD7,PBX4,DNTT,ATRNL1,ENO2,PRDM13,ADAM23,CLIP4,FN1,CNR1,DUSP4,TMEM156,PREX1,TNFSF9,A4GALT,PXDN,EDA2R,TMCC2,EPHB2,TCN1,GPR55,TXN,FGD4,IRF8,EPHA2,ACKR3,PDGFC,TMEM47,CHST7,MAL2,ADM,CNTN5,SLC7A11,PTPRO,TDO2,SPARCL1,PLOD2,JAKMIP1,CACNA2D1,ADAMTS1,MMP16,KCNMA1,PCDH1,MEGF6,NTNG1,CDS1,HNF4G,CLDN3,WDR72,NAV2,…
EnrichR	ARCHS4_Cell-lines	A673	276	369	0.00109376	1.16718	ARX,DPEP1,MYOM2,SYNE2,BCAT1,LTK,CDON,KLF6,SYT1,CTTNBP2,KIF3C,CEACAM6,RPH3A,TIMM13,ZNF516,OLFM2,CD79A,GRIN2D,STEAP1B,TMEM176B,AEBP1,CDH23,DNAJC12,LIFR,HES1,MORC1,FN1,PLXDC2,TWIST1,PREX1,TOX2,SOX9,A4GALT,CDHR3,PXDN,TPTE2,DAGLA,PARVG,EPHA2,RGL1,MEIS1,PDGFC,PSD2,TMEM47,ZNF462,CNTN5,PTPRO,TDO2,SPARCL1,CACNA2D1,SEMA3D,THY1,MMP16,GPR153,CD1D,PTMS,ITGB2,FMNL3,NFIA,NTNG1,KLHDC8A,BDH2,EBF1,TMEM200A,OTOGL,R…
EnrichR	GTEx_Tissue_Sample_Gene_Expression_Profiles_down	GTEX-XPT6-0001-SM-4B64G blood male 20-29 years	415	575	3.77167e-06	1.16704	SLC7A2,APBA2,RAI14,FOXC1,CDON,SYT1,PTPN21,SPEG,RHOBTB1,PVR,NUAK1,ARHGEF10L,CTTNBP2,EPB41L3,KIF3C,LPCAT2,BAMBI,DSP,CARD10,ATP8B4,OLFM2,EPHB6,TMEM176B,NCS1,PPM1H,SASH1,SEMA5A,LIFR,ADAM23,FN1,MARK1,ABCG2,PLXDC2,OCRL,TWIST1,OBSL1,CD93,CDHR3,SHC2,PXDN,TMCC2,EPHB2,TMTC1,DTNA,DAGLA,TBX3,SPRY2,SULF1,FGD4,ZMYND15,EPHA2,CREG1,CDC42BPA,MEIS1,PDGFC,TMEM47,ZNF462,DIP2C,MAGI1,KCNK13,PTPRK,CMTM7,CACNA2D1,THY1,R…
EnrichR	ARCHS4_Tissues	OOCYTE	238	315	0.00966702	1.16661	DPEP1,DEPDC1B,ARHGAP6,LTK,PTPN21,ARHGAP10,MYO3B,CTTNBP2,TP73,KCNN2,MYBPC2,RPH3A,GRIN2D,ATRNL1,CDH9,PPP4R4,PLEKHG1,TEX14,TWIST1,STIL,HJURP,TOX2,A4GALT,TMCC2,TBX3,HDC,IRF8,KIF2C,ILDR2,THSD7B,GALNT13,CCNA2,CDCA5,MAL2,CNTN5,KCNK13,JAKMIP1,ROBO3,USP43,MAGEC1,CDC25C,CDS1,EBF1,TMEM200A,OTOGL,WDR72,NAV2,GLYATL1,PBK,ALK,RRM2,TLN2,SNTG2,DHCR7,XCR1,EXO1,BAIAP2,PRR15,ADAMTSL1,TMEM52,WSCD1,TIGD2,MUC16,SYNM,FB…
EnrichR	GTEx_Tissue_Sample_Gene_Expression_Profiles_down	GTEX-WFG7-0001-SM-3P61S blood male 20-29 years	445	617	7.67088e-07	1.16622	SLC7A2,CD9,DPEP1,APBA2,RAI14,FOXC1,CDON,SYT1,FGFR3,PTPN21,SPEG,RHOBTB1,PVR,NUAK1,ARHGEF10L,CTTNBP2,EPB41L3,KIF3C,LPCAT2,BAMBI,DSP,CARD10,ATP8B4,JPH1,OLFM2,EPHB6,TMEM176B,AEBP1,NCS1,CDH23,PPM1H,SASH1,SEMA5A,LIFR,ADAM23,FN1,MARK1,ABCG2,PLXDC2,OCRL,TWIST1,OBSL1,CD93,CDHR3,SHC2,PXDN,TMCC2,EPHB2,MEIS2,DTNA,DAGLA,TBX3,SPRY2,SULF1,FGD4,ZMYND15,EPHA2,CREG1,CDC42BPA,MEIS1,GALNT13,PDGFC,TMEM47,ZNF462,DIP2C…
EnrichR	GTEx_Tissue_Sample_Gene_Expression_Profiles_down	GTEX-T6MO-0003-SM-3NMAG blood female 40-49 years	460	638	4.3491e-07	1.16585	SLC7A2,MPO,CD9,DPEP1,APBA2,RAI14,CP,FOXC1,CDON,ME1,SYT1,PTPN21,SPEG,RHOBTB1,PVR,NUAK1,ARHGEF10L,CTTNBP2,EPB41L3,KIF3C,LPCAT2,LYZ,DSP,CARD10,ATP8B4,JPH1,OLFM2,STEAP1B,EPHB6,TMEM176B,AEBP1,NCS1,DNAJC12,DLX4,SEMA5A,LIFR,ADAM23,FN1,QPCT,MARK1,ABCG2,PLXDC2,TWIST1,OBSL1,CD93,CDHR3,SHC2,PXDN,TMCC2,EPHB2,TMTC1,MEIS2,DTNA,DAGLA,TBX3,SULF1,FGD4,HDC,ZMYND15,EPHA2,CREG1,MEIS1,PDGFC,PSD2,TMEM47,ZNF462,DIP2C,M…
EnrichR	ENCODE_Histone_Modifications_2015	H3K27me3 CD14-positive monocyte hg19	384	523	7.45942e-05	1.16496	SLC7A2,ARX,CD9,GIPR,MYOM2,CDH1,RAI14,DSG2,ARHGAP6,BCAT1,LTK,SYT1,PVR,TBX21,NUAK1,ARHGEF10L,MOXD1,KCNN2,MYBPC2,CD200,SCD,CARD10,JPH1,OLFM2,GRIN2D,TMEM176B,AEBP1,ENO2,SASH1,GPR63,KHDRBS2,PRDM13,SEMA5A,STC2,ADAM23,PIK3R3,ABCG2,PPP4R4,PLEKHG1,DUSP4,GHSR,TWIST1,LRRFIP1,SOX9,TNFSF9,A4GALT,SHC2,TMCC2,TMTC1,MEIS2,CABLES1,BIVM,KIAA1614,SPRY2,SULF1,SHROOM3,ILDR2,GALNT13,ZNF300,PSD2,MAL2,CNTN5,MAGI1,PTPRO,J…
EnrichR	GTEx_Tissue_Sample_Gene_Expression_Profiles_down	GTEX-SNOS-0003-SM-3NMAO blood male 40-49 years	425	590	2.69666e-06	1.16477	SLC7A2,MPO,CD9,APBA2,RAI14,CP,ARHGAP6,FOXC1,CDON,ME1,SYT1,FGFR3,PTPN21,SPEG,PVR,NUAK1,ARHGEF10L,CTTNBP2,EPB41L3,LPCAT2,BAMBI,DSP,CARD10,ATP8B4,JPH1,OLFM2,GRIN2D,EPHB6,TMEM176B,AEBP1,CDH23,ASIC1,PPM1H,SASH1,SEMA5A,LIFR,FN1,QPCT,ABCG2,PLXDC2,OCRL,TWIST1,OBSL1,CD93,CDHR3,SHC2,PXDN,TMCC2,TMTC1,DTNA,DAGLA,TBX3,KIAA1614,SULF1,FGD4,HDC,ZMYND15,EPHA2,CREG1,CDC42BPA,MEIS1,AFF3,GALNT13,PDGFC,ZNF300,PSD2,TM…
EnrichR	GTEx_Tissue_Sample_Gene_Expression_Profiles_down	GTEX-U3ZG-0001-SM-47JYF blood male 50-59 years	376	522	2.70247e-05	1.16472	SLC7A2,CD9,DPEP1,APBA2,RAI14,ARHGAP6,CDON,ME1,SYT1,PTPN21,SPEG,RHOBTB1,PVR,NUAK1,ARHGEF10L,CTTNBP2,PHLPP1,EPB41L3,LPCAT2,DSP,CARD10,ATP8B4,JPH1,OLFM2,STEAP1B,EPHB6,TMEM176B,AEBP1,NCS1,CDH23,PPM1H,SASH1,SEMA5A,LIFR,ADAM23,QPCT,MARK1,ABCG2,PLXDC2,OBSL1,CD93,CDHR3,SHC2,PXDN,TMCC2,EPHB2,CA1,MEIS2,DTNA,DAGLA,TBX3,KCTD3,SULF1,FGD4,ZMYND15,EPHA2,CREG1,CDC42BPA,MEIS1,AFF3,GALNT13,PDGFC,TMEM47,ADM,DIP2C,M…
EnrichR	ENCODE_Histone_Modifications_2015	H3K27me3 endothelial cell of umbilical vein hg19	378	515	8.763e-05	1.16457	ARX,MPO,GIPR,RRAGD,CDH1,DSG2,LTK,PFKP,SPEG,TBX21,ARHGEF10L,CELSR1,CTTNBP2,TP73,MOXD1,KCNN2,P2RX5,EPDR1,MYBPC2,DSP,SLC8A3,ZNF516,ATP8B4,JPH1,OLFM2,CD79A,GRIN2D,PBX4,EPHB6,TMEM176B,AEBP1,ATRNL1,CDH23,DLX4,GPR63,PRDM13,SEMA5A,DNAH6,MARK1,STMN1,CNR1,CCND2,KCNIP2,PLXDC2,GHSR,TWIST1,TOX2,SOX9,TNFSF9,CCR7,A4GALT,SHC2,TFAP2A,SULF1,SORL1,SHROOM3,HDC,IRF8,ZMYND15,ILDR2,GALNT13,GABRB2,PSD2,MAL2,MS4A3,CNTN5,…
EnrichR	GTEx_Tissue_Sample_Gene_Expression_Profiles_down	GTEX-TMZS-0001-SM-3P61Q blood male 60-69 years	435	604	2.54834e-06	1.16455	SLC7A2,CD9,APBA2,RAI14,CP,FOXC1,CDON,SYT1,PTPN21,SPEG,RHOBTB1,PVR,NUAK1,ARHGEF10L,CTTNBP2,EPB41L3,LPCAT2,BAMBI,DSP,CARD10,ATP8B4,JPH1,OLFM2,STEAP1B,EPHB6,TMEM176B,AEBP1,NCS1,PPM1H,SASH1,SEMA5A,LIFR,ADAM23,FN1,MARK1,ABCG2,PLXDC2,OCRL,TWIST1,OBSL1,CD93,CDHR3,SHC2,PXDN,TMCC2,EPHB2,TMTC1,DTNA,DAGLA,TBX3,SPRY2,KCTD3,SULF1,FGD4,ZMYND15,EPHA2,CREG1,MEIS1,THSD7B,GALNT13,PDGFC,TMEM47,ZNF462,DIP2C,MAGI1,SP…
EnrichR	GTEx_Tissue_Sample_Gene_Expression_Profiles_down	GTEX-XQ3S-0001-SM-4B64K blood male 20-29 years	373	518	5.19416e-05	1.16435	SLC7A2,CD9,APBA2,CP,FOXC1,CDON,SYT1,FGFR3,PTPN21,SPEG,RHOBTB1,PVR,NUAK1,ARHGEF10L,CTTNBP2,EPB41L3,KIF3C,LPCAT2,LYZ,DSP,CARD10,ATP8B4,EPHB6,TMEM176B,NCS1,DNAJC12,SASH1,SEMA5A,LIFR,ADAM23,FN1,QPCT,MARK1,ABCG2,PLXDC2,OCRL,OBSL1,CDHR3,SHC2,PXDN,SH3BP5,TMCC2,MEIS2,DTNA,DAGLA,TBX3,KCTD3,SULF1,FGD4,HDC,ZMYND15,CREG1,CDC42BPA,MEIS1,AFF3,PDGFC,TMEM47,DIP2C,MAGI1,SPARCL1,CMTM7,CACNA2D1,THY1,ROBO3,ADAMTS1,S…
EnrichR	GTEx_Tissue_Sample_Gene_Expression_Profiles_down	GTEX-TML8-0001-SM-3NMAF blood female 40-49 years	406	564	1.16819e-05	1.164	SLC7A2,APBA2,FOXC1,CDON,ME1,SYT1,PTPN21,SPEG,RHOBTB1,PVR,NUAK1,ARHGEF10L,CTTNBP2,EPB41L3,KIF3C,LPCAT2,BAMBI,DSP,CARD10,ATP8B4,OLFM2,EPHB6,TMEM176B,AEBP1,NCS1,CDH23,DNAJC12,PPM1H,SASH1,LIFR,ADAM23,FN1,QPCT,MARK1,ABCG2,PLXDC2,OCRL,TWIST1,OBSL1,CD93,CDHR3,SHC2,PXDN,TMCC2,EPHB2,TMTC1,MEIS2,DTNA,DAGLA,TBX3,SPRY2,SULF1,FGD4,ZMYND15,EPHA2,CREG1,CDC42BPA,MEIS1,THSD7B,PDGFC,TMEM47,ZNF462,DIP2C,MAGI1,SPARC…
EnrichR	GTEx_Tissue_Sample_Gene_Expression_Profiles_down	GTEX-W5WG-0002-SM-3NMDN blood female 50-59 years	411	571	9.38934e-06	1.16389	SLC7A2,CD9,APBA2,MYOM2,RAI14,CP,FOXC1,CDON,SYT1,FGFR3,PTPN21,SPEG,RHOBTB1,PVR,NUAK1,ARHGEF10L,CTTNBP2,EPB41L3,KIF3C,LPCAT2,DSP,CARD10,JPH1,OLFM2,EPHB6,TMEM176B,AEBP1,NCS1,CDH23,PPM1H,SASH1,SEMA5A,LIFR,ADAM23,FN1,MARK1,ABCG2,PLXDC2,OCRL,TWIST1,OBSL1,CD93,CDHR3,SHC2,EPHB2,CA1,DTNA,DAGLA,TBX3,SPRY2,SULF1,FGD4,HDC,ZMYND15,EPHA2,CREG1,MEIS1,THSD7B,PDGFC,TMEM47,ZNF462,DIP2C,MAGI1,SPARCL1,PTPRK,CACNA2D1…
EnrichR	ChEA_2013	MTF2-20144788-MESC-MOUSE	381	516	9.27853e-05	1.1637	SLC7A2,ARX,RRAGD,APBA2,ARHGAP6,FOXC1,SYNE2,LTK,ME1,FGFR3,ARHGAP10,SPEG,RHOBTB1,TBX21,NUAK1,ARHGEF10L,CELSR1,FNDC3B,CTTNBP2,MOXD1,KCNN2,P2RX5,IRAK3,DSP,CARD10,RIN3,SLC8A3,SMAD7,JPH1,OLFM2,PBX4,CDK6,AEBP1,DLX4,PPM1H,GPR63,KHDRBS2,PRDM13,SEMA5A,STC2,CLIP4,MARK1,CNR1,CCND2,DUSP4,GHSR,TWIST1,OBSL1,LRRFIP1,SOX9,SHC2,PXDN,SH3BP5,TMCC2,EPHB2,TMTC1,MEIS2,CABLES1,DAGLA,TBX3,PIM1,SHROOM3,IRF8,ZMYND15,CREG1,…
EnrichR	GTEx_Tissue_Sample_Gene_Expression_Profiles_down	GTEX-VJYA-0001-SM-3NMDJ blood male 60-69 years	390	542	3.56405e-05	1.16351	SLC7A2,APBA2,FOXC1,CDON,FGFR3,PTPN21,SPEG,PVR,NUAK1,ARHGEF10L,CTTNBP2,EPB41L3,KIF3C,LPCAT2,DSP,CARD10,ATP8B4,JPH1,OLFM2,EPHB6,TMEM176B,NCS1,CDH23,PPM1H,SASH1,SEMA5A,LIFR,ADAM23,FN1,MARK1,ABCG2,PLXDC2,TWIST1,OBSL1,CD93,CDHR3,SHC2,TMCC2,EPHB2,TMTC1,MEIS2,DTNA,DAGLA,TBX3,SPRY2,SULF1,FGD4,HDC,ZMYND15,EPHA2,CREG1,CDC42BPA,MEIS1,AFF3,THSD7B,GALNT13,PDGFC,TMEM47,ZNF462,DIP2C,MAGI1,SPARCL1,CACNA2D1,ROBO3…
EnrichR	ARCHS4_Tissues	COLON (BULK TISSUE)	272	361	0.0016691	1.16337	CD9,DPEP1,TYMP,CDH1,DSG2,LTK,ME1,FGFR3,PTPN21,ARHGEF10L,EDN1,TP73,CEACAM6,LYZ,DSP,CARD10,HMOX1,CSF2RB,JPH1,CD79A,TMEM176B,AEBP1,KIAA1211,IL26,ADTRP,ABCG2,PLEKHG1,CD80,CD93,IL22,VPREB3,A4GALT,ACKR4,EPHB2,CA1,DAGLA,TCN1,TBX3,GPR55,SPRY2,SULF1,SHROOM3,HDC,IRF8,ZMYND15,EPHA2,DQX1,ACKR3,MAL2,ADM,TDO2,SPARCL1,PTPRK,USP43,KCNMA1,PCDH1,FBXO32,B3GNT7,GPR153,CD1D,HK2,CCR5,UBXN10,SLC16A14,CDS1,CPA3,CCR1,PRS…
EnrichR	GTEx_Tissue_Sample_Gene_Expression_Profiles_down	GTEX-U3ZH-0002-SM-3NMDD blood male 30-39 years	388	540	3.22362e-05	1.16183	SLC7A2,MPO,APBA2,FOXC1,CDON,SYT1,FGFR3,PTPN21,SPEG,RHOBTB1,PVR,NUAK1,ARHGEF10L,CTTNBP2,EPB41L3,KIF3C,LPCAT2,BAMBI,DSP,CARD10,ATP8B4,OLFM2,EPHB6,TMEM176B,AEBP1,NCS1,CDH23,DLX4,PPM1H,SASH1,SEMA5A,LIFR,ADAM23,FN1,ABCG2,PLXDC2,OCRL,TWIST1,OBSL1,CD93,CDHR3,SHC2,PXDN,EPHB2,TMTC1,MEIS2,DTNA,DAGLA,TBX3,SPRY2,SULF1,FGD4,HDC,ZMYND15,EPHA2,CREG1,CDC42BPA,MEIS1,GALNT13,PDGFC,TMEM47,ZNF462,DIP2C,MAGI1,SPARCL1…
EnrichR	DSigDB	AFLATOXIN B1 CTD 00007128	324	440	0.000212468	1.16154	E2F2,CD9,SH2D2A,DEPDC1B,MYOM2,CDH1,RAI14,DSG2,BCAT1,PFKP,KLF6,SYT1,OSBPL3,ARHGAP10,SPEG,MCM2,NUAK1,EDN1,PHLPP1,BIRC5,BAMBI,SCD,RIN3,MROH8,EPHB6,TMEM176B,NCS1,KIAA1211,CCDC86,PPM1H,LDHB,FBXO5,LIFR,STC2,QPCT,STMN1,ABCG2,DUSP4,TWIST1,STIL,HJURP,CKS2,DEK,SOX9,TNFSF9,CCR7,EDA2R,SH3BP5,TPTE2,TMTC1,STX11,KCTD3,TXN,SORL1,SHROOM3,HADH,IRF8,SLC2A5,EPHA2,PLK4,KIF2C,UCK2,MEIS1,DQX1,ACKR3,CCNA2,CDCA5,ADM,SLC7…
EnrichR	ARCHS4_Tissues	CEREBRAL CORTEX	318	423	0.000985377	1.16077	ARX,APBA2,MYOM2,MAGEC2,SYT1,FGFR3,ADGRL1,NUAK1,CTTNBP2,MOXD1,KCNN2,EPB41L3,KIF3C,EPDR1,RPH3A,SLC8A3,JPH1,OLFM2,GRIN2D,EPHB6,NCS1,ATRNL1,DNAJC12,ASIC1,ENO2,SASH1,KHDRBS2,CDH9,LIFR,ADAM23,DNAH6,MARK1,CNR1,PPP4R4,KCNIP2,TOX2,SHC2,TMCC2,MEIS2,CABLES1,DTNA,DAGLA,RLBP1,ILDR2,RGL1,CDC42BPA,GALNT13,GABRB2,PSD2,TMEM47,MAL2,CNTN5,ADGRL3,PTPRO,SPARCL1,JAKMIP1,CACNA2D1,THY1,MMP16,KCNMA1,FBXO32,PTMS,SHANK2,GN…
EnrichR	GTEx_Tissue_Sample_Gene_Expression_Profiles_down	GTEX-UPJH-0001-SM-3NMDE blood male 50-59 years	463	645	7.04363e-07	1.16072	SLC7A2,CD9,DPEP1,APBA2,MYOM2,RAI14,CP,FOXC1,CDON,ME1,SYT1,PTPN21,SPEG,RHOBTB1,PVR,NUAK1,ARHGEF10L,CTTNBP2,EPB41L3,EPDR1,LPCAT2,IRAK3,BAMBI,DSP,CARD10,ATP8B4,DMXL2,JPH1,OLFM2,STEAP1B,EPHB6,TMEM176B,AEBP1,TNFSF8,NCS1,CDH23,PPM1H,SASH1,SEMA5A,LIFR,HES1,ADAM23,FN1,ABCG2,PLEKHG1,PLXDC2,OCRL,TWIST1,OBSL1,CD93,A4GALT,CDHR3,SHC2,PXDN,TMCC2,EPHB2,TMTC1,DTNA,DAGLA,TBX3,SPRY2,SULF1,FGD4,ZMYND15,EPHA2,CREG1,…
EnrichR	Epigenomics_Roadmap_HM_ChIP-seq	H3K27me3 Mobilized CD34 Primary Cells	485	666	6.83619e-07	1.16006	SLC7A2,ARX,CD9,GIPR,TYMP,APBA2,MYOM2,CDH1,RAI14,DSG2,ARHGAP6,FOXC1,SYNE2,LTK,CDON,ME1,SYT1,PTPN21,SPEG,RHOBTB1,TBX21,NUAK1,ARHGEF10L,CELSR1,CTTNBP2,TP73,MOXD1,KCNN2,EPB41L3,P2RX5,RPH3A,BAMBI,DSP,SCD,CARD10,HMOX1,RIN3,SMAD7,JPH1,OLFM2,GRIN2D,TMEM176B,NCS1,ATRNL1,CDH23,SASH1,GPR63,PRDM13,SEMA5A,LIFR,ADAM23,FN1,DNAH6,MARK1,CNR1,ABCG2,PPP4R4,KCNIP2,PLEKHG1,DUSP4,GHSR,OCRL,TWIST1,LRRFIP1,SOX9,TNFSF9,A…
EnrichR	ARCHS4_Tissues	CEREBELLUM	305	406	0.00185641	1.15993	APBA2,FOXC1,SYNE2,SYT1,NUAK1,CTTNBP2,KCNN2,KIF3C,SLC8A3,DMXL2,GRIN2D,NCS1,ATRNL1,KIAA1211,ASIC1,KHDRBS2,PRDM13,CDH9,LIFR,ADAM23,DNAH6,CNR1,ABCG2,PLEKHG1,PLXDC2,DUSP4,EPHB2,CA1,DTNA,TFAP2A,SHROOM3,ILDR2,RGL1,MEIS1,THSD7B,GALNT13,GABRB2,ZNF300,PSD2,CNTN5,ADGRL3,PTPRO,SPARCL1,PTPRK,JAKMIP1,CACNA2D1,SEMA3D,USP43,MMP16,KCNMA1,PCDH1,SHANK2,GNG3,PRKAA2,KLHDC8A,SLC16A14,SPTA1,CDS1,CAMK2N2,EBF1,HEY1,ADCY1…
EnrichR	ENCODE_Histone_Modifications_2015	H3K27me3 GM12878 hg19	379	520	0.000312566	1.15643	SLC7A2,ARX,MYOM2,CDH1,RAI14,LTK,SYT1,FGFR3,PTPN21,RHOBTB1,PVR,CTTNBP2,MOXD1,KCNN2,LPCAT2,IRAK3,BAMBI,DSP,SLC8A3,JPH1,OLFM2,GRIN2D,EPHB6,TMEM176B,AEBP1,CDH23,PPM1H,GPR63,KHDRBS2,ADAM23,MARK1,STMN1,CNR1,ABCG2,PPP4R4,PLXDC2,GHSR,TWIST1,TOX2,SOX9,A4GALT,SHC2,EPHB2,DTNA,KIAA1614,SPRY2,TFAP2A,RLBP1,ZMYND15,ILDR2,PDGFC,GABRB2,MAL2,ADM,MS4A3,CNTN5,MAGI1,KCNK13,PTPRK,PLOD2,CACNA2D1,THY1,ADAMTS1,USP43,MMP1…
EnrichR	ARCHS4_Tissues	BRAIN (BULK)	331	442	0.00105108	1.15628	APBA2,MYOM2,MAGEC2,SYT1,FGFR3,ADGRL1,SPEG,NUAK1,CTTNBP2,TP73,KCNN2,EPB41L3,KIF3C,EPDR1,RPH3A,SLC8A3,JPH1,OLFM2,EPHB6,NCS1,ATRNL1,DNAJC12,ASIC1,PPM1H,ENO2,CDH9,LIFR,ADAM23,MARK1,CNR1,ABCG2,PPP4R4,KCNIP2,TOX2,SHC2,TMCC2,CABLES1,DTNA,DAGLA,RLBP1,RGL1,GALNT13,ECE2,GABRB2,PSD2,MAL2,CNTN5,ADGRL3,SPARCL1,JAKMIP1,CACNA2D1,THY1,KCNMA1,PCDH1,SHANK2,GNG3,UBXN10,KLHDC8A,SLC16A14,CDS1,CAMK2N2,HEY1,ADCY1,WNK2,…
EnrichR	GTEx_Tissue_Sample_Gene_Expression_Profiles_down	GTEX-WH7G-0002-SM-4LVN9 blood male 40-49 years	435	609	7.76046e-06	1.15499	SLC7A2,APBA2,MYOM2,RAI14,FOXC1,CDON,SYT1,FGFR3,PTPN21,SPEG,RHOBTB1,PVR,NUAK1,ARHGEF10L,CTTNBP2,EPB41L3,LPCAT2,BAMBI,DSP,CARD10,JPH1,OLFM2,EPHB6,TMEM176B,AEBP1,NCS1,CDH23,DNAJC12,ASIC1,PPM1H,SASH1,SEMA5A,LIFR,HES1,ADAM23,FN1,MARK1,ABCG2,OCRL,TWIST1,OBSL1,CD93,CDHR3,SHC2,PXDN,EPHB2,MEIS2,DTNA,TBX3,SPRY2,KCTD3,SULF1,FGD4,HDC,ZMYND15,EPHA2,CREG1,CDC42BPA,MEIS1,AFF3,THSD7B,GALNT13,PDGFC,GABRB2,TMEM47,…
EnrichR	ARCHS4_Tissues	RESPIRATORY SMOOTH MUSCLE	292	391	0.0013063	1.15309	RAI14,ARHGAP6,FOXC1,ME1,PTPN21,ARHGAP10,SPEG,RHOBTB1,PVR,CTTNBP2,MOXD1,EPDR1,HMOX1,STEAP1B,EPHB6,AEBP1,NCS1,ASIC1,SASH1,SEMA5A,STC2,ADAM23,CLIP4,FN1,PPP4R4,TWIST1,TOX2,A4GALT,ACKR4,SHC2,PXDN,EDA2R,TMCC2,TMTC1,CABLES1,TBX3,KIAA1614,TFAP2A,SULF1,ACKR3,PDGFC,TMEM47,CHST7,ADM,TDO2,PTPRK,CACNA2D1,SEMA3D,THY1,ADAMTS1,KCNMA1,FBXO32,GPR153,PTMS,ISL2,MEGF6,PRSS12,EBF1,TMEM200A,LRRC18,ZNF503,OTOGL,GPR176,K…
EnrichR	GTEx_Tissue_Sample_Gene_Expression_Profiles_down	GTEX-XUJ4-0004-SM-4BOQE blood female 60-69 years	436	612	1.25624e-05	1.15197	SLC7A2,CD9,DPEP1,APBA2,RAI14,ARHGAP6,FOXC1,CDON,ME1,SYT1,FGFR3,PTPN21,SPEG,RHOBTB1,PVR,NUAK1,ARHGEF10L,EPB41L3,EPDR1,LPCAT2,DSP,CARD10,ATP8B4,OLFM2,EPHB6,TMEM176B,AEBP1,NCS1,ATRNL1,CDH23,PPM1H,SASH1,SEMA5A,LIFR,HES1,ADAM23,FN1,MARK1,ABCG2,PLXDC2,OCRL,TWIST1,OBSL1,CD93,CDHR3,SHC2,PXDN,TMCC2,TMTC1,DTNA,DAGLA,TBX3,SPRY2,SULF1,FGD4,ZMYND15,EPHA2,CREG1,CDC42BPA,MEIS1,AFF3,THSD7B,GALNT13,ACKR3,PDGFC,ZN…
EnrichR	ENCODE_Histone_Modifications_2015	H3K27me3 erythroblast mm9	315	434	0.00348177	1.15161	CD9,DPEP1,HSF2,SH2D2A,CDH1,RAI14,DSG2,SLC2A3,BCAT1,SPAG4,KLF6,SYT1,ARHGAP10,PVR,NUAK1,FNDC3B,CTTNBP2,MOXD1,KCNN2,LPCAT2,RPH3A,CD200,CARD10,JPH1,OLFM2,PBX4,EPHB6,AEBP1,NCS1,PPM1H,LDHB,SASH1,KHDRBS2,STC2,FN1,CNR1,PLXDC2,GHSR,LRRFIP1,VPREB3,CDHR3,PXDN,EDA2R,EPHB2,SPRY2,SIT1,SULF1,SORL1,SHROOM3,GPR65,SLC2A5,ILDR2,RGL1,GALNT13,PDGFC,GABRB2,CHST7,MAL2,DIP2C,PTPRK,PLOD2,CACNA2D1,SEMA3D,ADAMTS1,USP43,MMP…
EnrichR	ARCHS4_Cell-lines	A549	290	393	0.0018802	1.15149	ARX,APBA2,MYOM2,RAI14,CP,ME1,PFKP,SYT1,PVR,NUAK1,CELSR1,EDN1,KIF3C,B4GALT1,EPDR1,CEACAM6,HMOX1,RIN3,SMAD7,ATP8B4,OLFM2,GRIN2D,CDH23,DNAJC12,LDHB,PRDM13,ADAM23,CLIP4,QPCT,ABCG2,DUSP4,GHSR,TMEM156,TWIST1,HJURP,TNFSF9,CCR7,A4GALT,EDA2R,EPHB2,TBX3,TXN,TFAP2A,EPHA2,UCK2,GALNT13,TMEM47,CHST7,ZNF462,ADM,SLC7A11,DIP2C,TDO2,PLOD2,CMTM7,CACNA2D1,USP43,KCNMA1,RNF207,SHANK2,KLHDC8A,HPGD,EBF1,HNF4G,WDR72,SCN9…
EnrichR	GTEx_Tissue_Sample_Gene_Expression_Profiles_down	GTEX-UPIC-0002-SM-3NMDC blood female 20-29 years	408	573	6.66126e-05	1.15136	SLC7A2,APBA2,RAI14,FOXC1,CDON,PTPN21,SPEG,RHOBTB1,PVR,NUAK1,ARHGEF10L,CTTNBP2,EPB41L3,KIF3C,EPDR1,LPCAT2,BAMBI,DSP,CARD10,ATP8B4,OLFM2,EPHB6,TMEM176B,NCS1,PPM1H,SASH1,SEMA5A,LIFR,FN1,ABCG2,PLEKHG1,PLXDC2,OCRL,OBSL1,CD93,CDHR3,SHC2,PXDN,TMCC2,EPHB2,TMTC1,DTNA,DAGLA,TBX3,SPRY2,SULF1,FGD4,ZMYND15,EPHA2,CREG1,CDC42BPA,MEIS1,GALNT13,PDGFC,GABRB2,TMEM47,ZNF462,DIP2C,MAGI1,SPARCL1,PTPRK,CACNA2D1,THY1,RO…
[truncated: 132 more rows]

## Sheet: 5c
Database	subtype	gs_cat	category	numDEInCat	numInCat	FDR	OR	leading_genes
EnrichR	HD	NIH_Funded_PIs_2017_AutoRIF_ARCHS4_Predictions	Hirshon Jon Mark (University Of Maryland Baltimore)	9	9	0.00809664	Inf	TDO2,ANTXR1,CFH,MGARP,COL3A1,PTGFRN,KIAA1217,GYS2,MPDZ
[truncated: 917 more rows]
