# Supplementary material for: Chromatin-based, in cis and in trans regulatory rewiring underpins distinct oncogenic transcriptomes in multiple myeloma
Source: Nat Commun. 2021 Sep 14;12:5450. doi: 10.1038/s41467-021-25704-2 (PMC8440555; doi:10.1038/s41467-021-25704-2)
Supplement: Supplementary file 8 — Supplementary Data 6 [file 41467_2021_25704_MOESM8_ESM.xlsx]

## Sheet: Sheet1
chr	start	end	unique_contiguous_chromosomal_region	naive B-cell S0159LH1	naive B-cell S00X9SH1	naive B-cell S00XAQH1	naive B-cell S00W1BH1	naive B-cell S004KBH1	naive B-cell C005QQH1	GC B-cell tonsil S00Y9OH1	GC B-cell tonsil S00W0DH1	Unswitched memB-cell S015DDH1	class switched memB-cell S015BHH1	class switched memB-cell S015CFH1	class switched memB-cell S00YPTH1	PC tonsil S00Y8QH1	PC tonsil S00VKEH1	MM S00XEIH1	MM S00XFGH1	MM S00XDKH1	MM S00XCMH1	U-266	ATAC_baseMean	ATAC_log2FoldChange	ATAC_lfcSE	ATAC_stat	ATAC_pvalue	ATAC_padj	ATAC_DE_MM_vs_ND	Num_ATAC_peak_CL_inters	Bcell_tad	inTAD_correlation	inTAD_cor_pvalue	inTAD_cor_rank	inTAD_cor_qvalue	Category
chr1	38498200	38499400	1	11_Active_TSS_High_Signal_H3K4me3_H3K4me1	8_Enhancer_High	3_Low_signal	3_Low_signal	8_Enhancer_High	NA	11_Active_TSS_High_Signal_H3K4me3_H3K4me1	8_Enhancer_High	8_Enhancer_High	NA	11_Active_TSS_High_Signal_H3K4me3_H3K4me1	8_Enhancer_High	8_Enhancer_High	8_Enhancer_High	10_Distal_Active_Promoter_2Kb_High	11_Active_TSS_High_Signal_H3K4me3_H3K4me1	10_Distal_Active_Promoter_2Kb_High	10_Distal_Active_Promoter_2Kb_High	3_Low_signal	55.4671	1.21806	0.485732	2.50769	0.0121524	0.0916259	1	0	chr1:37840001-38840000	-0.415765	0.0200091	1	0.012998	De novo MM enhancers
chr1	46062400	46063800	2	3_Low_signal	3_Low_signal	3_Low_signal	3_Low_signal	3_Low_signal	6_Transcription_Low	3_Low_signal	3_Low_signal	3_Low_signal	3_Low_signal	3_Low_signal	3_Low_signal	8_Enhancer_High	10_Distal_Active_Promoter_2Kb_High	9_Active_Enhancer_High	12_Active_TSS_High_Signal_H3K4me3_H3K27Ac	8_Enhancer_High	10_Distal_Active_Promoter_2Kb_High	NA	69.7535	1.65946	0.496792	3.34036	0.000836704	0.033444	1	3	chr1:46040001-46400000	0.701294	1.11e-05	1	0.00055289	PC and MM only enhancers
chr1	46223200	46224200	3	3_Low_signal	3_Low_signal	3_Low_signal	3_Low_signal	3_Low_signal	3_Low_signal	3_Low_signal	3_Low_signal	8_Enhancer_High	3_Low_signal	3_Low_signal	3_Low_signal	3_Low_signal	3_Low_signal	11_Active_TSS_High_Signal_H3K4me3_H3K4me1	8_Enhancer_High	8_Enhancer_High	8_Enhancer_High	8_Enhancer_High	72.6606	1.22565	0.48718	2.51581	0.011876	0.0904839	1	3	chr1:46040001-46400000	0.579822	0.000629364	1	0.00289043	All cell types deactivated regions/no predominant state
chr1	54375600	54377800	4	6_Transcription_Low	6_Transcription_Low	3_Low_signal	8_Enhancer_High	3_Low_signal	6_Transcription_Low	10_Distal_Active_Promoter_2Kb_High	9_Active_Enhancer_High	8_Enhancer_High	9_Active_Enhancer_High	8_Enhancer_High	10_Distal_Active_Promoter_2Kb_High	9_Active_Enhancer_High	9_Active_Enhancer_High	9_Active_Enhancer_High	10_Distal_Active_Promoter_2Kb_High	9_Active_Enhancer_High	9_Active_Enhancer_High	8_Enhancer_High	556.613	1.68009	0.581302	2.89022	0.00384974	0.0534032	1	3	chr1:53480001-55040000	-0.305697	0.0944436	1	0.0315426	PC, MM, Bcell enhancers
chr1	59758600	59760000	5	3_Low_signal	NA	3_Low_signal	3_Low_signal	3_Low_signal	3_Low_signal	3_Low_signal	3_Low_signal	3_Low_signal	6_Transcription_Low	3_Low_signal	3_Low_signal	3_Low_signal	3_Low_signal	3_Low_signal	3_Low_signal	3_Low_signal	10_Distal_Active_Promoter_2Kb_High	3_Low_signal	118.572	1.25748	0.412765	3.04648	0.00231541	0.0444003	1	4	chr1:58680001-59960000	0.308286	0.0915447	1	0.0308918	All cell types deactivated regions/no predominant state
chr1	59903000	59903800	6	3_Low_signal	3_Low_signal	6_Transcription_Low	3_Low_signal	3_Low_signal	3_Low_signal	3_Low_signal	3_Low_signal	3_Low_signal	3_Low_signal	3_Low_signal	3_Low_signal	3_Low_signal	3_Low_signal	NA	11_Active_TSS_High_Signal_H3K4me3_H3K4me1	NA	NA	11_Active_TSS_High_Signal_H3K4me3_H3K4me1	97.9449	1.7811	0.629124	2.83108	0.00463906	0.0578355	1	1	chr1:58680001-59960000	0.411854	0.0213287	1	0.013505	All cell types deactivated regions/no predominant state
chr1	65213200	65216000	7	3_Low_signal	3_Low_signal	3_Low_signal	3_Low_signal	3_Low_signal	3_Low_signal	3_Low_signal	3_Low_signal	3_Low_signal	3_Low_signal	3_Low_signal	3_Low_signal	3_Low_signal	3_Low_signal	3_Low_signal	3_Low_signal	3_Low_signal	3_Low_signal	3_Low_signal	107.213	1.1693	0.284006	4.11717	3.84e-05	0.0146452	1	1	chr1:65040001-65720000	0.560186	0.00104809	1	0.00364536	All cell types deactivated regions/no predominant state
chr1	65717800	65720000	8	3_Low_signal	3_Low_signal	3_Low_signal	3_Low_signal	3_Low_signal	3_Low_signal	3_Low_signal	3_Low_signal	3_Low_signal	3_Low_signal	3_Low_signal	3_Low_signal	3_Low_signal	3_Low_signal	6_Transcription_Low	3_Low_signal	9_Active_Enhancer_High	7_Genic_Enhancer_High	3_Low_signal	141.185	1.42481	0.500421	2.84723	0.00441012	0.0564322	1	0	chr1:65040001-65720000	0.322268	0.0770459	1	0.0277673	De novo MM enhancers
chr1	66271200	66272600	9	3_Low_signal	8_Enhancer_High	8_Enhancer_High	8_Enhancer_High	8_Enhancer_High	8_Enhancer_High	8_Enhancer_High	9_Active_Enhancer_High	3_Low_signal	3_Low_signal	3_Low_signal	NA	9_Active_Enhancer_High	9_Active_Enhancer_High	6_Transcription_Low	12_Active_TSS_High_Signal_H3K4me3_H3K27Ac	9_Active_Enhancer_High	10_Distal_Active_Promoter_2Kb_High	9_Active_Enhancer_High	239.556	1.57243	0.490413	3.20633	0.00134437	0.0375314	1	2	chr1:66240001-66720000	0.245305	0.183485	1	0.0492844	PC and MM only enhancers
chr1	66300400	66302200	10	8_Enhancer_High	8_Enhancer_High	NA	8_Enhancer_High	6_Transcription_Low	3_Low_signal	NA	8_Enhancer_High	3_Low_signal	8_Enhancer_High	3_Low_signal	9_Active_Enhancer_High	8_Enhancer_High	9_Active_Enhancer_High	9_Active_Enhancer_High	10_Distal_Active_Promoter_2Kb_High	9_Active_Enhancer_High	9_Active_Enhancer_High	3_Low_signal	139.09	1.30353	0.457326	2.85033	0.00436742	0.0561905	1	0	chr1:66240001-66720000	0.256432	0.163774	1	0.0453587	PC and MM only enhancers
chr1	66444800	66446800	11	8_Enhancer_High	10_Distal_Active_Promoter_2Kb_High	10_Distal_Active_Promoter_2Kb_High	9_Active_Enhancer_High	NA	8_Enhancer_High	9_Active_Enhancer_High	9_Active_Enhancer_High	8_Enhancer_High	NA	8_Enhancer_High	10_Distal_Active_Promoter_2Kb_High	10_Distal_Active_Promoter_2Kb_High	10_Distal_Active_Promoter_2Kb_High	10_Distal_Active_Promoter_2Kb_High	10_Distal_Active_Promoter_2Kb_High	NA	9_Active_Enhancer_High	10_Distal_Active_Promoter_2Kb_High	246.081	1.51286	0.511636	2.9569	0.00310746	0.0491455	1	2	chr1:66240001-66720000	0.258376	0.160492	1	0.0448315	PC, MM, Bcell enhancers
chr1	67534800	67535800	12	3_Low_signal	3_Low_signal	3_Low_signal	3_Low_signal	3_Low_signal	3_Low_signal	3_Low_signal	3_Low_signal	3_Low_signal	3_Low_signal	3_Low_signal	3_Low_signal	3_Low_signal	3_Low_signal	8_Enhancer_High	3_Low_signal	3_Low_signal	3_Low_signal	3_Low_signal	59.7175	1.34683	0.468692	2.8736	0.00405825	0.0545621	1	0	chr1:67520001-67840000	0.412677	0.0210452	2	0.0134011	All cell types deactivated regions/no predominant state
chr1	67561200	67562400	13	3_Low_signal	3_Low_signal	3_Low_signal	3_Low_signal	3_Low_signal	3_Low_signal	3_Low_signal	3_Low_signal	3_Low_signal	3_Low_signal	3_Low_signal	3_Low_signal	3_Low_signal	3_Low_signal	9_Active_Enhancer_High	3_Low_signal	9_Active_Enhancer_High	8_Enhancer_High	3_Low_signal	266.746	1.94047	0.630833	3.07604	0.00209768	0.0429605	1	5	chr1:67520001-67840000	0.462548	0.00879281	1	0.00875521	De novo MM enhancers
chr1	67652600	67653600	14	3_Low_signal	3_Low_signal	3_Low_signal	3_Low_signal	3_Low_signal	3_Low_signal	2_Repressed_Polycomb_Low	3_Low_signal	3_Low_signal	3_Low_signal	3_Low_signal	3_Low_signal	8_Enhancer_High	8_Enhancer_High	9_Active_Enhancer_High	8_Enhancer_High	NA	9_Active_Enhancer_High	3_Low_signal	198.92	1.81142	0.602411	3.00695	0.00263883	0.046467	1	3	chr1:67520001-67840000	0.519	0.00277503	1	0.0053483	De novo MM enhancers
chr1	67674400	67676200	15	3_Low_signal	3_Low_signal	3_Low_signal	3_Low_signal	3_Low_signal	3_Low_signal	8_Enhancer_High	2_Repressed_Polycomb_Low	3_Low_signal	3_Low_signal	2_Repressed_Polycomb_Low	3_Low_signal	8_Enhancer_High	8_Enhancer_High	9_Active_Enhancer_High	8_Enhancer_High	3_Low_signal	9_Active_Enhancer_High	3_Low_signal	256.665	2.15108	0.646047	3.32961	0.000869686	0.0336931	1	3	chr1:67520001-67840000	0.560496	0.00103996	1	0.00363399	De novo MM enhancers
chr1	67712800	67713800	16	3_Low_signal	3_Low_signal	3_Low_signal	3_Low_signal	3_Low_signal	6_Transcription_Low	8_Enhancer_High	8_Enhancer_High	3_Low_signal	3_Low_signal	3_Low_signal	3_Low_signal	3_Low_signal	NA	9_Active_Enhancer_High	8_Enhancer_High	9_Active_Enhancer_High	10_Distal_Active_Promoter_2Kb_High	3_Low_signal	80.4995	1.71314	0.673417	2.54396	0.0109604	0.0870277	1	1	chr1:67520001-67840000	0.420486	0.0185064	1	0.0124562	De novo MM enhancers
chr1	67735800	67737000	17	10_Distal_Active_Promoter_2Kb_High	NA	10_Distal_Active_Promoter_2Kb_High	10_Distal_Active_Promoter_2Kb_High	11_Active_TSS_High_Signal_H3K4me3_H3K4me1	NA	10_Distal_Active_Promoter_2Kb_High	9_Active_Enhancer_High	11_Active_TSS_High_Signal_H3K4me3_H3K4me1	10_Distal_Active_Promoter_2Kb_High	8_Enhancer_High	10_Distal_Active_Promoter_2Kb_High	10_Distal_Active_Promoter_2Kb_High	10_Distal_Active_Promoter_2Kb_High	NA	10_Distal_Active_Promoter_2Kb_High	10_Distal_Active_Promoter_2Kb_High	10_Distal_Active_Promoter_2Kb_High	10_Distal_Active_Promoter_2Kb_High	438.35	1.66586	0.60972	2.73217	0.00629178	0.0662466	1	5	chr1:67520001-67840000	0.436937	0.0139811	1	0.010785	PC, MM, Bcell enhancers
chr1	67743000	67744200	18	3_Low_signal	3_Low_signal	3_Low_signal	3_Low_signal	3_Low_signal	3_Low_signal	8_Enhancer_High	8_Enhancer_High	3_Low_signal	3_Low_signal	3_Low_signal	3_Low_signal	10_Distal_Active_Promoter_2Kb_High	10_Distal_Active_Promoter_2Kb_High	12_Active_TSS_High_Signal_H3K4me3_H3K27Ac	10_Distal_Active_Promoter_2Kb_High	NA	10_Distal_Active_Promoter_2Kb_High	3_Low_signal	65.4728	2.21788	0.600287	3.69469	0.000220154	0.0250987	1	1	chr1:67520001-67840000	0.281235	0.125368	2	0.0382493	PC and MM only enhancers
chr1	67748400	67750600	19	3_Low_signal	3_Low_signal	3_Low_signal	3_Low_signal	3_Low_signal	3_Low_signal	2_Repressed_Polycomb_Low	2_Repressed_Polycomb_Low	2_Repressed_Polycomb_Low	3_Low_signal	3_Low_signal	3_Low_signal	8_Enhancer_High	8_Enhancer_High	9_Active_Enhancer_High	8_Enhancer_High	9_Active_Enhancer_High	10_Distal_Active_Promoter_2Kb_High	NA	342.33	1.61727	0.598882	2.70048	0.00692395	0.0694121	1	5	chr1:67520001-67840000	0.567028	0.000880598	1	0.0033681	De novo MM enhancers
chr1	68127600	68128600	20	3_Low_signal	3_Low_signal	3_Low_signal	3_Low_signal	3_Low_signal	3_Low_signal	3_Low_signal	3_Low_signal	3_Low_signal	3_Low_signal	3_Low_signal	3_Low_signal	3_Low_signal	3_Low_signal	8_Enhancer_High	3_Low_signal	3_Low_signal	3_Low_signal	3_Low_signal	84.1022	1.8709	0.707365	2.64489	0.00817173	0.075124	1	3	chr1:68040001-68400000	0.633261	0.000131502	1	0.00196484	All cell types deactivated regions/no predominant state
chr1	68342400	68343200	21	3_Low_signal	3_Low_signal	3_Low_signal	3_Low_signal	3_Low_signal	3_Low_signal	3_Low_signal	3_Low_signal	3_Low_signal	3_Low_signal	3_Low_signal	3_Low_signal	3_Low_signal	3_Low_signal	NA	3_Low_signal	3_Low_signal	2_Repressed_Polycomb_Low	3_Low_signal	52.7367	1.24816	0.503052	2.48118	0.0130949	0.0950179	1	4	chr1:68040001-68400000	0.637006	0.000116544	1	0.00185426	All cell types deactivated regions/no predominant state
chr1	99757800	99758600	22	3_Low_signal	8_Enhancer_High	3_Low_signal	8_Enhancer_High	3_Low_signal	3_Low_signal	3_Low_signal	3_Low_signal	3_Low_signal	3_Low_signal	3_Low_signal	3_Low_signal	11_Active_TSS_High_Signal_H3K4me3_H3K4me1	8_Enhancer_High	9_Active_Enhancer_High	10_Distal_Active_Promoter_2Kb_High	12_Active_TSS_High_Signal_H3K4me3_H3K27Ac	10_Distal_Active_Promoter_2Kb_High	10_Distal_Active_Promoter_2Kb_High	49.5319	1.7418	0.518436	3.35971	0.000780239	0.0330153	1	0	chr1:99720001-100880000	0.483654	0.00584158	1	0.00712606	De novo MM enhancers
chr1	100443800	100444800	23	8_Enhancer_High	8_Enhancer_High	6_Transcription_Low	8_Enhancer_High	8_Enhancer_High	6_Transcription_Low	8_Enhancer_High	8_Enhancer_High	6_Transcription_Low	9_Active_Enhancer_High	7_Genic_Enhancer_High	8_Enhancer_High	3_Low_signal	8_Enhancer_High	10_Distal_Active_Promoter_2Kb_High	10_Distal_Active_Promoter_2Kb_High	10_Distal_Active_Promoter_2Kb_High	10_Distal_Active_Promoter_2Kb_High	NA	57.8362	1.24322	0.453269	2.74279	0.00609189	0.0653685	1	0	chr1:99720001-100880000	0.272953	0.137368	1	0.0406406	De novo MM enhancers
chr1	100459000	100460000	24	6_Transcription_Low	6_Transcription_Low	6_Transcription_Low	3_Low_signal	6_Transcription_Low	6_Transcription_Low	3_Low_signal	3_Low_signal	6_Transcription_Low	8_Enhancer_High	6_Transcription_Low	6_Transcription_Low	3_Low_signal	3_Low_signal	8_Enhancer_High	6_Transcription_Low	6_Transcription_Low	8_Enhancer_High	8_Enhancer_High	80.7673	1.36897	0.439052	3.11801	0.00182076	0.0409461	1	4	chr1:99720001-100880000	0.369304	0.0408925	1	0.0192777	All cell types deactivated regions/no predominant state
chr1	100462800	100464600	25	6_Transcription_Low	9_Active_Enhancer_High	6_Transcription_Low	9_Active_Enhancer_High	6_Transcription_Low	6_Transcription_Low	3_Low_signal	8_Enhancer_High	NA	7_Genic_Enhancer_High	NA	6_Transcription_Low	3_Low_signal	3_Low_signal	3_Low_signal	NA	5_Transcription_High	6_Transcription_Low	3_Low_signal	167.736	1.44141	0.394093	3.65753	0.000254657	0.0262455	1	2	chr1:99720001-100880000	0.386515	0.0317252	1	0.0163648	All cell types deactivated regions/no predominant state
chr1	108075000	108075600	26	8_Enhancer_High	9_Active_Enhancer_High	9_Active_Enhancer_High	9_Active_Enhancer_High	8_Enhancer_High	8_Enhancer_High	8_Enhancer_High	8_Enhancer_High	8_Enhancer_High	9_Active_Enhancer_High	8_Enhancer_High	9_Active_Enhancer_High	6_Transcription_Low	8_Enhancer_High	8_Enhancer_High	8_Enhancer_High	8_Enhancer_High	8_Enhancer_High	3_Low_signal	56.7333	2.1374	0.649009	3.29333	0.000990091	0.0344808	1	1	chr1:107760001-108240000	0.503674	0.00386912	1	0.00616132	PC and MM deactivated regions/no predominant state
chr1	109643200	109644200	27	11_Active_TSS_High_Signal_H3K4me3_H3K4me1	8_Enhancer_High	3_Low_signal	NA	NA	8_Enhancer_High	8_Enhancer_High	8_Enhancer_High	11_Active_TSS_High_Signal_H3K4me3_H3K4me1	11_Active_TSS_High_Signal_H3K4me3_H3K4me1	8_Enhancer_High	NA	8_Enhancer_High	8_Enhancer_High	10_Distal_Active_Promoter_2Kb_High	11_Active_TSS_High_Signal_H3K4me3_H3K4me1	10_Distal_Active_Promoter_2Kb_High	10_Distal_Active_Promoter_2Kb_High	11_Active_TSS_High_Signal_H3K4me3_H3K4me1	190.831	1.25198	0.418534	2.99135	0.00277747	0.0473811	1	3	chr1:109480001-110040000	0.435849	0.0142487	1	0.0108393	De novo MM enhancers
chr1	117339800	117340400	28	3_Low_signal	3_Low_signal	3_Low_signal	3_Low_signal	3_Low_signal	3_Low_signal	3_Low_signal	3_Low_signal	3_Low_signal	3_Low_signal	3_Low_signal	3_Low_signal	8_Enhancer_High	3_Low_signal	10_Distal_Active_Promoter_2Kb_High	10_Distal_Active_Promoter_2Kb_High	9_Active_Enhancer_High	9_Active_Enhancer_High	3_Low_signal	62.841	2.33811	0.639426	3.65657	0.000255609	0.0262698	1	0	chr1:117120001-117480000	0.406275	0.0233349	1	0.0138636	De novo MM enhancers
chr1	149997400	149998400	29	8_Enhancer_High	11_Active_TSS_High_Signal_H3K4me3_H3K4me1	11_Active_TSS_High_Signal_H3K4me3_H3K4me1	11_Active_TSS_High_Signal_H3K4me3_H3K4me1	11_Active_TSS_High_Signal_H3K4me3_H3K4me1	11_Active_TSS_High_Signal_H3K4me3_H3K4me1	8_Enhancer_High	8_Enhancer_High	11_Active_TSS_High_Signal_H3K4me3_H3K4me1	11_Active_TSS_High_Signal_H3K4me3_H3K4me1	8_Enhancer_High	11_Active_TSS_High_Signal_H3K4me3_H3K4me1	11_Active_TSS_High_Signal_H3K4me3_H3K4me1	8_Enhancer_High	8_Enhancer_High	8_Enhancer_High	9_Active_Enhancer_High	11_Active_TSS_High_Signal_H3K4me3_H3K4me1	11_Active_TSS_High_Signal_H3K4me3_H3K4me1	70.1715	1.65173	0.615639	2.68296	0.00729745	0.0709847	1	3	chr1:149800001-150240000	0.324746	0.0746724	15	0.0272786	All cell types deactivated regions/no predominant state
chr1	150613400	150614000	30	8_Enhancer_High	9_Active_Enhancer_High	9_Active_Enhancer_High	8_Enhancer_High	8_Enhancer_High	8_Enhancer_High	10_Distal_Active_Promoter_2Kb_High	9_Active_Enhancer_High	9_Active_Enhancer_High	9_Active_Enhancer_High	9_Active_Enhancer_High	9_Active_Enhancer_High	10_Distal_Active_Promoter_2Kb_High	10_Distal_Active_Promoter_2Kb_High	9_Active_Enhancer_High	9_Active_Enhancer_High	9_Active_Enhancer_High	9_Active_Enhancer_High	8_Enhancer_High	122.083	1.85994	0.69953	2.65884	0.00784103	0.073595	1	0	chr1:150240001-151000000	0.360113	0.0465955	1	0.020827	PC, MM, Bcell enhancers
chr1	155250200	155251200	31	11_Active_TSS_High_Signal_H3K4me3_H3K4me1	10_Distal_Active_Promoter_2Kb_High	12_Active_TSS_High_Signal_H3K4me3_H3K27Ac	10_Distal_Active_Promoter_2Kb_High	11_Active_TSS_High_Signal_H3K4me3_H3K4me1	11_Active_TSS_High_Signal_H3K4me3_H3K4me1	10_Distal_Active_Promoter_2Kb_High	10_Distal_Active_Promoter_2Kb_High	11_Active_TSS_High_Signal_H3K4me3_H3K4me1	11_Active_TSS_High_Signal_H3K4me3_H3K4me1	11_Active_TSS_High_Signal_H3K4me3_H3K4me1	NA	10_Distal_Active_Promoter_2Kb_High	NA	10_Distal_Active_Promoter_2Kb_High	NA	10_Distal_Active_Promoter_2Kb_High	10_Distal_Active_Promoter_2Kb_High	11_Active_TSS_High_Signal_H3K4me3_H3K4me1	350.942	1.3605	0.496904	2.73795	0.00618238	0.0657524	1	5	chr1:155200001-156080000	0.43673	0.0140318	2	0.0108062	PC, MM, Bcell enhancers
chr1	156445600	156446200	32	1_Repressed_Polycomb_High	1_Repressed_Polycomb_High	NA	2_Repressed_Polycomb_Low	2_Repressed_Polycomb_Low	2_Repressed_Polycomb_Low	8_Enhancer_High	2_Repressed_Polycomb_Low	8_Enhancer_High	8_Enhancer_High	8_Enhancer_High	8_Enhancer_High	8_Enhancer_High	3_Low_signal	8_Enhancer_High	1_Repressed_Polycomb_High	1_Repressed_Polycomb_High	2_Repressed_Polycomb_Low	11_Active_TSS_High_Signal_H3K4me3_H3K4me1	60.1777	1.23014	0.475599	2.5865	0.00969553	0.0818106	1	1	chr1:156360001-156880000	0.457522	0.00965687	2	0.00917849	All cell types deactivated regions/no predominant state
chr1	156608000	156609400	33	3_Low_signal	8_Enhancer_High	3_Low_signal	3_Low_signal	8_Enhancer_High	8_Enhancer_High	8_Enhancer_High	8_Enhancer_High	8_Enhancer_High	8_Enhancer_High	8_Enhancer_High	3_Low_signal	3_Low_signal	3_Low_signal	8_Enhancer_High	3_Low_signal	8_Enhancer_High	3_Low_signal	8_Enhancer_High	127.767	1.27016	0.495052	2.56571	0.0102966	0.0844908	1	4	chr1:156360001-156880000	0.460754	0.00909336	2	0.00885405	All cell types deactivated regions/no predominant state
chr1	157806200	157807600	34	10_Distal_Active_Promoter_2Kb_High	10_Distal_Active_Promoter_2Kb_High	10_Distal_Active_Promoter_2Kb_High	10_Distal_Active_Promoter_2Kb_High	10_Distal_Active_Promoter_2Kb_High	10_Distal_Active_Promoter_2Kb_High	10_Distal_Active_Promoter_2Kb_High	9_Active_Enhancer_High	10_Distal_Active_Promoter_2Kb_High	10_Distal_Active_Promoter_2Kb_High	NA	10_Distal_Active_Promoter_2Kb_High	10_Distal_Active_Promoter_2Kb_High	10_Distal_Active_Promoter_2Kb_High	9_Active_Enhancer_High	10_Distal_Active_Promoter_2Kb_High	9_Active_Enhancer_High	10_Distal_Active_Promoter_2Kb_High	8_Enhancer_High	445.6	1.8278	0.587812	3.1095	0.00187405	0.041439	1	5	chr1:157520001-157960000	0.423942	0.0174666	1	0.0120492	PC, MM, Bcell enhancers
chr1	159891400	159892000	35	NA	8_Enhancer_High	3_Low_signal	3_Low_signal	3_Low_signal	3_Low_signal	3_Low_signal	3_Low_signal	NA	NA	3_Low_signal	6_Transcription_Low	3_Low_signal	3_Low_signal	3_Low_signal	3_Low_signal	8_Enhancer_High	3_Low_signal	3_Low_signal	101.218	1.95794	0.735184	2.6632	0.00774008	0.0730789	1	4	chr1:158120001-160040000	-0.437143	0.0139309	3	0.0107817	All cell types deactivated regions/no predominant state
chr1	161530200	161531600	36	NA	11_Active_TSS_High_Signal_H3K4me3_H3K4me1	12_Active_TSS_High_Signal_H3K4me3_H3K27Ac	12_Active_TSS_High_Signal_H3K4me3_H3K27Ac	11_Active_TSS_High_Signal_H3K4me3_H3K4me1	11_Active_TSS_High_Signal_H3K4me3_H3K4me1	11_Active_TSS_High_Signal_H3K4me3_H3K4me1	1_Repressed_Polycomb_High	11_Active_TSS_High_Signal_H3K4me3_H3K4me1	12_Active_TSS_High_Signal_H3K4me3_H3K27Ac	11_Active_TSS_High_Signal_H3K4me3_H3K4me1	NA	11_Active_TSS_High_Signal_H3K4me3_H3K4me1	11_Active_TSS_High_Signal_H3K4me3_H3K4me1	12_Active_TSS_High_Signal_H3K4me3_H3K27Ac	11_Active_TSS_High_Signal_H3K4me3_H3K4me1	12_Active_TSS_High_Signal_H3K4me3_H3K27Ac	12_Active_TSS_High_Signal_H3K4me3_H3K27Ac	11_Active_TSS_High_Signal_H3K4me3_H3K4me1	134.929	1.52903	0.562983	2.71595	0.00660858	0.0677752	1	5	chr1:161440001-162040000	0.260118	0.157591	1	0.0443133	De novo MM enhancers
chr1	162035200	162036000	37	2_Repressed_Polycomb_Low	2_Repressed_Polycomb_Low	2_Repressed_Polycomb_Low	3_Low_signal	3_Low_signal	2_Repressed_Polycomb_Low	2_Repressed_Polycomb_Low	2_Repressed_Polycomb_Low	2_Repressed_Polycomb_Low	3_Low_signal	3_Low_signal	3_Low_signal	2_Repressed_Polycomb_Low	2_Repressed_Polycomb_Low	NA	11_Active_TSS_High_Signal_H3K4me3_H3K4me1	NA	8_Enhancer_High	8_Enhancer_High	66.2274	1.8374	0.639713	2.87222	0.00407598	0.0546179	1	0	chr1:161440001-162040000	0.515484	0.00299891	1	0.00550566	All cell types deactivated regions/no predominant state
chr1	162587200	162588400	38	NA	5_Transcription_High	5_Transcription_High	6_Transcription_Low	6_Transcription_Low	6_Transcription_Low	6_Transcription_Low	3_Low_signal	NA	5_Transcription_High	5_Transcription_High	5_Transcription_High	NA	8_Enhancer_High	9_Active_Enhancer_High	7_Genic_Enhancer_High	7_Genic_Enhancer_High	10_Distal_Active_Promoter_2Kb_High	9_Active_Enhancer_High	67.6552	2.02859	0.727148	2.7898	0.00527413	0.0612199	1	4	chr1:162040001-162800000	0.27711	0.131244	2	0.0394612	De novo MM enhancers
chr1	165737600	165739600	39	8_Enhancer_High	8_Enhancer_High	NA	9_Active_Enhancer_High	8_Enhancer_High	8_Enhancer_High	8_Enhancer_High	8_Enhancer_High	8_Enhancer_High	8_Enhancer_High	8_Enhancer_High	8_Enhancer_High	8_Enhancer_High	8_Enhancer_High	9_Active_Enhancer_High	10_Distal_Active_Promoter_2Kb_High	9_Active_Enhancer_High	9_Active_Enhancer_High	10_Distal_Active_Promoter_2Kb_High	200.038	1.8291	0.520796	3.51214	0.000444521	0.0293843	1	3	chr1:165600001-165920000	0.406905	0.023101	1	0.013853	De novo MM enhancers
chr1	165753000	165756000	40	5_Transcription_High	7_Genic_Enhancer_High	5_Transcription_High	NA	7_Genic_Enhancer_High	6_Transcription_Low	8_Enhancer_High	8_Enhancer_High	5_Transcription_High	5_Transcription_High	5_Transcription_High	NA	8_Enhancer_High	8_Enhancer_High	7_Genic_Enhancer_High	8_Enhancer_High	9_Active_Enhancer_High	8_Enhancer_High	7_Genic_Enhancer_High	168.322	1.53917	0.483967	3.18033	0.00147109	0.0384038	1	3	chr1:165600001-165920000	0.384696	0.0326075	1	0.0166782	De novo MM enhancers
chr1	165850800	165851600	41	8_Enhancer_High	8_Enhancer_High	3_Low_signal	8_Enhancer_High	NA	NA	8_Enhancer_High	8_Enhancer_High	8_Enhancer_High	8_Enhancer_High	8_Enhancer_High	8_Enhancer_High	8_Enhancer_High	8_Enhancer_High	9_Active_Enhancer_High	10_Distal_Active_Promoter_2Kb_High	NA	8_Enhancer_High	10_Distal_Active_Promoter_2Kb_High	66.769	1.89501	0.761857	2.48736	0.0128695	0.0941712	1	5	chr1:165600001-165920000	0.367982	0.0416766	1	0.0194176	De novo MM enhancers
chr1	165914200	165916200	42	3_Low_signal	3_Low_signal	3_Low_signal	3_Low_signal	3_Low_signal	3_Low_signal	3_Low_signal	3_Low_signal	3_Low_signal	3_Low_signal	3_Low_signal	3_Low_signal	NA	8_Enhancer_High	9_Active_Enhancer_High	9_Active_Enhancer_High	8_Enhancer_High	8_Enhancer_High	6_Transcription_Low	155.043	1.29681	0.433275	2.99304	0.00276214	0.0472921	1	1	chr1:165600001-165920000	0.363876	0.0441881	1	0.0201361	De novo MM enhancers
chr1	181038200	181038800	43	5_Transcription_High	7_Genic_Enhancer_High	6_Transcription_Low	6_Transcription_Low	8_Enhancer_High	6_Transcription_Low	5_Transcription_High	6_Transcription_Low	7_Genic_Enhancer_High	7_Genic_Enhancer_High	5_Transcription_High	6_Transcription_Low	6_Transcription_Low	6_Transcription_Low	8_Enhancer_High	8_Enhancer_High	6_Transcription_Low	7_Genic_Enhancer_High	6_Transcription_Low	111.897	1.4911	0.47504	3.13889	0.00169586	0.0401122	1	3	chr1:180880001-181200000	0.377019	0.0365507	1	0.0179345	All cell types deactivated regions/no predominant state
chr1	181061800	181063200	44	11_Active_TSS_High_Signal_H3K4me3_H3K4me1	10_Distal_Active_Promoter_2Kb_High	10_Distal_Active_Promoter_2Kb_High	10_Distal_Active_Promoter_2Kb_High	11_Active_TSS_High_Signal_H3K4me3_H3K4me1	11_Active_TSS_High_Signal_H3K4me3_H3K4me1	10_Distal_Active_Promoter_2Kb_High	9_Active_Enhancer_High	11_Active_TSS_High_Signal_H3K4me3_H3K4me1	10_Distal_Active_Promoter_2Kb_High	8_Enhancer_High	10_Distal_Active_Promoter_2Kb_High	11_Active_TSS_High_Signal_H3K4me3_H3K4me1	11_Active_TSS_High_Signal_H3K4me3_H3K4me1	10_Distal_Active_Promoter_2Kb_High	10_Distal_Active_Promoter_2Kb_High	10_Distal_Active_Promoter_2Kb_High	10_Distal_Active_Promoter_2Kb_High	NA	314.728	1.8949	0.546732	3.46587	0.000528519	0.0307933	1	3	chr1:180880001-181200000	0.452357	0.0106184	1	0.00950941	MM only reactivated Bcell enhancers
chr1	181104600	181106400	45	11_Active_TSS_High_Signal_H3K4me3_H3K4me1	NA	12_Active_TSS_High_Signal_H3K4me3_H3K27Ac	10_Distal_Active_Promoter_2Kb_High	12_Active_TSS_High_Signal_H3K4me3_H3K27Ac	12_Active_TSS_High_Signal_H3K4me3_H3K27Ac	1_Repressed_Polycomb_High	1_Repressed_Polycomb_High	11_Active_TSS_High_Signal_H3K4me3_H3K4me1	12_Active_TSS_High_Signal_H3K4me3_H3K27Ac	12_Active_TSS_High_Signal_H3K4me3_H3K27Ac	12_Active_TSS_High_Signal_H3K4me3_H3K27Ac	1_Repressed_Polycomb_High	11_Active_TSS_High_Signal_H3K4me3_H3K4me1	10_Distal_Active_Promoter_2Kb_High	NA	10_Distal_Active_Promoter_2Kb_High	10_Distal_Active_Promoter_2Kb_High	11_Active_TSS_High_Signal_H3K4me3_H3K4me1	1193.69	1.74497	0.524576	3.32644	0.000879637	0.0337382	1	5	chr1:180880001-181200000	0.411552	0.0214336	1	0.0135256	MM only reactivated Bcell enhancers
chr1	181149600	181150200	46	8_Enhancer_High	8_Enhancer_High	9_Active_Enhancer_High	9_Active_Enhancer_High	8_Enhancer_High	8_Enhancer_High	8_Enhancer_High	8_Enhancer_High	8_Enhancer_High	8_Enhancer_High	8_Enhancer_High	8_Enhancer_High	8_Enhancer_High	8_Enhancer_High	9_Active_Enhancer_High	9_Active_Enhancer_High	9_Active_Enhancer_High	9_Active_Enhancer_High	9_Active_Enhancer_High	137.694	2.1314	0.774593	2.75164	0.00592979	0.0646343	1	5	chr1:180880001-181200000	0.359971	0.046688	1	0.0208559	De novo MM enhancers
chr1	181151800	181153800	47	8_Enhancer_High	8_Enhancer_High	6_Transcription_Low	NA	8_Enhancer_High	8_Enhancer_High	9_Active_Enhancer_High	6_Transcription_Low	8_Enhancer_High	8_Enhancer_High	8_Enhancer_High	8_Enhancer_High	8_Enhancer_High	9_Active_Enhancer_High	9_Active_Enhancer_High	10_Distal_Active_Promoter_2Kb_High	8_Enhancer_High	9_Active_Enhancer_High	8_Enhancer_High	399.057	1.90262	0.568851	3.34467	0.000823791	0.0333915	1	5	chr1:180880001-181200000	0.445421	0.0120354	1	0.00998802	PC and MM only enhancers
chr1	183655400	183656000	48	3_Low_signal	3_Low_signal	3_Low_signal	3_Low_signal	3_Low_signal	3_Low_signal	3_Low_signal	3_Low_signal	3_Low_signal	3_Low_signal	3_Low_signal	3_Low_signal	2_Repressed_Polycomb_Low	3_Low_signal	8_Enhancer_High	8_Enhancer_High	8_Enhancer_High	3_Low_signal	8_Enhancer_High	55.9636	1.50082	0.51717	2.90198	0.00370814	0.0526448	1	3	chr1:183640001-183960000	0.363155	0.0446416	1	0.0202564	All cell types deactivated regions/no predominant state
chr1	183841400	183843200	49	3_Low_signal	3_Low_signal	3_Low_signal	3_Low_signal	8_Enhancer_High	3_Low_signal	8_Enhancer_High	3_Low_signal	3_Low_signal	3_Low_signal	3_Low_signal	3_Low_signal	10_Distal_Active_Promoter_2Kb_High	8_Enhancer_High	NA	NA	9_Active_Enhancer_High	NA	10_Distal_Active_Promoter_2Kb_High	146.171	1.93257	0.553502	3.49153	0.000480255	0.0302212	1	3	chr1:183640001-183960000	0.493456	0.00478909	1	0.00658314	PC enhancers, deactivated in MM and Bcell
chr1	183956400	183957400	50	8_Enhancer_High	8_Enhancer_High	3_Low_signal	8_Enhancer_High	8_Enhancer_High	3_Low_signal	2_Repressed_Polycomb_Low	3_Low_signal	8_Enhancer_High	8_Enhancer_High	3_Low_signal	8_Enhancer_High	8_Enhancer_High	8_Enhancer_High	NA	9_Active_Enhancer_High	9_Active_Enhancer_High	8_Enhancer_High	10_Distal_Active_Promoter_2Kb_High	191.743	1.71533	0.554255	3.09484	0.00196921	0.0421172	1	5	chr1:183640001-183960000	0.315962	0.0833485	1	0.0291248	De novo MM enhancers
chr1	184491200	184492800	51	3_Low_signal	3_Low_signal	3_Low_signal	3_Low_signal	3_Low_signal	3_Low_signal	3_Low_signal	3_Low_signal	3_Low_signal	NA	3_Low_signal	3_Low_signal	3_Low_signal	3_Low_signal	10_Distal_Active_Promoter_2Kb_High	11_Active_TSS_High_Signal_H3K4me3_H3K4me1	NA	11_Active_TSS_High_Signal_H3K4me3_H3K4me1	10_Distal_Active_Promoter_2Kb_High	270.859	2.05891	0.59485	3.46122	0.000537729	0.0309441	1	3	chr1:184040001-184720000	0.373471	0.0384986	1	0.0185137	All cell types deactivated regions/no predominant state
chr1	184494000	184495800	52	3_Low_signal	3_Low_signal	3_Low_signal	3_Low_signal	3_Low_signal	3_Low_signal	8_Enhancer_High	3_Low_signal	2_Repressed_Polycomb_Low	3_Low_signal	3_Low_signal	3_Low_signal	8_Enhancer_High	3_Low_signal	9_Active_Enhancer_High	3_Low_signal	9_Active_Enhancer_High	6_Transcription_Low	10_Distal_Active_Promoter_2Kb_High	202.227	1.43983	0.503646	2.85881	0.00425231	0.0555964	1	4	chr1:184040001-184720000	0.426847	0.0166308	1	0.0117657	De novo MM enhancers
chr1	184557800	184559000	53	3_Low_signal	3_Low_signal	3_Low_signal	3_Low_signal	3_Low_signal	3_Low_signal	3_Low_signal	3_Low_signal	3_Low_signal	3_Low_signal	3_Low_signal	3_Low_signal	3_Low_signal	3_Low_signal	9_Active_Enhancer_High	3_Low_signal	9_Active_Enhancer_High	3_Low_signal	10_Distal_Active_Promoter_2Kb_High	69.7381	1.54822	0.595345	2.60054	0.00930764	0.0801835	1	1	chr1:184040001-184720000	0.455792	0.00997049	2	0.00929665	De novo MM enhancers
chr1	184683400	184685800	54	3_Low_signal	3_Low_signal	3_Low_signal	3_Low_signal	3_Low_signal	3_Low_signal	3_Low_signal	3_Low_signal	3_Low_signal	NA	3_Low_signal	3_Low_signal	3_Low_signal	3_Low_signal	NA	8_Enhancer_High	3_Low_signal	8_Enhancer_High	NA	271.201	1.72566	0.604111	2.85652	0.00428311	0.0558196	1	5	chr1:184040001-184720000	0.30942	0.0902966	2	0.030688	All cell types deactivated regions/no predominant state
chr1	184836000	184839200	55	3_Low_signal	3_Low_signal	3_Low_signal	3_Low_signal	3_Low_signal	3_Low_signal	8_Enhancer_High	8_Enhancer_High	3_Low_signal	3_Low_signal	3_Low_signal	3_Low_signal	8_Enhancer_High	8_Enhancer_High	9_Active_Enhancer_High	3_Low_signal	9_Active_Enhancer_High	9_Active_Enhancer_High	9_Active_Enhancer_High	139.55	1.33694	0.524568	2.54866	0.0108139	0.0864095	1	1	chr1:184720001-185200000	0.274164	0.135563	1	0.0402752	De novo MM enhancers
chr1	184843000	184844600	56	3_Low_signal	3_Low_signal	3_Low_signal	3_Low_signal	3_Low_signal	3_Low_signal	NA	6_Transcription_Low	3_Low_signal	3_Low_signal	3_Low_signal	3_Low_signal	NA	NA	9_Active_Enhancer_High	9_Active_Enhancer_High	8_Enhancer_High	9_Active_Enhancer_High	8_Enhancer_High	192.039	2.12456	0.613656	3.46213	0.000535916	0.0309441	1	5	chr1:184720001-185200000	0.344655	0.0575987	1	0.0235875	De novo MM enhancers
chr1	184944200	184946600	57	NA	8_Enhancer_High	3_Low_signal	8_Enhancer_High	3_Low_signal	3_Low_signal	8_Enhancer_High	8_Enhancer_High	3_Low_signal	NA	3_Low_signal	6_Transcription_Low	8_Enhancer_High	8_Enhancer_High	9_Active_Enhancer_High	8_Enhancer_High	9_Active_Enhancer_High	8_Enhancer_High	6_Transcription_Low	116.919	1.36746	0.501822	2.72499	0.00643027	0.0668487	1	0	chr1:184720001-185200000	0.444284	0.0122821	1	0.0101118	De novo MM enhancers
chr1	184982000	184982600	58	3_Low_signal	3_Low_signal	3_Low_signal	3_Low_signal	3_Low_signal	3_Low_signal	NA	8_Enhancer_High	3_Low_signal	3_Low_signal	3_Low_signal	3_Low_signal	8_Enhancer_High	8_Enhancer_High	8_Enhancer_High	8_Enhancer_High	3_Low_signal	8_Enhancer_High	8_Enhancer_High	88.4337	2.07563	0.638489	3.25085	0.00115062	0.0359502	1	3	chr1:184720001-185200000	0.388278	0.0308893	1	0.0161089	All cell types deactivated regions/no predominant state
chr1	186605600	186606400	59	3_Low_signal	3_Low_signal	3_Low_signal	3_Low_signal	3_Low_signal	3_Low_signal	3_Low_signal	3_Low_signal	2_Repressed_Polycomb_Low	3_Low_signal	3_Low_signal	3_Low_signal	3_Low_signal	3_Low_signal	8_Enhancer_High	3_Low_signal	3_Low_signal	8_Enhancer_High	3_Low_signal	77.9792	1.33701	0.49167	2.71932	0.00654154	0.0673638	1	3	chr1:186320001-187000000	0.328887	0.0708326	1	0.0263957	All cell types deactivated regions/no predominant state
chr1	186617800	186619000	60	11_Active_TSS_High_Signal_H3K4me3_H3K4me1	11_Active_TSS_High_Signal_H3K4me3_H3K4me1	11_Active_TSS_High_Signal_H3K4me3_H3K4me1	8_Enhancer_High	11_Active_TSS_High_Signal_H3K4me3_H3K4me1	11_Active_TSS_High_Signal_H3K4me3_H3K4me1	8_Enhancer_High	8_Enhancer_High	11_Active_TSS_High_Signal_H3K4me3_H3K4me1	11_Active_TSS_High_Signal_H3K4me3_H3K4me1	8_Enhancer_High	11_Active_TSS_High_Signal_H3K4me3_H3K4me1	8_Enhancer_High	11_Active_TSS_High_Signal_H3K4me3_H3K4me1	NA	NA	10_Distal_Active_Promoter_2Kb_High	10_Distal_Active_Promoter_2Kb_High	11_Active_TSS_High_Signal_H3K4me3_H3K4me1	255.666	2.1501	0.647205	3.32213	0.000893333	0.0339175	1	5	chr1:186320001-187000000	0.247885	0.178772	1	0.0484362	De novo MM enhancers
chr1	186768600	186769800	61	3_Low_signal	3_Low_signal	3_Low_signal	3_Low_signal	3_Low_signal	3_Low_signal	3_Low_signal	3_Low_signal	3_Low_signal	3_Low_signal	3_Low_signal	3_Low_signal	8_Enhancer_High	8_Enhancer_High	9_Active_Enhancer_High	9_Active_Enhancer_High	9_Active_Enhancer_High	9_Active_Enhancer_High	8_Enhancer_High	164.992	1.9925	0.515135	3.86792	0.000109768	0.0209317	1	4	chr1:186320001-187000000	0.335551	0.064978	1	0.025163	De novo MM enhancers
chr1	186985000	186986400	62	3_Low_signal	3_Low_signal	3_Low_signal	3_Low_signal	3_Low_signal	3_Low_signal	3_Low_signal	3_Low_signal	3_Low_signal	3_Low_signal	3_Low_signal	3_Low_signal	3_Low_signal	3_Low_signal	3_Low_signal	6_Transcription_Low	3_Low_signal	6_Transcription_Low	3_Low_signal	67.3779	1.14486	0.37903	3.0205	0.00252356	0.0456487	1	0	chr1:186320001-187000000	0.323606	0.0757567	1	0.0275134	All cell types deactivated regions/no predominant state
chr1	191173800	191175400	63	3_Low_signal	NA	3_Low_signal	3_Low_signal	3_Low_signal	3_Low_signal	NA	3_Low_signal	3_Low_signal	3_Low_signal	3_Low_signal	3_Low_signal	3_Low_signal	3_Low_signal	NA	10_Distal_Active_Promoter_2Kb_High	3_Low_signal	10_Distal_Active_Promoter_2Kb_High	3_Low_signal	204.994	2.23919	0.578793	3.86873	0.000109406	0.0209317	1	3	chr1:190480001-192440000	0.371401	0.0396735	1	0.0188844	De novo MM enhancers
chr1	196270600	196272400	64	3_Low_signal	3_Low_signal	3_Low_signal	3_Low_signal	3_Low_signal	2_Repressed_Polycomb_Low	3_Low_signal	3_Low_signal	3_Low_signal	3_Low_signal	3_Low_signal	3_Low_signal	3_Low_signal	3_Low_signal	12_Active_TSS_High_Signal_H3K4me3_H3K27Ac	12_Active_TSS_High_Signal_H3K4me3_H3K27Ac	12_Active_TSS_High_Signal_H3K4me3_H3K27Ac	8_Enhancer_High	3_Low_signal	109.31	2.13249	0.534613	3.98885	6.64e-05	0.0179256	1	3	chr1:196120001-196720000	0.291843	0.111152	1	0.0352643	De novo MM enhancers
chr1	196659400	196661800	65	3_Low_signal	3_Low_signal	3_Low_signal	3_Low_signal	3_Low_signal	3_Low_signal	3_Low_signal	3_Low_signal	3_Low_signal	3_Low_signal	3_Low_signal	3_Low_signal	3_Low_signal	3_Low_signal	6_Transcription_Low	6_Transcription_Low	3_Low_signal	3_Low_signal	3_Low_signal	98.5249	1.12659	0.407685	2.76339	0.00572047	0.0635514	1	1	chr1:196120001-196720000	0.266157	0.147825	1	0.0425981	All cell types deactivated regions/no predominant state
chr1	197334200	197336200	66	3_Low_signal	3_Low_signal	3_Low_signal	3_Low_signal	3_Low_signal	3_Low_signal	3_Low_signal	3_Low_signal	3_Low_signal	3_Low_signal	3_Low_signal	3_Low_signal	3_Low_signal	3_Low_signal	3_Low_signal	3_Low_signal	3_Low_signal	3_Low_signal	3_Low_signal	78.312	1.24741	0.457151	2.72865	0.00635942	0.0665323	1	2	chr1:196800001-197400000	0.40062	0.0255243	2	0.0145301	All cell types deactivated regions/no predominant state
chr1	197399600	197400600	67	3_Low_signal	3_Low_signal	3_Low_signal	3_Low_signal	3_Low_signal	3_Low_signal	3_Low_signal	3_Low_signal	3_Low_signal	3_Low_signal	3_Low_signal	3_Low_signal	3_Low_signal	3_Low_signal	3_Low_signal	3_Low_signal	3_Low_signal	3_Low_signal	3_Low_signal	62.0967	1.14892	0.454746	2.52652	0.01152	0.0890801	1	3	chr1:196800001-197400000	0.347008	0.0558027	1	0.0232084	All cell types deactivated regions/no predominant state
chr1	200624800	200626200	68	3_Low_signal	3_Low_signal	6_Transcription_Low	3_Low_signal	3_Low_signal	6_Transcription_Low	3_Low_signal	3_Low_signal	3_Low_signal	3_Low_signal	3_Low_signal	3_Low_signal	3_Low_signal	6_Transcription_Low	8_Enhancer_High	8_Enhancer_High	8_Enhancer_High	8_Enhancer_High	8_Enhancer_High	77.2914	1.76277	0.62811	2.80647	0.00500876	0.0597466	1	0	chr1:200560001-201240000	-0.535198	0.00191999	2	0.00451974	All cell types deactivated regions/no predominant state
chr1	200627600	200629000	69	8_Enhancer_High	10_Distal_Active_Promoter_2Kb_High	10_Distal_Active_Promoter_2Kb_High	10_Distal_Active_Promoter_2Kb_High	8_Enhancer_High	11_Active_TSS_High_Signal_H3K4me3_H3K4me1	8_Enhancer_High	8_Enhancer_High	10_Distal_Active_Promoter_2Kb_High	10_Distal_Active_Promoter_2Kb_High	8_Enhancer_High	11_Active_TSS_High_Signal_H3K4me3_H3K4me1	8_Enhancer_High	8_Enhancer_High	10_Distal_Active_Promoter_2Kb_High	10_Distal_Active_Promoter_2Kb_High	10_Distal_Active_Promoter_2Kb_High	10_Distal_Active_Promoter_2Kb_High	10_Distal_Active_Promoter_2Kb_High	356.922	1.66176	0.577314	2.87844	0.00399644	0.0541316	1	3	chr1:200560001-201240000	-0.499118	0.00425858	2	0.00638992	MM only reactivated Bcell enhancers
chr1	200779400	200781600	70	3_Low_signal	3_Low_signal	3_Low_signal	3_Low_signal	3_Low_signal	3_Low_signal	3_Low_signal	3_Low_signal	3_Low_signal	3_Low_signal	3_Low_signal	3_Low_signal	3_Low_signal	3_Low_signal	6_Transcription_Low	3_Low_signal	3_Low_signal	10_Distal_Active_Promoter_2Kb_High	6_Transcription_Low	124.467	1.45865	0.474146	3.07637	0.0020954	0.042944	1	1	chr1:200560001-201240000	-0.414431	0.0204512	2	0.0131952	All cell types deactivated regions/no predominant state
chr1	200802800	200803400	71	3_Low_signal	3_Low_signal	3_Low_signal	3_Low_signal	3_Low_signal	3_Low_signal	3_Low_signal	3_Low_signal	3_Low_signal	3_Low_signal	3_Low_signal	3_Low_signal	2_Repressed_Polycomb_Low	3_Low_signal	6_Transcription_Low	3_Low_signal	3_Low_signal	3_Low_signal	8_Enhancer_High	69.7964	1.7702	0.488522	3.62359	0.000290541	0.0273029	1	5	chr1:200560001-201240000	0.342762	0.0590759	1	0.0238527	All cell types deactivated regions/no predominant state
chr1	206544400	206545400	72	3_Low_signal	8_Enhancer_High	3_Low_signal	3_Low_signal	3_Low_signal	3_Low_signal	8_Enhancer_High	3_Low_signal	3_Low_signal	3_Low_signal	3_Low_signal	3_Low_signal	3_Low_signal	3_Low_signal	9_Active_Enhancer_High	8_Enhancer_High	3_Low_signal	3_Low_signal	3_Low_signal	99.5793	1.52001	0.502259	3.02634	0.0024753	0.045348	1	5	chr1:206400001-207000000	0.32802	0.0716236	1	0.0265615	All cell types deactivated regions/no predominant state
chr1	206658000	206660400	73	3_Low_signal	3_Low_signal	3_Low_signal	3_Low_signal	3_Low_signal	3_Low_signal	3_Low_signal	3_Low_signal	3_Low_signal	3_Low_signal	3_Low_signal	3_Low_signal	3_Low_signal	NA	6_Transcription_Low	3_Low_signal	3_Low_signal	9_Active_Enhancer_High	NA	241.04	1.21154	0.421564	2.87392	0.00405412	0.0545448	1	4	chr1:206400001-207000000	0.331324	0.0686464	1	0.0259127	All cell types deactivated regions/no predominant state
chr1	206679600	206680200	74	8_Enhancer_High	8_Enhancer_High	8_Enhancer_High	8_Enhancer_High	8_Enhancer_High	8_Enhancer_High	11_Active_TSS_High_Signal_H3K4me3_H3K4me1	9_Active_Enhancer_High	8_Enhancer_High	8_Enhancer_High	8_Enhancer_High	8_Enhancer_High	10_Distal_Active_Promoter_2Kb_High	8_Enhancer_High	9_Active_Enhancer_High	NA	8_Enhancer_High	8_Enhancer_High	11_Active_TSS_High_Signal_H3K4me3_H3K4me1	151.514	2.00722	0.513936	3.90558	9.4e-05	0.0201292	1	2	chr1:206400001-207000000	0.367535	0.0419446	1	0.0194697	PC enhancers, deactivated in MM and Bcell
chr1	206716200	206717800	75	8_Enhancer_High	8_Enhancer_High	9_Active_Enhancer_High	9_Active_Enhancer_High	8_Enhancer_High	8_Enhancer_High	9_Active_Enhancer_High	9_Active_Enhancer_High	8_Enhancer_High	9_Active_Enhancer_High	8_Enhancer_High	9_Active_Enhancer_High	9_Active_Enhancer_High	9_Active_Enhancer_High	9_Active_Enhancer_High	10_Distal_Active_Promoter_2Kb_High	9_Active_Enhancer_High	9_Active_Enhancer_High	10_Distal_Active_Promoter_2Kb_High	246.205	1.73259	0.589783	2.93767	0.00330686	0.0502794	1	5	chr1:206400001-207000000	0.382812	0.0335417	1	0.016991	PC, MM, Bcell enhancers
chr1	206737600	206740200	76	6_Transcription_Low	8_Enhancer_High	6_Transcription_Low	6_Transcription_Low	6_Transcription_Low	8_Enhancer_High	9_Active_Enhancer_High	9_Active_Enhancer_High	8_Enhancer_High	8_Enhancer_High	8_Enhancer_High	9_Active_Enhancer_High	8_Enhancer_High	8_Enhancer_High	9_Active_Enhancer_High	8_Enhancer_High	9_Active_Enhancer_High	8_Enhancer_High	8_Enhancer_High	465.517	1.55705	0.610787	2.54925	0.0107955	0.08632	1	5	chr1:206400001-207000000	0.336023	0.0645786	1	0.0250863	De novo MM enhancers
chr1	206784200	206785200	77	8_Enhancer_High	8_Enhancer_High	8_Enhancer_High	8_Enhancer_High	3_Low_signal	8_Enhancer_High	11_Active_TSS_High_Signal_H3K4me3_H3K4me1	8_Enhancer_High	11_Active_TSS_High_Signal_H3K4me3_H3K4me1	10_Distal_Active_Promoter_2Kb_High	11_Active_TSS_High_Signal_H3K4me3_H3K4me1	10_Distal_Active_Promoter_2Kb_High	9_Active_Enhancer_High	10_Distal_Active_Promoter_2Kb_High	10_Distal_Active_Promoter_2Kb_High	11_Active_TSS_High_Signal_H3K4me3_H3K4me1	10_Distal_Active_Promoter_2Kb_High	9_Active_Enhancer_High	10_Distal_Active_Promoter_2Kb_High	221.943	1.59607	0.540392	2.95354	0.00314155	0.0493367	1	5	chr1:206400001-207000000	0.389159	0.0304782	1	0.0159491	PC and MM only enhancers
chr1	211391200	211392800	78	NA	6_Transcription_Low	5_Transcription_High	6_Transcription_Low	NA	6_Transcription_Low	5_Transcription_High	5_Transcription_High	NA	6_Transcription_Low	5_Transcription_High	6_Transcription_Low	5_Transcription_High	6_Transcription_Low	12_Active_TSS_High_Signal_H3K4me3_H3K27Ac	7_Genic_Enhancer_High	5_Transcription_High	5_Transcription_High	6_Transcription_Low	68.4727	1.63334	0.597808	2.73221	0.00629105	0.0662466	1	0	chr1:211280001-211680000	0.290865	0.112408	2	0.0355725	De novo MM enhancers
chr1	211513800	211516000	79	11_Active_TSS_High_Signal_H3K4me3_H3K4me1	NA	11_Active_TSS_High_Signal_H3K4me3_H3K4me1	10_Distal_Active_Promoter_2Kb_High	11_Active_TSS_High_Signal_H3K4me3_H3K4me1	8_Enhancer_High	1_Repressed_Polycomb_High	8_Enhancer_High	11_Active_TSS_High_Signal_H3K4me3_H3K4me1	11_Active_TSS_High_Signal_H3K4me3_H3K4me1	11_Active_TSS_High_Signal_H3K4me3_H3K4me1	11_Active_TSS_High_Signal_H3K4me3_H3K4me1	1_Repressed_Polycomb_High	1_Repressed_Polycomb_High	11_Active_TSS_High_Signal_H3K4me3_H3K4me1	8_Enhancer_High	NA	10_Distal_Active_Promoter_2Kb_High	11_Active_TSS_High_Signal_H3K4me3_H3K4me1	565.607	1.36299	0.462464	2.94725	0.00320619	0.0497445	1	5	chr1:211280001-211680000	0.274265	0.135414	1	0.0402467	All cell types deactivated regions/no predominant state
chr1	211698200	211699600	80	8_Enhancer_High	11_Active_TSS_High_Signal_H3K4me3_H3K4me1	10_Distal_Active_Promoter_2Kb_High	10_Distal_Active_Promoter_2Kb_High	11_Active_TSS_High_Signal_H3K4me3_H3K4me1	11_Active_TSS_High_Signal_H3K4me3_H3K4me1	NA	8_Enhancer_High	11_Active_TSS_High_Signal_H3K4me3_H3K4me1	11_Active_TSS_High_Signal_H3K4me3_H3K4me1	8_Enhancer_High	10_Distal_Active_Promoter_2Kb_High	11_Active_TSS_High_Signal_H3K4me3_H3K4me1	11_Active_TSS_High_Signal_H3K4me3_H3K4me1	11_Active_TSS_High_Signal_H3K4me3_H3K4me1	11_Active_TSS_High_Signal_H3K4me3_H3K4me1	11_Active_TSS_High_Signal_H3K4me3_H3K4me1	8_Enhancer_High	11_Active_TSS_High_Signal_H3K4me3_H3K4me1	240.005	1.26263	0.466553	2.70629	0.00680395	0.0687598	1	4	chr1:211680001-212040000	0.552954	0.00125485	1	0.0040069	All cell types deactivated regions/no predominant state
chr1	216310800	216311800	81	3_Low_signal	3_Low_signal	3_Low_signal	3_Low_signal	3_Low_signal	3_Low_signal	3_Low_signal	3_Low_signal	3_Low_signal	3_Low_signal	3_Low_signal	3_Low_signal	3_Low_signal	3_Low_signal	8_Enhancer_High	8_Enhancer_High	6_Transcription_Low	8_Enhancer_High	3_Low_signal	56.484	1.12505	0.45132	2.49279	0.0126742	0.0934922	1	1	chr1:216280001-218240000	0.307591	0.0923165	1	0.0310541	All cell types deactivated regions/no predominant state
chr1	216523000	216525400	82	8_Enhancer_High	8_Enhancer_High	8_Enhancer_High	3_Low_signal	3_Low_signal	3_Low_signal	8_Enhancer_High	8_Enhancer_High	6_Transcription_Low	NA	6_Transcription_Low	8_Enhancer_High	9_Active_Enhancer_High	8_Enhancer_High	9_Active_Enhancer_High	10_Distal_Active_Promoter_2Kb_High	9_Active_Enhancer_High	10_Distal_Active_Promoter_2Kb_High	3_Low_signal	123.011	2.02865	0.640986	3.16489	0.00155144	0.0390697	1	1	chr1:216280001-218240000	0.302845	0.0977161	1	0.0322041	PC and MM only enhancers
chr1	216600600	216601800	83	1_Repressed_Polycomb_High	1_Repressed_Polycomb_High	1_Repressed_Polycomb_High	NA	1_Repressed_Polycomb_High	11_Active_TSS_High_Signal_H3K4me3_H3K4me1	1_Repressed_Polycomb_High	1_Repressed_Polycomb_High	1_Repressed_Polycomb_High	NA	1_Repressed_Polycomb_High	11_Active_TSS_High_Signal_H3K4me3_H3K4me1	1_Repressed_Polycomb_High	11_Active_TSS_High_Signal_H3K4me3_H3K4me1	10_Distal_Active_Promoter_2Kb_High	12_Active_TSS_High_Signal_H3K4me3_H3K27Ac	NA	10_Distal_Active_Promoter_2Kb_High	11_Active_TSS_High_Signal_H3K4me3_H3K4me1	410.641	1.93756	0.733941	2.63993	0.00829224	0.0756306	1	4	chr1:216280001-218240000	0.490377	0.0051006	1	0.00677496	De novo MM enhancers
chr1	216764800	216767000	84	3_Low_signal	3_Low_signal	3_Low_signal	3_Low_signal	3_Low_signal	3_Low_signal	3_Low_signal	3_Low_signal	3_Low_signal	3_Low_signal	3_Low_signal	3_Low_signal	3_Low_signal	3_Low_signal	12_Active_TSS_High_Signal_H3K4me3_H3K27Ac	12_Active_TSS_High_Signal_H3K4me3_H3K27Ac	NA	10_Distal_Active_Promoter_2Kb_High	3_Low_signal	197.487	1.80834	0.562329	3.2158	0.00130081	0.0373281	1	3	chr1:216280001-218240000	0.347605	0.0553543	1	0.0230796	De novo MM enhancers
chr1	217026600	217028000	85	8_Enhancer_High	8_Enhancer_High	3_Low_signal	8_Enhancer_High	3_Low_signal	8_Enhancer_High	3_Low_signal	3_Low_signal	3_Low_signal	3_Low_signal	3_Low_signal	3_Low_signal	3_Low_signal	8_Enhancer_High	9_Active_Enhancer_High	10_Distal_Active_Promoter_2Kb_High	9_Active_Enhancer_High	10_Distal_Active_Promoter_2Kb_High	3_Low_signal	133.862	1.87838	0.650263	2.88865	0.003869	0.053532	1	2	chr1:216280001-218240000	0.329286	0.0704713	1	0.0263225	De novo MM enhancers
chr1	217368800	217370400	86	3_Low_signal	3_Low_signal	3_Low_signal	3_Low_signal	3_Low_signal	3_Low_signal	3_Low_signal	NA	3_Low_signal	3_Low_signal	3_Low_signal	3_Low_signal	8_Enhancer_High	8_Enhancer_High	NA	8_Enhancer_High	12_Active_TSS_High_Signal_H3K4me3_H3K27Ac	10_Distal_Active_Promoter_2Kb_High	11_Active_TSS_High_Signal_H3K4me3_H3K4me1	239.929	1.94354	0.57431	3.38414	0.000714022	0.0325881	1	3	chr1:216280001-218240000	0.503632	0.00387251	1	0.00616132	De novo MM enhancers
chr1	218456400	218457000	87	3_Low_signal	8_Enhancer_High	3_Low_signal	8_Enhancer_High	8_Enhancer_High	3_Low_signal	3_Low_signal	3_Low_signal	3_Low_signal	8_Enhancer_High	3_Low_signal	3_Low_signal	3_Low_signal	3_Low_signal	8_Enhancer_High	3_Low_signal	8_Enhancer_High	8_Enhancer_High	3_Low_signal	82.0262	2.25587	0.769837	2.93032	0.00338618	0.050809	1	1	chr1:218240001-219840000	0.307535	0.0923784	1	0.0310609	All cell types deactivated regions/no predominant state
chr1	218459400	218461000	88	3_Low_signal	8_Enhancer_High	3_Low_signal	8_Enhancer_High	3_Low_signal	3_Low_signal	3_Low_signal	3_Low_signal	3_Low_signal	3_Low_signal	3_Low_signal	3_Low_signal	NA	3_Low_signal	9_Active_Enhancer_High	3_Low_signal	9_Active_Enhancer_High	9_Active_Enhancer_High	10_Distal_Active_Promoter_2Kb_High	278.126	1.59965	0.605892	2.64015	0.00828691	0.0756126	1	5	chr1:218240001-219840000	0.430174	0.0157146	1	0.0113319	De novo MM enhancers
chr1	226633600	226636000	89	7_Genic_Enhancer_High	7_Genic_Enhancer_High	7_Genic_Enhancer_High	7_Genic_Enhancer_High	7_Genic_Enhancer_High	8_Enhancer_High	7_Genic_Enhancer_High	7_Genic_Enhancer_High	7_Genic_Enhancer_High	7_Genic_Enhancer_High	7_Genic_Enhancer_High	9_Active_Enhancer_High	9_Active_Enhancer_High	8_Enhancer_High	9_Active_Enhancer_High	9_Active_Enhancer_High	9_Active_Enhancer_High	9_Active_Enhancer_High	9_Active_Enhancer_High	366.799	1.08516	0.433784	2.5016	0.0123633	0.0923411	1	2	chr1:226400001-227440000	-0.260781	0.156496	2	0.0441774	PC, MM, Bcell enhancers
chr1	226679800	226681000	90	10_Distal_Active_Promoter_2Kb_High	10_Distal_Active_Promoter_2Kb_High	12_Active_TSS_High_Signal_H3K4me3_H3K27Ac	10_Distal_Active_Promoter_2Kb_High	10_Distal_Active_Promoter_2Kb_High	10_Distal_Active_Promoter_2Kb_High	10_Distal_Active_Promoter_2Kb_High	9_Active_Enhancer_High	10_Distal_Active_Promoter_2Kb_High	10_Distal_Active_Promoter_2Kb_High	10_Distal_Active_Promoter_2Kb_High	NA	10_Distal_Active_Promoter_2Kb_High	10_Distal_Active_Promoter_2Kb_High	10_Distal_Active_Promoter_2Kb_High	10_Distal_Active_Promoter_2Kb_High	10_Distal_Active_Promoter_2Kb_High	10_Distal_Active_Promoter_2Kb_High	NA	304.685	1.72984	0.519293	3.33115	0.000864882	0.0336931	1	3	chr1:226400001-227440000	-0.270453	0.14115	2	0.0414411	PC, MM, Bcell enhancers
chr1	239898000	239898600	91	8_Enhancer_High	3_Low_signal	3_Low_signal	3_Low_signal	3_Low_signal	3_Low_signal	3_Low_signal	3_Low_signal	3_Low_signal	3_Low_signal	3_Low_signal	3_Low_signal	3_Low_signal	3_Low_signal	8_Enhancer_High	NA	8_Enhancer_High	8_Enhancer_High	8_Enhancer_High	67.0728	2.12221	0.718163	2.95505	0.00312622	0.0492638	1	5	chr1:237760001-239920000	0.5103	0.0033575	1	0.00577173	All cell types deactivated regions/no predominant state
chr1	241609600	241611600	92	6_Transcription_Low	NA	6_Transcription_Low	6_Transcription_Low	6_Transcription_Low	6_Transcription_Low	3_Low_signal	3_Low_signal	NA	6_Transcription_Low	6_Transcription_Low	6_Transcription_Low	3_Low_signal	3_Low_signal	6_Transcription_Low	6_Transcription_Low	3_Low_signal	6_Transcription_Low	3_Low_signal	104.189	1.16044	0.335542	3.45841	0.000543381	0.0310414	1	3	chr1:241520001-243040000	0.457437	0.00967204	1	0.00917849	All cell types deactivated regions/no predominant state
chr10	51422200	51423000	93	3_Low_signal	3_Low_signal	3_Low_signal	3_Low_signal	3_Low_signal	3_Low_signal	3_Low_signal	3_Low_signal	3_Low_signal	3_Low_signal	3_Low_signal	3_Low_signal	3_Low_signal	3_Low_signal	12_Active_TSS_High_Signal_H3K4me3_H3K27Ac	NA	9_Active_Enhancer_High	NA	3_Low_signal	76.873	1.67619	0.591695	2.83286	0.0046134	0.0577265	1	2	chr10:50760001-52280000	0.271173	0.140053	1	0.0412487	De novo MM enhancers
chr10	52308200	52309200	94	11_Active_TSS_High_Signal_H3K4me3_H3K4me1	11_Active_TSS_High_Signal_H3K4me3_H3K4me1	NA	11_Active_TSS_High_Signal_H3K4me3_H3K4me1	11_Active_TSS_High_Signal_H3K4me3_H3K4me1	11_Active_TSS_High_Signal_H3K4me3_H3K4me1	1_Repressed_Polycomb_High	1_Repressed_Polycomb_High	1_Repressed_Polycomb_High	1_Repressed_Polycomb_High	2_Repressed_Polycomb_Low	11_Active_TSS_High_Signal_H3K4me3_H3K4me1	1_Repressed_Polycomb_High	11_Active_TSS_High_Signal_H3K4me3_H3K4me1	NA	12_Active_TSS_High_Signal_H3K4me3_H3K27Ac	12_Active_TSS_High_Signal_H3K4me3_H3K27Ac	NA	3_Low_signal	225.52	2.09869	0.578685	3.62666	0.000287113	0.0273029	1	3	chr10:52280001-52640000	0.656024	6.15e-05	1	0.001402	De novo MM enhancers
chr10	52436400	52437800	95	8_Enhancer_High	8_Enhancer_High	8_Enhancer_High	8_Enhancer_High	8_Enhancer_High	3_Low_signal	8_Enhancer_High	8_Enhancer_High	3_Low_signal	3_Low_signal	3_Low_signal	3_Low_signal	8_Enhancer_High	9_Active_Enhancer_High	9_Active_Enhancer_High	10_Distal_Active_Promoter_2Kb_High	9_Active_Enhancer_High	10_Distal_Active_Promoter_2Kb_High	9_Active_Enhancer_High	127.616	2.1946	0.680658	3.22423	0.00126314	0.0370214	1	1	chr10:52280001-52640000	0.528184	0.00225701	2	0.00482219	PC and MM only enhancers
chr10	52465400	52467000	96	3_Low_signal	3_Low_signal	3_Low_signal	3_Low_signal	3_Low_signal	3_Low_signal	3_Low_signal	NA	3_Low_signal	3_Low_signal	3_Low_signal	3_Low_signal	8_Enhancer_High	8_Enhancer_High	9_Active_Enhancer_High	9_Active_Enhancer_High	9_Active_Enhancer_High	9_Active_Enhancer_High	8_Enhancer_High	201.728	2.24149	0.756044	2.96476	0.00302917	0.0487376	1	5	chr10:52280001-52640000	0.565379	0.000918659	1	0.00343481	De novo MM enhancers
chr10	52476800	52478400	97	3_Low_signal	3_Low_signal	3_Low_signal	3_Low_signal	3_Low_signal	3_Low_signal	8_Enhancer_High	8_Enhancer_High	3_Low_signal	3_Low_signal	3_Low_signal	3_Low_signal	8_Enhancer_High	8_Enhancer_High	9_Active_Enhancer_High	9_Active_Enhancer_High	9_Active_Enhancer_High	9_Active_Enhancer_High	3_Low_signal	131.798	1.94527	0.657619	2.95805	0.0030959	0.049066	1	0	chr10:52280001-52640000	0.541684	0.00164813	2	0.00424238	De novo MM enhancers
chr10	52570400	52571400	98	3_Low_signal	3_Low_signal	3_Low_signal	3_Low_signal	3_Low_signal	3_Low_signal	3_Low_signal	3_Low_signal	3_Low_signal	3_Low_signal	3_Low_signal	3_Low_signal	3_Low_signal	8_Enhancer_High	12_Active_TSS_High_Signal_H3K4me3_H3K27Ac	8_Enhancer_High	10_Distal_Active_Promoter_2Kb_High	8_Enhancer_High	8_Enhancer_High	86.8938	1.76316	0.705863	2.49788	0.0124939	0.0927998	1	1	chr10:52280001-52640000	0.65068	7.4e-05	1	0.0014556	De novo MM enhancers
chr10	67262400	67263600	99	3_Low_signal	3_Low_signal	3_Low_signal	3_Low_signal	3_Low_signal	3_Low_signal	3_Low_signal	3_Low_signal	3_Low_signal	3_Low_signal	3_Low_signal	3_Low_signal	3_Low_signal	3_Low_signal	NA	11_Active_TSS_High_Signal_H3K4me3_H3K4me1	4_Heterochromatin_High	11_Active_TSS_High_Signal_H3K4me3_H3K4me1	3_Low_signal	53.6942	1.61694	0.598084	2.70353	0.00686072	0.0690975	1	0	chr10:64000001-67640000	0.693168	1.54e-05	2	0.000672438	All cell types deactivated regions/no predominant state
chr10	67520800	67522200	100	3_Low_signal	3_Low_signal	3_Low_signal	3_Low_signal	3_Low_signal	3_Low_signal	3_Low_signal	3_Low_signal	3_Low_signal	3_Low_signal	3_Low_signal	3_Low_signal	3_Low_signal	3_Low_signal	8_Enhancer_High	3_Low_signal	3_Low_signal	6_Transcription_Low	3_Low_signal	76.7742	1.60971	0.614097	2.62127	0.00876031	0.0776427	1	1	chr10:64000001-67640000	0.462809	0.00874978	2	0.00874105	All cell types deactivated regions/no predominant state
chr10	89260200	89261000	101	3_Low_signal	NA	3_Low_signal	NA	NA	3_Low_signal	3_Low_signal	3_Low_signal	3_Low_signal	3_Low_signal	3_Low_signal	3_Low_signal	3_Low_signal	3_Low_signal	3_Low_signal	8_Enhancer_High	3_Low_signal	3_Low_signal	3_Low_signal	118.444	1.29495	0.490749	2.63872	0.00832195	0.0757335	1	2	chr10:89240001-89760000	0.437484	0.0138483	1	0.0107424	All cell types deactivated regions/no predominant state
chr10	89350800	89353200	102	3_Low_signal	3_Low_signal	3_Low_signal	3_Low_signal	3_Low_signal	3_Low_signal	3_Low_signal	3_Low_signal	3_Low_signal	3_Low_signal	3_Low_signal	3_Low_signal	11_Active_TSS_High_Signal_H3K4me3_H3K4me1	8_Enhancer_High	8_Enhancer_High	10_Distal_Active_Promoter_2Kb_High	10_Distal_Active_Promoter_2Kb_High	10_Distal_Active_Promoter_2Kb_High	11_Active_TSS_High_Signal_H3K4me3_H3K4me1	241.888	1.52912	0.60349	2.5338	0.0112834	0.0883144	1	4	chr10:89240001-89760000	0.327531	0.072073	3	0.0266932	De novo MM enhancers
chr10	91006200	91008200	103	8_Enhancer_High	8_Enhancer_High	8_Enhancer_High	9_Active_Enhancer_High	8_Enhancer_High	11_Active_TSS_High_Signal_H3K4me3_H3K4me1	9_Active_Enhancer_High	9_Active_Enhancer_High	8_Enhancer_High	NA	8_Enhancer_High	10_Distal_Active_Promoter_2Kb_High	8_Enhancer_High	8_Enhancer_High	9_Active_Enhancer_High	10_Distal_Active_Promoter_2Kb_High	9_Active_Enhancer_High	NA	8_Enhancer_High	202.282	1.57964	0.499186	3.16443	0.00155388	0.0390697	1	4	chr10:90880001-91920000	0.311537	0.0880011	1	0.0302002	MM only reactivated Bcell enhancers
chr10	96124200	96125200	104	2_Repressed_Polycomb_Low	2_Repressed_Polycomb_Low	2_Repressed_Polycomb_Low	2_Repressed_Polycomb_Low	2_Repressed_Polycomb_Low	3_Low_signal	3_Low_signal	3_Low_signal	2_Repressed_Polycomb_Low	2_Repressed_Polycomb_Low	2_Repressed_Polycomb_Low	2_Repressed_Polycomb_Low	3_Low_signal	3_Low_signal	1_Repressed_Polycomb_High	2_Repressed_Polycomb_Low	2_Repressed_Polycomb_Low	1_Repressed_Polycomb_High	10_Distal_Active_Promoter_2Kb_High	69.0943	1.52343	0.588828	2.58723	0.00967508	0.0817494	1	2	chr10:96000001-96360000	-0.452984	0.0104975	1	0.00948513	All cell types deactivated regions/no predominant state
chr10	98339600	98341400	105	NA	10_Distal_Active_Promoter_2Kb_High	10_Distal_Active_Promoter_2Kb_High	10_Distal_Active_Promoter_2Kb_High	11_Active_TSS_High_Signal_H3K4me3_H3K4me1	NA	NA	8_Enhancer_High	8_Enhancer_High	11_Active_TSS_High_Signal_H3K4me3_H3K4me1	8_Enhancer_High	8_Enhancer_High	8_Enhancer_High	8_Enhancer_High	10_Distal_Active_Promoter_2Kb_High	10_Distal_Active_Promoter_2Kb_High	10_Distal_Active_Promoter_2Kb_High	10_Distal_Active_Promoter_2Kb_High	10_Distal_Active_Promoter_2Kb_High	381.694	1.81983	0.594366	3.06181	0.00220006	0.0436595	1	5	chr10:97760001-98440000	0.459348	0.00933509	1	0.00899942	De novo MM enhancers
chr10	100326800	100328000	106	8_Enhancer_High	9_Active_Enhancer_High	9_Active_Enhancer_High	9_Active_Enhancer_High	9_Active_Enhancer_High	8_Enhancer_High	8_Enhancer_High	8_Enhancer_High	8_Enhancer_High	9_Active_Enhancer_High	8_Enhancer_High	9_Active_Enhancer_High	8_Enhancer_High	NA	8_Enhancer_High	8_Enhancer_High	NA	NA	10_Distal_Active_Promoter_2Kb_High	121.893	1.28299	0.426722	3.00662	0.00264168	0.046467	1	3	chr10:100280001-100520000	0.48659	0.00550738	1	0.00697742	PC and MM deactivated regions/no predominant state
chr11	8813600	8814200	107	8_Enhancer_High	9_Active_Enhancer_High	8_Enhancer_High	9_Active_Enhancer_High	8_Enhancer_High	9_Active_Enhancer_High	8_Enhancer_High	8_Enhancer_High	8_Enhancer_High	8_Enhancer_High	3_Low_signal	8_Enhancer_High	3_Low_signal	3_Low_signal	9_Active_Enhancer_High	3_Low_signal	3_Low_signal	3_Low_signal	8_Enhancer_High	60.7028	1.45906	0.468149	3.11666	0.00182914	0.0410478	1	1	chr11:8640001-9520000	0.565964	0.000904996	1	0.00341791	All cell types deactivated regions/no predominant state
chr11	8914000	8914800	108	11_Active_TSS_High_Signal_H3K4me3_H3K4me1	10_Distal_Active_Promoter_2Kb_High	12_Active_TSS_High_Signal_H3K4me3_H3K27Ac	NA	10_Distal_Active_Promoter_2Kb_High	NA	8_Enhancer_High	NA	11_Active_TSS_High_Signal_H3K4me3_H3K4me1	11_Active_TSS_High_Signal_H3K4me3_H3K4me1	11_Active_TSS_High_Signal_H3K4me3_H3K4me1	10_Distal_Active_Promoter_2Kb_High	11_Active_TSS_High_Signal_H3K4me3_H3K4me1	6_Transcription_Low	10_Distal_Active_Promoter_2Kb_High	11_Active_TSS_High_Signal_H3K4me3_H3K4me1	10_Distal_Active_Promoter_2Kb_High	10_Distal_Active_Promoter_2Kb_High	10_Distal_Active_Promoter_2Kb_High	52.2338	1.18269	0.423101	2.79528	0.00518542	0.0606024	1	1	chr11:8640001-9520000	0.583369	0.000571981	1	0.0028375	MM only reactivated Bcell enhancers
chr11	9363800	9365000	109	NA	12_Active_TSS_High_Signal_H3K4me3_H3K27Ac	12_Active_TSS_High_Signal_H3K4me3_H3K27Ac	12_Active_TSS_High_Signal_H3K4me3_H3K27Ac	12_Active_TSS_High_Signal_H3K4me3_H3K27Ac	12_Active_TSS_High_Signal_H3K4me3_H3K27Ac	10_Distal_Active_Promoter_2Kb_High	10_Distal_Active_Promoter_2Kb_High	11_Active_TSS_High_Signal_H3K4me3_H3K4me1	10_Distal_Active_Promoter_2Kb_High	12_Active_TSS_High_Signal_H3K4me3_H3K27Ac	12_Active_TSS_High_Signal_H3K4me3_H3K27Ac	10_Distal_Active_Promoter_2Kb_High	NA	10_Distal_Active_Promoter_2Kb_High	12_Active_TSS_High_Signal_H3K4me3_H3K27Ac	10_Distal_Active_Promoter_2Kb_High	10_Distal_Active_Promoter_2Kb_High	NA	513.378	1.56795	0.604118	2.59543	0.00944714	0.0807687	1	5	chr11:8640001-9520000	0.288153	0.115952	2	0.0363555	PC, MM, Bcell enhancers
chr11	9565600	9566600	110	3_Low_signal	3_Low_signal	3_Low_signal	3_Low_signal	3_Low_signal	6_Transcription_Low	9_Active_Enhancer_High	9_Active_Enhancer_High	6_Transcription_Low	3_Low_signal	6_Transcription_Low	8_Enhancer_High	9_Active_Enhancer_High	9_Active_Enhancer_High	3_Low_signal	3_Low_signal	9_Active_Enhancer_High	3_Low_signal	8_Enhancer_High	111.837	1.72257	0.674721	2.553	0.0106799	0.0858701	1	2	chr11:9520001-9760000	-0.318691	0.0805736	1	0.0285149	PC enhancers, deactivated in MM and Bcell
chr11	9600400	9602200	111	10_Distal_Active_Promoter_2Kb_High	10_Distal_Active_Promoter_2Kb_High	10_Distal_Active_Promoter_2Kb_High	10_Distal_Active_Promoter_2Kb_High	10_Distal_Active_Promoter_2Kb_High	11_Active_TSS_High_Signal_H3K4me3_H3K4me1	10_Distal_Active_Promoter_2Kb_High	9_Active_Enhancer_High	11_Active_TSS_High_Signal_H3K4me3_H3K4me1	10_Distal_Active_Promoter_2Kb_High	11_Active_TSS_High_Signal_H3K4me3_H3K4me1	10_Distal_Active_Promoter_2Kb_High	8_Enhancer_High	11_Active_TSS_High_Signal_H3K4me3_H3K4me1	10_Distal_Active_Promoter_2Kb_High	10_Distal_Active_Promoter_2Kb_High	10_Distal_Active_Promoter_2Kb_High	10_Distal_Active_Promoter_2Kb_High	10_Distal_Active_Promoter_2Kb_High	304.591	1.61789	0.544752	2.96996	0.00297841	0.0484809	1	5	chr11:9520001-9760000	-0.477439	0.00660642	1	0.00765924	MM only reactivated Bcell enhancers
chr11	9613200	9614800	112	10_Distal_Active_Promoter_2Kb_High	10_Distal_Active_Promoter_2Kb_High	12_Active_TSS_High_Signal_H3K4me3_H3K27Ac	10_Distal_Active_Promoter_2Kb_High	NA	10_Distal_Active_Promoter_2Kb_High	10_Distal_Active_Promoter_2Kb_High	9_Active_Enhancer_High	10_Distal_Active_Promoter_2Kb_High	10_Distal_Active_Promoter_2Kb_High	10_Distal_Active_Promoter_2Kb_High	10_Distal_Active_Promoter_2Kb_High	10_Distal_Active_Promoter_2Kb_High	NA	12_Active_TSS_High_Signal_H3K4me3_H3K27Ac	12_Active_TSS_High_Signal_H3K4me3_H3K27Ac	10_Distal_Active_Promoter_2Kb_High	10_Distal_Active_Promoter_2Kb_High	12_Active_TSS_High_Signal_H3K4me3_H3K27Ac	811.074	1.84364	0.541285	3.40604	0.000659133	0.0320573	1	5	chr11:9520001-9760000	-0.505178	0.00374746	1	0.00607133	PC, MM, Bcell enhancers
chr11	9748200	9749000	113	7_Genic_Enhancer_High	7_Genic_Enhancer_High	7_Genic_Enhancer_High	10_Distal_Active_Promoter_2Kb_High	7_Genic_Enhancer_High	11_Active_TSS_High_Signal_H3K4me3_H3K4me1	7_Genic_Enhancer_High	7_Genic_Enhancer_High	7_Genic_Enhancer_High	7_Genic_Enhancer_High	7_Genic_Enhancer_High	7_Genic_Enhancer_High	9_Active_Enhancer_High	8_Enhancer_High	11_Active_TSS_High_Signal_H3K4me3_H3K4me1	1_Repressed_Polycomb_High	8_Enhancer_High	8_Enhancer_High	NA	102.699	1.5105	0.465187	3.24709	0.00116591	0.0361089	1	5	chr11:9520001-9760000	-0.43295	0.0149826	1	0.0110929	Deactivated MM, PC and Bcell enhancers
chr11	9861800	9862600	114	NA	3_Low_signal	3_Low_signal	3_Low_signal	8_Enhancer_High	3_Low_signal	3_Low_signal	3_Low_signal	3_Low_signal	8_Enhancer_High	3_Low_signal	8_Enhancer_High	3_Low_signal	3_Low_signal	3_Low_signal	3_Low_signal	3_Low_signal	3_Low_signal	8_Enhancer_High	53.1618	1.78495	0.611177	2.92051	0.00349462	0.0514427	1	2	chr11:9760001-10360000	0.381388	0.0342618	2	0.0171654	All cell types deactivated regions/no predominant state
chr11	10207400	10208600	115	3_Low_signal	3_Low_signal	3_Low_signal	3_Low_signal	3_Low_signal	3_Low_signal	3_Low_signal	3_Low_signal	3_Low_signal	3_Low_signal	3_Low_signal	3_Low_signal	2_Repressed_Polycomb_Low	NA	8_Enhancer_High	3_Low_signal	3_Low_signal	3_Low_signal	NA	54.6602	1.23814	0.476078	2.60071	0.00930308	0.0801634	1	1	chr11:9760001-10360000	0.406209	0.0233597	2	0.0138636	All cell types deactivated regions/no predominant state
chr11	10314200	10315200	116	8_Enhancer_High	8_Enhancer_High	3_Low_signal	8_Enhancer_High	8_Enhancer_High	3_Low_signal	9_Active_Enhancer_High	8_Enhancer_High	NA	11_Active_TSS_High_Signal_H3K4me3_H3K4me1	3_Low_signal	11_Active_TSS_High_Signal_H3K4me3_H3K4me1	9_Active_Enhancer_High	NA	10_Distal_Active_Promoter_2Kb_High	3_Low_signal	11_Active_TSS_High_Signal_H3K4me3_H3K4me1	10_Distal_Active_Promoter_2Kb_High	NA	104.033	2.27232	0.878423	2.58681	0.00968685	0.0817881	1	1	chr11:9760001-10360000	0.634323	0.000127094	2	0.00196484	PC and MM only enhancers
chr11	12706000	12707600	117	3_Low_signal	3_Low_signal	3_Low_signal	3_Low_signal	3_Low_signal	3_Low_signal	3_Low_signal	3_Low_signal	3_Low_signal	3_Low_signal	3_Low_signal	3_Low_signal	3_Low_signal	3_Low_signal	9_Active_Enhancer_High	3_Low_signal	3_Low_signal	3_Low_signal	6_Transcription_Low	177.644	2.53744	0.954801	2.65755	0.00787101	0.0737679	1	4	chr11:12320001-12920000	0.550944	0.00131831	1	0.00404701	All cell types deactivated regions/no predominant state
chr11	12888400	12889600	118	3_Low_signal	3_Low_signal	3_Low_signal	3_Low_signal	3_Low_signal	3_Low_signal	3_Low_signal	3_Low_signal	3_Low_signal	3_Low_signal	3_Low_signal	2_Repressed_Polycomb_Low	3_Low_signal	3_Low_signal	6_Transcription_Low	3_Low_signal	NA	3_Low_signal	3_Low_signal	58.3961	1.14498	0.344703	3.32164	0.00089491	0.0339175	1	1	chr11:12320001-12920000	0.405595	0.0235898	1	0.0139448	All cell types deactivated regions/no predominant state
chr11	14554800	14555600	119	3_Low_signal	3_Low_signal	3_Low_signal	8_Enhancer_High	3_Low_signal	3_Low_signal	3_Low_signal	2_Repressed_Polycomb_Low	3_Low_signal	3_Low_signal	3_Low_signal	3_Low_signal	2_Repressed_Polycomb_Low	3_Low_signal	3_Low_signal	NA	3_Low_signal	3_Low_signal	9_Active_Enhancer_High	49.9809	2.53996	0.868231	2.92544	0.00343967	0.0511235	1	4	chr11:14520001-15240000	0.437299	0.013893	1	0.0107658	All cell types deactivated regions/no predominant state
chr11	14577800	14579200	120	8_Enhancer_High	9_Active_Enhancer_High	9_Active_Enhancer_High	9_Active_Enhancer_High	8_Enhancer_High	8_Enhancer_High	NA	NA	8_Enhancer_High	9_Active_Enhancer_High	8_Enhancer_High	9_Active_Enhancer_High	8_Enhancer_High	8_Enhancer_High	9_Active_Enhancer_High	10_Distal_Active_Promoter_2Kb_High	9_Active_Enhancer_High	9_Active_Enhancer_High	9_Active_Enhancer_High	254.757	1.99627	0.620429	3.21757	0.0012928	0.0372953	1	5	chr11:14520001-15240000	0.547975	0.00141713	1	0.00406022	MM only reactivated Bcell enhancers
chr11	15100800	15101800	121	3_Low_signal	NA	3_Low_signal	3_Low_signal	3_Low_signal	3_Low_signal	2_Repressed_Polycomb_Low	3_Low_signal	3_Low_signal	3_Low_signal	3_Low_signal	3_Low_signal	2_Repressed_Polycomb_Low	3_Low_signal	3_Low_signal	8_Enhancer_High	3_Low_signal	8_Enhancer_High	3_Low_signal	68.7798	1.7186	0.454038	3.78515	0.000153619	0.023206	1	2	chr11:14520001-15240000	0.582483	0.000585863	1	0.0028375	All cell types deactivated regions/no predominant state
chr11	22182200	22183000	122	3_Low_signal	3_Low_signal	3_Low_signal	3_Low_signal	3_Low_signal	3_Low_signal	3_Low_signal	3_Low_signal	3_Low_signal	3_Low_signal	3_Low_signal	3_Low_signal	3_Low_signal	3_Low_signal	3_Low_signal	3_Low_signal	3_Low_signal	3_Low_signal	3_Low_signal	47.7427	2.41861	0.692007	3.49507	0.000473938	0.0300247	1	0	chr11:22160001-22840000	0.488147	0.00533692	1	0.00689322	All cell types deactivated regions/no predominant state
chr11	22245000	22245600	123	3_Low_signal	3_Low_signal	3_Low_signal	3_Low_signal	3_Low_signal	3_Low_signal	3_Low_signal	3_Low_signal	3_Low_signal	3_Low_signal	3_Low_signal	3_Low_signal	3_Low_signal	3_Low_signal	6_Transcription_Low	3_Low_signal	6_Transcription_Low	3_Low_signal	6_Transcription_Low	57.1644	1.59831	0.579509	2.75803	0.00581502	0.0640565	1	2	chr11:22160001-22840000	0.305511	0.0946541	1	0.0315847	All cell types deactivated regions/no predominant state
chr11	22930800	22931800	124	8_Enhancer_High	3_Low_signal	3_Low_signal	3_Low_signal	8_Enhancer_High	3_Low_signal	3_Low_signal	3_Low_signal	3_Low_signal	3_Low_signal	3_Low_signal	3_Low_signal	3_Low_signal	3_Low_signal	8_Enhancer_High	10_Distal_Active_Promoter_2Kb_High	9_Active_Enhancer_High	8_Enhancer_High	3_Low_signal	57.9107	2.11054	0.647618	3.25892	0.00111836	0.0355853	1	2	chr11:22880001-25760000	0.372357	0.0391277	1	0.0186841	De novo MM enhancers
chr11	23112400	23115000	125	3_Low_signal	3_Low_signal	3_Low_signal	3_Low_signal	3_Low_signal	3_Low_signal	3_Low_signal	3_Low_signal	3_Low_signal	3_Low_signal	3_Low_signal	3_Low_signal	3_Low_signal	3_Low_signal	3_Low_signal	8_Enhancer_High	3_Low_signal	8_Enhancer_High	3_Low_signal	163.164	1.62148	0.492343	3.2934	0.000989838	0.0344808	1	4	chr11:22880001-25760000	0.262618	0.153493	1	0.0436988	All cell types deactivated regions/no predominant state
chr11	23359200	23360800	126	3_Low_signal	3_Low_signal	3_Low_signal	3_Low_signal	3_Low_signal	3_Low_signal	4_Heterochromatin_High	4_Heterochromatin_High	3_Low_signal	3_Low_signal	3_Low_signal	3_Low_signal	3_Low_signal	3_Low_signal	3_Low_signal	3_Low_signal	4_Heterochromatin_High	3_Low_signal	3_Low_signal	66.4602	1.746	0.646581	2.70036	0.00692641	0.0694182	1	3	chr11:22880001-25760000	0.368734	0.0412295	1	0.0193419	All cell types deactivated regions/no predominant state
chr11	23539800	23541000	127	3_Low_signal	NA	3_Low_signal	3_Low_signal	3_Low_signal	3_Low_signal	3_Low_signal	3_Low_signal	NA	3_Low_signal	3_Low_signal	3_Low_signal	3_Low_signal	3_Low_signal	NA	11_Active_TSS_High_Signal_H3K4me3_H3K4me1	3_Low_signal	10_Distal_Active_Promoter_2Kb_High	11_Active_TSS_High_Signal_H3K4me3_H3K4me1	198.992	2.17815	0.6365	3.42208	0.000621443	0.0317449	1	5	chr11:22880001-25760000	0.249676	0.175552	1	0.0477887	All cell types deactivated regions/no predominant state
chr11	45843000	45843600	128	11_Active_TSS_High_Signal_H3K4me3_H3K4me1	8_Enhancer_High	NA	3_Low_signal	3_Low_signal	3_Low_signal	8_Enhancer_High	3_Low_signal	8_Enhancer_High	3_Low_signal	3_Low_signal	8_Enhancer_High	3_Low_signal	8_Enhancer_High	9_Active_Enhancer_High	8_Enhancer_High	8_Enhancer_High	9_Active_Enhancer_High	11_Active_TSS_High_Signal_H3K4me3_H3K4me1	153.854	2.15261	0.525956	4.09276	4.26e-05	0.0152914	1	0	chr11:45800001-46360000	-0.502966	0.00392756	1	0.00620928	De novo MM enhancers
chr11	45852200	45853200	129	8_Enhancer_High	9_Active_Enhancer_High	NA	9_Active_Enhancer_High	8_Enhancer_High	8_Enhancer_High	8_Enhancer_High	9_Active_Enhancer_High	8_Enhancer_High	8_Enhancer_High	8_Enhancer_High	8_Enhancer_High	10_Distal_Active_Promoter_2Kb_High	10_Distal_Active_Promoter_2Kb_High	10_Distal_Active_Promoter_2Kb_High	10_Distal_Active_Promoter_2Kb_High	10_Distal_Active_Promoter_2Kb_High	10_Distal_Active_Promoter_2Kb_High	8_Enhancer_High	126.035	1.57911	0.511093	3.08967	0.00200377	0.0423859	1	1	chr11:45800001-46360000	-0.470629	0.00754082	1	0.00824961	PC and MM only enhancers
chr11	46099200	46101200	130	8_Enhancer_High	8_Enhancer_High	8_Enhancer_High	NA	8_Enhancer_High	NA	10_Distal_Active_Promoter_2Kb_High	8_Enhancer_High	NA	11_Active_TSS_High_Signal_H3K4me3_H3K4me1	6_Transcription_Low	8_Enhancer_High	8_Enhancer_High	8_Enhancer_High	9_Active_Enhancer_High	10_Distal_Active_Promoter_2Kb_High	9_Active_Enhancer_High	10_Distal_Active_Promoter_2Kb_High	10_Distal_Active_Promoter_2Kb_High	58.5625	1.3806	0.410115	3.36637	0.000761632	0.0328893	1	1	chr11:45800001-46360000	-0.437798	0.0137724	1	0.0107315	De novo MM enhancers
chr11	46243000	46244000	131	11_Active_TSS_High_Signal_H3K4me3_H3K4me1	11_Active_TSS_High_Signal_H3K4me3_H3K4me1	11_Active_TSS_High_Signal_H3K4me3_H3K4me1	11_Active_TSS_High_Signal_H3K4me3_H3K4me1	11_Active_TSS_High_Signal_H3K4me3_H3K4me1	11_Active_TSS_High_Signal_H3K4me3_H3K4me1	11_Active_TSS_High_Signal_H3K4me3_H3K4me1	11_Active_TSS_High_Signal_H3K4me3_H3K4me1	11_Active_TSS_High_Signal_H3K4me3_H3K4me1	11_Active_TSS_High_Signal_H3K4me3_H3K4me1	11_Active_TSS_High_Signal_H3K4me3_H3K4me1	11_Active_TSS_High_Signal_H3K4me3_H3K4me1	11_Active_TSS_High_Signal_H3K4me3_H3K4me1	11_Active_TSS_High_Signal_H3K4me3_H3K4me1	12_Active_TSS_High_Signal_H3K4me3_H3K27Ac	11_Active_TSS_High_Signal_H3K4me3_H3K4me1	10_Distal_Active_Promoter_2Kb_High	10_Distal_Active_Promoter_2Kb_High	12_Active_TSS_High_Signal_H3K4me3_H3K27Ac	257.885	1.94399	0.533473	3.64402	0.000268409	0.0267982	1	5	chr11:45800001-46360000	-0.584163	0.000559798	1	0.0028375	De novo MM enhancers
chr11	70470000	70471800	132	3_Low_signal	6_Transcription_Low	3_Low_signal	3_Low_signal	3_Low_signal	3_Low_signal	9_Active_Enhancer_High	9_Active_Enhancer_High	2_Repressed_Polycomb_Low	3_Low_signal	3_Low_signal	3_Low_signal	9_Active_Enhancer_High	8_Enhancer_High	8_Enhancer_High	8_Enhancer_High	8_Enhancer_High	8_Enhancer_High	8_Enhancer_High	125.982	1.71509	0.491207	3.49159	0.000480158	0.0302212	1	2	chr11:70200001-71760000	0.307634	0.0922683	1	0.0310519	PC enhancers, deactivated in MM and Bcell
chr11	71372800	71374600	133	11_Active_TSS_High_Signal_H3K4me3_H3K4me1	8_Enhancer_High	10_Distal_Active_Promoter_2Kb_High	8_Enhancer_High	11_Active_TSS_High_Signal_H3K4me3_H3K4me1	8_Enhancer_High	11_Active_TSS_High_Signal_H3K4me3_H3K4me1	8_Enhancer_High	8_Enhancer_High	11_Active_TSS_High_Signal_H3K4me3_H3K4me1	11_Active_TSS_High_Signal_H3K4me3_H3K4me1	11_Active_TSS_High_Signal_H3K4me3_H3K4me1	9_Active_Enhancer_High	8_Enhancer_High	10_Distal_Active_Promoter_2Kb_High	10_Distal_Active_Promoter_2Kb_High	10_Distal_Active_Promoter_2Kb_High	10_Distal_Active_Promoter_2Kb_High	8_Enhancer_High	151.949	1.53456	0.477705	3.21235	0.00131653	0.037463	1	2	chr11:70200001-71760000	0.277249	0.131043	1	0.0394612	PC and MM only enhancers
chr11	87306200	87307400	134	6_Transcription_Low	3_Low_signal	6_Transcription_Low	3_Low_signal	6_Transcription_Low	6_Transcription_Low	3_Low_signal	3_Low_signal	5_Transcription_High	NA	6_Transcription_Low	6_Transcription_Low	3_Low_signal	NA	9_Active_Enhancer_High	NA	6_Transcription_Low	9_Active_Enhancer_High	6_Transcription_Low	55.3946	1.33333	0.426381	3.1271	0.00176541	0.0405509	1	0	chr11:86920001-87320000	0.392502	0.0289588	1	0.0155792	De novo MM enhancers
chr11	99055400	99056800	135	3_Low_signal	3_Low_signal	3_Low_signal	3_Low_signal	3_Low_signal	3_Low_signal	4_Heterochromatin_High	4_Heterochromatin_High	3_Low_signal	3_Low_signal	3_Low_signal	3_Low_signal	3_Low_signal	4_Heterochromatin_High	9_Active_Enhancer_High	6_Transcription_Low	3_Low_signal	7_Genic_Enhancer_High	3_Low_signal	64.0353	2.01927	0.738175	2.73548	0.00622888	0.0659986	1	0	chr11:96440001-99760000	0.486035	0.00556931	2	0.00701018	De novo MM enhancers
chr11	99148200	99149400	136	3_Low_signal	3_Low_signal	3_Low_signal	3_Low_signal	3_Low_signal	3_Low_signal	4_Heterochromatin_High	NA	3_Low_signal	3_Low_signal	3_Low_signal	3_Low_signal	3_Low_signal	3_Low_signal	9_Active_Enhancer_High	NA	8_Enhancer_High	8_Enhancer_High	3_Low_signal	79.2331	2.93925	0.683805	4.29837	1.72e-05	0.0110118	1	2	chr11:96440001-99760000	0.482851	0.00593591	1	0.00718323	All cell types deactivated regions/no predominant state
chr11	99160200	99163200	137	3_Low_signal	3_Low_signal	3_Low_signal	3_Low_signal	3_Low_signal	3_Low_signal	4_Heterochromatin_High	3_Low_signal	3_Low_signal	3_Low_signal	3_Low_signal	3_Low_signal	3_Low_signal	3_Low_signal	10_Distal_Active_Promoter_2Kb_High	6_Transcription_Low	3_Low_signal	9_Active_Enhancer_High	3_Low_signal	163.598	2.34738	0.521052	4.50507	6.64e-06	0.00770481	1	1	chr11:96440001-99760000	0.43364	0.014805	3	0.0110627	De novo MM enhancers
chr11	99431800	99433400	138	3_Low_signal	3_Low_signal	3_Low_signal	3_Low_signal	3_Low_signal	3_Low_signal	4_Heterochromatin_High	3_Low_signal	3_Low_signal	3_Low_signal	3_Low_signal	3_Low_signal	4_Heterochromatin_High	4_Heterochromatin_High	10_Distal_Active_Promoter_2Kb_High	3_Low_signal	9_Active_Enhancer_High	8_Enhancer_High	9_Active_Enhancer_High	273.922	2.97468	0.667865	4.45402	8.43e-06	0.00852755	1	4	chr11:96440001-99760000	0.317313	0.081966	2	0.0288439	De novo MM enhancers
chr11	99547600	99549000	139	3_Low_signal	3_Low_signal	3_Low_signal	3_Low_signal	3_Low_signal	3_Low_signal	4_Heterochromatin_High	4_Heterochromatin_High	3_Low_signal	3_Low_signal	3_Low_signal	3_Low_signal	4_Heterochromatin_High	4_Heterochromatin_High	12_Active_TSS_High_Signal_H3K4me3_H3K27Ac	11_Active_TSS_High_Signal_H3K4me3_H3K4me1	NA	3_Low_signal	3_Low_signal	156.057	3.2995	1.064	3.10102	0.00192854	0.0418394	1	0	chr11:96440001-99760000	0.265114	0.14948	2	0.042893	All cell types deactivated regions/no predominant state
chr11	99686400	99687800	140	3_Low_signal	3_Low_signal	3_Low_signal	3_Low_signal	3_Low_signal	3_Low_signal	4_Heterochromatin_High	4_Heterochromatin_High	3_Low_signal	3_Low_signal	3_Low_signal	3_Low_signal	3_Low_signal	3_Low_signal	10_Distal_Active_Promoter_2Kb_High	10_Distal_Active_Promoter_2Kb_High	8_Enhancer_High	10_Distal_Active_Promoter_2Kb_High	11_Active_TSS_High_Signal_H3K4me3_H3K4me1	65.7698	1.60508	0.61797	2.59734	0.00939489	0.0805235	1	0	chr11:96440001-99760000	0.298162	0.103275	2	0.0334611	De novo MM enhancers
chr11	104798600	104800000	141	11_Active_TSS_High_Signal_H3K4me3_H3K4me1	11_Active_TSS_High_Signal_H3K4me3_H3K4me1	12_Active_TSS_High_Signal_H3K4me3_H3K27Ac	10_Distal_Active_Promoter_2Kb_High	11_Active_TSS_High_Signal_H3K4me3_H3K4me1	11_Active_TSS_High_Signal_H3K4me3_H3K4me1	NA	8_Enhancer_High	11_Active_TSS_High_Signal_H3K4me3_H3K4me1	10_Distal_Active_Promoter_2Kb_High	11_Active_TSS_High_Signal_H3K4me3_H3K4me1	10_Distal_Active_Promoter_2Kb_High	8_Enhancer_High	8_Enhancer_High	9_Active_Enhancer_High	12_Active_TSS_High_Signal_H3K4me3_H3K27Ac	10_Distal_Active_Promoter_2Kb_High	10_Distal_Active_Promoter_2Kb_High	10_Distal_Active_Promoter_2Kb_High	113.454	1.70928	0.679319	2.51616	0.011864	0.0904168	1	1	chr11:104520001-105920000	0.455601	0.0100056	3	0.00930607	MM only reactivated Bcell enhancers
chr11	105829000	105829800	142	8_Enhancer_High	8_Enhancer_High	NA	8_Enhancer_High	8_Enhancer_High	3_Low_signal	3_Low_signal	3_Low_signal	8_Enhancer_High	NA	8_Enhancer_High	8_Enhancer_High	3_Low_signal	8_Enhancer_High	10_Distal_Active_Promoter_2Kb_High	8_Enhancer_High	NA	8_Enhancer_High	3_Low_signal	119.823	2.30931	0.610472	3.78283	0.000155055	0.023206	1	2	chr11:104520001-105920000	0.409387	0.0221976	1	0.0136672	All cell types deactivated regions/no predominant state
chr11	106086000	106088200	143	8_Enhancer_High	7_Genic_Enhancer_High	6_Transcription_Low	6_Transcription_Low	6_Transcription_Low	5_Transcription_High	5_Transcription_High	6_Transcription_Low	6_Transcription_Low	6_Transcription_Low	5_Transcription_High	5_Transcription_High	5_Transcription_High	6_Transcription_Low	7_Genic_Enhancer_High	7_Genic_Enhancer_High	7_Genic_Enhancer_High	7_Genic_Enhancer_High	NA	99.5358	1.23167	0.390347	3.15532	0.0016032	0.0394544	1	0	chr11:106040001-107240000	0.335164	0.0653078	1	0.0252254	De novo MM enhancers
chr11	106156200	106157400	144	3_Low_signal	3_Low_signal	3_Low_signal	3_Low_signal	3_Low_signal	3_Low_signal	3_Low_signal	3_Low_signal	3_Low_signal	3_Low_signal	3_Low_signal	3_Low_signal	8_Enhancer_High	8_Enhancer_High	10_Distal_Active_Promoter_2Kb_High	10_Distal_Active_Promoter_2Kb_High	8_Enhancer_High	8_Enhancer_High	6_Transcription_Low	119.379	2.38235	0.501078	4.75445	1.99e-06	0.00468239	1	1	chr11:106040001-107240000	0.252488	0.170579	1	0.0468098	De novo MM enhancers
chr11	106564400	106566800	145	3_Low_signal	3_Low_signal	3_Low_signal	3_Low_signal	3_Low_signal	3_Low_signal	4_Heterochromatin_High	4_Heterochromatin_High	3_Low_signal	3_Low_signal	3_Low_signal	3_Low_signal	3_Low_signal	4_Heterochromatin_High	9_Active_Enhancer_High	4_Heterochromatin_High	4_Heterochromatin_High	4_Heterochromatin_High	3_Low_signal	161.484	2.10955	0.748259	2.81928	0.00481317	0.0588182	1	2	chr11:106040001-107240000	0.367735	0.0418245	1	0.019426	All cell types deactivated regions/no predominant state
chr11	106594600	106595400	146	3_Low_signal	3_Low_signal	3_Low_signal	3_Low_signal	3_Low_signal	3_Low_signal	4_Heterochromatin_High	4_Heterochromatin_High	3_Low_signal	3_Low_signal	3_Low_signal	3_Low_signal	4_Heterochromatin_High	3_Low_signal	8_Enhancer_High	4_Heterochromatin_High	4_Heterochromatin_High	4_Heterochromatin_High	3_Low_signal	78.4748	3.19815	0.979255	3.2659	0.00109118	0.0352885	1	1	chr11:106040001-107240000	0.55208	0.00128211	1	0.0040115	All cell types deactivated regions/no predominant state
chr11	106644600	106645400	147	3_Low_signal	3_Low_signal	3_Low_signal	3_Low_signal	3_Low_signal	3_Low_signal	4_Heterochromatin_High	3_Low_signal	3_Low_signal	3_Low_signal	3_Low_signal	3_Low_signal	3_Low_signal	3_Low_signal	8_Enhancer_High	4_Heterochromatin_High	4_Heterochromatin_High	4_Heterochromatin_High	3_Low_signal	69.9716	2.66557	0.900008	2.96172	0.00305923	0.0489393	1	0	chr11:106040001-107240000	0.425691	0.0169594	1	0.0118413	All cell types deactivated regions/no predominant state
chr11	106679600	106680400	148	3_Low_signal	3_Low_signal	3_Low_signal	3_Low_signal	3_Low_signal	3_Low_signal	3_Low_signal	3_Low_signal	3_Low_signal	3_Low_signal	3_Low_signal	3_Low_signal	3_Low_signal	3_Low_signal	9_Active_Enhancer_High	3_Low_signal	4_Heterochromatin_High	3_Low_signal	3_Low_signal	64.1399	2.38686	0.87902	2.71537	0.00662023	0.0678355	1	2	chr11:106040001-107240000	0.376649	0.0367503	1	0.017997	All cell types deactivated regions/no predominant state
chr11	111841400	111842000	149	6_Transcription_Low	6_Transcription_Low	6_Transcription_Low	6_Transcription_Low	6_Transcription_Low	6_Transcription_Low	6_Transcription_Low	6_Transcription_Low	6_Transcription_Low	6_Transcription_Low	6_Transcription_Low	8_Enhancer_High	5_Transcription_High	6_Transcription_Low	NA	7_Genic_Enhancer_High	8_Enhancer_High	6_Transcription_Low	6_Transcription_Low	60.7543	2.0183	0.586138	3.44339	0.00057446	0.0314624	1	3	chr11:111560001-111880000	0.279115	0.128363	1	0.0388775	All cell types deactivated regions/no predominant state
chr11	112968800	112970000	150	3_Low_signal	3_Low_signal	3_Low_signal	3_Low_signal	3_Low_signal	3_Low_signal	2_Repressed_Polycomb_Low	3_Low_signal	3_Low_signal	3_Low_signal	3_Low_signal	3_Low_signal	2_Repressed_Polycomb_Low	3_Low_signal	10_Distal_Active_Promoter_2Kb_High	3_Low_signal	8_Enhancer_High	3_Low_signal	3_Low_signal	92.9412	2.04329	0.707173	2.88937	0.00386013	0.0534881	1	2	chr11:112800001-114280000	0.43963	0.0133369	1	0.0105686	All cell types deactivated regions/no predominant state
chr11	113005400	113008800	151	3_Low_signal	3_Low_signal	3_Low_signal	3_Low_signal	3_Low_signal	3_Low_signal	3_Low_signal	3_Low_signal	3_Low_signal	3_Low_signal	3_Low_signal	3_Low_signal	8_Enhancer_High	8_Enhancer_High	9_Active_Enhancer_High	10_Distal_Active_Promoter_2Kb_High	NA	3_Low_signal	3_Low_signal	190.35	1.67978	0.631024	2.66199	0.00776813	0.0732281	1	0	chr11:112800001-114280000	0.368875	0.0411456	1	0.0193147	De novo MM enhancers
chr11	113014600	113015400	152	3_Low_signal	3_Low_signal	3_Low_signal	3_Low_signal	3_Low_signal	3_Low_signal	3_Low_signal	3_Low_signal	3_Low_signal	3_Low_signal	3_Low_signal	3_Low_signal	3_Low_signal	3_Low_signal	9_Active_Enhancer_High	3_Low_signal	9_Active_Enhancer_High	3_Low_signal	3_Low_signal	144.742	2.12377	0.78367	2.71003	0.00672773	0.0683267	1	1	chr11:112800001-114280000	0.464355	0.00849861	1	0.00866042	De novo MM enhancers
chr11	113102400	113104400	153	3_Low_signal	3_Low_signal	3_Low_signal	3_Low_signal	3_Low_signal	3_Low_signal	3_Low_signal	3_Low_signal	3_Low_signal	3_Low_signal	3_Low_signal	3_Low_signal	3_Low_signal	3_Low_signal	8_Enhancer_High	3_Low_signal	3_Low_signal	NA	3_Low_signal	60.4523	1.30156	0.487532	2.66969	0.00759211	0.0723618	1	0	chr11:112800001-114280000	0.312281	0.0872051	1	0.0300789	All cell types deactivated regions/no predominant state
chr11	113114200	113115000	154	3_Low_signal	3_Low_signal	3_Low_signal	3_Low_signal	3_Low_signal	3_Low_signal	3_Low_signal	3_Low_signal	3_Low_signal	3_Low_signal	3_Low_signal	3_Low_signal	3_Low_signal	3_Low_signal	8_Enhancer_High	3_Low_signal	3_Low_signal	3_Low_signal	3_Low_signal	49.3139	1.2721	0.41954	3.03213	0.00242836	0.0450431	1	2	chr11:112800001-114280000	0.282219	0.123996	2	0.03797	All cell types deactivated regions/no predominant state
chr11	118892000	118893000	155	10_Distal_Active_Promoter_2Kb_High	10_Distal_Active_Promoter_2Kb_High	10_Distal_Active_Promoter_2Kb_High	10_Distal_Active_Promoter_2Kb_High	10_Distal_Active_Promoter_2Kb_High	11_Active_TSS_High_Signal_H3K4me3_H3K4me1	10_Distal_Active_Promoter_2Kb_High	9_Active_Enhancer_High	7_Genic_Enhancer_High	10_Distal_Active_Promoter_2Kb_High	7_Genic_Enhancer_High	10_Distal_Active_Promoter_2Kb_High	8_Enhancer_High	8_Enhancer_High	8_Enhancer_High	8_Enhancer_High	11_Active_TSS_High_Signal_H3K4me3_H3K4me1	9_Active_Enhancer_High	3_Low_signal	100.069	1.11751	0.420018	2.66063	0.00779935	0.0733814	1	3	chr11:118640001-119360000	-0.486597	0.00550661	3	0.00697742	PC and MM deactivated regions/no predominant state
chr11	118906600	118907800	156	7_Genic_Enhancer_High	NA	7_Genic_Enhancer_High	7_Genic_Enhancer_High	7_Genic_Enhancer_High	8_Enhancer_High	8_Enhancer_High	8_Enhancer_High	7_Genic_Enhancer_High	7_Genic_Enhancer_High	7_Genic_Enhancer_High	7_Genic_Enhancer_High	8_Enhancer_High	6_Transcription_Low	8_Enhancer_High	3_Low_signal	NA	6_Transcription_Low	3_Low_signal	137.254	1.1006	0.378729	2.90604	0.00366034	0.0523956	1	5	chr11:118640001-119360000	-0.44663	0.0117776	3	0.00994206	PC and MM deactivated regions/no predominant state
chr12	10190600	10191200	157	3_Low_signal	8_Enhancer_High	2_Repressed_Polycomb_Low	3_Low_signal	3_Low_signal	2_Repressed_Polycomb_Low	8_Enhancer_High	8_Enhancer_High	2_Repressed_Polycomb_Low	3_Low_signal	2_Repressed_Polycomb_Low	3_Low_signal	8_Enhancer_High	3_Low_signal	8_Enhancer_High	3_Low_signal	NA	8_Enhancer_High	3_Low_signal	60.5261	1.11216	0.376776	2.95177	0.00315955	0.0494665	1	1	chr12:10160001-10760000	0.34557	0.0568952	1	0.023467	All cell types deactivated regions/no predominant state
chr12	20587800	20588800	158	3_Low_signal	3_Low_signal	3_Low_signal	3_Low_signal	3_Low_signal	3_Low_signal	4_Heterochromatin_High	4_Heterochromatin_High	3_Low_signal	3_Low_signal	3_Low_signal	3_Low_signal	4_Heterochromatin_High	3_Low_signal	3_Low_signal	3_Low_signal	3_Low_signal	4_Heterochromatin_High	3_Low_signal	48.861	1.64862	0.61315	2.68877	0.00717164	0.0704161	1	1	chr12:19680001-21200000	0.32688	0.0726739	1	0.0268104	All cell types deactivated regions/no predominant state
chr12	40325000	40325800	159	6_Transcription_Low	6_Transcription_Low	6_Transcription_Low	6_Transcription_Low	6_Transcription_Low	6_Transcription_Low	3_Low_signal	3_Low_signal	NA	6_Transcription_Low	6_Transcription_Low	6_Transcription_Low	3_Low_signal	3_Low_signal	11_Active_TSS_High_Signal_H3K4me3_H3K4me1	5_Transcription_High	NA	5_Transcription_High	11_Active_TSS_High_Signal_H3K4me3_H3K4me1	55.9401	1.5679	0.467725	3.35218	0.000801772	0.0331906	1	3	chr12:40320001-40920000	0.276945	0.131484	1	0.0395028	All cell types deactivated regions/no predominant state
chr12	40917600	40918600	160	3_Low_signal	3_Low_signal	3_Low_signal	3_Low_signal	3_Low_signal	3_Low_signal	3_Low_signal	3_Low_signal	3_Low_signal	3_Low_signal	3_Low_signal	3_Low_signal	3_Low_signal	3_Low_signal	12_Active_TSS_High_Signal_H3K4me3_H3K27Ac	8_Enhancer_High	NA	11_Active_TSS_High_Signal_H3K4me3_H3K4me1	3_Low_signal	73.1359	2.09984	0.612129	3.43039	0.000602717	0.0317032	1	0	chr12:40320001-40920000	0.453428	0.0104126	1	0.00943799	All cell types deactivated regions/no predominant state
chr12	43988800	43989800	161	3_Low_signal	3_Low_signal	3_Low_signal	3_Low_signal	3_Low_signal	3_Low_signal	3_Low_signal	3_Low_signal	3_Low_signal	3_Low_signal	3_Low_signal	3_Low_signal	8_Enhancer_High	8_Enhancer_High	8_Enhancer_High	12_Active_TSS_High_Signal_H3K4me3_H3K27Ac	NA	9_Active_Enhancer_High	8_Enhancer_High	80.0434	2.30984	0.638402	3.61815	0.000296713	0.0273166	1	1	chr12:43920001-45080000	0.358927	0.0473753	1	0.0210623	De novo MM enhancers
chr12	44948400	44949400	162	3_Low_signal	3_Low_signal	3_Low_signal	3_Low_signal	3_Low_signal	3_Low_signal	8_Enhancer_High	3_Low_signal	3_Low_signal	3_Low_signal	3_Low_signal	3_Low_signal	3_Low_signal	3_Low_signal	NA	NA	11_Active_TSS_High_Signal_H3K4me3_H3K4me1	8_Enhancer_High	11_Active_TSS_High_Signal_H3K4me3_H3K4me1	184.372	1.99531	0.531379	3.75497	0.000173365	0.023439	1	5	chr12:43920001-45080000	0.447517	0.0115914	1	0.00989489	All cell types deactivated regions/no predominant state
chr12	49662800	49663600	163	10_Distal_Active_Promoter_2Kb_High	10_Distal_Active_Promoter_2Kb_High	10_Distal_Active_Promoter_2Kb_High	10_Distal_Active_Promoter_2Kb_High	10_Distal_Active_Promoter_2Kb_High	10_Distal_Active_Promoter_2Kb_High	10_Distal_Active_Promoter_2Kb_High	NA	11_Active_TSS_High_Signal_H3K4me3_H3K4me1	10_Distal_Active_Promoter_2Kb_High	11_Active_TSS_High_Signal_H3K4me3_H3K4me1	10_Distal_Active_Promoter_2Kb_High	10_Distal_Active_Promoter_2Kb_High	10_Distal_Active_Promoter_2Kb_High	NA	10_Distal_Active_Promoter_2Kb_High	10_Distal_Active_Promoter_2Kb_High	10_Distal_Active_Promoter_2Kb_High	NA	102.14	1.46809	0.493105	2.97724	0.0029086	0.0481579	1	2	chr12:49640001-49880000	0.319596	0.0796697	1	0.0283426	PC, MM, Bcell enhancers
chr12	67449400	67450400	164	8_Enhancer_High	8_Enhancer_High	NA	8_Enhancer_High	8_Enhancer_High	8_Enhancer_High	9_Active_Enhancer_High	9_Active_Enhancer_High	8_Enhancer_High	9_Active_Enhancer_High	8_Enhancer_High	9_Active_Enhancer_High	9_Active_Enhancer_High	9_Active_Enhancer_High	9_Active_Enhancer_High	8_Enhancer_High	9_Active_Enhancer_High	9_Active_Enhancer_High	3_Low_signal	164.925	1.72896	0.598459	2.88902	0.00386445	0.0534955	1	5	chr12:67240001-68200000	-0.490672	0.00507006	2	0.00677496	PC, MM, Bcell enhancers
chr12	68055800	68056800	165	8_Enhancer_High	8_Enhancer_High	4_Heterochromatin_High	8_Enhancer_High	4_Heterochromatin_High	NA	1_Repressed_Polycomb_High	8_Enhancer_High	3_Low_signal	8_Enhancer_High	3_Low_signal	8_Enhancer_High	8_Enhancer_High	8_Enhancer_High	9_Active_Enhancer_High	8_Enhancer_High	8_Enhancer_High	9_Active_Enhancer_High	3_Low_signal	58.8406	2.60908	0.690387	3.77915	0.000157362	0.023206	1	1	chr12:67240001-68200000	-0.584634	0.000552678	2	0.0028375	De novo MM enhancers
chr12	68223000	68224000	166	NA	NA	NA	8_Enhancer_High	3_Low_signal	8_Enhancer_High	8_Enhancer_High	3_Low_signal	8_Enhancer_High	3_Low_signal	3_Low_signal	3_Low_signal	8_Enhancer_High	8_Enhancer_High	9_Active_Enhancer_High	3_Low_signal	8_Enhancer_High	9_Active_Enhancer_High	11_Active_TSS_High_Signal_H3K4me3_H3K4me1	102.808	1.58835	0.457931	3.46853	0.000523319	0.0307174	1	3	chr12:68200001-68840000	-0.473892	0.00708006	2	0.00790583	De novo MM enhancers
chr12	68240200	68241600	167	8_Enhancer_High	9_Active_Enhancer_High	9_Active_Enhancer_High	9_Active_Enhancer_High	NA	8_Enhancer_High	8_Enhancer_High	8_Enhancer_High	8_Enhancer_High	9_Active_Enhancer_High	8_Enhancer_High	9_Active_Enhancer_High	9_Active_Enhancer_High	8_Enhancer_High	NA	NA	9_Active_Enhancer_High	9_Active_Enhancer_High	8_Enhancer_High	118.422	1.65947	0.467684	3.54827	0.000387777	0.0287742	1	4	chr12:68200001-68840000	-0.467641	0.00798482	2	0.00850503	PC, MM, Bcell enhancers
chr12	68358400	68360000	168	8_Enhancer_High	9_Active_Enhancer_High	9_Active_Enhancer_High	9_Active_Enhancer_High	9_Active_Enhancer_High	8_Enhancer_High	NA	9_Active_Enhancer_High	8_Enhancer_High	9_Active_Enhancer_High	8_Enhancer_High	9_Active_Enhancer_High	9_Active_Enhancer_High	8_Enhancer_High	9_Active_Enhancer_High	8_Enhancer_High	9_Active_Enhancer_High	9_Active_Enhancer_High	8_Enhancer_High	209.411	1.52911	0.518199	2.95082	0.00316936	0.0495416	1	2	chr12:68200001-68840000	-0.640529	0.000103882	2	0.00168874	PC, MM, Bcell enhancers
chr12	68364600	68365800	169	10_Distal_Active_Promoter_2Kb_High	10_Distal_Active_Promoter_2Kb_High	10_Distal_Active_Promoter_2Kb_High	10_Distal_Active_Promoter_2Kb_High	10_Distal_Active_Promoter_2Kb_High	11_Active_TSS_High_Signal_H3K4me3_H3K4me1	NA	NA	11_Active_TSS_High_Signal_H3K4me3_H3K4me1	10_Distal_Active_Promoter_2Kb_High	NA	10_Distal_Active_Promoter_2Kb_High	10_Distal_Active_Promoter_2Kb_High	10_Distal_Active_Promoter_2Kb_High	10_Distal_Active_Promoter_2Kb_High	12_Active_TSS_High_Signal_H3K4me3_H3K27Ac	10_Distal_Active_Promoter_2Kb_High	10_Distal_Active_Promoter_2Kb_High	12_Active_TSS_High_Signal_H3K4me3_H3K27Ac	524.055	1.63951	0.590951	2.77435	0.00553116	0.0625763	1	5	chr12:68200001-68840000	-0.517051	0.00289727	2	0.00542994	PC, MM, Bcell enhancers
chr12	68373800	68375600	170	3_Low_signal	3_Low_signal	3_Low_signal	3_Low_signal	3_Low_signal	3_Low_signal	8_Enhancer_High	8_Enhancer_High	3_Low_signal	9_Active_Enhancer_High	8_Enhancer_High	9_Active_Enhancer_High	9_Active_Enhancer_High	9_Active_Enhancer_High	9_Active_Enhancer_High	9_Active_Enhancer_High	10_Distal_Active_Promoter_2Kb_High	9_Active_Enhancer_High	10_Distal_Active_Promoter_2Kb_High	372.318	1.38801	0.509762	2.72285	0.00647205	0.0670171	1	5	chr12:68200001-68840000	-0.50708	0.00359833	2	0.00598642	PC and MM only enhancers
chr12	70415800	70416600	171	3_Low_signal	3_Low_signal	3_Low_signal	3_Low_signal	3_Low_signal	3_Low_signal	8_Enhancer_High	3_Low_signal	3_Low_signal	NA	3_Low_signal	3_Low_signal	NA	8_Enhancer_High	8_Enhancer_High	NA	8_Enhancer_High	10_Distal_Active_Promoter_2Kb_High	9_Active_Enhancer_High	59.2019	3.21791	0.871156	3.69384	0.000220894	0.0250987	1	3	chr12:69720001-70760000	0.33079	0.0691203	1	0.0260128	All cell types deactivated regions/no predominant state
chr12	77925400	77926200	172	3_Low_signal	3_Low_signal	3_Low_signal	3_Low_signal	3_Low_signal	3_Low_signal	3_Low_signal	3_Low_signal	3_Low_signal	3_Low_signal	3_Low_signal	3_Low_signal	3_Low_signal	3_Low_signal	3_Low_signal	8_Enhancer_High	3_Low_signal	8_Enhancer_High	3_Low_signal	141.81	2.33565	0.561806	4.15739	3.22e-05	0.0137869	1	4	chr12:77080001-77960000	0.484175	0.00578106	1	0.00709854	All cell types deactivated regions/no predominant state
chr12	78088200	78089200	173	3_Low_signal	3_Low_signal	3_Low_signal	3_Low_signal	3_Low_signal	3_Low_signal	3_Low_signal	3_Low_signal	3_Low_signal	3_Low_signal	3_Low_signal	3_Low_signal	3_Low_signal	3_Low_signal	3_Low_signal	12_Active_TSS_High_Signal_H3K4me3_H3K27Ac	12_Active_TSS_High_Signal_H3K4me3_H3K27Ac	10_Distal_Active_Promoter_2Kb_High	11_Active_TSS_High_Signal_H3K4me3_H3K4me1	54.0226	2.38549	0.659121	3.6192	0.000295512	0.0273029	1	0	chr12:77960001-79400000	0.44927	0.0112308	1	0.00972173	De novo MM enhancers
chr12	78229400	78230200	174	3_Low_signal	3_Low_signal	3_Low_signal	3_Low_signal	3_Low_signal	3_Low_signal	3_Low_signal	3_Low_signal	3_Low_signal	3_Low_signal	3_Low_signal	3_Low_signal	3_Low_signal	3_Low_signal	11_Active_TSS_High_Signal_H3K4me3_H3K4me1	8_Enhancer_High	8_Enhancer_High	6_Transcription_Low	3_Low_signal	80.7157	1.69612	0.450187	3.76759	0.000164829	0.0232384	1	0	chr12:77960001-79400000	0.509191	0.00343882	1	0.00585765	All cell types deactivated regions/no predominant state
chr12	78457800	78459200	175	3_Low_signal	3_Low_signal	3_Low_signal	3_Low_signal	3_Low_signal	3_Low_signal	3_Low_signal	3_Low_signal	3_Low_signal	3_Low_signal	3_Low_signal	3_Low_signal	3_Low_signal	3_Low_signal	8_Enhancer_High	8_Enhancer_High	9_Active_Enhancer_High	9_Active_Enhancer_High	3_Low_signal	74.3285	1.25792	0.506985	2.48117	0.0130953	0.0950179	1	0	chr12:77960001-79400000	0.458029	0.00956659	1	0.00914807	De novo MM enhancers
chr12	78470400	78471800	176	3_Low_signal	3_Low_signal	3_Low_signal	3_Low_signal	3_Low_signal	3_Low_signal	3_Low_signal	3_Low_signal	3_Low_signal	3_Low_signal	3_Low_signal	3_Low_signal	3_Low_signal	3_Low_signal	3_Low_signal	3_Low_signal	3_Low_signal	NA	3_Low_signal	64.7849	1.23164	0.451647	2.727	0.00639134	0.0666705	1	2	chr12:77960001-79400000	0.538946	0.0017585	1	0.00433926	All cell types deactivated regions/no predominant state
chr12	78621800	78623600	177	3_Low_signal	3_Low_signal	3_Low_signal	3_Low_signal	3_Low_signal	3_Low_signal	3_Low_signal	3_Low_signal	3_Low_signal	3_Low_signal	3_Low_signal	3_Low_signal	3_Low_signal	3_Low_signal	9_Active_Enhancer_High	8_Enhancer_High	9_Active_Enhancer_High	9_Active_Enhancer_High	NA	60.7606	1.52503	0.569401	2.67831	0.00739958	0.0714889	1	2	chr12:77960001-79400000	0.505217	0.00374432	1	0.00607133	De novo MM enhancers
chr12	78888400	78889400	178	8_Enhancer_High	8_Enhancer_High	8_Enhancer_High	8_Enhancer_High	8_Enhancer_High	8_Enhancer_High	8_Enhancer_High	8_Enhancer_High	8_Enhancer_High	11_Active_TSS_High_Signal_H3K4me3_H3K4me1	8_Enhancer_High	8_Enhancer_High	8_Enhancer_High	8_Enhancer_High	NA	11_Active_TSS_High_Signal_H3K4me3_H3K4me1	12_Active_TSS_High_Signal_H3K4me3_H3K27Ac	10_Distal_Active_Promoter_2Kb_High	11_Active_TSS_High_Signal_H3K4me3_H3K4me1	161.89	3.24948	0.691832	4.69692	2.64e-06	0.00512923	1	3	chr12:77960001-79400000	0.691964	1.62e-05	1	0.000672438	De novo MM enhancers
chr12	79005600	79007000	179	3_Low_signal	3_Low_signal	3_Low_signal	3_Low_signal	3_Low_signal	3_Low_signal	3_Low_signal	3_Low_signal	3_Low_signal	3_Low_signal	3_Low_signal	3_Low_signal	3_Low_signal	3_Low_signal	9_Active_Enhancer_High	8_Enhancer_High	9_Active_Enhancer_High	9_Active_Enhancer_High	6_Transcription_Low	100.922	2.12593	0.60441	3.51737	0.000435851	0.0292708	1	3	chr12:77960001-79400000	0.605673	0.000305546	1	0.00215551	De novo MM enhancers
chr12	79019400	79020800	180	3_Low_signal	3_Low_signal	3_Low_signal	3_Low_signal	3_Low_signal	3_Low_signal	3_Low_signal	3_Low_signal	3_Low_signal	3_Low_signal	3_Low_signal	3_Low_signal	3_Low_signal	3_Low_signal	9_Active_Enhancer_High	12_Active_TSS_High_Signal_H3K4me3_H3K27Ac	9_Active_Enhancer_High	9_Active_Enhancer_High	8_Enhancer_High	58.8053	1.69855	0.585708	2.9	0.00373168	0.0527332	1	0	chr12:77960001-79400000	0.559789	0.00105862	1	0.00366491	De novo MM enhancers
chr12	79068000	79069400	181	3_Low_signal	3_Low_signal	3_Low_signal	3_Low_signal	3_Low_signal	3_Low_signal	3_Low_signal	3_Low_signal	3_Low_signal	3_Low_signal	3_Low_signal	3_Low_signal	8_Enhancer_High	8_Enhancer_High	9_Active_Enhancer_High	9_Active_Enhancer_High	9_Active_Enhancer_High	9_Active_Enhancer_High	10_Distal_Active_Promoter_2Kb_High	73.3095	1.64834	0.624382	2.63995	0.00829173	0.0756306	1	3	chr12:77960001-79400000	0.533312	0.002006	1	0.00460143	De novo MM enhancers
chr12	79156600	79157600	182	3_Low_signal	3_Low_signal	3_Low_signal	3_Low_signal	3_Low_signal	3_Low_signal	3_Low_signal	3_Low_signal	3_Low_signal	3_Low_signal	3_Low_signal	3_Low_signal	3_Low_signal	3_Low_signal	9_Active_Enhancer_High	10_Distal_Active_Promoter_2Kb_High	10_Distal_Active_Promoter_2Kb_High	8_Enhancer_High	8_Enhancer_High	63.2244	1.24343	0.483741	2.57045	0.0101566	0.0839289	1	4	chr12:77960001-79400000	0.567523	0.000869452	1	0.0033681	De novo MM enhancers
chr12	79161600	79163800	183	3_Low_signal	3_Low_signal	3_Low_signal	3_Low_signal	3_Low_signal	3_Low_signal	3_Low_signal	3_Low_signal	3_Low_signal	3_Low_signal	3_Low_signal	3_Low_signal	3_Low_signal	3_Low_signal	9_Active_Enhancer_High	9_Active_Enhancer_High	9_Active_Enhancer_High	9_Active_Enhancer_High	8_Enhancer_High	73.7763	1.06009	0.38178	2.77669	0.00549153	0.0624167	1	1	chr12:77960001-79400000	0.641802	9.96e-05	1	0.00168874	De novo MM enhancers
chr12	79187000	79188000	184	3_Low_signal	3_Low_signal	3_Low_signal	3_Low_signal	3_Low_signal	3_Low_signal	3_Low_signal	3_Low_signal	3_Low_signal	3_Low_signal	3_Low_signal	3_Low_signal	3_Low_signal	3_Low_signal	12_Active_TSS_High_Signal_H3K4me3_H3K27Ac	12_Active_TSS_High_Signal_H3K4me3_H3K27Ac	3_Low_signal	10_Distal_Active_Promoter_2Kb_High	6_Transcription_Low	62.7377	1.82215	0.6073	3.0004	0.00269623	0.0468712	1	1	chr12:77960001-79400000	0.715949	5.95e-06	1	0.000479966	De novo MM enhancers
chr12	79233000	79234200	185	3_Low_signal	3_Low_signal	3_Low_signal	3_Low_signal	3_Low_signal	3_Low_signal	3_Low_signal	3_Low_signal	3_Low_signal	3_Low_signal	3_Low_signal	3_Low_signal	3_Low_signal	3_Low_signal	10_Distal_Active_Promoter_2Kb_High	10_Distal_Active_Promoter_2Kb_High	9_Active_Enhancer_High	10_Distal_Active_Promoter_2Kb_High	6_Transcription_Low	134.248	2.0656	0.630216	3.27761	0.00104692	0.0351016	1	4	chr12:77960001-79400000	0.564049	0.000950409	1	0.00348385	De novo MM enhancers
chr12	79373600	79374400	186	3_Low_signal	3_Low_signal	3_Low_signal	3_Low_signal	3_Low_signal	3_Low_signal	3_Low_signal	3_Low_signal	3_Low_signal	3_Low_signal	3_Low_signal	3_Low_signal	3_Low_signal	3_Low_signal	3_Low_signal	3_Low_signal	3_Low_signal	3_Low_signal	3_Low_signal	48.5067	1.62193	0.582593	2.78398	0.00536968	0.0617942	1	3	chr12:77960001-79400000	0.387809	0.03111	1	0.0161891	All cell types deactivated regions/no predominant state
chr12	80031000	80032200	187	3_Low_signal	3_Low_signal	3_Low_signal	3_Low_signal	3_Low_signal	3_Low_signal	3_Low_signal	3_Low_signal	3_Low_signal	3_Low_signal	3_Low_signal	3_Low_signal	3_Low_signal	3_Low_signal	3_Low_signal	3_Low_signal	3_Low_signal	NA	3_Low_signal	117.358	2.08135	0.616013	3.37874	0.00072819	0.0326687	1	0	chr12:79760001-80280000	0.335947	0.0646428	1	0.0250982	All cell types deactivated regions/no predominant state
chr12	80216600	80217800	188	3_Low_signal	3_Low_signal	3_Low_signal	3_Low_signal	3_Low_signal	3_Low_signal	3_Low_signal	3_Low_signal	3_Low_signal	3_Low_signal	3_Low_signal	3_Low_signal	3_Low_signal	3_Low_signal	NA	12_Active_TSS_High_Signal_H3K4me3_H3K27Ac	3_Low_signal	11_Active_TSS_High_Signal_H3K4me3_H3K4me1	NA	150.06	3.44006	0.555856	6.18877	6.06e-10	6.83e-05	1	5	chr12:79760001-80280000	0.299505	0.101658	1	0.0330659	All cell types deactivated regions/no predominant state
chr12	80222000	80223000	189	3_Low_signal	3_Low_signal	3_Low_signal	3_Low_signal	3_Low_signal	3_Low_signal	3_Low_signal	3_Low_signal	3_Low_signal	3_Low_signal	3_Low_signal	3_Low_signal	3_Low_signal	3_Low_signal	8_Enhancer_High	8_Enhancer_High	3_Low_signal	8_Enhancer_High	8_Enhancer_High	56.3655	2.81517	0.644657	4.36692	1.26e-05	0.00940368	1	0	chr12:79760001-80280000	0.432216	0.0151733	1	0.0111446	All cell types deactivated regions/no predominant state
chr12	80268400	80270600	190	3_Low_signal	3_Low_signal	3_Low_signal	3_Low_signal	3_Low_signal	3_Low_signal	3_Low_signal	3_Low_signal	3_Low_signal	3_Low_signal	3_Low_signal	3_Low_signal	3_Low_signal	3_Low_signal	3_Low_signal	8_Enhancer_High	3_Low_signal	8_Enhancer_High	3_Low_signal	88.181	1.09793	0.331448	3.31253	0.000924564	0.0341082	1	1	chr12:79760001-80280000	0.357738	0.0481675	1	0.0213005	All cell types deactivated regions/no predominant state
chr12	80597600	80598800	191	3_Low_signal	3_Low_signal	3_Low_signal	3_Low_signal	3_Low_signal	3_Low_signal	3_Low_signal	3_Low_signal	3_Low_signal	3_Low_signal	3_Low_signal	3_Low_signal	3_Low_signal	3_Low_signal	3_Low_signal	3_Low_signal	3_Low_signal	8_Enhancer_High	3_Low_signal	56.5765	1.22351	0.448787	2.72626	0.00640557	0.0667262	1	0	chr12:80400001-81320000	0.316696	0.0825951	1	0.0289971	All cell types deactivated regions/no predominant state
chr12	91381200	91382400	192	11_Active_TSS_High_Signal_H3K4me3_H3K4me1	11_Active_TSS_High_Signal_H3K4me3_H3K4me1	11_Active_TSS_High_Signal_H3K4me3_H3K4me1	NA	11_Active_TSS_High_Signal_H3K4me3_H3K4me1	NA	11_Active_TSS_High_Signal_H3K4me3_H3K4me1	11_Active_TSS_High_Signal_H3K4me3_H3K4me1	11_Active_TSS_High_Signal_H3K4me3_H3K4me1	11_Active_TSS_High_Signal_H3K4me3_H3K4me1	3_Low_signal	11_Active_TSS_High_Signal_H3K4me3_H3K4me1	11_Active_TSS_High_Signal_H3K4me3_H3K4me1	11_Active_TSS_High_Signal_H3K4me3_H3K4me1	12_Active_TSS_High_Signal_H3K4me3_H3K27Ac	12_Active_TSS_High_Signal_H3K4me3_H3K27Ac	11_Active_TSS_High_Signal_H3K4me3_H3K4me1	10_Distal_Active_Promoter_2Kb_High	NA	140.189	2.42574	0.678802	3.57356	0.000352158	0.0281502	1	2	chr12:90960001-92680000	0.279906	0.127239	1	0.0386466	De novo MM enhancers
chr12	102474200	102474800	193	3_Low_signal	3_Low_signal	3_Low_signal	3_Low_signal	3_Low_signal	3_Low_signal	3_Low_signal	3_Low_signal	3_Low_signal	3_Low_signal	3_Low_signal	3_Low_signal	2_Repressed_Polycomb_Low	3_Low_signal	7_Genic_Enhancer_High	7_Genic_Enhancer_High	7_Genic_Enhancer_High	7_Genic_Enhancer_High	3_Low_signal	67.6245	2.06444	0.75168	2.74643	0.00602479	0.0650898	1	1	chr12:101360001-102880000	0.259392	0.158795	1	0.0445407	De novo MM enhancers
chr12	116358800	116359800	194	11_Active_TSS_High_Signal_H3K4me3_H3K4me1	10_Distal_Active_Promoter_2Kb_High	10_Distal_Active_Promoter_2Kb_High	8_Enhancer_High	11_Active_TSS_High_Signal_H3K4me3_H3K4me1	11_Active_TSS_High_Signal_H3K4me3_H3K4me1	11_Active_TSS_High_Signal_H3K4me3_H3K4me1	8_Enhancer_High	11_Active_TSS_High_Signal_H3K4me3_H3K4me1	11_Active_TSS_High_Signal_H3K4me3_H3K4me1	NA	11_Active_TSS_High_Signal_H3K4me3_H3K4me1	10_Distal_Active_Promoter_2Kb_High	9_Active_Enhancer_High	9_Active_Enhancer_High	10_Distal_Active_Promoter_2Kb_High	10_Distal_Active_Promoter_2Kb_High	10_Distal_Active_Promoter_2Kb_High	12_Active_TSS_High_Signal_H3K4me3_H3K27Ac	205.674	1.97108	0.551149	3.5763	0.000348487	0.0281387	1	5	chr12:115960001-117200000	-0.293864	0.108585	1	0.0347447	PC and MM only enhancers
chr13	66994000	66995600	195	10_Distal_Active_Promoter_2Kb_High	10_Distal_Active_Promoter_2Kb_High	12_Active_TSS_High_Signal_H3K4me3_H3K27Ac	10_Distal_Active_Promoter_2Kb_High	10_Distal_Active_Promoter_2Kb_High	10_Distal_Active_Promoter_2Kb_High	10_Distal_Active_Promoter_2Kb_High	9_Active_Enhancer_High	3_Low_signal	3_Low_signal	3_Low_signal	3_Low_signal	9_Active_Enhancer_High	10_Distal_Active_Promoter_2Kb_High	NA	9_Active_Enhancer_High	4_Heterochromatin_High	8_Enhancer_High	11_Active_TSS_High_Signal_H3K4me3_H3K4me1	95.6534	1.72605	0.627639	2.75006	0.00595837	0.064772	1	4	chr13:65840001-67280000	0.483859	0.00581769	1	0.00712014	Deactivated MM, PC and Bcell enhancers
chr13	77779400	77780600	196	3_Low_signal	3_Low_signal	3_Low_signal	3_Low_signal	3_Low_signal	3_Low_signal	3_Low_signal	3_Low_signal	NA	3_Low_signal	3_Low_signal	3_Low_signal	3_Low_signal	3_Low_signal	8_Enhancer_High	NA	8_Enhancer_High	8_Enhancer_High	8_Enhancer_High	114.511	1.81736	0.664336	2.73561	0.00622656	0.0659917	1	1	chr13:77760001-78120000	0.529439	0.00219317	2	0.00479019	All cell types deactivated regions/no predominant state
chr13	78022000	78022800	197	8_Enhancer_High	8_Enhancer_High	8_Enhancer_High	8_Enhancer_High	8_Enhancer_High	8_Enhancer_High	8_Enhancer_High	8_Enhancer_High	8_Enhancer_High	8_Enhancer_High	8_Enhancer_High	8_Enhancer_High	8_Enhancer_High	NA	9_Active_Enhancer_High	9_Active_Enhancer_High	9_Active_Enhancer_High	9_Active_Enhancer_High	11_Active_TSS_High_Signal_H3K4me3_H3K4me1	92.7266	1.75115	0.624562	2.80381	0.00505032	0.0599395	1	5	chr13:77760001-78120000	0.477198	0.0066378	1	0.00767183	De novo MM enhancers
chr13	99436600	99437600	198	11_Active_TSS_High_Signal_H3K4me3_H3K4me1	11_Active_TSS_High_Signal_H3K4me3_H3K4me1	11_Active_TSS_High_Signal_H3K4me3_H3K4me1	9_Active_Enhancer_High	11_Active_TSS_High_Signal_H3K4me3_H3K4me1	11_Active_TSS_High_Signal_H3K4me3_H3K4me1	8_Enhancer_High	8_Enhancer_High	8_Enhancer_High	11_Active_TSS_High_Signal_H3K4me3_H3K4me1	11_Active_TSS_High_Signal_H3K4me3_H3K4me1	NA	11_Active_TSS_High_Signal_H3K4me3_H3K4me1	8_Enhancer_High	8_Enhancer_High	3_Low_signal	8_Enhancer_High	11_Active_TSS_High_Signal_H3K4me3_H3K4me1	3_Low_signal	130.09	1.1806	0.4489	2.62999	0.00853873	0.0766376	1	3	chr13:98840001-99440000	-0.339945	0.0613295	1	0.0242525	All cell types deactivated regions/no predominant state
chr14	24108600	24109200	199	8_Enhancer_High	9_Active_Enhancer_High	9_Active_Enhancer_High	9_Active_Enhancer_High	9_Active_Enhancer_High	8_Enhancer_High	9_Active_Enhancer_High	9_Active_Enhancer_High	8_Enhancer_High	9_Active_Enhancer_High	8_Enhancer_High	9_Active_Enhancer_High	9_Active_Enhancer_High	8_Enhancer_High	9_Active_Enhancer_High	9_Active_Enhancer_High	9_Active_Enhancer_High	9_Active_Enhancer_High	8_Enhancer_High	75.7071	1.74801	0.51723	3.37956	0.000726022	0.0326687	1	2	chr14:23960001-24480000	0.411057	0.0216062	1	0.0135742	PC, MM, Bcell enhancers
chr14	24246800	24247200	200	8_Enhancer_High	NA	12_Active_TSS_High_Signal_H3K4me3_H3K27Ac	9_Active_Enhancer_High	9_Active_Enhancer_High	8_Enhancer_High	8_Enhancer_High	8_Enhancer_High	8_Enhancer_High	10_Distal_Active_Promoter_2Kb_High	11_Active_TSS_High_Signal_H3K4me3_H3K4me1	10_Distal_Active_Promoter_2Kb_High	NA	10_Distal_Active_Promoter_2Kb_High	10_Distal_Active_Promoter_2Kb_High	12_Active_TSS_High_Signal_H3K4me3_H3K27Ac	12_Active_TSS_High_Signal_H3K4me3_H3K27Ac	10_Distal_Active_Promoter_2Kb_High	10_Distal_Active_Promoter_2Kb_High	57.3349	2.30952	0.702294	3.28855	0.00100706	0.0345957	1	0	chr14:23960001-24480000	0.433252	0.0149047	1	0.0110929	PC, MM, Bcell enhancers
chr14	24673000	24675000	201	10_Distal_Active_Promoter_2Kb_High	10_Distal_Active_Promoter_2Kb_High	10_Distal_Active_Promoter_2Kb_High	10_Distal_Active_Promoter_2Kb_High	10_Distal_Active_Promoter_2Kb_High	11_Active_TSS_High_Signal_H3K4me3_H3K4me1	10_Distal_Active_Promoter_2Kb_High	9_Active_Enhancer_High	11_Active_TSS_High_Signal_H3K4me3_H3K4me1	10_Distal_Active_Promoter_2Kb_High	8_Enhancer_High	10_Distal_Active_Promoter_2Kb_High	10_Distal_Active_Promoter_2Kb_High	10_Distal_Active_Promoter_2Kb_High	10_Distal_Active_Promoter_2Kb_High	10_Distal_Active_Promoter_2Kb_High	10_Distal_Active_Promoter_2Kb_High	10_Distal_Active_Promoter_2Kb_High	3_Low_signal	175.044	1.59903	0.474706	3.36846	0.000755903	0.0328893	1	1	chr14:24480001-25200000	-0.401374	0.0252229	2	0.0144608	PC, MM, Bcell enhancers
chr14	25132200	25133200	202	2_Repressed_Polycomb_Low	3_Low_signal	3_Low_signal	3_Low_signal	3_Low_signal	2_Repressed_Polycomb_Low	3_Low_signal	3_Low_signal	3_Low_signal	3_Low_signal	3_Low_signal	3_Low_signal	3_Low_signal	3_Low_signal	3_Low_signal	8_Enhancer_High	3_Low_signal	3_Low_signal	3_Low_signal	84.2515	1.00643	0.386679	2.60274	0.0092482	0.0799186	1	4	chr14:24480001-25200000	-0.409522	0.0221493	2	0.0136672	All cell types deactivated regions/no predominant state
chr14	53608200	53609200	203	3_Low_signal	3_Low_signal	3_Low_signal	3_Low_signal	3_Low_signal	3_Low_signal	3_Low_signal	3_Low_signal	8_Enhancer_High	6_Transcription_Low	8_Enhancer_High	8_Enhancer_High	3_Low_signal	3_Low_signal	9_Active_Enhancer_High	3_Low_signal	9_Active_Enhancer_High	6_Transcription_Low	3_Low_signal	267.749	2.33246	0.736718	3.16602	0.00154541	0.0389692	1	3	chr14:53360001-54440000	0.589371	0.000485349	1	0.00278209	De novo MM enhancers
chr14	53893400	53895000	204	3_Low_signal	3_Low_signal	3_Low_signal	3_Low_signal	3_Low_signal	3_Low_signal	3_Low_signal	3_Low_signal	3_Low_signal	NA	NA	3_Low_signal	8_Enhancer_High	8_Enhancer_High	9_Active_Enhancer_High	8_Enhancer_High	10_Distal_Active_Promoter_2Kb_High	8_Enhancer_High	3_Low_signal	214.63	2.1086	0.668137	3.15594	0.00159979	0.0394398	1	2	chr14:53360001-54440000	0.548762	0.00139032	1	0.00405722	De novo MM enhancers
chr14	53915200	53916400	205	3_Low_signal	2_Repressed_Polycomb_Low	3_Low_signal	3_Low_signal	3_Low_signal	3_Low_signal	3_Low_signal	3_Low_signal	3_Low_signal	4_Heterochromatin_High	3_Low_signal	3_Low_signal	4_Heterochromatin_High	3_Low_signal	12_Active_TSS_High_Signal_H3K4me3_H3K27Ac	NA	3_Low_signal	3_Low_signal	3_Low_signal	73.9658	2.10253	0.751336	2.7984	0.0051357	0.0603824	1	0	chr14:53360001-54440000	0.535919	0.00188794	1	0.00448202	All cell types deactivated regions/no predominant state
chr14	54168600	54170000	206	3_Low_signal	3_Low_signal	3_Low_signal	3_Low_signal	3_Low_signal	3_Low_signal	3_Low_signal	3_Low_signal	3_Low_signal	3_Low_signal	3_Low_signal	3_Low_signal	3_Low_signal	3_Low_signal	9_Active_Enhancer_High	3_Low_signal	3_Low_signal	3_Low_signal	3_Low_signal	95.4638	1.86617	0.703867	2.65131	0.0080181	0.0744204	1	1	chr14:53360001-54440000	0.366134	0.0427928	1	0.0197531	All cell types deactivated regions/no predominant state
chr14	95560800	95561400	207	3_Low_signal	8_Enhancer_High	3_Low_signal	3_Low_signal	3_Low_signal	3_Low_signal	6_Transcription_Low	6_Transcription_Low	3_Low_signal	3_Low_signal	3_Low_signal	3_Low_signal	8_Enhancer_High	8_Enhancer_High	8_Enhancer_High	6_Transcription_Low	6_Transcription_Low	6_Transcription_Low	3_Low_signal	66.0514	1.45178	0.496681	2.92297	0.00346705	0.0512904	1	3	chr14:95560001-96280000	-0.352452	0.0518179	2	0.0222319	All cell types deactivated regions/no predominant state
chr14	96104400	96106200	208	3_Low_signal	3_Low_signal	3_Low_signal	3_Low_signal	3_Low_signal	3_Low_signal	3_Low_signal	3_Low_signal	3_Low_signal	3_Low_signal	3_Low_signal	3_Low_signal	3_Low_signal	3_Low_signal	1_Repressed_Polycomb_High	2_Repressed_Polycomb_Low	2_Repressed_Polycomb_Low	1_Repressed_Polycomb_High	3_Low_signal	183.664	1.46876	0.600134	2.44739	0.0143895	0.0997655	1	2	chr14:95560001-96280000	-0.249454	0.175949	2	0.047862	All cell types deactivated regions/no predominant state
chr14	100213800	100215000	209	11_Active_TSS_High_Signal_H3K4me3_H3K4me1	10_Distal_Active_Promoter_2Kb_High	12_Active_TSS_High_Signal_H3K4me3_H3K27Ac	NA	NA	12_Active_TSS_High_Signal_H3K4me3_H3K27Ac	10_Distal_Active_Promoter_2Kb_High	10_Distal_Active_Promoter_2Kb_High	12_Active_TSS_High_Signal_H3K4me3_H3K27Ac	12_Active_TSS_High_Signal_H3K4me3_H3K27Ac	12_Active_TSS_High_Signal_H3K4me3_H3K27Ac	12_Active_TSS_High_Signal_H3K4me3_H3K27Ac	10_Distal_Active_Promoter_2Kb_High	11_Active_TSS_High_Signal_H3K4me3_H3K4me1	NA	12_Active_TSS_High_Signal_H3K4me3_H3K27Ac	10_Distal_Active_Promoter_2Kb_High	10_Distal_Active_Promoter_2Kb_High	12_Active_TSS_High_Signal_H3K4me3_H3K27Ac	464.568	1.28329	0.496241	2.58602	0.00970919	0.0818668	1	5	chr14:99960001-100240000	-0.387618	0.0312003	1	0.0161978	PC, MM, Bcell enhancers
chr15	23420800	23421800	210	3_Low_signal	3_Low_signal	3_Low_signal	3_Low_signal	3_Low_signal	3_Low_signal	3_Low_signal	3_Low_signal	3_Low_signal	3_Low_signal	3_Low_signal	3_Low_signal	3_Low_signal	3_Low_signal	9_Active_Enhancer_High	NA	10_Distal_Active_Promoter_2Kb_High	9_Active_Enhancer_High	12_Active_TSS_High_Signal_H3K4me3_H3K27Ac	65.605	1.70801	0.633919	2.69436	0.0070523	0.0699332	1	1	chr15:23360001-28360000	0.357606	0.0482559	1	0.021327	De novo MM enhancers
chr15	32662600	32663000	211	3_Low_signal	3_Low_signal	3_Low_signal	3_Low_signal	3_Low_signal	3_Low_signal	6_Transcription_Low	6_Transcription_Low	3_Low_signal	3_Low_signal	3_Low_signal	3_Low_signal	6_Transcription_Low	3_Low_signal	8_Enhancer_High	3_Low_signal	3_Low_signal	3_Low_signal	6_Transcription_Low	76.0681	1.51131	0.49679	3.04215	0.00234898	0.0445661	1	2	chr15:32600001-33000000	0.283458	0.122283	1	0.0376468	All cell types deactivated regions/no predominant state
chr15	32722800	32724600	212	3_Low_signal	3_Low_signal	2_Repressed_Polycomb_Low	3_Low_signal	3_Low_signal	3_Low_signal	2_Repressed_Polycomb_Low	3_Low_signal	3_Low_signal	3_Low_signal	3_Low_signal	3_Low_signal	NA	8_Enhancer_High	10_Distal_Active_Promoter_2Kb_High	8_Enhancer_High	8_Enhancer_High	8_Enhancer_High	8_Enhancer_High	91.7813	1.79012	0.518747	3.45085	0.000558831	0.0312856	1	1	chr15:32600001-33000000	0.395364	0.0277073	1	0.0151244	All cell types deactivated regions/no predominant state
chr15	32958600	32959800	213	3_Low_signal	3_Low_signal	3_Low_signal	3_Low_signal	3_Low_signal	3_Low_signal	3_Low_signal	3_Low_signal	3_Low_signal	3_Low_signal	2_Repressed_Polycomb_Low	3_Low_signal	8_Enhancer_High	8_Enhancer_High	8_Enhancer_High	NA	8_Enhancer_High	10_Distal_Active_Promoter_2Kb_High	3_Low_signal	63.7851	2.268	0.437004	5.18988	2.1e-07	0.00158016	1	0	chr15:32600001-33000000	0.302112	0.0985716	1	0.0323577	All cell types deactivated regions/no predominant state
chr15	38084200	38086800	214	8_Enhancer_High	8_Enhancer_High	8_Enhancer_High	8_Enhancer_High	8_Enhancer_High	8_Enhancer_High	8_Enhancer_High	8_Enhancer_High	8_Enhancer_High	8_Enhancer_High	8_Enhancer_High	8_Enhancer_High	9_Active_Enhancer_High	8_Enhancer_High	8_Enhancer_High	3_Low_signal	9_Active_Enhancer_High	8_Enhancer_High	3_Low_signal	150.004	1.57783	0.582997	2.70642	0.0068013	0.0687512	1	2	chr15:37960001-38400000	0.352484	0.0517949	2	0.0222319	PC enhancers, deactivated in MM and Bcell
chr15	38129400	38131200	215	3_Low_signal	3_Low_signal	3_Low_signal	3_Low_signal	3_Low_signal	3_Low_signal	11_Active_TSS_High_Signal_H3K4me3_H3K4me1	8_Enhancer_High	11_Active_TSS_High_Signal_H3K4me3_H3K4me1	11_Active_TSS_High_Signal_H3K4me3_H3K4me1	8_Enhancer_High	8_Enhancer_High	11_Active_TSS_High_Signal_H3K4me3_H3K4me1	11_Active_TSS_High_Signal_H3K4me3_H3K4me1	10_Distal_Active_Promoter_2Kb_High	3_Low_signal	NA	NA	11_Active_TSS_High_Signal_H3K4me3_H3K4me1	212.679	1.8008	0.60412	2.98086	0.00287443	0.0480095	1	4	chr15:37960001-38400000	0.346001	0.0565662	2	0.0234087	All cell types deactivated regions/no predominant state
chr15	40053600	40056400	216	8_Enhancer_High	8_Enhancer_High	9_Active_Enhancer_High	9_Active_Enhancer_High	8_Enhancer_High	8_Enhancer_High	9_Active_Enhancer_High	8_Enhancer_High	8_Enhancer_High	8_Enhancer_High	8_Enhancer_High	NA	9_Active_Enhancer_High	9_Active_Enhancer_High	9_Active_Enhancer_High	9_Active_Enhancer_High	9_Active_Enhancer_High	9_Active_Enhancer_High	10_Distal_Active_Promoter_2Kb_High	801.563	1.5897	0.586519	2.71039	0.00672038	0.0683137	1	5	chr15:40040001-40280000	0.270005	0.141836	1	0.0415283	PC and MM only enhancers
chr15	40098000	40099400	217	10_Distal_Active_Promoter_2Kb_High	10_Distal_Active_Promoter_2Kb_High	10_Distal_Active_Promoter_2Kb_High	10_Distal_Active_Promoter_2Kb_High	10_Distal_Active_Promoter_2Kb_High	9_Active_Enhancer_High	10_Distal_Active_Promoter_2Kb_High	9_Active_Enhancer_High	10_Distal_Active_Promoter_2Kb_High	10_Distal_Active_Promoter_2Kb_High	9_Active_Enhancer_High	10_Distal_Active_Promoter_2Kb_High	10_Distal_Active_Promoter_2Kb_High	10_Distal_Active_Promoter_2Kb_High	9_Active_Enhancer_High	10_Distal_Active_Promoter_2Kb_High	10_Distal_Active_Promoter_2Kb_High	10_Distal_Active_Promoter_2Kb_High	9_Active_Enhancer_High	431.452	1.84389	0.569153	3.23971	0.00119651	0.0365639	1	5	chr15:40040001-40280000	0.341351	0.0601966	1	0.024059	PC, MM, Bcell enhancers
chr15	40274600	40275200	218	3_Low_signal	3_Low_signal	3_Low_signal	3_Low_signal	3_Low_signal	3_Low_signal	6_Transcription_Low	3_Low_signal	3_Low_signal	3_Low_signal	8_Enhancer_High	3_Low_signal	3_Low_signal	3_Low_signal	8_Enhancer_High	8_Enhancer_High	3_Low_signal	8_Enhancer_High	8_Enhancer_High	87.2756	1.50816	0.459288	3.2837	0.00102455	0.034822	1	0	chr15:40040001-40280000	0.322444	0.0768756	1	0.0277673	All cell types deactivated regions/no predominant state
chr15	40278800	40279800	219	2_Repressed_Polycomb_Low	1_Repressed_Polycomb_High	2_Repressed_Polycomb_Low	6_Transcription_Low	2_Repressed_Polycomb_Low	8_Enhancer_High	1_Repressed_Polycomb_High	2_Repressed_Polycomb_Low	8_Enhancer_High	6_Transcription_Low	6_Transcription_Low	1_Repressed_Polycomb_High	2_Repressed_Polycomb_Low	2_Repressed_Polycomb_Low	8_Enhancer_High	1_Repressed_Polycomb_High	8_Enhancer_High	1_Repressed_Polycomb_High	8_Enhancer_High	103.339	1.25742	0.345983	3.63434	0.00027869	0.0271637	1	1	chr15:40040001-40280000	0.325131	0.0743088	1	0.0271964	All cell types deactivated regions/no predominant state
chr15	44384800	44386000	220	6_Transcription_Low	NA	6_Transcription_Low	6_Transcription_Low	6_Transcription_Low	6_Transcription_Low	8_Enhancer_High	8_Enhancer_High	6_Transcription_Low	NA	6_Transcription_Low	6_Transcription_Low	8_Enhancer_High	8_Enhancer_High	9_Active_Enhancer_High	9_Active_Enhancer_High	9_Active_Enhancer_High	10_Distal_Active_Promoter_2Kb_High	9_Active_Enhancer_High	80.6602	1.51706	0.513601	2.95376	0.00313926	0.0493285	1	0	chr15:43720001-44560000	0.26405	0.151182	1	0.0431826	De novo MM enhancers
chr15	48352400	48353600	221	3_Low_signal	3_Low_signal	3_Low_signal	3_Low_signal	3_Low_signal	3_Low_signal	3_Low_signal	3_Low_signal	3_Low_signal	3_Low_signal	3_Low_signal	3_Low_signal	3_Low_signal	3_Low_signal	6_Transcription_Low	6_Transcription_Low	3_Low_signal	6_Transcription_Low	6_Transcription_Low	62.4611	1.55202	0.364459	4.25842	2.06e-05	0.012064	1	1	chr15:48320001-48800000	0.367746	0.0418177	1	0.019426	All cell types deactivated regions/no predominant state
chr15	48493600	48495400	222	3_Low_signal	3_Low_signal	3_Low_signal	3_Low_signal	3_Low_signal	3_Low_signal	3_Low_signal	3_Low_signal	3_Low_signal	3_Low_signal	3_Low_signal	3_Low_signal	3_Low_signal	3_Low_signal	8_Enhancer_High	6_Transcription_Low	6_Transcription_Low	3_Low_signal	8_Enhancer_High	60.4741	1.07595	0.427233	2.51842	0.0117884	0.0900905	1	0	chr15:48320001-48800000	0.412319	0.0211681	1	0.0134373	All cell types deactivated regions/no predominant state
chr15	48541600	48543000	223	3_Low_signal	3_Low_signal	3_Low_signal	3_Low_signal	3_Low_signal	3_Low_signal	3_Low_signal	3_Low_signal	3_Low_signal	3_Low_signal	3_Low_signal	3_Low_signal	3_Low_signal	3_Low_signal	3_Low_signal	10_Distal_Active_Promoter_2Kb_High	10_Distal_Active_Promoter_2Kb_High	3_Low_signal	10_Distal_Active_Promoter_2Kb_High	60.9109	1.18583	0.429956	2.75804	0.00581491	0.0640565	1	0	chr15:48320001-48800000	0.46291	0.00873316	1	0.00874105	De novo MM enhancers
chr15	49235400	49236200	224	6_Transcription_Low	6_Transcription_Low	6_Transcription_Low	6_Transcription_Low	3_Low_signal	6_Transcription_Low	6_Transcription_Low	6_Transcription_Low	6_Transcription_Low	6_Transcription_Low	6_Transcription_Low	6_Transcription_Low	NA	8_Enhancer_High	9_Active_Enhancer_High	NA	6_Transcription_Low	NA	6_Transcription_Low	100.988	1.91767	0.652066	2.94092	0.00327236	0.0500612	1	2	chr15:49160001-50320000	-0.366181	0.0427641	1	0.0197531	All cell types deactivated regions/no predominant state
chr15	49438800	49440400	225	8_Enhancer_High	8_Enhancer_High	8_Enhancer_High	8_Enhancer_High	3_Low_signal	3_Low_signal	3_Low_signal	3_Low_signal	3_Low_signal	8_Enhancer_High	8_Enhancer_High	8_Enhancer_High	3_Low_signal	3_Low_signal	8_Enhancer_High	8_Enhancer_High	9_Active_Enhancer_High	9_Active_Enhancer_High	3_Low_signal	101.18	1.68179	0.437685	3.84247	0.000121805	0.0216969	1	1	chr15:49160001-50320000	-0.309901	0.0897715	1	0.0305693	De novo MM enhancers
chr15	50003200	50004600	226	3_Low_signal	3_Low_signal	3_Low_signal	3_Low_signal	3_Low_signal	3_Low_signal	3_Low_signal	3_Low_signal	3_Low_signal	3_Low_signal	3_Low_signal	3_Low_signal	3_Low_signal	3_Low_signal	9_Active_Enhancer_High	10_Distal_Active_Promoter_2Kb_High	9_Active_Enhancer_High	9_Active_Enhancer_High	11_Active_TSS_High_Signal_H3K4me3_H3K4me1	357.647	1.71892	0.49096	3.50115	0.000463257	0.0298439	1	5	chr15:49160001-50320000	-0.316809	0.0824788	1	0.0289834	De novo MM enhancers
chr15	50247600	50249000	227	8_Enhancer_High	NA	3_Low_signal	10_Distal_Active_Promoter_2Kb_High	NA	8_Enhancer_High	3_Low_signal	3_Low_signal	8_Enhancer_High	10_Distal_Active_Promoter_2Kb_High	8_Enhancer_High	3_Low_signal	3_Low_signal	8_Enhancer_High	10_Distal_Active_Promoter_2Kb_High	10_Distal_Active_Promoter_2Kb_High	6_Transcription_Low	10_Distal_Active_Promoter_2Kb_High	8_Enhancer_High	172.241	1.20759	0.458721	2.63251	0.00847557	0.0763057	1	1	chr15:49160001-50320000	-0.334124	0.066199	1	0.0254132	De novo MM enhancers
chr15	58293600	58294800	228	3_Low_signal	3_Low_signal	3_Low_signal	3_Low_signal	3_Low_signal	3_Low_signal	3_Low_signal	2_Repressed_Polycomb_Low	2_Repressed_Polycomb_Low	3_Low_signal	2_Repressed_Polycomb_Low	3_Low_signal	8_Enhancer_High	8_Enhancer_High	9_Active_Enhancer_High	4_Heterochromatin_High	4_Heterochromatin_High	1_Repressed_Polycomb_High	NA	96.7144	1.58735	0.476279	3.33282	0.000859708	0.0336931	1	2	chr15:58200001-58920000	0.425384	0.0170476	1	0.0118687	All cell types deactivated regions/no predominant state
chr15	58297600	58299800	229	3_Low_signal	3_Low_signal	3_Low_signal	3_Low_signal	3_Low_signal	3_Low_signal	3_Low_signal	3_Low_signal	3_Low_signal	2_Repressed_Polycomb_Low	2_Repressed_Polycomb_Low	3_Low_signal	8_Enhancer_High	8_Enhancer_High	8_Enhancer_High	3_Low_signal	2_Repressed_Polycomb_Low	9_Active_Enhancer_High	9_Active_Enhancer_High	143.052	1.43063	0.575542	2.4857	0.0129296	0.0944255	1	0	chr15:58200001-58920000	0.316283	0.0830179	1	0.0290599	All cell types deactivated regions/no predominant state
chr15	58457400	58458600	230	3_Low_signal	3_Low_signal	3_Low_signal	3_Low_signal	3_Low_signal	6_Transcription_Low	2_Repressed_Polycomb_Low	2_Repressed_Polycomb_Low	2_Repressed_Polycomb_Low	3_Low_signal	2_Repressed_Polycomb_Low	2_Repressed_Polycomb_Low	2_Repressed_Polycomb_Low	2_Repressed_Polycomb_Low	8_Enhancer_High	2_Repressed_Polycomb_Low	8_Enhancer_High	8_Enhancer_High	10_Distal_Active_Promoter_2Kb_High	86.6357	1.67391	0.642989	2.60333	0.00923235	0.0798693	1	0	chr15:58200001-58920000	0.315836	0.0834774	1	0.0291298	All cell types deactivated regions/no predominant state
chr15	58462600	58464600	231	3_Low_signal	3_Low_signal	3_Low_signal	3_Low_signal	3_Low_signal	3_Low_signal	2_Repressed_Polycomb_Low	3_Low_signal	2_Repressed_Polycomb_Low	3_Low_signal	3_Low_signal	3_Low_signal	8_Enhancer_High	8_Enhancer_High	8_Enhancer_High	8_Enhancer_High	8_Enhancer_High	8_Enhancer_High	10_Distal_Active_Promoter_2Kb_High	169.208	1.55418	0.597551	2.60091	0.00929764	0.080129	1	4	chr15:58200001-58920000	0.373058	0.0387312	1	0.018554	All cell types deactivated regions/no predominant state
chr15	58550200	58551400	232	3_Low_signal	2_Repressed_Polycomb_Low	NA	3_Low_signal	3_Low_signal	3_Low_signal	2_Repressed_Polycomb_Low	2_Repressed_Polycomb_Low	2_Repressed_Polycomb_Low	2_Repressed_Polycomb_Low	3_Low_signal	3_Low_signal	2_Repressed_Polycomb_Low	3_Low_signal	11_Active_TSS_High_Signal_H3K4me3_H3K4me1	2_Repressed_Polycomb_Low	8_Enhancer_High	1_Repressed_Polycomb_High	11_Active_TSS_High_Signal_H3K4me3_H3K4me1	55.8487	1.45762	0.450924	3.23251	0.00122707	0.0368466	1	2	chr15:58200001-58920000	0.351689	0.0523623	1	0.0223621	All cell types deactivated regions/no predominant state
chr15	58776600	58777600	233	8_Enhancer_High	11_Active_TSS_High_Signal_H3K4me3_H3K4me1	8_Enhancer_High	8_Enhancer_High	8_Enhancer_High	8_Enhancer_High	NA	8_Enhancer_High	8_Enhancer_High	11_Active_TSS_High_Signal_H3K4me3_H3K4me1	8_Enhancer_High	8_Enhancer_High	8_Enhancer_High	8_Enhancer_High	10_Distal_Active_Promoter_2Kb_High	10_Distal_Active_Promoter_2Kb_High	10_Distal_Active_Promoter_2Kb_High	10_Distal_Active_Promoter_2Kb_High	10_Distal_Active_Promoter_2Kb_High	56.9367	1.73401	0.628685	2.75815	0.00581297	0.0640552	1	0	chr15:58200001-58920000	0.249503	0.175861	1	0.0478556	De novo MM enhancers
chr15	66390400	66391000	234	11_Active_TSS_High_Signal_H3K4me3_H3K4me1	8_Enhancer_High	9_Active_Enhancer_High	9_Active_Enhancer_High	11_Active_TSS_High_Signal_H3K4me3_H3K4me1	8_Enhancer_High	10_Distal_Active_Promoter_2Kb_High	9_Active_Enhancer_High	8_Enhancer_High	11_Active_TSS_High_Signal_H3K4me3_H3K4me1	8_Enhancer_High	10_Distal_Active_Promoter_2Kb_High	9_Active_Enhancer_High	8_Enhancer_High	9_Active_Enhancer_High	9_Active_Enhancer_High	9_Active_Enhancer_High	9_Active_Enhancer_High	7_Genic_Enhancer_High	68.9326	2.32068	0.681433	3.40559	0.000660216	0.0320659	1	0	chr15:66320001-66560000	0.461665	0.00893974	1	0.00881932	PC, MM, Bcell enhancers
chr15	72796400	72797800	235	1_Repressed_Polycomb_High	1_Repressed_Polycomb_High	11_Active_TSS_High_Signal_H3K4me3_H3K4me1	11_Active_TSS_High_Signal_H3K4me3_H3K4me1	11_Active_TSS_High_Signal_H3K4me3_H3K4me1	11_Active_TSS_High_Signal_H3K4me3_H3K4me1	1_Repressed_Polycomb_High	1_Repressed_Polycomb_High	11_Active_TSS_High_Signal_H3K4me3_H3K4me1	11_Active_TSS_High_Signal_H3K4me3_H3K4me1	11_Active_TSS_High_Signal_H3K4me3_H3K4me1	1_Repressed_Polycomb_High	1_Repressed_Polycomb_High	1_Repressed_Polycomb_High	NA	1_Repressed_Polycomb_High	1_Repressed_Polycomb_High	NA	11_Active_TSS_High_Signal_H3K4me3_H3K4me1	246.629	1.35789	0.537392	2.52681	0.0115103	0.089056	1	5	chr15:72640001-73280000	0.387503	0.0312547	1	0.016208	All cell types deactivated regions/no predominant state
chr15	74136000	74137600	236	NA	1_Repressed_Polycomb_High	1_Repressed_Polycomb_High	1_Repressed_Polycomb_High	1_Repressed_Polycomb_High	1_Repressed_Polycomb_High	1_Repressed_Polycomb_High	1_Repressed_Polycomb_High	1_Repressed_Polycomb_High	1_Repressed_Polycomb_High	1_Repressed_Polycomb_High	1_Repressed_Polycomb_High	1_Repressed_Polycomb_High	1_Repressed_Polycomb_High	10_Distal_Active_Promoter_2Kb_High	1_Repressed_Polycomb_High	10_Distal_Active_Promoter_2Kb_High	1_Repressed_Polycomb_High	3_Low_signal	161.448	1.22183	0.496618	2.46031	0.0138818	0.0979357	1	0	chr15:73920001-74360000	0.416838	0.0196587	1	0.0128614	De novo MM enhancers
chr15	74776600	74777800	237	10_Distal_Active_Promoter_2Kb_High	10_Distal_Active_Promoter_2Kb_High	10_Distal_Active_Promoter_2Kb_High	10_Distal_Active_Promoter_2Kb_High	10_Distal_Active_Promoter_2Kb_High	10_Distal_Active_Promoter_2Kb_High	10_Distal_Active_Promoter_2Kb_High	9_Active_Enhancer_High	10_Distal_Active_Promoter_2Kb_High	10_Distal_Active_Promoter_2Kb_High	9_Active_Enhancer_High	10_Distal_Active_Promoter_2Kb_High	9_Active_Enhancer_High	10_Distal_Active_Promoter_2Kb_High	NA	10_Distal_Active_Promoter_2Kb_High	10_Distal_Active_Promoter_2Kb_High	10_Distal_Active_Promoter_2Kb_High	10_Distal_Active_Promoter_2Kb_High	147.6	1.11221	0.437218	2.54383	0.0109646	0.0870422	1	2	chr15:74600001-74960000	0.26936	0.142827	2	0.0417369	PC, MM, Bcell enhancers
chr15	78034200	78036200	238	8_Enhancer_High	8_Enhancer_High	8_Enhancer_High	8_Enhancer_High	8_Enhancer_High	8_Enhancer_High	9_Active_Enhancer_High	9_Active_Enhancer_High	8_Enhancer_High	8_Enhancer_High	6_Transcription_Low	8_Enhancer_High	10_Distal_Active_Promoter_2Kb_High	10_Distal_Active_Promoter_2Kb_High	9_Active_Enhancer_High	10_Distal_Active_Promoter_2Kb_High	9_Active_Enhancer_High	10_Distal_Active_Promoter_2Kb_High	10_Distal_Active_Promoter_2Kb_High	259.158	1.9501	0.630442	3.09323	0.00197991	0.042214	1	5	chr15:77920001-78280000	0.276669	0.131884	1	0.0395911	PC and MM only enhancers
chr15	78056200	78057200	239	8_Enhancer_High	9_Active_Enhancer_High	9_Active_Enhancer_High	10_Distal_Active_Promoter_2Kb_High	11_Active_TSS_High_Signal_H3K4me3_H3K4me1	8_Enhancer_High	10_Distal_Active_Promoter_2Kb_High	9_Active_Enhancer_High	8_Enhancer_High	8_Enhancer_High	8_Enhancer_High	8_Enhancer_High	9_Active_Enhancer_High	9_Active_Enhancer_High	9_Active_Enhancer_High	9_Active_Enhancer_High	9_Active_Enhancer_High	9_Active_Enhancer_High	9_Active_Enhancer_High	114.244	1.4127	0.535955	2.63586	0.00839251	0.075973	1	4	chr15:77920001-78280000	0.312182	0.0873113	1	0.0301016	PC, MM, Bcell enhancers
chr15	78083800	78084800	240	3_Low_signal	3_Low_signal	3_Low_signal	3_Low_signal	3_Low_signal	3_Low_signal	9_Active_Enhancer_High	9_Active_Enhancer_High	3_Low_signal	3_Low_signal	3_Low_signal	3_Low_signal	9_Active_Enhancer_High	9_Active_Enhancer_High	9_Active_Enhancer_High	9_Active_Enhancer_High	9_Active_Enhancer_High	9_Active_Enhancer_High	9_Active_Enhancer_High	231.982	2.08246	0.673184	3.09345	0.00197847	0.0422086	1	3	chr15:77920001-78280000	0.55065	0.0013278	1	0.00404701	PC and MM only enhancers
chr15	78087800	78088800	241	8_Enhancer_High	8_Enhancer_High	3_Low_signal	8_Enhancer_High	8_Enhancer_High	8_Enhancer_High	8_Enhancer_High	8_Enhancer_High	8_Enhancer_High	8_Enhancer_High	8_Enhancer_High	8_Enhancer_High	8_Enhancer_High	8_Enhancer_High	9_Active_Enhancer_High	9_Active_Enhancer_High	9_Active_Enhancer_High	9_Active_Enhancer_High	8_Enhancer_High	179.702	1.70511	0.62924	2.7098	0.00673246	0.0683575	1	1	chr15:77920001-78280000	0.426417	0.0167523	1	0.0117993	De novo MM enhancers
chr15	81023200	81024800	242	3_Low_signal	8_Enhancer_High	NA	3_Low_signal	8_Enhancer_High	3_Low_signal	11_Active_TSS_High_Signal_H3K4me3_H3K4me1	8_Enhancer_High	3_Low_signal	11_Active_TSS_High_Signal_H3K4me3_H3K4me1	3_Low_signal	NA	10_Distal_Active_Promoter_2Kb_High	10_Distal_Active_Promoter_2Kb_High	10_Distal_Active_Promoter_2Kb_High	10_Distal_Active_Promoter_2Kb_High	9_Active_Enhancer_High	10_Distal_Active_Promoter_2Kb_High	8_Enhancer_High	190.069	1.50249	0.561872	2.67408	0.00749355	0.0719314	1	4	chr15:80960001-81440000	0.269004	0.143376	1	0.0418318	PC and MM only enhancers
chr15	81038400	81039800	243	3_Low_signal	3_Low_signal	3_Low_signal	3_Low_signal	3_Low_signal	3_Low_signal	3_Low_signal	3_Low_signal	3_Low_signal	3_Low_signal	6_Transcription_Low	3_Low_signal	2_Repressed_Polycomb_Low	3_Low_signal	9_Active_Enhancer_High	8_Enhancer_High	9_Active_Enhancer_High	8_Enhancer_High	3_Low_signal	98.3574	1.43405	0.50993	2.81226	0.00491948	0.0592875	1	1	chr15:80960001-81440000	0.403922	0.0242263	1	0.0141768	De novo MM enhancers
chr15	81106200	81107400	244	3_Low_signal	3_Low_signal	3_Low_signal	3_Low_signal	3_Low_signal	3_Low_signal	3_Low_signal	3_Low_signal	3_Low_signal	3_Low_signal	3_Low_signal	3_Low_signal	3_Low_signal	3_Low_signal	8_Enhancer_High	3_Low_signal	3_Low_signal	NA	3_Low_signal	54.5109	1.45014	0.32752	4.42763	9.53e-06	0.00888746	1	0	chr15:80960001-81440000	0.477226	0.00663405	1	0.00767183	All cell types deactivated regions/no predominant state
chr15	81111000	81112000	245	3_Low_signal	3_Low_signal	3_Low_signal	3_Low_signal	3_Low_signal	3_Low_signal	2_Repressed_Polycomb_Low	3_Low_signal	3_Low_signal	NA	3_Low_signal	3_Low_signal	2_Repressed_Polycomb_Low	3_Low_signal	9_Active_Enhancer_High	8_Enhancer_High	8_Enhancer_High	8_Enhancer_High	8_Enhancer_High	88.3203	1.91999	0.709034	2.7079	0.00677101	0.0685438	1	5	chr15:80960001-81440000	0.360114	0.0465947	1	0.020827	All cell types deactivated regions/no predominant state
chr15	81265000	81267200	246	11_Active_TSS_High_Signal_H3K4me3_H3K4me1	11_Active_TSS_High_Signal_H3K4me3_H3K4me1	11_Active_TSS_High_Signal_H3K4me3_H3K4me1	11_Active_TSS_High_Signal_H3K4me3_H3K4me1	11_Active_TSS_High_Signal_H3K4me3_H3K4me1	11_Active_TSS_High_Signal_H3K4me3_H3K4me1	11_Active_TSS_High_Signal_H3K4me3_H3K4me1	8_Enhancer_High	11_Active_TSS_High_Signal_H3K4me3_H3K4me1	11_Active_TSS_High_Signal_H3K4me3_H3K4me1	3_Low_signal	11_Active_TSS_High_Signal_H3K4me3_H3K4me1	11_Active_TSS_High_Signal_H3K4me3_H3K4me1	11_Active_TSS_High_Signal_H3K4me3_H3K4me1	10_Distal_Active_Promoter_2Kb_High	11_Active_TSS_High_Signal_H3K4me3_H3K4me1	11_Active_TSS_High_Signal_H3K4me3_H3K4me1	10_Distal_Active_Promoter_2Kb_High	10_Distal_Active_Promoter_2Kb_High	338.944	1.4963	0.478944	3.12417	0.00178309	0.0406985	1	5	chr15:80960001-81440000	0.259424	0.158742	1	0.0445407	De novo MM enhancers
chr15	81274800	81275600	247	6_Transcription_Low	8_Enhancer_High	3_Low_signal	3_Low_signal	3_Low_signal	3_Low_signal	3_Low_signal	3_Low_signal	3_Low_signal	3_Low_signal	3_Low_signal	3_Low_signal	8_Enhancer_High	3_Low_signal	8_Enhancer_High	8_Enhancer_High	8_Enhancer_High	8_Enhancer_High	3_Low_signal	103.308	1.66983	0.46592	3.58394	0.000338445	0.0278736	1	2	chr15:80960001-81440000	0.293735	0.108747	1	0.0347796	All cell types deactivated regions/no predominant state
chr15	89348800	89349800	248	3_Low_signal	2_Repressed_Polycomb_Low	3_Low_signal	3_Low_signal	3_Low_signal	3_Low_signal	2_Repressed_Polycomb_Low	3_Low_signal	3_Low_signal	3_Low_signal	3_Low_signal	3_Low_signal	2_Repressed_Polycomb_Low	3_Low_signal	10_Distal_Active_Promoter_2Kb_High	NA	NA	9_Active_Enhancer_High	11_Active_TSS_High_Signal_H3K4me3_H3K4me1	250.097	2.09983	0.67572	3.10754	0.0018865	0.0415435	1	3	chr15:89320001-90120000	0.264626	0.150258	1	0.0430515	De novo MM enhancers
chr15	89401600	89402200	249	1_Repressed_Polycomb_High	1_Repressed_Polycomb_High	1_Repressed_Polycomb_High	2_Repressed_Polycomb_Low	8_Enhancer_High	2_Repressed_Polycomb_Low	11_Active_TSS_High_Signal_H3K4me3_H3K4me1	1_Repressed_Polycomb_High	1_Repressed_Polycomb_High	2_Repressed_Polycomb_Low	NA	2_Repressed_Polycomb_Low	11_Active_TSS_High_Signal_H3K4me3_H3K4me1	10_Distal_Active_Promoter_2Kb_High	10_Distal_Active_Promoter_2Kb_High	1_Repressed_Polycomb_High	NA	1_Repressed_Polycomb_High	11_Active_TSS_High_Signal_H3K4me3_H3K4me1	53.3644	2.56643	0.842655	3.04565	0.0023218	0.0444178	1	0	chr15:89320001-90120000	0.38061	0.0346607	1	0.0172793	PC enhancers, deactivated in MM and Bcell
chr15	89410800	89412600	250	1_Repressed_Polycomb_High	1_Repressed_Polycomb_High	1_Repressed_Polycomb_High	1_Repressed_Polycomb_High	1_Repressed_Polycomb_High	2_Repressed_Polycomb_Low	1_Repressed_Polycomb_High	1_Repressed_Polycomb_High	1_Repressed_Polycomb_High	1_Repressed_Polycomb_High	1_Repressed_Polycomb_High	1_Repressed_Polycomb_High	1_Repressed_Polycomb_High	1_Repressed_Polycomb_High	1_Repressed_Polycomb_High	1_Repressed_Polycomb_High	1_Repressed_Polycomb_High	1_Repressed_Polycomb_High	3_Low_signal	200.209	1.1466	0.433655	2.64403	0.00819253	0.0752083	1	3	chr15:89320001-90120000	0.261013	0.156114	1	0.044153	All cell types deactivated regions/no predominant state
chr15	89430400	89431400	251	11_Active_TSS_High_Signal_H3K4me3_H3K4me1	11_Active_TSS_High_Signal_H3K4me3_H3K4me1	11_Active_TSS_High_Signal_H3K4me3_H3K4me1	NA	11_Active_TSS_High_Signal_H3K4me3_H3K4me1	11_Active_TSS_High_Signal_H3K4me3_H3K4me1	11_Active_TSS_High_Signal_H3K4me3_H3K4me1	8_Enhancer_High	11_Active_TSS_High_Signal_H3K4me3_H3K4me1	11_Active_TSS_High_Signal_H3K4me3_H3K4me1	11_Active_TSS_High_Signal_H3K4me3_H3K4me1	11_Active_TSS_High_Signal_H3K4me3_H3K4me1	1_Repressed_Polycomb_High	1_Repressed_Polycomb_High	NA	11_Active_TSS_High_Signal_H3K4me3_H3K4me1	11_Active_TSS_High_Signal_H3K4me3_H3K4me1	11_Active_TSS_High_Signal_H3K4me3_H3K4me1	11_Active_TSS_High_Signal_H3K4me3_H3K4me1	158.026	1.12031	0.427145	2.62279	0.00872142	0.0774719	1	4	chr15:89320001-90120000	0.247456	0.17955	2	0.0485941	All cell types deactivated regions/no predominant state
chr15	89971000	89972000	252	8_Enhancer_High	8_Enhancer_High	8_Enhancer_High	8_Enhancer_High	8_Enhancer_High	8_Enhancer_High	8_Enhancer_High	3_Low_signal	8_Enhancer_High	8_Enhancer_High	3_Low_signal	3_Low_signal	3_Low_signal	3_Low_signal	8_Enhancer_High	8_Enhancer_High	3_Low_signal	8_Enhancer_High	8_Enhancer_High	97.686	1.27837	0.479452	2.66632	0.00766858	0.0726934	1	2	chr15:89320001-90120000	0.378833	0.0355862	1	0.0175503	All cell types deactivated regions/no predominant state
chr15	90986800	90989000	253	3_Low_signal	6_Transcription_Low	3_Low_signal	6_Transcription_Low	3_Low_signal	8_Enhancer_High	10_Distal_Active_Promoter_2Kb_High	9_Active_Enhancer_High	6_Transcription_Low	8_Enhancer_High	8_Enhancer_High	8_Enhancer_High	10_Distal_Active_Promoter_2Kb_High	10_Distal_Active_Promoter_2Kb_High	10_Distal_Active_Promoter_2Kb_High	10_Distal_Active_Promoter_2Kb_High	9_Active_Enhancer_High	6_Transcription_Low	10_Distal_Active_Promoter_2Kb_High	169.182	1.81859	0.588484	3.09029	0.00199962	0.0423458	1	5	chr15:90960001-91280000	0.55387	0.00122685	1	0.00395441	PC and MM only enhancers
chr15	100872600	100873400	254	3_Low_signal	3_Low_signal	3_Low_signal	3_Low_signal	3_Low_signal	3_Low_signal	3_Low_signal	3_Low_signal	3_Low_signal	3_Low_signal	3_Low_signal	3_Low_signal	2_Repressed_Polycomb_Low	3_Low_signal	3_Low_signal	2_Repressed_Polycomb_Low	3_Low_signal	3_Low_signal	3_Low_signal	51.6568	1.26442	0.348589	3.62726	0.00028645	0.0272976	1	0	chr15:100600001-101080000	0.247368	0.17971	1	0.0486022	All cell types deactivated regions/no predominant state
chr16	2983600	2984200	255	11_Active_TSS_High_Signal_H3K4me3_H3K4me1	11_Active_TSS_High_Signal_H3K4me3_H3K4me1	11_Active_TSS_High_Signal_H3K4me3_H3K4me1	10_Distal_Active_Promoter_2Kb_High	11_Active_TSS_High_Signal_H3K4me3_H3K4me1	11_Active_TSS_High_Signal_H3K4me3_H3K4me1	11_Active_TSS_High_Signal_H3K4me3_H3K4me1	8_Enhancer_High	11_Active_TSS_High_Signal_H3K4me3_H3K4me1	11_Active_TSS_High_Signal_H3K4me3_H3K4me1	11_Active_TSS_High_Signal_H3K4me3_H3K4me1	11_Active_TSS_High_Signal_H3K4me3_H3K4me1	11_Active_TSS_High_Signal_H3K4me3_H3K4me1	11_Active_TSS_High_Signal_H3K4me3_H3K4me1	10_Distal_Active_Promoter_2Kb_High	11_Active_TSS_High_Signal_H3K4me3_H3K4me1	11_Active_TSS_High_Signal_H3K4me3_H3K4me1	11_Active_TSS_High_Signal_H3K4me3_H3K4me1	11_Active_TSS_High_Signal_H3K4me3_H3K4me1	95.5937	1.76587	0.513541	3.43861	0.000584708	0.0315405	1	2	chr16:2680001-3480000	0.272319	0.13832	2	0.0408669	All cell types deactivated regions/no predominant state
chr16	21554400	21555200	256	8_Enhancer_High	11_Active_TSS_High_Signal_H3K4me3_H3K4me1	10_Distal_Active_Promoter_2Kb_High	9_Active_Enhancer_High	10_Distal_Active_Promoter_2Kb_High	11_Active_TSS_High_Signal_H3K4me3_H3K4me1	10_Distal_Active_Promoter_2Kb_High	9_Active_Enhancer_High	8_Enhancer_High	10_Distal_Active_Promoter_2Kb_High	11_Active_TSS_High_Signal_H3K4me3_H3K4me1	10_Distal_Active_Promoter_2Kb_High	11_Active_TSS_High_Signal_H3K4me3_H3K4me1	NA	10_Distal_Active_Promoter_2Kb_High	10_Distal_Active_Promoter_2Kb_High	10_Distal_Active_Promoter_2Kb_High	10_Distal_Active_Promoter_2Kb_High	11_Active_TSS_High_Signal_H3K4me3_H3K4me1	113.02	1.33798	0.518796	2.57901	0.00990838	0.0827829	1	4	chr16:21480001-22720000	0.339973	0.0613063	2	0.0242525	MM only reactivated Bcell enhancers
chr16	22174600	22175400	257	6_Transcription_Low	3_Low_signal	3_Low_signal	3_Low_signal	3_Low_signal	3_Low_signal	8_Enhancer_High	3_Low_signal	3_Low_signal	8_Enhancer_High	3_Low_signal	3_Low_signal	8_Enhancer_High	8_Enhancer_High	10_Distal_Active_Promoter_2Kb_High	10_Distal_Active_Promoter_2Kb_High	7_Genic_Enhancer_High	10_Distal_Active_Promoter_2Kb_High	10_Distal_Active_Promoter_2Kb_High	56.2107	1.26573	0.486147	2.60359	0.00922536	0.0798482	1	1	chr16:21480001-22720000	0.389885	0.030143	1	0.0159165	De novo MM enhancers
chr17	51029000	51030200	258	8_Enhancer_High	NA	8_Enhancer_High	10_Distal_Active_Promoter_2Kb_High	8_Enhancer_High	8_Enhancer_High	NA	8_Enhancer_High	8_Enhancer_High	8_Enhancer_High	8_Enhancer_High	8_Enhancer_High	9_Active_Enhancer_High	9_Active_Enhancer_High	9_Active_Enhancer_High	NA	9_Active_Enhancer_High	9_Active_Enhancer_High	8_Enhancer_High	49.181	2.26578	0.641664	3.5311	0.000413833	0.0289415	1	0	chr17:50800001-51280000	0.513441	0.00313608	1	0.00555305	PC and MM only enhancers
chr17	58381200	58383000	259	8_Enhancer_High	8_Enhancer_High	3_Low_signal	9_Active_Enhancer_High	8_Enhancer_High	8_Enhancer_High	8_Enhancer_High	8_Enhancer_High	8_Enhancer_High	3_Low_signal	3_Low_signal	8_Enhancer_High	NA	8_Enhancer_High	9_Active_Enhancer_High	9_Active_Enhancer_High	9_Active_Enhancer_High	9_Active_Enhancer_High	10_Distal_Active_Promoter_2Kb_High	89.3549	1.17952	0.420697	2.80374	0.00505139	0.0599395	1	2	chr17:58200001-58520000	-0.486492	0.00551833	2	0.00697742	De novo MM enhancers
chr18	2641000	2642000	260	11_Active_TSS_High_Signal_H3K4me3_H3K4me1	11_Active_TSS_High_Signal_H3K4me3_H3K4me1	NA	10_Distal_Active_Promoter_2Kb_High	8_Enhancer_High	8_Enhancer_High	10_Distal_Active_Promoter_2Kb_High	9_Active_Enhancer_High	8_Enhancer_High	10_Distal_Active_Promoter_2Kb_High	11_Active_TSS_High_Signal_H3K4me3_H3K4me1	9_Active_Enhancer_High	10_Distal_Active_Promoter_2Kb_High	9_Active_Enhancer_High	9_Active_Enhancer_High	10_Distal_Active_Promoter_2Kb_High	10_Distal_Active_Promoter_2Kb_High	10_Distal_Active_Promoter_2Kb_High	9_Active_Enhancer_High	89.2763	1.70667	0.481322	3.54579	0.000391432	0.0287871	1	4	chr18:2560001-3280000	0.343101	0.0588096	1	0.0238187	PC, MM, Bcell enhancers
chr18	2994000	2995200	261	3_Low_signal	8_Enhancer_High	3_Low_signal	3_Low_signal	6_Transcription_Low	3_Low_signal	8_Enhancer_High	NA	3_Low_signal	3_Low_signal	6_Transcription_Low	3_Low_signal	3_Low_signal	6_Transcription_Low	NA	10_Distal_Active_Promoter_2Kb_High	8_Enhancer_High	9_Active_Enhancer_High	6_Transcription_Low	88.6121	1.26219	0.449205	2.80983	0.0049568	0.0594985	1	4	chr18:2560001-3280000	0.369636	0.0406979	1	0.0192043	De novo MM enhancers
chr18	3177800	3178800	262	11_Active_TSS_High_Signal_H3K4me3_H3K4me1	10_Distal_Active_Promoter_2Kb_High	NA	9_Active_Enhancer_High	8_Enhancer_High	8_Enhancer_High	10_Distal_Active_Promoter_2Kb_High	8_Enhancer_High	11_Active_TSS_High_Signal_H3K4me3_H3K4me1	10_Distal_Active_Promoter_2Kb_High	11_Active_TSS_High_Signal_H3K4me3_H3K4me1	10_Distal_Active_Promoter_2Kb_High	NA	8_Enhancer_High	11_Active_TSS_High_Signal_H3K4me3_H3K4me1	11_Active_TSS_High_Signal_H3K4me3_H3K4me1	10_Distal_Active_Promoter_2Kb_High	10_Distal_Active_Promoter_2Kb_High	3_Low_signal	132.317	1.12729	0.455038	2.47736	0.013236	0.0955801	1	4	chr18:2560001-3280000	0.25452	0.167047	1	0.0460414	MM only reactivated Bcell enhancers
chr18	22930000	22930400	263	3_Low_signal	3_Low_signal	3_Low_signal	3_Low_signal	3_Low_signal	3_Low_signal	3_Low_signal	NA	3_Low_signal	3_Low_signal	3_Low_signal	3_Low_signal	3_Low_signal	3_Low_signal	3_Low_signal	3_Low_signal	3_Low_signal	3_Low_signal	8_Enhancer_High	49.9903	1.65328	0.587748	2.81291	0.0049096	0.0592469	1	1	chr18:22760001-23520000	-0.347761	0.0552378	3	0.023072	All cell types deactivated regions/no predominant state
chr18	23194200	23195400	264	3_Low_signal	3_Low_signal	3_Low_signal	3_Low_signal	3_Low_signal	3_Low_signal	3_Low_signal	3_Low_signal	3_Low_signal	3_Low_signal	3_Low_signal	3_Low_signal	9_Active_Enhancer_High	8_Enhancer_High	10_Distal_Active_Promoter_2Kb_High	NA	12_Active_TSS_High_Signal_H3K4me3_H3K27Ac	10_Distal_Active_Promoter_2Kb_High	7_Genic_Enhancer_High	120.445	1.50579	0.481476	3.12745	0.00176332	0.0405371	1	0	chr18:22760001-23520000	-0.258506	0.160274	2	0.0448148	PC and MM only enhancers
chr18	23241800	23242600	265	3_Low_signal	NA	3_Low_signal	NA	3_Low_signal	NA	8_Enhancer_High	8_Enhancer_High	6_Transcription_Low	3_Low_signal	3_Low_signal	3_Low_signal	9_Active_Enhancer_High	9_Active_Enhancer_High	9_Active_Enhancer_High	9_Active_Enhancer_High	8_Enhancer_High	9_Active_Enhancer_High	9_Active_Enhancer_High	183.533	1.65279	0.581335	2.84309	0.00446789	0.056776	1	4	chr18:22760001-23520000	-0.30471	0.0955663	4	0.0317757	PC and MM only enhancers
chr18	23358200	23359400	266	8_Enhancer_High	8_Enhancer_High	11_Active_TSS_High_Signal_H3K4me3_H3K4me1	8_Enhancer_High	8_Enhancer_High	8_Enhancer_High	8_Enhancer_High	8_Enhancer_High	8_Enhancer_High	NA	8_Enhancer_High	8_Enhancer_High	8_Enhancer_High	8_Enhancer_High	9_Active_Enhancer_High	NA	8_Enhancer_High	9_Active_Enhancer_High	10_Distal_Active_Promoter_2Kb_High	163.439	1.56589	0.558902	2.80173	0.00508298	0.0600888	1	5	chr18:22760001-23520000	-0.247306	0.179822	4	0.048615	De novo MM enhancers
chr18	23498800	23499200	267	11_Active_TSS_High_Signal_H3K4me3_H3K4me1	10_Distal_Active_Promoter_2Kb_High	10_Distal_Active_Promoter_2Kb_High	10_Distal_Active_Promoter_2Kb_High	11_Active_TSS_High_Signal_H3K4me3_H3K4me1	NA	NA	9_Active_Enhancer_High	8_Enhancer_High	NA	8_Enhancer_High	9_Active_Enhancer_High	8_Enhancer_High	8_Enhancer_High	8_Enhancer_High	10_Distal_Active_Promoter_2Kb_High	8_Enhancer_High	8_Enhancer_High	8_Enhancer_High	53.1135	1.88212	0.480312	3.91854	8.91e-05	0.019599	1	0	chr18:22760001-23520000	-0.443644	0.012423	2	0.0101639	PC and MM deactivated regions/no predominant state
chr18	34321000	34323800	268	3_Low_signal	3_Low_signal	3_Low_signal	3_Low_signal	3_Low_signal	3_Low_signal	3_Low_signal	3_Low_signal	3_Low_signal	3_Low_signal	3_Low_signal	3_Low_signal	3_Low_signal	3_Low_signal	3_Low_signal	3_Low_signal	3_Low_signal	3_Low_signal	3_Low_signal	103.995	1.09457	0.388695	2.81602	0.00486221	0.0590426	1	0	chr18:34120001-34840000	0.308625	0.0911705	2	0.03086	All cell types deactivated regions/no predominant state
chr18	34647000	34647800	269	3_Low_signal	3_Low_signal	3_Low_signal	3_Low_signal	3_Low_signal	3_Low_signal	3_Low_signal	3_Low_signal	3_Low_signal	3_Low_signal	3_Low_signal	3_Low_signal	3_Low_signal	3_Low_signal	11_Active_TSS_High_Signal_H3K4me3_H3K4me1	3_Low_signal	3_Low_signal	8_Enhancer_High	11_Active_TSS_High_Signal_H3K4me3_H3K4me1	112.714	2.01553	0.683794	2.94756	0.00320288	0.0497295	1	1	chr18:34120001-34840000	0.256439	0.163762	2	0.0453587	All cell types deactivated regions/no predominant state
chr18	34650000	34650800	270	3_Low_signal	3_Low_signal	3_Low_signal	3_Low_signal	3_Low_signal	3_Low_signal	3_Low_signal	3_Low_signal	3_Low_signal	3_Low_signal	3_Low_signal	3_Low_signal	3_Low_signal	3_Low_signal	8_Enhancer_High	3_Low_signal	3_Low_signal	6_Transcription_Low	10_Distal_Active_Promoter_2Kb_High	51.0415	1.91267	0.644767	2.96645	0.00301256	0.0486593	1	0	chr18:34120001-34840000	0.335075	0.0653831	1	0.0252415	All cell types deactivated regions/no predominant state
chr18	69935200	69936600	271	3_Low_signal	3_Low_signal	3_Low_signal	3_Low_signal	3_Low_signal	3_Low_signal	NA	8_Enhancer_High	8_Enhancer_High	8_Enhancer_High	8_Enhancer_High	3_Low_signal	9_Active_Enhancer_High	NA	8_Enhancer_High	10_Distal_Active_Promoter_2Kb_High	9_Active_Enhancer_High	8_Enhancer_High	8_Enhancer_High	164.344	1.80386	0.722562	2.49647	0.0125435	0.0930275	1	2	chr18:68800001-70520000	-0.42582	0.0169225	1	0.0118347	PC and MM only enhancers
chr19	921600	922200	272	8_Enhancer_High	8_Enhancer_High	8_Enhancer_High	8_Enhancer_High	8_Enhancer_High	8_Enhancer_High	8_Enhancer_High	8_Enhancer_High	8_Enhancer_High	8_Enhancer_High	8_Enhancer_High	8_Enhancer_High	8_Enhancer_High	8_Enhancer_High	11_Active_TSS_High_Signal_H3K4me3_H3K4me1	11_Active_TSS_High_Signal_H3K4me3_H3K4me1	8_Enhancer_High	8_Enhancer_High	8_Enhancer_High	108.229	1.52081	0.619473	2.45501	0.0140883	0.0987309	1	2	chr19:240001-1240000	-0.248819	0.177089	6	0.0480497	All cell types deactivated regions/no predominant state
chr19	2060600	2062400	273	NA	NA	12_Active_TSS_High_Signal_H3K4me3_H3K27Ac	10_Distal_Active_Promoter_2Kb_High	10_Distal_Active_Promoter_2Kb_High	12_Active_TSS_High_Signal_H3K4me3_H3K27Ac	10_Distal_Active_Promoter_2Kb_High	10_Distal_Active_Promoter_2Kb_High	10_Distal_Active_Promoter_2Kb_High	12_Active_TSS_High_Signal_H3K4me3_H3K27Ac	12_Active_TSS_High_Signal_H3K4me3_H3K27Ac	12_Active_TSS_High_Signal_H3K4me3_H3K27Ac	10_Distal_Active_Promoter_2Kb_High	10_Distal_Active_Promoter_2Kb_High	10_Distal_Active_Promoter_2Kb_High	10_Distal_Active_Promoter_2Kb_High	10_Distal_Active_Promoter_2Kb_High	10_Distal_Active_Promoter_2Kb_High	10_Distal_Active_Promoter_2Kb_High	742.223	1.38958	0.518944	2.67771	0.00741271	0.0715432	1	5	chr19:1840001-2800000	0.332192	0.0678797	1	0.0257141	PC, MM, Bcell enhancers
chr19	2490800	2491800	274	1_Repressed_Polycomb_High	1_Repressed_Polycomb_High	1_Repressed_Polycomb_High	8_Enhancer_High	1_Repressed_Polycomb_High	8_Enhancer_High	10_Distal_Active_Promoter_2Kb_High	9_Active_Enhancer_High	8_Enhancer_High	11_Active_TSS_High_Signal_H3K4me3_H3K4me1	8_Enhancer_High	8_Enhancer_High	10_Distal_Active_Promoter_2Kb_High	8_Enhancer_High	10_Distal_Active_Promoter_2Kb_High	10_Distal_Active_Promoter_2Kb_High	10_Distal_Active_Promoter_2Kb_High	10_Distal_Active_Promoter_2Kb_High	8_Enhancer_High	212.847	1.41475	0.531226	2.66317	0.00774072	0.0730789	1	3	chr19:1840001-2800000	0.335259	0.0652263	1	0.02522	PC and MM only enhancers
chr19	3687400	3689000	275	11_Active_TSS_High_Signal_H3K4me3_H3K4me1	10_Distal_Active_Promoter_2Kb_High	10_Distal_Active_Promoter_2Kb_High	10_Distal_Active_Promoter_2Kb_High	11_Active_TSS_High_Signal_H3K4me3_H3K4me1	11_Active_TSS_High_Signal_H3K4me3_H3K4me1	1_Repressed_Polycomb_High	1_Repressed_Polycomb_High	11_Active_TSS_High_Signal_H3K4me3_H3K4me1	10_Distal_Active_Promoter_2Kb_High	11_Active_TSS_High_Signal_H3K4me3_H3K4me1	10_Distal_Active_Promoter_2Kb_High	10_Distal_Active_Promoter_2Kb_High	10_Distal_Active_Promoter_2Kb_High	10_Distal_Active_Promoter_2Kb_High	10_Distal_Active_Promoter_2Kb_High	10_Distal_Active_Promoter_2Kb_High	10_Distal_Active_Promoter_2Kb_High	10_Distal_Active_Promoter_2Kb_High	293.797	1.24372	0.498835	2.49325	0.0126579	0.093428	1	3	chr19:3640001-4240000	-0.296597	0.105186	1	0.0340213	PC, MM, Bcell enhancers
chr19	3987600	3988200	276	11_Active_TSS_High_Signal_H3K4me3_H3K4me1	10_Distal_Active_Promoter_2Kb_High	10_Distal_Active_Promoter_2Kb_High	10_Distal_Active_Promoter_2Kb_High	11_Active_TSS_High_Signal_H3K4me3_H3K4me1	11_Active_TSS_High_Signal_H3K4me3_H3K4me1	10_Distal_Active_Promoter_2Kb_High	9_Active_Enhancer_High	8_Enhancer_High	8_Enhancer_High	8_Enhancer_High	10_Distal_Active_Promoter_2Kb_High	10_Distal_Active_Promoter_2Kb_High	10_Distal_Active_Promoter_2Kb_High	10_Distal_Active_Promoter_2Kb_High	11_Active_TSS_High_Signal_H3K4me3_H3K4me1	10_Distal_Active_Promoter_2Kb_High	10_Distal_Active_Promoter_2Kb_High	11_Active_TSS_High_Signal_H3K4me3_H3K4me1	64.4673	1.77544	0.5013	3.54168	0.000397591	0.0289306	1	2	chr19:3640001-4240000	-0.512432	0.00320578	1	0.00562734	PC, MM, Bcell enhancers
chr19	15292800	15293800	277	8_Enhancer_High	8_Enhancer_High	10_Distal_Active_Promoter_2Kb_High	9_Active_Enhancer_High	10_Distal_Active_Promoter_2Kb_High	8_Enhancer_High	9_Active_Enhancer_High	9_Active_Enhancer_High	8_Enhancer_High	NA	8_Enhancer_High	8_Enhancer_High	10_Distal_Active_Promoter_2Kb_High	10_Distal_Active_Promoter_2Kb_High	10_Distal_Active_Promoter_2Kb_High	10_Distal_Active_Promoter_2Kb_High	9_Active_Enhancer_High	10_Distal_Active_Promoter_2Kb_High	10_Distal_Active_Promoter_2Kb_High	105.018	1.57972	0.528162	2.99098	0.00278083	0.0473877	1	2	chr19:14560001-15600000	-0.371192	0.0397936	1	0.018923	PC, MM, Bcell enhancers
chr19	17946200	17946800	278	8_Enhancer_High	8_Enhancer_High	6_Transcription_Low	8_Enhancer_High	8_Enhancer_High	6_Transcription_Low	8_Enhancer_High	8_Enhancer_High	8_Enhancer_High	8_Enhancer_High	8_Enhancer_High	8_Enhancer_High	8_Enhancer_High	6_Transcription_Low	8_Enhancer_High	8_Enhancer_High	8_Enhancer_High	8_Enhancer_High	6_Transcription_Low	50.1517	1.28613	0.423882	3.03418	0.00241194	0.0449408	1	0	chr19:17360001-18440000	0.251567	0.172197	2	0.0470985	All cell types deactivated regions/no predominant state
chr19	42244600	42245200	279	11_Active_TSS_High_Signal_H3K4me3_H3K4me1	NA	12_Active_TSS_High_Signal_H3K4me3_H3K27Ac	12_Active_TSS_High_Signal_H3K4me3_H3K27Ac	11_Active_TSS_High_Signal_H3K4me3_H3K4me1	11_Active_TSS_High_Signal_H3K4me3_H3K4me1	10_Distal_Active_Promoter_2Kb_High	9_Active_Enhancer_High	11_Active_TSS_High_Signal_H3K4me3_H3K4me1	12_Active_TSS_High_Signal_H3K4me3_H3K27Ac	11_Active_TSS_High_Signal_H3K4me3_H3K4me1	NA	12_Active_TSS_High_Signal_H3K4me3_H3K27Ac	NA	12_Active_TSS_High_Signal_H3K4me3_H3K27Ac	11_Active_TSS_High_Signal_H3K4me3_H3K4me1	10_Distal_Active_Promoter_2Kb_High	12_Active_TSS_High_Signal_H3K4me3_H3K27Ac	12_Active_TSS_High_Signal_H3K4me3_H3K27Ac	155.043	1.5372	0.495428	3.10277	0.00191717	0.0417859	1	4	chr19:42080001-42600000	-0.264072	0.151146	2	0.0431826	PC, MM, Bcell enhancers
chr19	45680600	45682200	280	11_Active_TSS_High_Signal_H3K4me3_H3K4me1	11_Active_TSS_High_Signal_H3K4me3_H3K4me1	11_Active_TSS_High_Signal_H3K4me3_H3K4me1	11_Active_TSS_High_Signal_H3K4me3_H3K4me1	NA	3_Low_signal	11_Active_TSS_High_Signal_H3K4me3_H3K4me1	11_Active_TSS_High_Signal_H3K4me3_H3K4me1	11_Active_TSS_High_Signal_H3K4me3_H3K4me1	11_Active_TSS_High_Signal_H3K4me3_H3K4me1	11_Active_TSS_High_Signal_H3K4me3_H3K4me1	11_Active_TSS_High_Signal_H3K4me3_H3K4me1	11_Active_TSS_High_Signal_H3K4me3_H3K4me1	11_Active_TSS_High_Signal_H3K4me3_H3K4me1	10_Distal_Active_Promoter_2Kb_High	10_Distal_Active_Promoter_2Kb_High	10_Distal_Active_Promoter_2Kb_High	10_Distal_Active_Promoter_2Kb_High	11_Active_TSS_High_Signal_H3K4me3_H3K4me1	235.079	1.35027	0.453581	2.97692	0.0029116	0.0481588	1	5	chr19:45400001-45800000	0.425983	0.0168759	1	0.0118326	De novo MM enhancers
chr19	48489600	48490200	281	8_Enhancer_High	8_Enhancer_High	3_Low_signal	8_Enhancer_High	8_Enhancer_High	3_Low_signal	8_Enhancer_High	8_Enhancer_High	8_Enhancer_High	3_Low_signal	8_Enhancer_High	8_Enhancer_High	8_Enhancer_High	8_Enhancer_High	9_Active_Enhancer_High	8_Enhancer_High	8_Enhancer_High	9_Active_Enhancer_High	8_Enhancer_High	154.239	1.44349	0.525982	2.74438	0.00606251	0.0652102	1	0	chr19:47920001-48640000	0.280155	0.126887	1	0.0385711	De novo MM enhancers
chr19	55631600	55632800	282	8_Enhancer_High	8_Enhancer_High	NA	9_Active_Enhancer_High	8_Enhancer_High	6_Transcription_Low	8_Enhancer_High	8_Enhancer_High	8_Enhancer_High	8_Enhancer_High	8_Enhancer_High	8_Enhancer_High	8_Enhancer_High	6_Transcription_Low	9_Active_Enhancer_High	8_Enhancer_High	8_Enhancer_High	NA	11_Active_TSS_High_Signal_H3K4me3_H3K4me1	105.328	1.24519	0.458088	2.71824	0.00656294	0.0674805	1	2	chr19:55080001-55640000	0.495612	0.00458071	1	0.00649087	All cell types deactivated regions/no predominant state
chr2	7665400	7667000	283	3_Low_signal	3_Low_signal	3_Low_signal	3_Low_signal	3_Low_signal	3_Low_signal	8_Enhancer_High	NA	3_Low_signal	3_Low_signal	3_Low_signal	3_Low_signal	8_Enhancer_High	8_Enhancer_High	8_Enhancer_High	8_Enhancer_High	8_Enhancer_High	8_Enhancer_High	8_Enhancer_High	158.256	1.94004	0.718009	2.70197	0.00689302	0.0692561	1	4	chr2:6800001-8840000	0.608151	0.000284161	2	0.00211065	All cell types deactivated regions/no predominant state
chr2	17911800	17912800	284	8_Enhancer_High	8_Enhancer_High	8_Enhancer_High	8_Enhancer_High	8_Enhancer_High	8_Enhancer_High	8_Enhancer_High	3_Low_signal	8_Enhancer_High	8_Enhancer_High	3_Low_signal	8_Enhancer_High	8_Enhancer_High	8_Enhancer_High	8_Enhancer_High	8_Enhancer_High	8_Enhancer_High	8_Enhancer_High	3_Low_signal	129.22	2.07381	0.839186	2.47121	0.0134657	0.0964134	1	2	chr2:17840001-18280000	0.489329	0.00521054	1	0.00680901	All cell types deactivated regions/no predominant state
chr2	18046400	18048600	285	3_Low_signal	3_Low_signal	3_Low_signal	3_Low_signal	3_Low_signal	3_Low_signal	3_Low_signal	3_Low_signal	3_Low_signal	3_Low_signal	3_Low_signal	3_Low_signal	3_Low_signal	3_Low_signal	9_Active_Enhancer_High	3_Low_signal	3_Low_signal	3_Low_signal	8_Enhancer_High	154.531	2.02339	0.73719	2.74473	0.00605599	0.0652076	1	2	chr2:17840001-18280000	0.500975	0.00409589	1	0.00635448	All cell types deactivated regions/no predominant state
chr2	20509200	20510600	286	3_Low_signal	3_Low_signal	3_Low_signal	3_Low_signal	3_Low_signal	3_Low_signal	3_Low_signal	3_Low_signal	3_Low_signal	3_Low_signal	3_Low_signal	3_Low_signal	3_Low_signal	3_Low_signal	10_Distal_Active_Promoter_2Kb_High	10_Distal_Active_Promoter_2Kb_High	11_Active_TSS_High_Signal_H3K4me3_H3K4me1	10_Distal_Active_Promoter_2Kb_High	8_Enhancer_High	223.418	1.90397	0.589712	3.22864	0.00124379	0.0369693	1	3	chr2:20360001-20640000	0.451472	0.010791	1	0.00954962	De novo MM enhancers
chr2	20576400	20577000	287	11_Active_TSS_High_Signal_H3K4me3_H3K4me1	11_Active_TSS_High_Signal_H3K4me3_H3K4me1	11_Active_TSS_High_Signal_H3K4me3_H3K4me1	10_Distal_Active_Promoter_2Kb_High	11_Active_TSS_High_Signal_H3K4me3_H3K4me1	8_Enhancer_High	8_Enhancer_High	3_Low_signal	11_Active_TSS_High_Signal_H3K4me3_H3K4me1	12_Active_TSS_High_Signal_H3K4me3_H3K27Ac	11_Active_TSS_High_Signal_H3K4me3_H3K4me1	NA	9_Active_Enhancer_High	9_Active_Enhancer_High	10_Distal_Active_Promoter_2Kb_High	10_Distal_Active_Promoter_2Kb_High	9_Active_Enhancer_High	9_Active_Enhancer_High	10_Distal_Active_Promoter_2Kb_High	113.376	1.29133	0.52757	2.4477	0.0143772	0.0997624	1	3	chr2:20360001-20640000	0.341569	0.0600225	1	0.0240279	PC and MM only enhancers
chr2	20594800	20596600	288	8_Enhancer_High	8_Enhancer_High	10_Distal_Active_Promoter_2Kb_High	10_Distal_Active_Promoter_2Kb_High	8_Enhancer_High	8_Enhancer_High	8_Enhancer_High	8_Enhancer_High	11_Active_TSS_High_Signal_H3K4me3_H3K4me1	11_Active_TSS_High_Signal_H3K4me3_H3K4me1	8_Enhancer_High	11_Active_TSS_High_Signal_H3K4me3_H3K4me1	8_Enhancer_High	8_Enhancer_High	9_Active_Enhancer_High	10_Distal_Active_Promoter_2Kb_High	9_Active_Enhancer_High	10_Distal_Active_Promoter_2Kb_High	8_Enhancer_High	352.632	1.71994	0.654026	2.62976	0.00854441	0.0766704	1	4	chr2:20360001-20640000	0.402973	0.0245937	1	0.0142786	De novo MM enhancers
chr2	20633200	20634600	289	5_Transcription_High	6_Transcription_Low	6_Transcription_Low	6_Transcription_Low	6_Transcription_Low	6_Transcription_Low	NA	3_Low_signal	5_Transcription_High	6_Transcription_Low	5_Transcription_High	8_Enhancer_High	8_Enhancer_High	8_Enhancer_High	10_Distal_Active_Promoter_2Kb_High	10_Distal_Active_Promoter_2Kb_High	9_Active_Enhancer_High	9_Active_Enhancer_High	NA	491.931	2.34869	0.765081	3.06986	0.00214162	0.043267	1	3	chr2:20360001-20640000	0.470202	0.007603	1	0.00827575	De novo MM enhancers
chr2	20635800	20636200	290	5_Transcription_High	NA	6_Transcription_Low	6_Transcription_Low	6_Transcription_Low	6_Transcription_Low	3_Low_signal	3_Low_signal	5_Transcription_High	5_Transcription_High	7_Genic_Enhancer_High	NA	8_Enhancer_High	6_Transcription_Low	NA	10_Distal_Active_Promoter_2Kb_High	9_Active_Enhancer_High	9_Active_Enhancer_High	6_Transcription_Low	107.821	1.77816	0.588003	3.02407	0.002494	0.0454056	1	3	chr2:20360001-20640000	0.413527	0.0207555	1	0.0133225	De novo MM enhancers
chr2	54084600	54085600	291	6_Transcription_Low	6_Transcription_Low	3_Low_signal	3_Low_signal	6_Transcription_Low	6_Transcription_Low	6_Transcription_Low	3_Low_signal	6_Transcription_Low	6_Transcription_Low	6_Transcription_Low	3_Low_signal	6_Transcription_Low	6_Transcription_Low	8_Enhancer_High	3_Low_signal	3_Low_signal	10_Distal_Active_Promoter_2Kb_High	3_Low_signal	67.6159	1.86757	0.653218	2.85903	0.00424932	0.0555722	1	0	chr2:53800001-54720000	0.322229	0.0770838	1	0.0277673	All cell types deactivated regions/no predominant state
chr2	54099600	54101200	292	9_Active_Enhancer_High	9_Active_Enhancer_High	9_Active_Enhancer_High	9_Active_Enhancer_High	9_Active_Enhancer_High	8_Enhancer_High	9_Active_Enhancer_High	9_Active_Enhancer_High	8_Enhancer_High	9_Active_Enhancer_High	6_Transcription_Low	NA	9_Active_Enhancer_High	9_Active_Enhancer_High	9_Active_Enhancer_High	9_Active_Enhancer_High	9_Active_Enhancer_High	9_Active_Enhancer_High	3_Low_signal	130.975	1.50866	0.496456	3.03885	0.00237479	0.044702	1	0	chr2:53800001-54720000	0.453682	0.0103645	1	0.00943799	PC, MM, Bcell enhancers
chr2	54569000	54572600	293	NA	10_Distal_Active_Promoter_2Kb_High	10_Distal_Active_Promoter_2Kb_High	10_Distal_Active_Promoter_2Kb_High	10_Distal_Active_Promoter_2Kb_High	11_Active_TSS_High_Signal_H3K4me3_H3K4me1	10_Distal_Active_Promoter_2Kb_High	9_Active_Enhancer_High	11_Active_TSS_High_Signal_H3K4me3_H3K4me1	10_Distal_Active_Promoter_2Kb_High	8_Enhancer_High	10_Distal_Active_Promoter_2Kb_High	10_Distal_Active_Promoter_2Kb_High	10_Distal_Active_Promoter_2Kb_High	9_Active_Enhancer_High	10_Distal_Active_Promoter_2Kb_High	9_Active_Enhancer_High	10_Distal_Active_Promoter_2Kb_High	10_Distal_Active_Promoter_2Kb_High	490.016	1.63608	0.568348	2.87866	0.00399364	0.0541316	1	5	chr2:53800001-54720000	0.337065	0.063702	1	0.0248158	PC, MM, Bcell enhancers
chr2	54634000	54635800	294	9_Active_Enhancer_High	9_Active_Enhancer_High	9_Active_Enhancer_High	9_Active_Enhancer_High	9_Active_Enhancer_High	9_Active_Enhancer_High	10_Distal_Active_Promoter_2Kb_High	9_Active_Enhancer_High	11_Active_TSS_High_Signal_H3K4me3_H3K4me1	NA	7_Genic_Enhancer_High	7_Genic_Enhancer_High	10_Distal_Active_Promoter_2Kb_High	10_Distal_Active_Promoter_2Kb_High	10_Distal_Active_Promoter_2Kb_High	10_Distal_Active_Promoter_2Kb_High	NA	10_Distal_Active_Promoter_2Kb_High	10_Distal_Active_Promoter_2Kb_High	487.119	1.55267	0.605225	2.56544	0.0103045	0.0845115	1	5	chr2:53800001-54720000	0.25593	0.164629	1	0.0454944	PC, MM, Bcell enhancers
chr2	56348000	56349200	295	3_Low_signal	3_Low_signal	3_Low_signal	3_Low_signal	3_Low_signal	3_Low_signal	3_Low_signal	3_Low_signal	3_Low_signal	3_Low_signal	3_Low_signal	3_Low_signal	3_Low_signal	3_Low_signal	NA	3_Low_signal	4_Heterochromatin_High	8_Enhancer_High	3_Low_signal	216.678	2.39278	0.654046	3.65844	0.00025376	0.0262455	1	2	chr2:56160001-57560000	0.586602	0.000523766	1	0.0028375	All cell types deactivated regions/no predominant state
chr2	56357600	56358800	296	3_Low_signal	3_Low_signal	3_Low_signal	3_Low_signal	3_Low_signal	3_Low_signal	3_Low_signal	3_Low_signal	3_Low_signal	3_Low_signal	3_Low_signal	3_Low_signal	3_Low_signal	3_Low_signal	8_Enhancer_High	4_Heterochromatin_High	4_Heterochromatin_High	3_Low_signal	3_Low_signal	48.8208	1.6847	0.629382	2.67676	0.0074338	0.0716781	1	0	chr2:56160001-57560000	0.443555	0.0124427	2	0.0101689	All cell types deactivated regions/no predominant state
chr2	74181600	74182200	297	11_Active_TSS_High_Signal_H3K4me3_H3K4me1	9_Active_Enhancer_High	9_Active_Enhancer_High	9_Active_Enhancer_High	8_Enhancer_High	8_Enhancer_High	10_Distal_Active_Promoter_2Kb_High	9_Active_Enhancer_High	8_Enhancer_High	NA	8_Enhancer_High	8_Enhancer_High	10_Distal_Active_Promoter_2Kb_High	9_Active_Enhancer_High	10_Distal_Active_Promoter_2Kb_High	10_Distal_Active_Promoter_2Kb_High	9_Active_Enhancer_High	9_Active_Enhancer_High	11_Active_TSS_High_Signal_H3K4me3_H3K4me1	81.6871	2.30479	0.724876	3.17956	0.00147496	0.0384405	1	0	chr2:73200001-74640000	-0.44552	0.0120141	2	0.00998802	PC, MM, Bcell enhancers
chr2	88599600	88600600	298	NA	9_Active_Enhancer_High	9_Active_Enhancer_High	9_Active_Enhancer_High	10_Distal_Active_Promoter_2Kb_High	8_Enhancer_High	9_Active_Enhancer_High	9_Active_Enhancer_High	8_Enhancer_High	NA	8_Enhancer_High	10_Distal_Active_Promoter_2Kb_High	9_Active_Enhancer_High	9_Active_Enhancer_High	9_Active_Enhancer_High	NA	9_Active_Enhancer_High	9_Active_Enhancer_High	8_Enhancer_High	229.375	1.45331	0.561451	2.58849	0.00963985	0.0816048	1	3	chr2:87960001-92080000	-0.366797	0.0423894	6	0.0196518	PC, MM, Bcell enhancers
chr2	112636200	112637200	299	3_Low_signal	8_Enhancer_High	4_Heterochromatin_High	8_Enhancer_High	3_Low_signal	8_Enhancer_High	8_Enhancer_High	8_Enhancer_High	8_Enhancer_High	NA	8_Enhancer_High	3_Low_signal	8_Enhancer_High	8_Enhancer_High	1_Repressed_Polycomb_High	8_Enhancer_High	8_Enhancer_High	1_Repressed_Polycomb_High	8_Enhancer_High	113.694	1.57049	0.603932	2.60044	0.00931052	0.0801971	1	3	chr2:112600001-113440000	0.253124	0.169468	1	0.0465562	All cell types deactivated regions/no predominant state
chr2	112884600	112885800	300	3_Low_signal	3_Low_signal	3_Low_signal	3_Low_signal	3_Low_signal	3_Low_signal	3_Low_signal	6_Transcription_Low	3_Low_signal	3_Low_signal	3_Low_signal	3_Low_signal	6_Transcription_Low	NA	10_Distal_Active_Promoter_2Kb_High	10_Distal_Active_Promoter_2Kb_High	NA	9_Active_Enhancer_High	3_Low_signal	116.452	1.69562	0.518809	3.26829	0.00108199	0.0352445	1	3	chr2:112600001-113440000	0.311094	0.0884781	1	0.0303222	De novo MM enhancers
chr2	113009600	113011400	301	3_Low_signal	3_Low_signal	3_Low_signal	3_Low_signal	3_Low_signal	3_Low_signal	2_Repressed_Polycomb_Low	3_Low_signal	3_Low_signal	3_Low_signal	2_Repressed_Polycomb_Low	3_Low_signal	3_Low_signal	3_Low_signal	9_Active_Enhancer_High	NA	9_Active_Enhancer_High	9_Active_Enhancer_High	8_Enhancer_High	60.2495	1.0608	0.420718	2.52139	0.0116891	0.0897149	1	0	chr2:112600001-113440000	0.284426	0.120957	1	0.0373917	De novo MM enhancers
chr2	113097800	113098800	302	8_Enhancer_High	11_Active_TSS_High_Signal_H3K4me3_H3K4me1	11_Active_TSS_High_Signal_H3K4me3_H3K4me1	9_Active_Enhancer_High	11_Active_TSS_High_Signal_H3K4me3_H3K4me1	3_Low_signal	2_Repressed_Polycomb_Low	3_Low_signal	11_Active_TSS_High_Signal_H3K4me3_H3K4me1	11_Active_TSS_High_Signal_H3K4me3_H3K4me1	8_Enhancer_High	11_Active_TSS_High_Signal_H3K4me3_H3K4me1	NA	11_Active_TSS_High_Signal_H3K4me3_H3K4me1	10_Distal_Active_Promoter_2Kb_High	11_Active_TSS_High_Signal_H3K4me3_H3K4me1	10_Distal_Active_Promoter_2Kb_High	10_Distal_Active_Promoter_2Kb_High	11_Active_TSS_High_Signal_H3K4me3_H3K4me1	86.1141	1.38137	0.500499	2.75999	0.00578028	0.0638669	1	0	chr2:112600001-113440000	0.25827	0.160668	1	0.0448641	De novo MM enhancers
chr2	137287600	137288800	303	3_Low_signal	3_Low_signal	3_Low_signal	3_Low_signal	3_Low_signal	3_Low_signal	3_Low_signal	3_Low_signal	3_Low_signal	3_Low_signal	3_Low_signal	3_Low_signal	3_Low_signal	3_Low_signal	9_Active_Enhancer_High	3_Low_signal	10_Distal_Active_Promoter_2Kb_High	3_Low_signal	3_Low_signal	109.065	1.97144	0.751938	2.62182	0.00874627	0.0775683	1	1	chr2:136440001-137840000	0.276194	0.132577	1	0.0397353	De novo MM enhancers
chr2	150133400	150134200	304	3_Low_signal	3_Low_signal	3_Low_signal	3_Low_signal	3_Low_signal	3_Low_signal	4_Heterochromatin_High	4_Heterochromatin_High	3_Low_signal	3_Low_signal	3_Low_signal	3_Low_signal	4_Heterochromatin_High	3_Low_signal	3_Low_signal	3_Low_signal	6_Transcription_Low	3_Low_signal	NA	153.264	3.01579	0.81813	3.6862	0.000227626	0.0254433	1	4	chr2:149600001-151240000	0.369023	0.0410585	1	0.0193077	All cell types deactivated regions/no predominant state
chr2	151729000	151730800	305	8_Enhancer_High	9_Active_Enhancer_High	9_Active_Enhancer_High	9_Active_Enhancer_High	8_Enhancer_High	8_Enhancer_High	6_Transcription_Low	3_Low_signal	8_Enhancer_High	8_Enhancer_High	8_Enhancer_High	8_Enhancer_High	8_Enhancer_High	8_Enhancer_High	6_Transcription_Low	8_Enhancer_High	8_Enhancer_High	8_Enhancer_High	3_Low_signal	108.482	1.55058	0.488793	3.17227	0.00151254	0.0387916	1	3	chr2:151600001-152040000	0.556501	0.0011494	1	0.00383994	All cell types deactivated regions/no predominant state
chr2	152924600	152926400	306	3_Low_signal	3_Low_signal	3_Low_signal	3_Low_signal	3_Low_signal	3_Low_signal	3_Low_signal	3_Low_signal	3_Low_signal	3_Low_signal	3_Low_signal	3_Low_signal	3_Low_signal	3_Low_signal	3_Low_signal	6_Transcription_Low	3_Low_signal	3_Low_signal	3_Low_signal	100.222	1.32743	0.368672	3.60058	0.000317505	0.0276373	1	4	chr2:152760001-153560000	0.408823	0.0224001	5	0.0136747	All cell types deactivated regions/no predominant state
chr2	153004400	153005600	307	3_Low_signal	3_Low_signal	3_Low_signal	3_Low_signal	3_Low_signal	3_Low_signal	3_Low_signal	3_Low_signal	3_Low_signal	3_Low_signal	3_Low_signal	3_Low_signal	3_Low_signal	3_Low_signal	8_Enhancer_High	3_Low_signal	NA	3_Low_signal	3_Low_signal	75.6872	1.47735	0.595831	2.47948	0.0131573	0.0952355	1	3	chr2:152760001-153560000	0.289545	0.114124	7	0.0359352	All cell types deactivated regions/no predominant state
chr2	153487600	153488800	308	3_Low_signal	3_Low_signal	3_Low_signal	3_Low_signal	3_Low_signal	3_Low_signal	3_Low_signal	3_Low_signal	3_Low_signal	3_Low_signal	3_Low_signal	3_Low_signal	3_Low_signal	3_Low_signal	3_Low_signal	3_Low_signal	3_Low_signal	10_Distal_Active_Promoter_2Kb_High	3_Low_signal	49.4075	1.18892	0.475741	2.49909	0.0124514	0.0926735	1	1	chr2:152760001-153560000	0.439675	0.0133264	1	0.0105686	All cell types deactivated regions/no predominant state
chr2	158315400	158316400	309	3_Low_signal	8_Enhancer_High	3_Low_signal	3_Low_signal	3_Low_signal	3_Low_signal	3_Low_signal	3_Low_signal	3_Low_signal	3_Low_signal	3_Low_signal	3_Low_signal	3_Low_signal	8_Enhancer_High	NA	10_Distal_Active_Promoter_2Kb_High	9_Active_Enhancer_High	NA	8_Enhancer_High	55.2493	1.54427	0.421295	3.66553	0.000246824	0.0260938	1	0	chr2:158040001-158840000	0.425405	0.0170415	1	0.0118687	De novo MM enhancers
chr2	158753600	158754600	310	3_Low_signal	3_Low_signal	3_Low_signal	3_Low_signal	3_Low_signal	3_Low_signal	3_Low_signal	3_Low_signal	3_Low_signal	3_Low_signal	3_Low_signal	3_Low_signal	3_Low_signal	3_Low_signal	8_Enhancer_High	3_Low_signal	3_Low_signal	8_Enhancer_High	NA	62.3172	1.30573	0.382516	3.41352	0.000641284	0.0318567	1	1	chr2:158040001-158840000	0.260147	0.157542	1	0.0443133	All cell types deactivated regions/no predominant state
chr2	162731800	162733800	311	3_Low_signal	3_Low_signal	3_Low_signal	3_Low_signal	3_Low_signal	3_Low_signal	3_Low_signal	3_Low_signal	3_Low_signal	3_Low_signal	3_Low_signal	3_Low_signal	3_Low_signal	3_Low_signal	3_Low_signal	11_Active_TSS_High_Signal_H3K4me3_H3K4me1	9_Active_Enhancer_High	NA	3_Low_signal	163.051	2.25986	0.67147	3.36554	0.00076394	0.0328893	1	4	chr2:162400001-162840000	0.451876	0.010712	1	0.00953037	All cell types deactivated regions/no predominant state
chr2	165016800	165018600	312	3_Low_signal	3_Low_signal	3_Low_signal	3_Low_signal	3_Low_signal	3_Low_signal	3_Low_signal	3_Low_signal	3_Low_signal	3_Low_signal	3_Low_signal	3_Low_signal	2_Repressed_Polycomb_Low	3_Low_signal	8_Enhancer_High	NA	3_Low_signal	8_Enhancer_High	8_Enhancer_High	143.199	1.41572	0.47102	3.00564	0.00265022	0.0465009	1	1	chr2:164720001-165280000	0.414455	0.0204434	1	0.0131952	All cell types deactivated regions/no predominant state
chr2	165067800	165068600	313	3_Low_signal	3_Low_signal	3_Low_signal	3_Low_signal	3_Low_signal	3_Low_signal	3_Low_signal	3_Low_signal	3_Low_signal	3_Low_signal	NA	3_Low_signal	NA	3_Low_signal	3_Low_signal	3_Low_signal	3_Low_signal	8_Enhancer_High	11_Active_TSS_High_Signal_H3K4me3_H3K4me1	85.8784	3.21867	0.938178	3.43076	0.000601883	0.0317032	1	1	chr2:164720001-165280000	0.51199	0.00323676	1	0.00565517	All cell types deactivated regions/no predominant state
chr2	165114200	165115600	314	5_Transcription_High	5_Transcription_High	6_Transcription_Low	6_Transcription_Low	6_Transcription_Low	3_Low_signal	3_Low_signal	3_Low_signal	3_Low_signal	3_Low_signal	3_Low_signal	3_Low_signal	3_Low_signal	3_Low_signal	3_Low_signal	3_Low_signal	3_Low_signal	8_Enhancer_High	6_Transcription_Low	57.1793	1.59243	0.636964	2.50002	0.0124185	0.0925697	1	0	chr2:164720001-165280000	0.583041	0.000577087	1	0.0028375	All cell types deactivated regions/no predominant state
chr2	165120600	165121600	315	6_Transcription_Low	6_Transcription_Low	6_Transcription_Low	6_Transcription_Low	6_Transcription_Low	3_Low_signal	3_Low_signal	3_Low_signal	3_Low_signal	3_Low_signal	3_Low_signal	3_Low_signal	3_Low_signal	3_Low_signal	8_Enhancer_High	3_Low_signal	3_Low_signal	8_Enhancer_High	10_Distal_Active_Promoter_2Kb_High	49.414	2.57768	0.850267	3.03162	0.00243246	0.0450645	1	2	chr2:164720001-165280000	0.58922	0.000487374	1	0.00278209	All cell types deactivated regions/no predominant state
chr2	165149200	165150600	316	8_Enhancer_High	8_Enhancer_High	6_Transcription_Low	9_Active_Enhancer_High	8_Enhancer_High	6_Transcription_Low	8_Enhancer_High	2_Repressed_Polycomb_Low	3_Low_signal	8_Enhancer_High	3_Low_signal	3_Low_signal	8_Enhancer_High	8_Enhancer_High	9_Active_Enhancer_High	8_Enhancer_High	3_Low_signal	8_Enhancer_High	8_Enhancer_High	126.478	2.21431	0.788341	2.80882	0.00497227	0.059589	1	4	chr2:164720001-165280000	0.58807	0.00050307	1	0.0028375	All cell types deactivated regions/no predominant state
chr2	165193000	165194200	317	11_Active_TSS_High_Signal_H3K4me3_H3K4me1	10_Distal_Active_Promoter_2Kb_High	9_Active_Enhancer_High	10_Distal_Active_Promoter_2Kb_High	NA	8_Enhancer_High	8_Enhancer_High	8_Enhancer_High	8_Enhancer_High	11_Active_TSS_High_Signal_H3K4me3_H3K4me1	8_Enhancer_High	11_Active_TSS_High_Signal_H3K4me3_H3K4me1	8_Enhancer_High	8_Enhancer_High	8_Enhancer_High	NA	8_Enhancer_High	9_Active_Enhancer_High	8_Enhancer_High	147.79	2.29502	0.645949	3.55295	0.000380941	0.0285838	1	2	chr2:164720001-165280000	0.515749	0.00298155	1	0.00550511	All cell types deactivated regions/no predominant state
chr2	166539000	166539800	318	3_Low_signal	3_Low_signal	3_Low_signal	3_Low_signal	3_Low_signal	3_Low_signal	3_Low_signal	8_Enhancer_High	3_Low_signal	3_Low_signal	3_Low_signal	NA	3_Low_signal	3_Low_signal	11_Active_TSS_High_Signal_H3K4me3_H3K4me1	11_Active_TSS_High_Signal_H3K4me3_H3K4me1	NA	8_Enhancer_High	3_Low_signal	76.8217	1.74633	0.452813	3.85663	0.000114959	0.0213914	1	3	chr2:166440001-168120000	0.285687	0.119247	1	0.0370007	All cell types deactivated regions/no predominant state
chr2	182887400	182889200	319	3_Low_signal	3_Low_signal	3_Low_signal	3_Low_signal	3_Low_signal	3_Low_signal	3_Low_signal	3_Low_signal	3_Low_signal	3_Low_signal	3_Low_signal	3_Low_signal	6_Transcription_Low	8_Enhancer_High	9_Active_Enhancer_High	10_Distal_Active_Promoter_2Kb_High	6_Transcription_Low	10_Distal_Active_Promoter_2Kb_High	8_Enhancer_High	69.8377	1.1647	0.428022	2.72112	0.00650609	0.0671597	1	2	chr2:182680001-183040000	0.311678	0.08785	1	0.030176	De novo MM enhancers
chr2	182914600	182916600	320	3_Low_signal	3_Low_signal	3_Low_signal	3_Low_signal	3_Low_signal	3_Low_signal	3_Low_signal	3_Low_signal	3_Low_signal	3_Low_signal	3_Low_signal	3_Low_signal	6_Transcription_Low	3_Low_signal	6_Transcription_Low	9_Active_Enhancer_High	3_Low_signal	10_Distal_Active_Promoter_2Kb_High	3_Low_signal	96.3074	1.27089	0.509649	2.49365	0.0126438	0.0933652	1	0	chr2:182680001-183040000	0.385358	0.032284	1	0.0165694	De novo MM enhancers
chr2	182971600	182972800	321	3_Low_signal	3_Low_signal	3_Low_signal	3_Low_signal	3_Low_signal	3_Low_signal	8_Enhancer_High	8_Enhancer_High	3_Low_signal	3_Low_signal	3_Low_signal	3_Low_signal	9_Active_Enhancer_High	NA	9_Active_Enhancer_High	12_Active_TSS_High_Signal_H3K4me3_H3K27Ac	8_Enhancer_High	12_Active_TSS_High_Signal_H3K4me3_H3K27Ac	8_Enhancer_High	76.6449	2.13803	0.70426	3.03585	0.00239857	0.0447953	1	0	chr2:182680001-183040000	0.348898	0.0543929	1	0.0229548	PC and MM only enhancers
chr2	186751600	186752400	322	3_Low_signal	3_Low_signal	3_Low_signal	3_Low_signal	3_Low_signal	3_Low_signal	3_Low_signal	3_Low_signal	3_Low_signal	3_Low_signal	3_Low_signal	3_Low_signal	3_Low_signal	3_Low_signal	8_Enhancer_High	NA	8_Enhancer_High	3_Low_signal	10_Distal_Active_Promoter_2Kb_High	71.475	2.19515	0.72666	3.02088	0.0025204	0.0456376	1	5	chr2:186480001-186840000	0.259347	0.15887	1	0.0445448	All cell types deactivated regions/no predominant state
chr2	187617800	187620000	323	3_Low_signal	3_Low_signal	3_Low_signal	3_Low_signal	3_Low_signal	3_Low_signal	3_Low_signal	3_Low_signal	3_Low_signal	3_Low_signal	3_Low_signal	3_Low_signal	3_Low_signal	3_Low_signal	8_Enhancer_High	3_Low_signal	3_Low_signal	3_Low_signal	3_Low_signal	130.941	1.54275	0.500371	3.08322	0.00204777	0.0426604	1	0	chr2:187480001-188520000	0.341154	0.0603541	2	0.0240905	All cell types deactivated regions/no predominant state
chr2	189347400	189349000	324	3_Low_signal	3_Low_signal	3_Low_signal	3_Low_signal	3_Low_signal	3_Low_signal	3_Low_signal	3_Low_signal	3_Low_signal	3_Low_signal	3_Low_signal	3_Low_signal	3_Low_signal	3_Low_signal	9_Active_Enhancer_High	3_Low_signal	NA	3_Low_signal	NA	122.863	1.79616	0.70915	2.53284	0.0113144	0.0884391	1	4	chr2:188520001-189440000	0.256619	0.163455	2	0.0453207	All cell types deactivated regions/no predominant state
chr2	191217600	191218800	325	3_Low_signal	3_Low_signal	3_Low_signal	3_Low_signal	3_Low_signal	3_Low_signal	3_Low_signal	8_Enhancer_High	3_Low_signal	3_Low_signal	3_Low_signal	3_Low_signal	3_Low_signal	3_Low_signal	8_Enhancer_High	3_Low_signal	8_Enhancer_High	3_Low_signal	3_Low_signal	58.2177	1.20702	0.413216	2.92104	0.0034886	0.051434	1	1	chr2:191040001-191520000	0.285697	0.119233	1	0.0370007	All cell types deactivated regions/no predominant state
chr2	197216000	197217200	326	11_Active_TSS_High_Signal_H3K4me3_H3K4me1	9_Active_Enhancer_High	9_Active_Enhancer_High	9_Active_Enhancer_High	8_Enhancer_High	9_Active_Enhancer_High	10_Distal_Active_Promoter_2Kb_High	9_Active_Enhancer_High	8_Enhancer_High	9_Active_Enhancer_High	8_Enhancer_High	9_Active_Enhancer_High	9_Active_Enhancer_High	8_Enhancer_High	8_Enhancer_High	10_Distal_Active_Promoter_2Kb_High	9_Active_Enhancer_High	NA	NA	126.954	1.51798	0.502662	3.01989	0.00252865	0.045652	1	2	chr2:196800001-197800000	-0.295978	0.105949	2	0.0342187	PC, MM, Bcell enhancers
chr2	197292600	197294800	327	11_Active_TSS_High_Signal_H3K4me3_H3K4me1	10_Distal_Active_Promoter_2Kb_High	10_Distal_Active_Promoter_2Kb_High	10_Distal_Active_Promoter_2Kb_High	11_Active_TSS_High_Signal_H3K4me3_H3K4me1	11_Active_TSS_High_Signal_H3K4me3_H3K4me1	10_Distal_Active_Promoter_2Kb_High	9_Active_Enhancer_High	11_Active_TSS_High_Signal_H3K4me3_H3K4me1	10_Distal_Active_Promoter_2Kb_High	11_Active_TSS_High_Signal_H3K4me3_H3K4me1	10_Distal_Active_Promoter_2Kb_High	8_Enhancer_High	8_Enhancer_High	9_Active_Enhancer_High	10_Distal_Active_Promoter_2Kb_High	9_Active_Enhancer_High	10_Distal_Active_Promoter_2Kb_High	8_Enhancer_High	117.525	1.53886	0.47917	3.21151	0.00132041	0.037463	1	1	chr2:196800001-197800000	-0.397474	0.0268133	3	0.0149232	MM only reactivated Bcell enhancers
chr2	198913400	198914600	328	8_Enhancer_High	8_Enhancer_High	3_Low_signal	8_Enhancer_High	3_Low_signal	NA	8_Enhancer_High	NA	3_Low_signal	3_Low_signal	3_Low_signal	3_Low_signal	8_Enhancer_High	8_Enhancer_High	9_Active_Enhancer_High	9_Active_Enhancer_High	9_Active_Enhancer_High	9_Active_Enhancer_High	3_Low_signal	351.856	1.85947	0.550717	3.37646	0.000734243	0.0327373	1	1	chr2:198280001-199880000	0.293402	0.109167	1	0.0348269	De novo MM enhancers
chr2	199985600	199986200	329	3_Low_signal	3_Low_signal	3_Low_signal	3_Low_signal	3_Low_signal	3_Low_signal	3_Low_signal	3_Low_signal	3_Low_signal	3_Low_signal	3_Low_signal	3_Low_signal	3_Low_signal	3_Low_signal	8_Enhancer_High	8_Enhancer_High	3_Low_signal	3_Low_signal	3_Low_signal	69.7271	1.66027	0.50312	3.29995	0.000967035	0.0343051	1	4	chr2:199920001-200760000	0.462943	0.00872783	1	0.00874105	All cell types deactivated regions/no predominant state
chr2	200021200	200022800	330	3_Low_signal	3_Low_signal	3_Low_signal	3_Low_signal	3_Low_signal	3_Low_signal	3_Low_signal	3_Low_signal	3_Low_signal	3_Low_signal	3_Low_signal	3_Low_signal	8_Enhancer_High	8_Enhancer_High	NA	NA	10_Distal_Active_Promoter_2Kb_High	10_Distal_Active_Promoter_2Kb_High	NA	140.835	1.82916	0.531338	3.44255	0.000576249	0.0314624	1	0	chr2:199920001-200760000	0.300152	0.100885	2	0.0328433	De novo MM enhancers
chr2	200193600	200194200	331	3_Low_signal	3_Low_signal	3_Low_signal	3_Low_signal	3_Low_signal	3_Low_signal	8_Enhancer_High	8_Enhancer_High	3_Low_signal	3_Low_signal	3_Low_signal	3_Low_signal	8_Enhancer_High	8_Enhancer_High	11_Active_TSS_High_Signal_H3K4me3_H3K4me1	8_Enhancer_High	8_Enhancer_High	11_Active_TSS_High_Signal_H3K4me3_H3K4me1	3_Low_signal	51.2862	1.85061	0.659521	2.80599	0.00501618	0.0597937	1	1	chr2:199920001-200760000	0.454521	0.0102061	1	0.00938749	All cell types deactivated regions/no predominant state
chr2	200481200	200481800	332	3_Low_signal	3_Low_signal	3_Low_signal	3_Low_signal	3_Low_signal	3_Low_signal	8_Enhancer_High	8_Enhancer_High	3_Low_signal	3_Low_signal	3_Low_signal	3_Low_signal	8_Enhancer_High	3_Low_signal	8_Enhancer_High	8_Enhancer_High	8_Enhancer_High	8_Enhancer_High	6_Transcription_Low	56.9615	1.53247	0.4754	3.22355	0.00126613	0.037053	1	3	chr2:199920001-200760000	0.456892	0.00977016	1	0.00921798	All cell types deactivated regions/no predominant state
chr2	200615200	200618200	333	3_Low_signal	3_Low_signal	3_Low_signal	3_Low_signal	3_Low_signal	3_Low_signal	3_Low_signal	3_Low_signal	3_Low_signal	3_Low_signal	3_Low_signal	3_Low_signal	3_Low_signal	3_Low_signal	3_Low_signal	12_Active_TSS_High_Signal_H3K4me3_H3K27Ac	9_Active_Enhancer_High	8_Enhancer_High	3_Low_signal	153.259	1.26483	0.475462	2.6602	0.00780938	0.0734386	1	0	chr2:199920001-200760000	0.402178	0.0249048	2	0.0143479	De novo MM enhancers
chr2	230847600	230848400	334	8_Enhancer_High	8_Enhancer_High	3_Low_signal	8_Enhancer_High	NA	3_Low_signal	8_Enhancer_High	NA	3_Low_signal	11_Active_TSS_High_Signal_H3K4me3_H3K4me1	8_Enhancer_High	NA	8_Enhancer_High	8_Enhancer_High	10_Distal_Active_Promoter_2Kb_High	8_Enhancer_High	8_Enhancer_High	8_Enhancer_High	8_Enhancer_High	108.08	1.33586	0.47854	2.79153	0.0052459	0.0610583	1	3	chr2:230840001-231080000	-0.449683	0.011147	1	0.00970386	All cell types deactivated regions/no predominant state
chr2	230867200	230867600	335	8_Enhancer_High	8_Enhancer_High	9_Active_Enhancer_High	9_Active_Enhancer_High	8_Enhancer_High	11_Active_TSS_High_Signal_H3K4me3_H3K4me1	8_Enhancer_High	1_Repressed_Polycomb_High	8_Enhancer_High	8_Enhancer_High	8_Enhancer_High	NA	11_Active_TSS_High_Signal_H3K4me3_H3K4me1	11_Active_TSS_High_Signal_H3K4me3_H3K4me1	10_Distal_Active_Promoter_2Kb_High	10_Distal_Active_Promoter_2Kb_High	10_Distal_Active_Promoter_2Kb_High	NA	10_Distal_Active_Promoter_2Kb_High	48.0226	2.19774	0.663552	3.31208	0.000926043	0.0341082	1	2	chr2:230840001-231080000	-0.407547	0.0228644	1	0.0138038	De novo MM enhancers
chr2	230891000	230892000	336	8_Enhancer_High	8_Enhancer_High	3_Low_signal	8_Enhancer_High	8_Enhancer_High	8_Enhancer_High	2_Repressed_Polycomb_Low	2_Repressed_Polycomb_Low	8_Enhancer_High	8_Enhancer_High	6_Transcription_Low	NA	1_Repressed_Polycomb_High	8_Enhancer_High	10_Distal_Active_Promoter_2Kb_High	10_Distal_Active_Promoter_2Kb_High	8_Enhancer_High	10_Distal_Active_Promoter_2Kb_High	10_Distal_Active_Promoter_2Kb_High	170.635	1.77047	0.628902	2.81517	0.00487517	0.0591057	1	0	chr2:230840001-231080000	-0.283719	0.121924	1	0.0375818	De novo MM enhancers
chr2	230893000	230895000	337	8_Enhancer_High	8_Enhancer_High	8_Enhancer_High	9_Active_Enhancer_High	8_Enhancer_High	11_Active_TSS_High_Signal_H3K4me3_H3K4me1	8_Enhancer_High	8_Enhancer_High	8_Enhancer_High	8_Enhancer_High	8_Enhancer_High	8_Enhancer_High	10_Distal_Active_Promoter_2Kb_High	8_Enhancer_High	10_Distal_Active_Promoter_2Kb_High	10_Distal_Active_Promoter_2Kb_High	NA	10_Distal_Active_Promoter_2Kb_High	10_Distal_Active_Promoter_2Kb_High	369.264	1.46502	0.563566	2.59955	0.0093345	0.0803116	1	5	chr2:230840001-231080000	-0.361683	0.0455788	1	0.0204951	PC and MM only enhancers
chr20	8805800	8806800	338	3_Low_signal	3_Low_signal	3_Low_signal	3_Low_signal	3_Low_signal	3_Low_signal	3_Low_signal	3_Low_signal	3_Low_signal	3_Low_signal	3_Low_signal	3_Low_signal	3_Low_signal	3_Low_signal	8_Enhancer_High	8_Enhancer_High	2_Repressed_Polycomb_Low	3_Low_signal	9_Active_Enhancer_High	64.5556	1.49103	0.603869	2.46912	0.0135446	0.0967322	1	5	chr20:8760001-11600000	0.261043	0.156065	3	0.044153	All cell types deactivated regions/no predominant state
chr20	8853800	8855000	339	3_Low_signal	3_Low_signal	3_Low_signal	3_Low_signal	3_Low_signal	3_Low_signal	3_Low_signal	3_Low_signal	3_Low_signal	3_Low_signal	3_Low_signal	3_Low_signal	3_Low_signal	3_Low_signal	11_Active_TSS_High_Signal_H3K4me3_H3K4me1	3_Low_signal	3_Low_signal	8_Enhancer_High	11_Active_TSS_High_Signal_H3K4me3_H3K4me1	64.4302	1.01235	0.349121	2.8997	0.0037352	0.0527498	1	1	chr20:8760001-11600000	0.371084	0.0398557	1	0.018923	All cell types deactivated regions/no predominant state
chr20	9499200	9500800	340	3_Low_signal	8_Enhancer_High	3_Low_signal	8_Enhancer_High	3_Low_signal	8_Enhancer_High	3_Low_signal	3_Low_signal	3_Low_signal	3_Low_signal	3_Low_signal	3_Low_signal	3_Low_signal	8_Enhancer_High	8_Enhancer_High	8_Enhancer_High	9_Active_Enhancer_High	NA	3_Low_signal	143.822	1.33402	0.513263	2.59911	0.00934669	0.0803427	1	0	chr20:8760001-11600000	0.370126	0.0404113	1	0.019126	All cell types deactivated regions/no predominant state
chr20	9615600	9617400	341	4_Heterochromatin_High	4_Heterochromatin_High	4_Heterochromatin_High	4_Heterochromatin_High	8_Enhancer_High	3_Low_signal	8_Enhancer_High	8_Enhancer_High	3_Low_signal	4_Heterochromatin_High	3_Low_signal	3_Low_signal	NA	8_Enhancer_High	9_Active_Enhancer_High	10_Distal_Active_Promoter_2Kb_High	9_Active_Enhancer_High	10_Distal_Active_Promoter_2Kb_High	8_Enhancer_High	324.141	1.68186	0.486815	3.45483	0.000550634	0.0311048	1	4	chr20:8760001-11600000	0.383952	0.0329735	1	0.0168056	De novo MM enhancers
chr20	9999400	10000200	342	3_Low_signal	3_Low_signal	3_Low_signal	3_Low_signal	3_Low_signal	3_Low_signal	3_Low_signal	3_Low_signal	3_Low_signal	3_Low_signal	3_Low_signal	3_Low_signal	3_Low_signal	NA	NA	NA	8_Enhancer_High	8_Enhancer_High	3_Low_signal	62.0585	1.01134	0.398579	2.53736	0.0111692	0.0878683	1	1	chr20:8760001-11600000	0.342113	0.0595894	1	0.0239605	All cell types deactivated regions/no predominant state
chr20	11911800	11913400	343	3_Low_signal	3_Low_signal	3_Low_signal	3_Low_signal	3_Low_signal	3_Low_signal	3_Low_signal	3_Low_signal	3_Low_signal	3_Low_signal	3_Low_signal	3_Low_signal	3_Low_signal	3_Low_signal	8_Enhancer_High	3_Low_signal	3_Low_signal	3_Low_signal	3_Low_signal	81.6566	1.27292	0.434345	2.93068	0.00338225	0.0508043	1	2	chr20:11640001-12880000	0.485129	0.0056716	1	0.00701018	All cell types deactivated regions/no predominant state
chr20	11979000	11980800	344	3_Low_signal	3_Low_signal	3_Low_signal	3_Low_signal	3_Low_signal	3_Low_signal	4_Heterochromatin_High	3_Low_signal	3_Low_signal	3_Low_signal	3_Low_signal	3_Low_signal	3_Low_signal	8_Enhancer_High	9_Active_Enhancer_High	9_Active_Enhancer_High	9_Active_Enhancer_High	10_Distal_Active_Promoter_2Kb_High	8_Enhancer_High	164.811	1.94582	0.609911	3.19034	0.00142107	0.0381865	1	4	chr20:11640001-12880000	0.533735	0.00198638	1	0.00457045	De novo MM enhancers
chr20	11993800	11995200	345	3_Low_signal	3_Low_signal	3_Low_signal	3_Low_signal	3_Low_signal	3_Low_signal	4_Heterochromatin_High	3_Low_signal	3_Low_signal	3_Low_signal	3_Low_signal	3_Low_signal	3_Low_signal	3_Low_signal	10_Distal_Active_Promoter_2Kb_High	9_Active_Enhancer_High	8_Enhancer_High	10_Distal_Active_Promoter_2Kb_High	3_Low_signal	406.561	2.3209	0.764206	3.03701	0.00238936	0.0447627	1	5	chr20:11640001-12880000	0.509362	0.00342614	1	0.00584938	De novo MM enhancers
chr20	12012000	12013400	346	3_Low_signal	3_Low_signal	3_Low_signal	3_Low_signal	3_Low_signal	NA	3_Low_signal	3_Low_signal	3_Low_signal	3_Low_signal	3_Low_signal	3_Low_signal	3_Low_signal	3_Low_signal	12_Active_TSS_High_Signal_H3K4me3_H3K27Ac	3_Low_signal	3_Low_signal	NA	3_Low_signal	166.567	1.95841	0.68375	2.86423	0.00418029	0.0552125	1	4	chr20:11640001-12880000	0.549395	0.0013691	1	0.00405722	All cell types deactivated regions/no predominant state
chr20	12022800	12024000	347	8_Enhancer_High	8_Enhancer_High	8_Enhancer_High	9_Active_Enhancer_High	8_Enhancer_High	8_Enhancer_High	8_Enhancer_High	3_Low_signal	3_Low_signal	3_Low_signal	3_Low_signal	3_Low_signal	3_Low_signal	3_Low_signal	8_Enhancer_High	8_Enhancer_High	8_Enhancer_High	8_Enhancer_High	3_Low_signal	76.6868	1.63554	0.601756	2.71795	0.00656879	0.0675095	1	1	chr20:11640001-12880000	0.427278	0.0165095	1	0.0117087	All cell types deactivated regions/no predominant state
chr20	12113400	12115200	348	3_Low_signal	3_Low_signal	3_Low_signal	3_Low_signal	3_Low_signal	3_Low_signal	4_Heterochromatin_High	4_Heterochromatin_High	3_Low_signal	3_Low_signal	3_Low_signal	3_Low_signal	4_Heterochromatin_High	3_Low_signal	8_Enhancer_High	3_Low_signal	4_Heterochromatin_High	8_Enhancer_High	3_Low_signal	97.9108	1.65038	0.66784	2.47122	0.0134651	0.0964134	1	3	chr20:11640001-12880000	0.560989	0.00102709	1	0.00360863	All cell types deactivated regions/no predominant state
chr3	16550400	16552400	349	3_Low_signal	3_Low_signal	3_Low_signal	3_Low_signal	3_Low_signal	3_Low_signal	3_Low_signal	3_Low_signal	3_Low_signal	3_Low_signal	3_Low_signal	3_Low_signal	3_Low_signal	3_Low_signal	3_Low_signal	3_Low_signal	3_Low_signal	3_Low_signal	3_Low_signal	113.846	1.01261	0.363433	2.78624	0.00533231	0.061559	1	5	chr3:16240001-16560000	-0.257709	0.161612	1	0.0450604	All cell types deactivated regions/no predominant state
chr3	55674800	55676000	350	3_Low_signal	3_Low_signal	3_Low_signal	3_Low_signal	3_Low_signal	3_Low_signal	8_Enhancer_High	8_Enhancer_High	3_Low_signal	3_Low_signal	3_Low_signal	3_Low_signal	9_Active_Enhancer_High	NA	9_Active_Enhancer_High	8_Enhancer_High	9_Active_Enhancer_High	9_Active_Enhancer_High	3_Low_signal	218.124	2.19582	0.695153	3.15876	0.00158443	0.039276	1	1	chr3:53920001-56560000	0.578638	0.000649605	2	0.00294107	PC and MM only enhancers
chr3	55686400	55688800	351	3_Low_signal	3_Low_signal	3_Low_signal	3_Low_signal	3_Low_signal	3_Low_signal	8_Enhancer_High	8_Enhancer_High	3_Low_signal	3_Low_signal	3_Low_signal	3_Low_signal	9_Active_Enhancer_High	9_Active_Enhancer_High	8_Enhancer_High	9_Active_Enhancer_High	9_Active_Enhancer_High	10_Distal_Active_Promoter_2Kb_High	3_Low_signal	242.409	1.93403	0.689387	2.80544	0.00502478	0.0598128	1	2	chr3:53920001-56560000	0.464305	0.00850652	2	0.00866042	PC and MM only enhancers
chr3	55721600	55722600	352	2_Repressed_Polycomb_Low	2_Repressed_Polycomb_Low	2_Repressed_Polycomb_Low	3_Low_signal	3_Low_signal	8_Enhancer_High	9_Active_Enhancer_High	9_Active_Enhancer_High	3_Low_signal	3_Low_signal	2_Repressed_Polycomb_Low	3_Low_signal	8_Enhancer_High	8_Enhancer_High	8_Enhancer_High	8_Enhancer_High	9_Active_Enhancer_High	9_Active_Enhancer_High	3_Low_signal	53.8303	1.74528	0.61715	2.82797	0.00468448	0.0580229	1	0	chr3:53920001-56560000	0.531483	0.00209258	3	0.00467885	De novo MM enhancers
chr3	55724000	55726600	353	3_Low_signal	3_Low_signal	3_Low_signal	3_Low_signal	3_Low_signal	8_Enhancer_High	9_Active_Enhancer_High	9_Active_Enhancer_High	3_Low_signal	3_Low_signal	3_Low_signal	3_Low_signal	9_Active_Enhancer_High	9_Active_Enhancer_High	9_Active_Enhancer_High	9_Active_Enhancer_High	9_Active_Enhancer_High	9_Active_Enhancer_High	3_Low_signal	179.571	1.45531	0.568521	2.55982	0.0104725	0.0850856	1	0	chr3:53920001-56560000	0.564923	0.00092943	2	0.0034578	PC and MM only enhancers
chr3	61631000	61632400	354	3_Low_signal	3_Low_signal	3_Low_signal	3_Low_signal	3_Low_signal	3_Low_signal	3_Low_signal	3_Low_signal	3_Low_signal	3_Low_signal	3_Low_signal	6_Transcription_Low	8_Enhancer_High	8_Enhancer_High	9_Active_Enhancer_High	NA	9_Active_Enhancer_High	10_Distal_Active_Promoter_2Kb_High	10_Distal_Active_Promoter_2Kb_High	67.675	1.90738	0.571698	3.33634	0.000848885	0.0336529	1	2	chr3:59880001-62200000	-0.268187	0.144643	1	0.0420212	De novo MM enhancers
chr3	64030400	64031200	355	11_Active_TSS_High_Signal_H3K4me3_H3K4me1	11_Active_TSS_High_Signal_H3K4me3_H3K4me1	NA	11_Active_TSS_High_Signal_H3K4me3_H3K4me1	11_Active_TSS_High_Signal_H3K4me3_H3K4me1	11_Active_TSS_High_Signal_H3K4me3_H3K4me1	8_Enhancer_High	8_Enhancer_High	11_Active_TSS_High_Signal_H3K4me3_H3K4me1	12_Active_TSS_High_Signal_H3K4me3_H3K27Ac	11_Active_TSS_High_Signal_H3K4me3_H3K4me1	11_Active_TSS_High_Signal_H3K4me3_H3K4me1	11_Active_TSS_High_Signal_H3K4me3_H3K4me1	NA	11_Active_TSS_High_Signal_H3K4me3_H3K4me1	11_Active_TSS_High_Signal_H3K4me3_H3K4me1	10_Distal_Active_Promoter_2Kb_High	11_Active_TSS_High_Signal_H3K4me3_H3K4me1	11_Active_TSS_High_Signal_H3K4me3_H3K4me1	176.908	1.99002	0.62581	3.17992	0.00147317	0.038422	1	5	chr3:64000001-64520000	0.377208	0.0364493	1	0.0179083	All cell types deactivated regions/no predominant state
chr3	64161000	64164200	356	3_Low_signal	3_Low_signal	3_Low_signal	3_Low_signal	3_Low_signal	3_Low_signal	2_Repressed_Polycomb_Low	3_Low_signal	3_Low_signal	8_Enhancer_High	8_Enhancer_High	8_Enhancer_High	NA	8_Enhancer_High	9_Active_Enhancer_High	10_Distal_Active_Promoter_2Kb_High	9_Active_Enhancer_High	8_Enhancer_High	8_Enhancer_High	169.598	1.55053	0.541997	2.86077	0.00422608	0.0554861	1	1	chr3:64000001-64520000	0.566733	0.000887303	1	0.0033681	De novo MM enhancers
chr3	64196000	64197000	357	3_Low_signal	3_Low_signal	3_Low_signal	3_Low_signal	3_Low_signal	3_Low_signal	3_Low_signal	3_Low_signal	3_Low_signal	3_Low_signal	3_Low_signal	3_Low_signal	3_Low_signal	3_Low_signal	NA	12_Active_TSS_High_Signal_H3K4me3_H3K27Ac	12_Active_TSS_High_Signal_H3K4me3_H3K27Ac	10_Distal_Active_Promoter_2Kb_High	12_Active_TSS_High_Signal_H3K4me3_H3K27Ac	70.1856	3.30596	0.779857	4.23919	2.24e-05	0.0123261	1	1	chr3:64000001-64520000	0.412267	0.0211859	1	0.0134373	De novo MM enhancers
chr3	64357400	64359400	358	3_Low_signal	3_Low_signal	3_Low_signal	3_Low_signal	3_Low_signal	3_Low_signal	3_Low_signal	3_Low_signal	3_Low_signal	3_Low_signal	3_Low_signal	3_Low_signal	3_Low_signal	3_Low_signal	8_Enhancer_High	8_Enhancer_High	8_Enhancer_High	8_Enhancer_High	9_Active_Enhancer_High	126.246	1.33705	0.469533	2.84762	0.00440468	0.0563991	1	1	chr3:64000001-64520000	0.476169	0.00677279	1	0.00773224	All cell types deactivated regions/no predominant state
chr3	64484000	64485000	359	3_Low_signal	8_Enhancer_High	3_Low_signal	3_Low_signal	3_Low_signal	3_Low_signal	3_Low_signal	3_Low_signal	3_Low_signal	3_Low_signal	3_Low_signal	3_Low_signal	3_Low_signal	3_Low_signal	6_Transcription_Low	3_Low_signal	NA	3_Low_signal	3_Low_signal	96.3866	1.38788	0.479252	2.89592	0.00378051	0.0529902	1	5	chr3:64000001-64520000	0.424319	0.0173563	1	0.0119952	All cell types deactivated regions/no predominant state
chr3	98612400	98614000	360	3_Low_signal	3_Low_signal	3_Low_signal	3_Low_signal	3_Low_signal	3_Low_signal	3_Low_signal	3_Low_signal	3_Low_signal	2_Repressed_Polycomb_Low	2_Repressed_Polycomb_Low	3_Low_signal	3_Low_signal	3_Low_signal	10_Distal_Active_Promoter_2Kb_High	10_Distal_Active_Promoter_2Kb_High	9_Active_Enhancer_High	10_Distal_Active_Promoter_2Kb_High	10_Distal_Active_Promoter_2Kb_High	540.039	3.07353	0.698536	4.39995	1.08e-05	0.00916996	1	5	chr3:98560001-98840000	0.521679	0.00261426	1	0.00525516	De novo MM enhancers
chr3	98644000	98645800	361	3_Low_signal	3_Low_signal	3_Low_signal	3_Low_signal	3_Low_signal	3_Low_signal	3_Low_signal	3_Low_signal	2_Repressed_Polycomb_Low	3_Low_signal	3_Low_signal	3_Low_signal	3_Low_signal	3_Low_signal	10_Distal_Active_Promoter_2Kb_High	NA	3_Low_signal	8_Enhancer_High	3_Low_signal	142.03	1.35661	0.538938	2.51719	0.0118295	0.0902698	1	3	chr3:98560001-98840000	0.267447	0.145797	3	0.0421924	All cell types deactivated regions/no predominant state
chr3	98709400	98711000	362	3_Low_signal	3_Low_signal	3_Low_signal	3_Low_signal	3_Low_signal	3_Low_signal	NA	3_Low_signal	3_Low_signal	3_Low_signal	3_Low_signal	3_Low_signal	3_Low_signal	NA	9_Active_Enhancer_High	8_Enhancer_High	9_Active_Enhancer_High	9_Active_Enhancer_High	3_Low_signal	66.0426	1.64653	0.441196	3.73197	0.000189989	0.0241812	1	0	chr3:98560001-98840000	0.461428	0.0089794	2	0.00882352	De novo MM enhancers
chr3	98743600	98746200	363	3_Low_signal	3_Low_signal	3_Low_signal	3_Low_signal	3_Low_signal	3_Low_signal	3_Low_signal	3_Low_signal	3_Low_signal	3_Low_signal	3_Low_signal	3_Low_signal	2_Repressed_Polycomb_Low	3_Low_signal	9_Active_Enhancer_High	9_Active_Enhancer_High	9_Active_Enhancer_High	9_Active_Enhancer_High	9_Active_Enhancer_High	205.966	1.71627	0.606697	2.82887	0.00467131	0.0579553	1	3	chr3:98560001-98840000	0.35511	0.0499559	2	0.021789	De novo MM enhancers
chr3	98778400	98779600	364	3_Low_signal	3_Low_signal	3_Low_signal	3_Low_signal	3_Low_signal	3_Low_signal	3_Low_signal	3_Low_signal	2_Repressed_Polycomb_Low	3_Low_signal	3_Low_signal	3_Low_signal	2_Repressed_Polycomb_Low	3_Low_signal	7_Genic_Enhancer_High	7_Genic_Enhancer_High	7_Genic_Enhancer_High	7_Genic_Enhancer_High	6_Transcription_Low	64.4752	1.17541	0.435973	2.69606	0.00701644	0.0698049	1	0	chr3:98560001-98840000	0.497803	0.00437703	1	0.00644701	De novo MM enhancers
chr3	100465800	100467400	365	3_Low_signal	3_Low_signal	3_Low_signal	3_Low_signal	3_Low_signal	3_Low_signal	3_Low_signal	3_Low_signal	3_Low_signal	3_Low_signal	3_Low_signal	3_Low_signal	3_Low_signal	3_Low_signal	10_Distal_Active_Promoter_2Kb_High	10_Distal_Active_Promoter_2Kb_High	9_Active_Enhancer_High	8_Enhancer_High	3_Low_signal	121.291	1.32999	0.450139	2.95462	0.00313053	0.0492697	1	0	chr3:100400001-101680000	0.398356	0.0264467	1	0.0148229	De novo MM enhancers
chr3	100496200	100497200	366	3_Low_signal	8_Enhancer_High	3_Low_signal	3_Low_signal	8_Enhancer_High	3_Low_signal	NA	8_Enhancer_High	3_Low_signal	8_Enhancer_High	3_Low_signal	8_Enhancer_High	8_Enhancer_High	8_Enhancer_High	9_Active_Enhancer_High	9_Active_Enhancer_High	9_Active_Enhancer_High	10_Distal_Active_Promoter_2Kb_High	11_Active_TSS_High_Signal_H3K4me3_H3K4me1	154.838	1.8728	0.744158	2.51667	0.0118468	0.0903501	1	0	chr3:100400001-101680000	0.339616	0.0615969	1	0.024294	De novo MM enhancers
chr3	100537200	100538600	367	3_Low_signal	3_Low_signal	3_Low_signal	3_Low_signal	3_Low_signal	3_Low_signal	3_Low_signal	3_Low_signal	3_Low_signal	3_Low_signal	3_Low_signal	3_Low_signal	3_Low_signal	3_Low_signal	9_Active_Enhancer_High	3_Low_signal	NA	3_Low_signal	11_Active_TSS_High_Signal_H3K4me3_H3K4me1	210.893	1.95314	0.76017	2.56935	0.0101891	0.0840802	1	2	chr3:100400001-101680000	0.40538	0.0236706	1	0.0139595	All cell types deactivated regions/no predominant state
chr3	100590000	100591200	368	3_Low_signal	3_Low_signal	3_Low_signal	3_Low_signal	3_Low_signal	3_Low_signal	3_Low_signal	3_Low_signal	3_Low_signal	3_Low_signal	3_Low_signal	3_Low_signal	3_Low_signal	3_Low_signal	3_Low_signal	3_Low_signal	3_Low_signal	3_Low_signal	3_Low_signal	108.36	1.41053	0.459877	3.0672	0.00216076	0.0433616	1	4	chr3:100400001-101680000	0.403273	0.0244771	1	0.0142441	All cell types deactivated regions/no predominant state
chr3	100602400	100604000	369	8_Enhancer_High	10_Distal_Active_Promoter_2Kb_High	10_Distal_Active_Promoter_2Kb_High	NA	11_Active_TSS_High_Signal_H3K4me3_H3K4me1	10_Distal_Active_Promoter_2Kb_High	11_Active_TSS_High_Signal_H3K4me3_H3K4me1	8_Enhancer_High	11_Active_TSS_High_Signal_H3K4me3_H3K4me1	12_Active_TSS_High_Signal_H3K4me3_H3K27Ac	8_Enhancer_High	10_Distal_Active_Promoter_2Kb_High	8_Enhancer_High	8_Enhancer_High	10_Distal_Active_Promoter_2Kb_High	10_Distal_Active_Promoter_2Kb_High	10_Distal_Active_Promoter_2Kb_High	8_Enhancer_High	11_Active_TSS_High_Signal_H3K4me3_H3K4me1	106.796	1.70865	0.6148	2.77919	0.00544945	0.0621647	1	0	chr3:100400001-101680000	0.373654	0.0383962	1	0.0185101	MM only reactivated Bcell enhancers
chr3	100760200	100762000	370	3_Low_signal	3_Low_signal	3_Low_signal	3_Low_signal	3_Low_signal	3_Low_signal	3_Low_signal	3_Low_signal	3_Low_signal	3_Low_signal	3_Low_signal	3_Low_signal	8_Enhancer_High	6_Transcription_Low	8_Enhancer_High	10_Distal_Active_Promoter_2Kb_High	9_Active_Enhancer_High	10_Distal_Active_Promoter_2Kb_High	NA	297.225	2.51548	0.697342	3.60724	0.000309473	0.0275615	1	5	chr3:100400001-101680000	0.436001	0.0142112	1	0.0108328	De novo MM enhancers
chr3	101070000	101071200	371	3_Low_signal	3_Low_signal	3_Low_signal	3_Low_signal	3_Low_signal	3_Low_signal	3_Low_signal	3_Low_signal	3_Low_signal	3_Low_signal	3_Low_signal	3_Low_signal	3_Low_signal	3_Low_signal	NA	8_Enhancer_High	8_Enhancer_High	8_Enhancer_High	3_Low_signal	127.176	1.4168	0.505715	2.80157	0.00508546	0.0600888	1	4	chr3:100400001-101680000	0.481524	0.00609476	1	0.00729215	All cell types deactivated regions/no predominant state
chr3	101100200	101101200	372	3_Low_signal	3_Low_signal	3_Low_signal	3_Low_signal	3_Low_signal	3_Low_signal	3_Low_signal	3_Low_signal	3_Low_signal	3_Low_signal	3_Low_signal	3_Low_signal	8_Enhancer_High	8_Enhancer_High	9_Active_Enhancer_High	9_Active_Enhancer_High	9_Active_Enhancer_High	NA	3_Low_signal	100.95	1.80453	0.704773	2.56044	0.0104539	0.0850142	1	2	chr3:100400001-101680000	0.348737	0.0545121	1	0.0229654	De novo MM enhancers
chr3	101133400	101135400	373	3_Low_signal	NA	3_Low_signal	3_Low_signal	3_Low_signal	3_Low_signal	3_Low_signal	3_Low_signal	3_Low_signal	NA	3_Low_signal	3_Low_signal	1_Repressed_Polycomb_High	8_Enhancer_High	10_Distal_Active_Promoter_2Kb_High	10_Distal_Active_Promoter_2Kb_High	9_Active_Enhancer_High	10_Distal_Active_Promoter_2Kb_High	11_Active_TSS_High_Signal_H3K4me3_H3K4me1	288.633	2.33545	0.700782	3.33263	0.00086028	0.0336931	1	2	chr3:100400001-101680000	0.454806	0.010153	1	0.00938479	De novo MM enhancers
chr3	101195600	101197600	374	3_Low_signal	3_Low_signal	3_Low_signal	3_Low_signal	3_Low_signal	3_Low_signal	3_Low_signal	3_Low_signal	3_Low_signal	3_Low_signal	3_Low_signal	3_Low_signal	3_Low_signal	3_Low_signal	8_Enhancer_High	3_Low_signal	3_Low_signal	8_Enhancer_High	3_Low_signal	83.0174	1.37603	0.373138	3.68773	0.000226262	0.0254202	1	0	chr3:100400001-101680000	0.497324	0.00442088	1	0.00645311	All cell types deactivated regions/no predominant state
chr3	101377200	101378400	375	6_Transcription_Low	6_Transcription_Low	6_Transcription_Low	6_Transcription_Low	6_Transcription_Low	6_Transcription_Low	6_Transcription_Low	3_Low_signal	6_Transcription_Low	6_Transcription_Low	6_Transcription_Low	6_Transcription_Low	8_Enhancer_High	8_Enhancer_High	9_Active_Enhancer_High	8_Enhancer_High	8_Enhancer_High	9_Active_Enhancer_High	10_Distal_Active_Promoter_2Kb_High	67.462	1.65226	0.637403	2.59218	0.00953708	0.081125	1	2	chr3:100400001-101680000	0.483471	0.00586299	1	0.00714052	De novo MM enhancers
chr3	101379600	101380600	376	11_Active_TSS_High_Signal_H3K4me3_H3K4me1	8_Enhancer_High	9_Active_Enhancer_High	9_Active_Enhancer_High	8_Enhancer_High	11_Active_TSS_High_Signal_H3K4me3_H3K4me1	8_Enhancer_High	8_Enhancer_High	8_Enhancer_High	12_Active_TSS_High_Signal_H3K4me3_H3K27Ac	8_Enhancer_High	8_Enhancer_High	8_Enhancer_High	8_Enhancer_High	9_Active_Enhancer_High	NA	9_Active_Enhancer_High	NA	8_Enhancer_High	122.69	1.83981	0.536445	3.42964	0.000604382	0.0317032	1	2	chr3:100400001-101680000	0.422155	0.017998	1	0.0122664	De novo MM enhancers
chr3	108661800	108662600	377	6_Transcription_Low	6_Transcription_Low	NA	6_Transcription_Low	6_Transcription_Low	6_Transcription_Low	6_Transcription_Low	6_Transcription_Low	6_Transcription_Low	6_Transcription_Low	6_Transcription_Low	3_Low_signal	6_Transcription_Low	3_Low_signal	10_Distal_Active_Promoter_2Kb_High	6_Transcription_Low	NA	NA	3_Low_signal	52.7907	1.89122	0.502819	3.76123	0.000169081	0.0233921	1	0	chr3:108640001-109120000	0.385307	0.0323087	1	0.0165707	All cell types deactivated regions/no predominant state
chr3	108818200	108818800	378	3_Low_signal	3_Low_signal	3_Low_signal	3_Low_signal	3_Low_signal	3_Low_signal	3_Low_signal	3_Low_signal	3_Low_signal	3_Low_signal	3_Low_signal	3_Low_signal	3_Low_signal	3_Low_signal	9_Active_Enhancer_High	3_Low_signal	8_Enhancer_High	3_Low_signal	3_Low_signal	78.3401	1.74201	0.653021	2.66762	0.00763914	0.0725525	1	2	chr3:108640001-109120000	0.590263	0.000473508	1	0.00278209	All cell types deactivated regions/no predominant state
chr3	108914600	108915600	379	3_Low_signal	3_Low_signal	3_Low_signal	3_Low_signal	3_Low_signal	3_Low_signal	3_Low_signal	3_Low_signal	3_Low_signal	3_Low_signal	3_Low_signal	3_Low_signal	3_Low_signal	3_Low_signal	NA	NA	3_Low_signal	3_Low_signal	11_Active_TSS_High_Signal_H3K4me3_H3K4me1	124.683	1.55904	0.535963	2.90886	0.00362746	0.0521369	1	3	chr3:108640001-109120000	0.412909	0.020966	2	0.0134001	All cell types deactivated regions/no predominant state
chr3	109050000	109051000	380	3_Low_signal	3_Low_signal	3_Low_signal	3_Low_signal	3_Low_signal	3_Low_signal	3_Low_signal	3_Low_signal	3_Low_signal	3_Low_signal	3_Low_signal	3_Low_signal	3_Low_signal	3_Low_signal	6_Transcription_Low	3_Low_signal	3_Low_signal	3_Low_signal	3_Low_signal	55.2904	1.51956	0.419664	3.6209	0.000293581	0.0273029	1	0	chr3:108640001-109120000	0.544271	0.00154943	1	0.00413003	All cell types deactivated regions/no predominant state
chr3	112043600	112044200	381	11_Active_TSS_High_Signal_H3K4me3_H3K4me1	8_Enhancer_High	11_Active_TSS_High_Signal_H3K4me3_H3K4me1	8_Enhancer_High	NA	3_Low_signal	8_Enhancer_High	8_Enhancer_High	3_Low_signal	11_Active_TSS_High_Signal_H3K4me3_H3K4me1	3_Low_signal	NA	8_Enhancer_High	3_Low_signal	11_Active_TSS_High_Signal_H3K4me3_H3K4me1	11_Active_TSS_High_Signal_H3K4me3_H3K4me1	11_Active_TSS_High_Signal_H3K4me3_H3K4me1	8_Enhancer_High	11_Active_TSS_High_Signal_H3K4me3_H3K4me1	89.0981	1.48441	0.601161	2.46924	0.0135399	0.0967113	1	3	chr3:112040001-112560000	0.263335	0.152332	1	0.0434448	All cell types deactivated regions/no predominant state
chr3	112136800	112138800	382	8_Enhancer_High	8_Enhancer_High	8_Enhancer_High	9_Active_Enhancer_High	8_Enhancer_High	8_Enhancer_High	8_Enhancer_High	NA	3_Low_signal	3_Low_signal	3_Low_signal	8_Enhancer_High	8_Enhancer_High	8_Enhancer_High	10_Distal_Active_Promoter_2Kb_High	3_Low_signal	9_Active_Enhancer_High	8_Enhancer_High	3_Low_signal	165.36	1.78819	0.706418	2.53135	0.0113626	0.0885731	1	0	chr3:112040001-112560000	0.410517	0.0217963	1	0.0136037	De novo MM enhancers
chr3	112357800	112359200	383	10_Distal_Active_Promoter_2Kb_High	10_Distal_Active_Promoter_2Kb_High	12_Active_TSS_High_Signal_H3K4me3_H3K27Ac	9_Active_Enhancer_High	9_Active_Enhancer_High	6_Transcription_Low	11_Active_TSS_High_Signal_H3K4me3_H3K4me1	8_Enhancer_High	11_Active_TSS_High_Signal_H3K4me3_H3K4me1	NA	11_Active_TSS_High_Signal_H3K4me3_H3K4me1	10_Distal_Active_Promoter_2Kb_High	11_Active_TSS_High_Signal_H3K4me3_H3K4me1	8_Enhancer_High	NA	10_Distal_Active_Promoter_2Kb_High	NA	10_Distal_Active_Promoter_2Kb_High	11_Active_TSS_High_Signal_H3K4me3_H3K4me1	84.0483	1.39788	0.466526	2.99637	0.00273216	0.0470748	1	0	chr3:112040001-112560000	0.2923	0.110567	1	0.0351683	MM only reactivated Bcell enhancers
chr3	116758000	116758800	384	3_Low_signal	3_Low_signal	3_Low_signal	3_Low_signal	3_Low_signal	3_Low_signal	3_Low_signal	3_Low_signal	3_Low_signal	3_Low_signal	3_Low_signal	3_Low_signal	3_Low_signal	3_Low_signal	3_Low_signal	3_Low_signal	3_Low_signal	3_Low_signal	3_Low_signal	53.5718	1.45955	0.392324	3.72026	0.000199018	0.0242819	1	0	chr3:115840001-117720000	0.249098	0.176587	1	0.0479657	All cell types deactivated regions/no predominant state
chr3	122642400	122644000	385	6_Transcription_Low	6_Transcription_Low	6_Transcription_Low	6_Transcription_Low	6_Transcription_Low	6_Transcription_Low	8_Enhancer_High	NA	6_Transcription_Low	6_Transcription_Low	6_Transcription_Low	6_Transcription_Low	8_Enhancer_High	8_Enhancer_High	8_Enhancer_High	8_Enhancer_High	9_Active_Enhancer_High	8_Enhancer_High	3_Low_signal	65.9257	1.12568	0.454517	2.47666	0.013262	0.0956586	1	0	chr3:122400001-123320000	0.508496	0.00349066	1	0.00589227	All cell types deactivated regions/no predominant state
chr3	122646000	122647000	386	11_Active_TSS_High_Signal_H3K4me3_H3K4me1	8_Enhancer_High	10_Distal_Active_Promoter_2Kb_High	8_Enhancer_High	12_Active_TSS_High_Signal_H3K4me3_H3K27Ac	11_Active_TSS_High_Signal_H3K4me3_H3K4me1	NA	NA	8_Enhancer_High	8_Enhancer_High	6_Transcription_Low	8_Enhancer_High	11_Active_TSS_High_Signal_H3K4me3_H3K4me1	8_Enhancer_High	10_Distal_Active_Promoter_2Kb_High	8_Enhancer_High	10_Distal_Active_Promoter_2Kb_High	8_Enhancer_High	3_Low_signal	49.1921	1.79966	0.678414	2.65275	0.00798396	0.0742551	1	1	chr3:122400001-123320000	0.5223	0.00257812	1	0.00519646	De novo MM enhancers
chr3	134807000	134808200	387	3_Low_signal	3_Low_signal	3_Low_signal	3_Low_signal	3_Low_signal	3_Low_signal	3_Low_signal	3_Low_signal	3_Low_signal	3_Low_signal	3_Low_signal	3_Low_signal	3_Low_signal	3_Low_signal	3_Low_signal	3_Low_signal	3_Low_signal	8_Enhancer_High	3_Low_signal	86.9027	1.65397	0.513567	3.22054	0.00127948	0.0371853	1	0	chr3:134560001-135920000	0.341358	0.060191	1	0.024059	All cell types deactivated regions/no predominant state
chr3	134816600	134818200	388	3_Low_signal	3_Low_signal	3_Low_signal	3_Low_signal	3_Low_signal	3_Low_signal	3_Low_signal	3_Low_signal	3_Low_signal	3_Low_signal	3_Low_signal	3_Low_signal	3_Low_signal	8_Enhancer_High	NA	NA	8_Enhancer_High	8_Enhancer_High	3_Low_signal	231.731	1.67618	0.656545	2.55303	0.0106792	0.0858701	1	3	chr3:134560001-135920000	0.32434	0.0750573	1	0.0273538	All cell types deactivated regions/no predominant state
chr3	146189200	146190600	389	3_Low_signal	3_Low_signal	3_Low_signal	3_Low_signal	3_Low_signal	3_Low_signal	3_Low_signal	3_Low_signal	3_Low_signal	3_Low_signal	3_Low_signal	3_Low_signal	3_Low_signal	3_Low_signal	3_Low_signal	3_Low_signal	3_Low_signal	3_Low_signal	3_Low_signal	68.6244	1.55994	0.410119	3.80361	0.000142602	0.0228163	1	3	chr3:146160001-146640000	0.600932	0.000350461	1	0.00231921	All cell types deactivated regions/no predominant state
chr3	149145400	149146800	390	11_Active_TSS_High_Signal_H3K4me3_H3K4me1	9_Active_Enhancer_High	9_Active_Enhancer_High	10_Distal_Active_Promoter_2Kb_High	10_Distal_Active_Promoter_2Kb_High	10_Distal_Active_Promoter_2Kb_High	10_Distal_Active_Promoter_2Kb_High	9_Active_Enhancer_High	8_Enhancer_High	9_Active_Enhancer_High	9_Active_Enhancer_High	9_Active_Enhancer_High	9_Active_Enhancer_High	8_Enhancer_High	9_Active_Enhancer_High	9_Active_Enhancer_High	7_Genic_Enhancer_High	9_Active_Enhancer_High	5_Transcription_High	79.4053	1.38937	0.484734	2.86625	0.00415361	0.0551443	1	2	chr3:148960001-149320000	-0.341735	0.05989	2	0.0239893	PC, MM, Bcell enhancers
chr3	149151800	149153400	391	7_Genic_Enhancer_High	8_Enhancer_High	7_Genic_Enhancer_High	7_Genic_Enhancer_High	NA	8_Enhancer_High	5_Transcription_High	5_Transcription_High	NA	7_Genic_Enhancer_High	7_Genic_Enhancer_High	5_Transcription_High	7_Genic_Enhancer_High	8_Enhancer_High	9_Active_Enhancer_High	9_Active_Enhancer_High	7_Genic_Enhancer_High	NA	9_Active_Enhancer_High	158.425	2.36743	0.722415	3.27711	0.00104875	0.0351164	1	5	chr3:148960001-149320000	-0.473011	0.00720199	2	0.00796682	PC, MM, Bcell enhancers
chr3	149224600	149225800	392	11_Active_TSS_High_Signal_H3K4me3_H3K4me1	10_Distal_Active_Promoter_2Kb_High	NA	8_Enhancer_High	NA	3_Low_signal	11_Active_TSS_High_Signal_H3K4me3_H3K4me1	8_Enhancer_High	11_Active_TSS_High_Signal_H3K4me3_H3K4me1	10_Distal_Active_Promoter_2Kb_High	3_Low_signal	8_Enhancer_High	10_Distal_Active_Promoter_2Kb_High	11_Active_TSS_High_Signal_H3K4me3_H3K4me1	NA	10_Distal_Active_Promoter_2Kb_High	10_Distal_Active_Promoter_2Kb_High	11_Active_TSS_High_Signal_H3K4me3_H3K4me1	10_Distal_Active_Promoter_2Kb_High	313.194	2.10285	0.695969	3.02146	0.00251556	0.0456064	1	5	chr3:148960001-149320000	-0.441916	0.0128096	2	0.0102999	PC and MM only enhancers
chr3	149245600	149246800	393	8_Enhancer_High	8_Enhancer_High	NA	10_Distal_Active_Promoter_2Kb_High	8_Enhancer_High	8_Enhancer_High	8_Enhancer_High	8_Enhancer_High	8_Enhancer_High	8_Enhancer_High	8_Enhancer_High	NA	8_Enhancer_High	8_Enhancer_High	8_Enhancer_High	8_Enhancer_High	9_Active_Enhancer_High	NA	8_Enhancer_High	178.671	2.15639	0.555527	3.8817	0.00010373	0.0209317	1	2	chr3:148960001-149320000	-0.440116	0.0132233	2	0.0105419	All cell types deactivated regions/no predominant state
chr3	149248000	149248800	394	8_Enhancer_High	8_Enhancer_High	8_Enhancer_High	9_Active_Enhancer_High	8_Enhancer_High	8_Enhancer_High	8_Enhancer_High	8_Enhancer_High	8_Enhancer_High	8_Enhancer_High	8_Enhancer_High	8_Enhancer_High	NA	8_Enhancer_High	9_Active_Enhancer_High	10_Distal_Active_Promoter_2Kb_High	9_Active_Enhancer_High	8_Enhancer_High	10_Distal_Active_Promoter_2Kb_High	124.633	1.9291	0.684969	2.81633	0.00485756	0.0590137	1	0	chr3:148960001-149320000	-0.408535	0.0225043	2	0.0136934	De novo MM enhancers
chr3	149273000	149274200	395	6_Transcription_Low	3_Low_signal	3_Low_signal	6_Transcription_Low	3_Low_signal	3_Low_signal	3_Low_signal	3_Low_signal	3_Low_signal	3_Low_signal	3_Low_signal	3_Low_signal	3_Low_signal	3_Low_signal	3_Low_signal	3_Low_signal	3_Low_signal	3_Low_signal	3_Low_signal	98.6513	1.42236	0.423052	3.36214	0.000773416	0.0329741	1	2	chr3:148960001-149320000	-0.522409	0.00257185	2	0.00519646	All cell types deactivated regions/no predominant state
chr3	149280800	149281800	396	3_Low_signal	3_Low_signal	3_Low_signal	3_Low_signal	3_Low_signal	3_Low_signal	8_Enhancer_High	8_Enhancer_High	3_Low_signal	3_Low_signal	3_Low_signal	3_Low_signal	8_Enhancer_High	3_Low_signal	9_Active_Enhancer_High	3_Low_signal	3_Low_signal	9_Active_Enhancer_High	3_Low_signal	55.9867	1.67381	0.655372	2.55398	0.0106498	0.0857929	1	1	chr3:148960001-149320000	-0.444914	0.0121449	2	0.0100463	De novo MM enhancers
chr3	150598600	150599200	397	8_Enhancer_High	10_Distal_Active_Promoter_2Kb_High	10_Distal_Active_Promoter_2Kb_High	10_Distal_Active_Promoter_2Kb_High	8_Enhancer_High	11_Active_TSS_High_Signal_H3K4me3_H3K4me1	10_Distal_Active_Promoter_2Kb_High	9_Active_Enhancer_High	11_Active_TSS_High_Signal_H3K4me3_H3K4me1	10_Distal_Active_Promoter_2Kb_High	11_Active_TSS_High_Signal_H3K4me3_H3K4me1	11_Active_TSS_High_Signal_H3K4me3_H3K4me1	10_Distal_Active_Promoter_2Kb_High	10_Distal_Active_Promoter_2Kb_High	10_Distal_Active_Promoter_2Kb_High	10_Distal_Active_Promoter_2Kb_High	10_Distal_Active_Promoter_2Kb_High	10_Distal_Active_Promoter_2Kb_High	10_Distal_Active_Promoter_2Kb_High	153.467	2.40007	0.591073	4.06052	4.9e-05	0.0158028	1	2	chr3:150520001-151160000	0.342817	0.0590324	1	0.0238527	PC, MM, Bcell enhancers
chr3	150864000	150866000	398	3_Low_signal	3_Low_signal	3_Low_signal	3_Low_signal	3_Low_signal	3_Low_signal	3_Low_signal	3_Low_signal	3_Low_signal	3_Low_signal	3_Low_signal	3_Low_signal	3_Low_signal	3_Low_signal	NA	3_Low_signal	3_Low_signal	8_Enhancer_High	3_Low_signal	103.883	1.04265	0.420169	2.48151	0.0130828	0.0949822	1	1	chr3:150520001-151160000	0.270237	0.141481	1	0.0415055	All cell types deactivated regions/no predominant state
chr3	150925200	150926800	399	8_Enhancer_High	8_Enhancer_High	8_Enhancer_High	8_Enhancer_High	8_Enhancer_High	NA	2_Repressed_Polycomb_Low	2_Repressed_Polycomb_Low	3_Low_signal	3_Low_signal	2_Repressed_Polycomb_Low	3_Low_signal	2_Repressed_Polycomb_Low	3_Low_signal	10_Distal_Active_Promoter_2Kb_High	NA	8_Enhancer_High	8_Enhancer_High	3_Low_signal	255.684	1.77241	0.605536	2.92702	0.00342227	0.051017	1	4	chr3:150520001-151160000	0.450512	0.0109809	1	0.00963781	All cell types deactivated regions/no predominant state
chr3	151093200	151094400	400	NA	8_Enhancer_High	3_Low_signal	3_Low_signal	3_Low_signal	3_Low_signal	8_Enhancer_High	8_Enhancer_High	3_Low_signal	3_Low_signal	8_Enhancer_High	3_Low_signal	8_Enhancer_High	8_Enhancer_High	8_Enhancer_High	3_Low_signal	3_Low_signal	8_Enhancer_High	3_Low_signal	94.7565	1.6147	0.643699	2.50847	0.0121257	0.0915133	1	0	chr3:150520001-151160000	0.474491	0.00699801	1	0.00785741	All cell types deactivated regions/no predominant state
chr3	151227400	151228800	401	8_Enhancer_High	8_Enhancer_High	9_Active_Enhancer_High	9_Active_Enhancer_High	8_Enhancer_High	8_Enhancer_High	9_Active_Enhancer_High	8_Enhancer_High	8_Enhancer_High	8_Enhancer_High	8_Enhancer_High	8_Enhancer_High	8_Enhancer_High	8_Enhancer_High	8_Enhancer_High	3_Low_signal	8_Enhancer_High	NA	8_Enhancer_High	295.375	2.44423	0.579228	4.21981	2.45e-05	0.0126033	1	5	chr3:151160001-151920000	0.278297	0.129533	2	0.0391456	All cell types deactivated regions/no predominant state
chr3	153042600	153043600	402	3_Low_signal	3_Low_signal	3_Low_signal	3_Low_signal	3_Low_signal	3_Low_signal	3_Low_signal	3_Low_signal	3_Low_signal	3_Low_signal	3_Low_signal	3_Low_signal	3_Low_signal	3_Low_signal	NA	3_Low_signal	NA	8_Enhancer_High	3_Low_signal	98.1555	2.01019	0.585222	3.43492	0.000592723	0.0315994	1	5	chr3:153000001-154000000	0.416313	0.0198295	2	0.0129279	All cell types deactivated regions/no predominant state
chr3	153087600	153088800	403	3_Low_signal	3_Low_signal	3_Low_signal	3_Low_signal	3_Low_signal	3_Low_signal	3_Low_signal	3_Low_signal	3_Low_signal	3_Low_signal	3_Low_signal	3_Low_signal	3_Low_signal	3_Low_signal	9_Active_Enhancer_High	NA	6_Transcription_Low	3_Low_signal	3_Low_signal	80.5046	1.87471	0.612818	3.05916	0.0022196	0.0437102	1	0	chr3:153000001-154000000	0.412413	0.0211357	2	0.0134282	All cell types deactivated regions/no predominant state
chr3	153137600	153139800	404	3_Low_signal	3_Low_signal	3_Low_signal	3_Low_signal	3_Low_signal	3_Low_signal	3_Low_signal	3_Low_signal	3_Low_signal	3_Low_signal	3_Low_signal	3_Low_signal	3_Low_signal	3_Low_signal	8_Enhancer_High	8_Enhancer_High	9_Active_Enhancer_High	8_Enhancer_High	8_Enhancer_High	215.647	2.26199	0.584157	3.87223	0.000107843	0.0209317	1	3	chr3:153000001-154000000	0.459284	0.00934621	2	0.00899942	All cell types deactivated regions/no predominant state
chr3	153284200	153286400	405	3_Low_signal	3_Low_signal	3_Low_signal	3_Low_signal	3_Low_signal	3_Low_signal	3_Low_signal	3_Low_signal	3_Low_signal	3_Low_signal	3_Low_signal	3_Low_signal	3_Low_signal	3_Low_signal	NA	6_Transcription_Low	9_Active_Enhancer_High	3_Low_signal	3_Low_signal	80.6148	1.23845	0.443916	2.78983	0.00527365	0.0612199	1	0	chr3:153000001-154000000	0.375853	0.0371819	2	0.0181253	All cell types deactivated regions/no predominant state
chr3	153289400	153292000	406	3_Low_signal	3_Low_signal	3_Low_signal	3_Low_signal	3_Low_signal	3_Low_signal	3_Low_signal	3_Low_signal	3_Low_signal	3_Low_signal	3_Low_signal	3_Low_signal	3_Low_signal	3_Low_signal	8_Enhancer_High	NA	6_Transcription_Low	3_Low_signal	3_Low_signal	111.824	1.86805	0.494532	3.77742	0.000158462	0.023206	1	2	chr3:153000001-154000000	0.321923	0.0773806	3	0.0278328	All cell types deactivated regions/no predominant state
chr3	153399600	153401400	407	3_Low_signal	3_Low_signal	3_Low_signal	3_Low_signal	3_Low_signal	3_Low_signal	3_Low_signal	3_Low_signal	3_Low_signal	3_Low_signal	3_Low_signal	3_Low_signal	3_Low_signal	3_Low_signal	3_Low_signal	3_Low_signal	9_Active_Enhancer_High	10_Distal_Active_Promoter_2Kb_High	10_Distal_Active_Promoter_2Kb_High	114.534	1.78674	0.663731	2.69196	0.00710331	0.0700904	1	2	chr3:153000001-154000000	0.27483	0.134577	3	0.0401098	De novo MM enhancers
chr3	153576800	153578000	408	3_Low_signal	3_Low_signal	3_Low_signal	3_Low_signal	3_Low_signal	3_Low_signal	3_Low_signal	3_Low_signal	3_Low_signal	3_Low_signal	3_Low_signal	3_Low_signal	3_Low_signal	3_Low_signal	9_Active_Enhancer_High	NA	9_Active_Enhancer_High	3_Low_signal	3_Low_signal	85.2748	1.57063	0.629214	2.49618	0.0125539	0.0930739	1	1	chr3:153000001-154000000	0.308542	0.0912614	3	0.03086	De novo MM enhancers
chr3	153621800	153622600	409	8_Enhancer_High	8_Enhancer_High	NA	3_Low_signal	8_Enhancer_High	8_Enhancer_High	3_Low_signal	3_Low_signal	8_Enhancer_High	3_Low_signal	3_Low_signal	8_Enhancer_High	8_Enhancer_High	3_Low_signal	9_Active_Enhancer_High	8_Enhancer_High	9_Active_Enhancer_High	8_Enhancer_High	8_Enhancer_High	70.2157	2.78866	0.726983	3.83594	0.000125084	0.0219089	1	2	chr3:153000001-154000000	0.447423	0.0116111	2	0.00990037	De novo MM enhancers
chr3	160003400	160004200	410	3_Low_signal	3_Low_signal	3_Low_signal	3_Low_signal	3_Low_signal	3_Low_signal	3_Low_signal	3_Low_signal	6_Transcription_Low	6_Transcription_Low	6_Transcription_Low	3_Low_signal	8_Enhancer_High	NA	9_Active_Enhancer_High	9_Active_Enhancer_High	6_Transcription_Low	9_Active_Enhancer_High	6_Transcription_Low	51.0817	1.16819	0.467584	2.49834	0.0124775	0.0927675	1	2	chr3:159800001-160560000	0.364779	0.0436256	1	0.0199576	De novo MM enhancers
chr3	160006000	160007000	411	3_Low_signal	3_Low_signal	3_Low_signal	3_Low_signal	3_Low_signal	3_Low_signal	3_Low_signal	3_Low_signal	6_Transcription_Low	6_Transcription_Low	3_Low_signal	3_Low_signal	3_Low_signal	6_Transcription_Low	NA	8_Enhancer_High	8_Enhancer_High	9_Active_Enhancer_High	6_Transcription_Low	82.218	1.89403	0.495995	3.81864	0.00013419	0.0226063	1	2	chr3:159800001-160560000	0.345034	0.0573061	1	0.0235326	All cell types deactivated regions/no predominant state
chr3	160010000	160013000	412	8_Enhancer_High	8_Enhancer_High	9_Active_Enhancer_High	9_Active_Enhancer_High	3_Low_signal	8_Enhancer_High	9_Active_Enhancer_High	8_Enhancer_High	8_Enhancer_High	8_Enhancer_High	8_Enhancer_High	NA	8_Enhancer_High	8_Enhancer_High	9_Active_Enhancer_High	9_Active_Enhancer_High	9_Active_Enhancer_High	10_Distal_Active_Promoter_2Kb_High	8_Enhancer_High	387.563	1.67282	0.523069	3.1981	0.00138338	0.0379368	1	5	chr3:159800001-160560000	0.35408	0.0506706	1	0.021903	De novo MM enhancers
chr3	160032200	160032800	413	3_Low_signal	3_Low_signal	3_Low_signal	3_Low_signal	3_Low_signal	3_Low_signal	3_Low_signal	3_Low_signal	3_Low_signal	3_Low_signal	3_Low_signal	3_Low_signal	3_Low_signal	3_Low_signal	NA	8_Enhancer_High	NA	11_Active_TSS_High_Signal_H3K4me3_H3K4me1	8_Enhancer_High	56.0205	1.45677	0.593242	2.45561	0.0140644	0.0986732	1	1	chr3:159800001-160560000	0.340584	0.0608121	1	0.0241886	All cell types deactivated regions/no predominant state
chr3	171703800	171705200	414	3_Low_signal	3_Low_signal	3_Low_signal	3_Low_signal	3_Low_signal	3_Low_signal	3_Low_signal	3_Low_signal	3_Low_signal	3_Low_signal	3_Low_signal	3_Low_signal	3_Low_signal	3_Low_signal	11_Active_TSS_High_Signal_H3K4me3_H3K4me1	3_Low_signal	3_Low_signal	3_Low_signal	6_Transcription_Low	59.217	1.11878	0.454179	2.46331	0.013766	0.0975161	1	3	chr3:171600001-172800000	0.625052	0.000170413	1	0.00204844	All cell types deactivated regions/no predominant state
chr3	171875600	171877200	415	3_Low_signal	3_Low_signal	3_Low_signal	3_Low_signal	3_Low_signal	3_Low_signal	3_Low_signal	3_Low_signal	3_Low_signal	3_Low_signal	3_Low_signal	3_Low_signal	3_Low_signal	3_Low_signal	11_Active_TSS_High_Signal_H3K4me3_H3K4me1	3_Low_signal	3_Low_signal	3_Low_signal	6_Transcription_Low	87.0166	1.91474	0.692712	2.76413	0.00570752	0.0635084	1	0	chr3:171600001-172800000	0.55629	0.00115544	1	0.00383994	All cell types deactivated regions/no predominant state
chr3	171941600	171945000	416	3_Low_signal	3_Low_signal	3_Low_signal	3_Low_signal	3_Low_signal	3_Low_signal	3_Low_signal	3_Low_signal	3_Low_signal	3_Low_signal	3_Low_signal	3_Low_signal	3_Low_signal	3_Low_signal	10_Distal_Active_Promoter_2Kb_High	NA	3_Low_signal	10_Distal_Active_Promoter_2Kb_High	3_Low_signal	124.535	1.45488	0.502903	2.89297	0.00381617	0.0532062	1	0	chr3:171600001-172800000	0.340793	0.0606443	2	0.0241347	De novo MM enhancers
chr3	172061600	172062600	417	11_Active_TSS_High_Signal_H3K4me3_H3K4me1	11_Active_TSS_High_Signal_H3K4me3_H3K4me1	11_Active_TSS_High_Signal_H3K4me3_H3K4me1	11_Active_TSS_High_Signal_H3K4me3_H3K4me1	8_Enhancer_High	8_Enhancer_High	11_Active_TSS_High_Signal_H3K4me3_H3K4me1	8_Enhancer_High	11_Active_TSS_High_Signal_H3K4me3_H3K4me1	11_Active_TSS_High_Signal_H3K4me3_H3K4me1	8_Enhancer_High	11_Active_TSS_High_Signal_H3K4me3_H3K4me1	11_Active_TSS_High_Signal_H3K4me3_H3K4me1	11_Active_TSS_High_Signal_H3K4me3_H3K4me1	10_Distal_Active_Promoter_2Kb_High	10_Distal_Active_Promoter_2Kb_High	9_Active_Enhancer_High	10_Distal_Active_Promoter_2Kb_High	10_Distal_Active_Promoter_2Kb_High	94.7694	1.7994	0.672421	2.676	0.00745059	0.0717802	1	1	chr3:171600001-172800000	0.366293	0.0426954	1	0.0197531	De novo MM enhancers
chr3	172087800	172088600	418	3_Low_signal	3_Low_signal	3_Low_signal	3_Low_signal	3_Low_signal	3_Low_signal	3_Low_signal	3_Low_signal	3_Low_signal	3_Low_signal	3_Low_signal	3_Low_signal	9_Active_Enhancer_High	9_Active_Enhancer_High	9_Active_Enhancer_High	10_Distal_Active_Promoter_2Kb_High	9_Active_Enhancer_High	10_Distal_Active_Promoter_2Kb_High	10_Distal_Active_Promoter_2Kb_High	87.837	1.7251	0.664376	2.59657	0.00941592	0.0806486	1	3	chr3:171600001-172800000	0.356538	0.0489777	2	0.0215441	PC and MM only enhancers
chr3	172094600	172095800	419	3_Low_signal	2_Repressed_Polycomb_Low	2_Repressed_Polycomb_Low	3_Low_signal	3_Low_signal	3_Low_signal	3_Low_signal	3_Low_signal	3_Low_signal	3_Low_signal	3_Low_signal	3_Low_signal	9_Active_Enhancer_High	9_Active_Enhancer_High	9_Active_Enhancer_High	10_Distal_Active_Promoter_2Kb_High	9_Active_Enhancer_High	10_Distal_Active_Promoter_2Kb_High	10_Distal_Active_Promoter_2Kb_High	206.148	1.82718	0.586882	3.11337	0.00184964	0.0411935	1	4	chr3:171600001-172800000	0.382199	0.0338502	2	0.0170635	PC and MM only enhancers
chr3	172106200	172108800	420	8_Enhancer_High	2_Repressed_Polycomb_Low	2_Repressed_Polycomb_Low	8_Enhancer_High	8_Enhancer_High	8_Enhancer_High	8_Enhancer_High	8_Enhancer_High	8_Enhancer_High	8_Enhancer_High	3_Low_signal	8_Enhancer_High	9_Active_Enhancer_High	9_Active_Enhancer_High	9_Active_Enhancer_High	12_Active_TSS_High_Signal_H3K4me3_H3K27Ac	9_Active_Enhancer_High	10_Distal_Active_Promoter_2Kb_High	10_Distal_Active_Promoter_2Kb_High	418.642	1.97526	0.56911	3.47078	0.000518942	0.0306904	1	5	chr3:171600001-172800000	0.390059	0.0300628	2	0.0158874	PC and MM only enhancers
chr3	172142000	172143200	421	8_Enhancer_High	8_Enhancer_High	NA	8_Enhancer_High	3_Low_signal	8_Enhancer_High	8_Enhancer_High	8_Enhancer_High	8_Enhancer_High	8_Enhancer_High	3_Low_signal	8_Enhancer_High	9_Active_Enhancer_High	9_Active_Enhancer_High	9_Active_Enhancer_High	10_Distal_Active_Promoter_2Kb_High	9_Active_Enhancer_High	10_Distal_Active_Promoter_2Kb_High	9_Active_Enhancer_High	84.2997	1.2497	0.489372	2.55367	0.0106593	0.0858229	1	0	chr3:171600001-172800000	0.386016	0.0319655	1	0.0164398	PC and MM only enhancers
chr3	172153000	172155600	422	3_Low_signal	3_Low_signal	2_Repressed_Polycomb_Low	3_Low_signal	3_Low_signal	3_Low_signal	3_Low_signal	3_Low_signal	3_Low_signal	3_Low_signal	3_Low_signal	3_Low_signal	8_Enhancer_High	8_Enhancer_High	7_Genic_Enhancer_High	9_Active_Enhancer_High	9_Active_Enhancer_High	9_Active_Enhancer_High	9_Active_Enhancer_High	220.566	1.37684	0.497469	2.76768	0.00564561	0.0631682	1	2	chr3:171600001-172800000	0.283626	0.122053	2	0.037606	De novo MM enhancers
chr3	172187600	172190200	423	3_Low_signal	3_Low_signal	3_Low_signal	3_Low_signal	3_Low_signal	3_Low_signal	3_Low_signal	3_Low_signal	3_Low_signal	3_Low_signal	3_Low_signal	3_Low_signal	8_Enhancer_High	8_Enhancer_High	9_Active_Enhancer_High	5_Transcription_High	9_Active_Enhancer_High	9_Active_Enhancer_High	8_Enhancer_High	126.041	1.40097	0.534716	2.62002	0.00879247	0.0778312	1	2	chr3:171600001-172800000	0.338712	0.0623365	2	0.0244825	De novo MM enhancers
chr3	172270200	172271800	424	3_Low_signal	3_Low_signal	3_Low_signal	3_Low_signal	3_Low_signal	3_Low_signal	3_Low_signal	3_Low_signal	3_Low_signal	3_Low_signal	3_Low_signal	3_Low_signal	9_Active_Enhancer_High	8_Enhancer_High	9_Active_Enhancer_High	7_Genic_Enhancer_High	9_Active_Enhancer_High	9_Active_Enhancer_High	5_Transcription_High	76.9968	1.3036	0.421053	3.09605	0.00196117	0.0420693	1	1	chr3:171600001-172800000	0.289515	0.114163	1	0.0359352	PC and MM only enhancers
chr3	172313800	172316000	425	3_Low_signal	3_Low_signal	3_Low_signal	3_Low_signal	3_Low_signal	3_Low_signal	3_Low_signal	3_Low_signal	3_Low_signal	3_Low_signal	6_Transcription_Low	3_Low_signal	7_Genic_Enhancer_High	8_Enhancer_High	9_Active_Enhancer_High	7_Genic_Enhancer_High	8_Enhancer_High	7_Genic_Enhancer_High	7_Genic_Enhancer_High	101.055	1.01551	0.409118	2.48218	0.013058	0.0949062	1	0	chr3:171600001-172800000	0.489006	0.00524478	1	0.00680901	PC and MM only enhancers
chr3	172476200	172478000	426	11_Active_TSS_High_Signal_H3K4me3_H3K4me1	11_Active_TSS_High_Signal_H3K4me3_H3K4me1	3_Low_signal	3_Low_signal	11_Active_TSS_High_Signal_H3K4me3_H3K4me1	3_Low_signal	NA	3_Low_signal	3_Low_signal	11_Active_TSS_High_Signal_H3K4me3_H3K4me1	3_Low_signal	3_Low_signal	11_Active_TSS_High_Signal_H3K4me3_H3K4me1	3_Low_signal	10_Distal_Active_Promoter_2Kb_High	11_Active_TSS_High_Signal_H3K4me3_H3K4me1	10_Distal_Active_Promoter_2Kb_High	12_Active_TSS_High_Signal_H3K4me3_H3K27Ac	11_Active_TSS_High_Signal_H3K4me3_H3K4me1	150.831	1.46612	0.492448	2.9772	0.00290897	0.0481579	1	4	chr3:171600001-172800000	0.330432	0.0694407	2	0.0261071	De novo MM enhancers
chr3	172511800	172513600	427	7_Genic_Enhancer_High	7_Genic_Enhancer_High	NA	9_Active_Enhancer_High	NA	8_Enhancer_High	7_Genic_Enhancer_High	8_Enhancer_High	8_Enhancer_High	8_Enhancer_High	7_Genic_Enhancer_High	8_Enhancer_High	8_Enhancer_High	8_Enhancer_High	8_Enhancer_High	7_Genic_Enhancer_High	7_Genic_Enhancer_High	8_Enhancer_High	NA	156.812	1.35352	0.473296	2.85978	0.00423933	0.0555316	1	4	chr3:171600001-172800000	0.345764	0.0567471	2	0.0234333	MM only reactivated Bcell enhancers
chr3	172585600	172587000	428	3_Low_signal	3_Low_signal	3_Low_signal	3_Low_signal	NA	3_Low_signal	8_Enhancer_High	8_Enhancer_High	3_Low_signal	3_Low_signal	3_Low_signal	8_Enhancer_High	8_Enhancer_High	8_Enhancer_High	3_Low_signal	10_Distal_Active_Promoter_2Kb_High	8_Enhancer_High	10_Distal_Active_Promoter_2Kb_High	3_Low_signal	63.3216	1.69349	0.58647	2.88759	0.00388201	0.0536067	1	0	chr3:171600001-172800000	0.506181	0.00366811	1	0.00603078	De novo MM enhancers
chr3	172666000	172667600	429	6_Transcription_Low	3_Low_signal	3_Low_signal	3_Low_signal	3_Low_signal	3_Low_signal	8_Enhancer_High	8_Enhancer_High	8_Enhancer_High	8_Enhancer_High	8_Enhancer_High	3_Low_signal	NA	NA	3_Low_signal	8_Enhancer_High	3_Low_signal	4_Heterochromatin_High	3_Low_signal	176.852	1.7609	0.619613	2.84194	0.00448399	0.0568878	1	3	chr3:171600001-172800000	0.376002	0.037101	2	0.0180977	All cell types deactivated regions/no predominant state
chr3	177281200	177282600	430	8_Enhancer_High	8_Enhancer_High	8_Enhancer_High	9_Active_Enhancer_High	9_Active_Enhancer_High	8_Enhancer_High	9_Active_Enhancer_High	9_Active_Enhancer_High	8_Enhancer_High	8_Enhancer_High	8_Enhancer_High	8_Enhancer_High	9_Active_Enhancer_High	9_Active_Enhancer_High	3_Low_signal	8_Enhancer_High	NA	9_Active_Enhancer_High	3_Low_signal	49.7225	1.18384	0.41844	2.82917	0.00466693	0.0579199	1	1	chr3:176760001-178400000	0.323129	0.0762147	2	0.0276394	Deactivated MM, PC and Bcell enhancers
chr3	177927600	177928800	431	3_Low_signal	3_Low_signal	3_Low_signal	3_Low_signal	3_Low_signal	3_Low_signal	3_Low_signal	3_Low_signal	3_Low_signal	3_Low_signal	3_Low_signal	3_Low_signal	3_Low_signal	8_Enhancer_High	9_Active_Enhancer_High	12_Active_TSS_High_Signal_H3K4me3_H3K27Ac	NA	8_Enhancer_High	3_Low_signal	85.0856	1.92747	0.644789	2.98931	0.0027961	0.0475184	1	0	chr3:176760001-178400000	0.295384	0.106684	2	0.0343719	De novo MM enhancers
chr3	184227400	184227800	432	3_Low_signal	2_Repressed_Polycomb_Low	2_Repressed_Polycomb_Low	3_Low_signal	3_Low_signal	2_Repressed_Polycomb_Low	2_Repressed_Polycomb_Low	2_Repressed_Polycomb_Low	2_Repressed_Polycomb_Low	3_Low_signal	3_Low_signal	2_Repressed_Polycomb_Low	2_Repressed_Polycomb_Low	NA	3_Low_signal	2_Repressed_Polycomb_Low	3_Low_signal	2_Repressed_Polycomb_Low	3_Low_signal	53.8341	1.2464	0.444878	2.80167	0.00508388	0.0600888	1	0	chr3:183880001-184360000	0.339817	0.0614332	1	0.0242551	All cell types deactivated regions/no predominant state
chr4	12761400	12762200	433	3_Low_signal	3_Low_signal	3_Low_signal	3_Low_signal	3_Low_signal	3_Low_signal	3_Low_signal	3_Low_signal	3_Low_signal	3_Low_signal	3_Low_signal	3_Low_signal	3_Low_signal	3_Low_signal	12_Active_TSS_High_Signal_H3K4me3_H3K27Ac	NA	9_Active_Enhancer_High	NA	12_Active_TSS_High_Signal_H3K4me3_H3K27Ac	100.628	2.23468	0.881792	2.53425	0.011269	0.088262	1	3	chr4:12720001-13600000	0.422555	0.0178779	1	0.0122314	De novo MM enhancers
chr4	12852200	12853800	434	3_Low_signal	3_Low_signal	3_Low_signal	3_Low_signal	3_Low_signal	3_Low_signal	3_Low_signal	3_Low_signal	3_Low_signal	3_Low_signal	3_Low_signal	3_Low_signal	3_Low_signal	3_Low_signal	3_Low_signal	3_Low_signal	3_Low_signal	NA	8_Enhancer_High	86.7293	1.55751	0.573573	2.71545	0.00661857	0.0678355	1	1	chr4:12720001-13600000	0.310654	0.0889536	1	0.0304015	All cell types deactivated regions/no predominant state
chr4	13527400	13529000	435	1_Repressed_Polycomb_High	1_Repressed_Polycomb_High	1_Repressed_Polycomb_High	1_Repressed_Polycomb_High	1_Repressed_Polycomb_High	1_Repressed_Polycomb_High	1_Repressed_Polycomb_High	1_Repressed_Polycomb_High	1_Repressed_Polycomb_High	1_Repressed_Polycomb_High	1_Repressed_Polycomb_High	1_Repressed_Polycomb_High	1_Repressed_Polycomb_High	1_Repressed_Polycomb_High	11_Active_TSS_High_Signal_H3K4me3_H3K4me1	1_Repressed_Polycomb_High	10_Distal_Active_Promoter_2Kb_High	1_Repressed_Polycomb_High	11_Active_TSS_High_Signal_H3K4me3_H3K4me1	251.618	1.76949	0.517298	3.42063	0.000624768	0.0317449	1	2	chr4:12720001-13600000	0.304797	0.0954664	1	0.0317757	All cell types deactivated regions/no predominant state
chr4	19675000	19676000	436	3_Low_signal	3_Low_signal	3_Low_signal	3_Low_signal	3_Low_signal	8_Enhancer_High	4_Heterochromatin_High	4_Heterochromatin_High	8_Enhancer_High	3_Low_signal	3_Low_signal	3_Low_signal	4_Heterochromatin_High	3_Low_signal	3_Low_signal	4_Heterochromatin_High	8_Enhancer_High	3_Low_signal	NA	75.3704	1.45775	0.473687	3.07745	0.00208779	0.0429204	1	1	chr4:18640001-20720000	0.400942	0.0253951	1	0.0144963	All cell types deactivated regions/no predominant state
chr4	19944000	19945200	437	3_Low_signal	3_Low_signal	3_Low_signal	3_Low_signal	3_Low_signal	3_Low_signal	4_Heterochromatin_High	3_Low_signal	3_Low_signal	3_Low_signal	3_Low_signal	3_Low_signal	3_Low_signal	3_Low_signal	8_Enhancer_High	4_Heterochromatin_High	8_Enhancer_High	3_Low_signal	3_Low_signal	59.6588	1.5905	0.589485	2.69812	0.00697324	0.0695941	1	1	chr4:18640001-20720000	0.502156	0.00399533	1	0.0062766	All cell types deactivated regions/no predominant state
chr4	20248200	20249400	438	2_Repressed_Polycomb_Low	2_Repressed_Polycomb_Low	2_Repressed_Polycomb_Low	3_Low_signal	3_Low_signal	3_Low_signal	3_Low_signal	2_Repressed_Polycomb_Low	3_Low_signal	3_Low_signal	3_Low_signal	3_Low_signal	3_Low_signal	3_Low_signal	6_Transcription_Low	3_Low_signal	6_Transcription_Low	NA	3_Low_signal	59.7709	1.62395	0.46833	3.46752	0.000525275	0.0307541	1	0	chr4:18640001-20720000	0.557808	0.00111251	1	0.00376436	All cell types deactivated regions/no predominant state
chr4	20418600	20419800	439	8_Enhancer_High	11_Active_TSS_High_Signal_H3K4me3_H3K4me1	3_Low_signal	8_Enhancer_High	11_Active_TSS_High_Signal_H3K4me3_H3K4me1	3_Low_signal	11_Active_TSS_High_Signal_H3K4me3_H3K4me1	9_Active_Enhancer_High	3_Low_signal	NA	3_Low_signal	8_Enhancer_High	11_Active_TSS_High_Signal_H3K4me3_H3K4me1	8_Enhancer_High	11_Active_TSS_High_Signal_H3K4me3_H3K4me1	11_Active_TSS_High_Signal_H3K4me3_H3K4me1	11_Active_TSS_High_Signal_H3K4me3_H3K4me1	11_Active_TSS_High_Signal_H3K4me3_H3K4me1	11_Active_TSS_High_Signal_H3K4me3_H3K4me1	70.7641	1.60805	0.509852	3.15396	0.00161069	0.0395183	1	0	chr4:18640001-20720000	0.451708	0.0107447	1	0.0095312	All cell types deactivated regions/no predominant state
chr4	20422400	20423000	440	3_Low_signal	3_Low_signal	3_Low_signal	3_Low_signal	3_Low_signal	3_Low_signal	3_Low_signal	3_Low_signal	3_Low_signal	3_Low_signal	3_Low_signal	3_Low_signal	3_Low_signal	3_Low_signal	3_Low_signal	3_Low_signal	3_Low_signal	8_Enhancer_High	3_Low_signal	52.5552	1.7367	0.613342	2.83154	0.00463248	0.0577943	1	3	chr4:18640001-20720000	0.330721	0.069182	1	0.0260229	All cell types deactivated regions/no predominant state
chr4	41267800	41269800	441	3_Low_signal	3_Low_signal	3_Low_signal	3_Low_signal	3_Low_signal	3_Low_signal	3_Low_signal	3_Low_signal	3_Low_signal	3_Low_signal	3_Low_signal	3_Low_signal	6_Transcription_Low	3_Low_signal	9_Active_Enhancer_High	6_Transcription_Low	7_Genic_Enhancer_High	3_Low_signal	3_Low_signal	105.431	1.40211	0.522313	2.68443	0.00726537	0.0708615	1	0	chr4:41240001-41920000	0.436189	0.0141648	1	0.0108195	De novo MM enhancers
chr4	54516600	54518200	442	3_Low_signal	3_Low_signal	3_Low_signal	3_Low_signal	3_Low_signal	3_Low_signal	8_Enhancer_High	8_Enhancer_High	3_Low_signal	3_Low_signal	3_Low_signal	3_Low_signal	NA	8_Enhancer_High	8_Enhancer_High	3_Low_signal	3_Low_signal	9_Active_Enhancer_High	3_Low_signal	52.9126	1.14419	0.417747	2.73896	0.00616332	0.0656551	1	0	chr4:54320001-54960000	0.367839	0.0417624	1	0.019426	All cell types deactivated regions/no predominant state
chr4	54539200	54540200	443	NA	1_Repressed_Polycomb_High	2_Repressed_Polycomb_Low	NA	2_Repressed_Polycomb_Low	3_Low_signal	1_Repressed_Polycomb_High	1_Repressed_Polycomb_High	3_Low_signal	NA	1_Repressed_Polycomb_High	8_Enhancer_High	1_Repressed_Polycomb_High	11_Active_TSS_High_Signal_H3K4me3_H3K4me1	10_Distal_Active_Promoter_2Kb_High	11_Active_TSS_High_Signal_H3K4me3_H3K4me1	3_Low_signal	10_Distal_Active_Promoter_2Kb_High	3_Low_signal	125.865	1.63268	0.551383	2.96106	0.00306585	0.0489804	1	0	chr4:54320001-54960000	0.305759	0.0943725	1	0.0315329	De novo MM enhancers
chr4	54675600	54677800	444	3_Low_signal	2_Repressed_Polycomb_Low	3_Low_signal	3_Low_signal	3_Low_signal	3_Low_signal	2_Repressed_Polycomb_Low	2_Repressed_Polycomb_Low	3_Low_signal	3_Low_signal	3_Low_signal	3_Low_signal	3_Low_signal	3_Low_signal	9_Active_Enhancer_High	3_Low_signal	3_Low_signal	9_Active_Enhancer_High	8_Enhancer_High	126.95	1.36251	0.491901	2.76989	0.00560745	0.0629295	1	2	chr4:54320001-54960000	0.479478	0.00634661	1	0.00747559	De novo MM enhancers
chr4	54742200	54743600	445	3_Low_signal	8_Enhancer_High	3_Low_signal	8_Enhancer_High	3_Low_signal	3_Low_signal	NA	3_Low_signal	3_Low_signal	3_Low_signal	3_Low_signal	8_Enhancer_High	3_Low_signal	3_Low_signal	8_Enhancer_High	3_Low_signal	3_Low_signal	NA	3_Low_signal	73.3351	1.07379	0.425865	2.52143	0.0116878	0.0897114	1	0	chr4:54320001-54960000	0.484945	0.00569264	1	0.00701301	All cell types deactivated regions/no predominant state
chr4	68383000	68383800	446	3_Low_signal	3_Low_signal	3_Low_signal	3_Low_signal	3_Low_signal	3_Low_signal	3_Low_signal	3_Low_signal	3_Low_signal	3_Low_signal	3_Low_signal	3_Low_signal	3_Low_signal	3_Low_signal	NA	8_Enhancer_High	3_Low_signal	9_Active_Enhancer_High	3_Low_signal	50.9825	1.94083	0.768044	2.52698	0.011505	0.089056	1	0	chr4:68240001-69640000	0.563064	0.000974531	1	0.00353759	All cell types deactivated regions/no predominant state
chr4	68451000	68452800	447	3_Low_signal	3_Low_signal	3_Low_signal	3_Low_signal	3_Low_signal	3_Low_signal	3_Low_signal	3_Low_signal	3_Low_signal	8_Enhancer_High	8_Enhancer_High	8_Enhancer_High	3_Low_signal	3_Low_signal	3_Low_signal	8_Enhancer_High	8_Enhancer_High	9_Active_Enhancer_High	3_Low_signal	117.094	2.45241	0.756485	3.24185	0.00118756	0.0364006	1	1	chr4:68240001-69640000	0.59553	0.000408678	1	0.00258987	All cell types deactivated regions/no predominant state
chr4	68497600	68498800	448	3_Low_signal	3_Low_signal	3_Low_signal	3_Low_signal	3_Low_signal	3_Low_signal	3_Low_signal	3_Low_signal	3_Low_signal	3_Low_signal	3_Low_signal	3_Low_signal	3_Low_signal	3_Low_signal	NA	6_Transcription_Low	6_Transcription_Low	8_Enhancer_High	3_Low_signal	74.4081	1.58334	0.424165	3.73284	0.000189334	0.0241563	1	1	chr4:68240001-69640000	0.302758	0.0978172	1	0.0322083	All cell types deactivated regions/no predominant state
chr4	74873400	74875200	449	3_Low_signal	3_Low_signal	3_Low_signal	3_Low_signal	3_Low_signal	3_Low_signal	8_Enhancer_High	8_Enhancer_High	3_Low_signal	8_Enhancer_High	6_Transcription_Low	8_Enhancer_High	8_Enhancer_High	8_Enhancer_High	8_Enhancer_High	8_Enhancer_High	8_Enhancer_High	8_Enhancer_High	3_Low_signal	198.794	2.02794	0.605796	3.34756	0.000815273	0.0333171	1	5	chr4:74760001-75520000	0.427976	0.016315	1	0.0116361	All cell types deactivated regions/no predominant state
chr4	75180600	75182000	450	3_Low_signal	8_Enhancer_High	3_Low_signal	3_Low_signal	8_Enhancer_High	3_Low_signal	11_Active_TSS_High_Signal_H3K4me3_H3K4me1	8_Enhancer_High	8_Enhancer_High	10_Distal_Active_Promoter_2Kb_High	NA	9_Active_Enhancer_High	10_Distal_Active_Promoter_2Kb_High	8_Enhancer_High	10_Distal_Active_Promoter_2Kb_High	10_Distal_Active_Promoter_2Kb_High	10_Distal_Active_Promoter_2Kb_High	10_Distal_Active_Promoter_2Kb_High	10_Distal_Active_Promoter_2Kb_High	401.134	1.66791	0.597351	2.79217	0.00523553	0.0609918	1	5	chr4:74760001-75520000	0.331462	0.0685236	1	0.0258794	PC and MM only enhancers
chr4	76054800	76056200	451	8_Enhancer_High	8_Enhancer_High	3_Low_signal	9_Active_Enhancer_High	9_Active_Enhancer_High	8_Enhancer_High	8_Enhancer_High	8_Enhancer_High	8_Enhancer_High	9_Active_Enhancer_High	8_Enhancer_High	9_Active_Enhancer_High	8_Enhancer_High	8_Enhancer_High	8_Enhancer_High	8_Enhancer_High	8_Enhancer_High	8_Enhancer_High	3_Low_signal	87.0748	1.42084	0.46026	3.08704	0.00202159	0.0424518	1	2	chr4:75880001-76120000	0.442903	0.0125875	1	0.0101986	PC and MM deactivated regions/no predominant state
chr4	76090000	76090800	452	8_Enhancer_High	9_Active_Enhancer_High	3_Low_signal	9_Active_Enhancer_High	8_Enhancer_High	3_Low_signal	8_Enhancer_High	8_Enhancer_High	8_Enhancer_High	3_Low_signal	3_Low_signal	NA	3_Low_signal	3_Low_signal	8_Enhancer_High	3_Low_signal	NA	8_Enhancer_High	3_Low_signal	60.898	1.62431	0.63869	2.54318	0.0109848	0.0871062	1	0	chr4:75880001-76120000	0.418288	0.0191938	1	0.0127242	All cell types deactivated regions/no predominant state
chr4	76639400	76642200	453	3_Low_signal	2_Repressed_Polycomb_Low	3_Low_signal	3_Low_signal	3_Low_signal	3_Low_signal	3_Low_signal	3_Low_signal	3_Low_signal	2_Repressed_Polycomb_Low	3_Low_signal	3_Low_signal	2_Repressed_Polycomb_Low	3_Low_signal	8_Enhancer_High	NA	6_Transcription_Low	8_Enhancer_High	9_Active_Enhancer_High	142.754	1.45609	0.539374	2.6996	0.00694231	0.0694848	1	1	chr4:76120001-77640000	0.659627	5.43e-05	1	0.00135265	All cell types deactivated regions/no predominant state
chr4	76993000	76994800	454	3_Low_signal	3_Low_signal	3_Low_signal	3_Low_signal	3_Low_signal	3_Low_signal	8_Enhancer_High	8_Enhancer_High	NA	NA	6_Transcription_Low	8_Enhancer_High	9_Active_Enhancer_High	9_Active_Enhancer_High	8_Enhancer_High	9_Active_Enhancer_High	8_Enhancer_High	9_Active_Enhancer_High	10_Distal_Active_Promoter_2Kb_High	144.808	1.50157	0.514451	2.91879	0.0035139	0.0515416	1	5	chr4:76120001-77640000	0.493836	0.00475176	1	0.00658314	PC and MM only enhancers
chr4	77240200	77241000	455	3_Low_signal	3_Low_signal	3_Low_signal	3_Low_signal	3_Low_signal	3_Low_signal	3_Low_signal	3_Low_signal	3_Low_signal	3_Low_signal	3_Low_signal	3_Low_signal	3_Low_signal	3_Low_signal	3_Low_signal	3_Low_signal	3_Low_signal	3_Low_signal	3_Low_signal	60.6811	1.17949	0.364245	3.23818	0.00120296	0.0366617	1	0	chr4:76120001-77640000	0.303749	0.0966695	1	0.0320151	All cell types deactivated regions/no predominant state
chr4	86397800	86399600	456	3_Low_signal	3_Low_signal	3_Low_signal	3_Low_signal	3_Low_signal	3_Low_signal	8_Enhancer_High	8_Enhancer_High	3_Low_signal	3_Low_signal	3_Low_signal	3_Low_signal	8_Enhancer_High	8_Enhancer_High	8_Enhancer_High	3_Low_signal	8_Enhancer_High	10_Distal_Active_Promoter_2Kb_High	3_Low_signal	65.5134	2.16486	0.779691	2.77657	0.00549362	0.0624232	1	1	chr4:86320001-86920000	0.622465	0.000184644	1	0.00204844	All cell types deactivated regions/no predominant state
chr4	86498400	86499600	457	3_Low_signal	3_Low_signal	3_Low_signal	3_Low_signal	3_Low_signal	3_Low_signal	3_Low_signal	3_Low_signal	3_Low_signal	3_Low_signal	3_Low_signal	3_Low_signal	3_Low_signal	3_Low_signal	3_Low_signal	3_Low_signal	3_Low_signal	3_Low_signal	3_Low_signal	49.189	1.20181	0.354196	3.39307	0.000691138	0.0322627	1	0	chr4:86320001-86920000	0.514614	0.00305666	1	0.0055078	All cell types deactivated regions/no predominant state
chr4	86908000	86909200	458	8_Enhancer_High	8_Enhancer_High	8_Enhancer_High	8_Enhancer_High	NA	8_Enhancer_High	2_Repressed_Polycomb_Low	2_Repressed_Polycomb_Low	8_Enhancer_High	8_Enhancer_High	8_Enhancer_High	8_Enhancer_High	8_Enhancer_High	8_Enhancer_High	8_Enhancer_High	9_Active_Enhancer_High	9_Active_Enhancer_High	10_Distal_Active_Promoter_2Kb_High	9_Active_Enhancer_High	64.319	1.68644	0.48905	3.4484	0.000563917	0.0313832	1	0	chr4:86320001-86920000	0.549741	0.0013576	1	0.00405722	De novo MM enhancers
chr4	95599800	95600600	459	3_Low_signal	3_Low_signal	3_Low_signal	3_Low_signal	3_Low_signal	3_Low_signal	3_Low_signal	3_Low_signal	3_Low_signal	3_Low_signal	3_Low_signal	3_Low_signal	3_Low_signal	3_Low_signal	10_Distal_Active_Promoter_2Kb_High	NA	9_Active_Enhancer_High	3_Low_signal	NA	59.2611	2.50578	0.828085	3.02599	0.00247819	0.045348	1	0	chr4:95160001-98080000	0.367926	0.0417098	1	0.019421	De novo MM enhancers
chr4	95984200	95985600	460	3_Low_signal	3_Low_signal	3_Low_signal	3_Low_signal	3_Low_signal	3_Low_signal	4_Heterochromatin_High	4_Heterochromatin_High	3_Low_signal	3_Low_signal	3_Low_signal	3_Low_signal	4_Heterochromatin_High	4_Heterochromatin_High	8_Enhancer_High	4_Heterochromatin_High	4_Heterochromatin_High	4_Heterochromatin_High	3_Low_signal	105.536	1.90848	0.739675	2.58016	0.00987533	0.0826637	1	2	chr4:95160001-98080000	0.266032	0.148023	1	0.0426387	All cell types deactivated regions/no predominant state
chr4	104064600	104065400	461	3_Low_signal	3_Low_signal	3_Low_signal	3_Low_signal	3_Low_signal	3_Low_signal	3_Low_signal	3_Low_signal	3_Low_signal	3_Low_signal	3_Low_signal	3_Low_signal	3_Low_signal	3_Low_signal	6_Transcription_Low	3_Low_signal	3_Low_signal	6_Transcription_Low	8_Enhancer_High	53.297	1.80398	0.509694	3.53934	0.000401129	0.0289415	1	2	chr4:103960001-104880000	0.408533	0.0225052	1	0.0136934	All cell types deactivated regions/no predominant state
chr4	104191000	104192400	462	3_Low_signal	3_Low_signal	3_Low_signal	3_Low_signal	3_Low_signal	3_Low_signal	3_Low_signal	3_Low_signal	3_Low_signal	3_Low_signal	3_Low_signal	3_Low_signal	3_Low_signal	3_Low_signal	9_Active_Enhancer_High	3_Low_signal	9_Active_Enhancer_High	3_Low_signal	8_Enhancer_High	59.4094	1.57748	0.410175	3.84587	0.000120127	0.0216783	1	0	chr4:103960001-104880000	0.456741	0.00979736	1	0.00921798	De novo MM enhancers
chr4	104451200	104452200	463	3_Low_signal	3_Low_signal	3_Low_signal	3_Low_signal	3_Low_signal	3_Low_signal	3_Low_signal	3_Low_signal	3_Low_signal	3_Low_signal	3_Low_signal	3_Low_signal	3_Low_signal	3_Low_signal	NA	8_Enhancer_High	8_Enhancer_High	8_Enhancer_High	3_Low_signal	54.5285	1.64428	0.483766	3.39891	0.000676544	0.0321659	1	3	chr4:103960001-104880000	0.452643	0.0105632	1	0.00949604	All cell types deactivated regions/no predominant state
chr4	104487000	104487600	464	3_Low_signal	2_Repressed_Polycomb_Low	3_Low_signal	3_Low_signal	3_Low_signal	3_Low_signal	2_Repressed_Polycomb_Low	3_Low_signal	2_Repressed_Polycomb_Low	3_Low_signal	3_Low_signal	3_Low_signal	2_Repressed_Polycomb_Low	3_Low_signal	9_Active_Enhancer_High	8_Enhancer_High	9_Active_Enhancer_High	10_Distal_Active_Promoter_2Kb_High	10_Distal_Active_Promoter_2Kb_High	57.3108	2.45628	0.858262	2.86193	0.00421073	0.0554214	1	0	chr4:103960001-104880000	0.344257	0.0579066	1	0.0236135	De novo MM enhancers
chr4	104557800	104560400	465	3_Low_signal	3_Low_signal	3_Low_signal	3_Low_signal	3_Low_signal	3_Low_signal	3_Low_signal	3_Low_signal	3_Low_signal	3_Low_signal	3_Low_signal	3_Low_signal	3_Low_signal	3_Low_signal	3_Low_signal	3_Low_signal	3_Low_signal	3_Low_signal	3_Low_signal	126.361	1.46182	0.482648	3.02875	0.00245566	0.0451641	1	0	chr4:103960001-104880000	0.364448	0.0438315	1	0.0200102	All cell types deactivated regions/no predominant state
chr4	104742400	104743800	466	8_Enhancer_High	8_Enhancer_High	8_Enhancer_High	8_Enhancer_High	3_Low_signal	8_Enhancer_High	8_Enhancer_High	8_Enhancer_High	8_Enhancer_High	NA	8_Enhancer_High	8_Enhancer_High	8_Enhancer_High	8_Enhancer_High	3_Low_signal	10_Distal_Active_Promoter_2Kb_High	9_Active_Enhancer_High	10_Distal_Active_Promoter_2Kb_High	3_Low_signal	92.0404	1.3251	0.488874	2.71052	0.00671788	0.0683137	1	2	chr4:103960001-104880000	0.260463	0.157021	1	0.044238	De novo MM enhancers
chr4	104860200	104861800	467	3_Low_signal	3_Low_signal	3_Low_signal	3_Low_signal	3_Low_signal	3_Low_signal	3_Low_signal	3_Low_signal	3_Low_signal	3_Low_signal	3_Low_signal	3_Low_signal	3_Low_signal	3_Low_signal	3_Low_signal	3_Low_signal	3_Low_signal	3_Low_signal	3_Low_signal	74.6959	1.18653	0.441647	2.68661	0.00721819	0.0706246	1	2	chr4:103960001-104880000	0.340317	0.0610283	1	0.024236	All cell types deactivated regions/no predominant state
chr4	104870400	104871400	468	3_Low_signal	3_Low_signal	3_Low_signal	3_Low_signal	3_Low_signal	3_Low_signal	8_Enhancer_High	NA	3_Low_signal	3_Low_signal	3_Low_signal	3_Low_signal	8_Enhancer_High	8_Enhancer_High	8_Enhancer_High	9_Active_Enhancer_High	9_Active_Enhancer_High	10_Distal_Active_Promoter_2Kb_High	8_Enhancer_High	51.8226	1.92357	0.628781	3.0592	0.00221926	0.0437102	1	0	chr4:103960001-104880000	0.307333	0.0926039	1	0.0311228	De novo MM enhancers
chr4	120517600	120518400	469	3_Low_signal	3_Low_signal	3_Low_signal	3_Low_signal	3_Low_signal	3_Low_signal	3_Low_signal	3_Low_signal	3_Low_signal	3_Low_signal	3_Low_signal	3_Low_signal	3_Low_signal	3_Low_signal	3_Low_signal	12_Active_TSS_High_Signal_H3K4me3_H3K27Ac	10_Distal_Active_Promoter_2Kb_High	10_Distal_Active_Promoter_2Kb_High	NA	154.706	3.25854	0.739369	4.40719	1.05e-05	0.00913865	1	1	chr4:120080001-121120000	0.289425	0.11428	3	0.0359518	De novo MM enhancers
chr4	120773200	120774800	470	3_Low_signal	3_Low_signal	3_Low_signal	3_Low_signal	3_Low_signal	3_Low_signal	3_Low_signal	3_Low_signal	3_Low_signal	3_Low_signal	3_Low_signal	3_Low_signal	8_Enhancer_High	8_Enhancer_High	8_Enhancer_High	9_Active_Enhancer_High	8_Enhancer_High	9_Active_Enhancer_High	9_Active_Enhancer_High	65.9663	1.32726	0.461971	2.87304	0.00406544	0.054586	1	1	chr4:120080001-121120000	0.246949	0.180472	3	0.0487378	De novo MM enhancers
chr4	120977400	120978200	471	3_Low_signal	3_Low_signal	3_Low_signal	3_Low_signal	3_Low_signal	3_Low_signal	3_Low_signal	3_Low_signal	3_Low_signal	3_Low_signal	3_Low_signal	3_Low_signal	3_Low_signal	3_Low_signal	9_Active_Enhancer_High	NA	3_Low_signal	NA	3_Low_signal	90.54	2.32336	0.601703	3.8613	0.000112784	0.0212629	1	3	chr4:120080001-121120000	0.372835	0.0388568	3	0.0185785	All cell types deactivated regions/no predominant state
chr4	121096600	121098600	472	3_Low_signal	3_Low_signal	3_Low_signal	3_Low_signal	3_Low_signal	3_Low_signal	3_Low_signal	3_Low_signal	3_Low_signal	3_Low_signal	3_Low_signal	3_Low_signal	3_Low_signal	NA	9_Active_Enhancer_High	9_Active_Enhancer_High	6_Transcription_Low	9_Active_Enhancer_High	8_Enhancer_High	82.1544	1.84193	0.515732	3.57149	0.000354956	0.0281507	1	0	chr4:120080001-121120000	0.265424	0.148987	3	0.0428396	De novo MM enhancers
chr4	125985400	125986800	473	3_Low_signal	3_Low_signal	3_Low_signal	3_Low_signal	3_Low_signal	3_Low_signal	4_Heterochromatin_High	3_Low_signal	3_Low_signal	3_Low_signal	3_Low_signal	3_Low_signal	4_Heterochromatin_High	3_Low_signal	8_Enhancer_High	4_Heterochromatin_High	8_Enhancer_High	11_Active_TSS_High_Signal_H3K4me3_H3K4me1	11_Active_TSS_High_Signal_H3K4me3_H3K4me1	204.16	2.62221	0.831583	3.15327	0.00161452	0.039569	1	4	chr4:125280001-127520000	0.368158	0.0415713	1	0.0194149	All cell types deactivated regions/no predominant state
chr4	137124200	137125400	474	3_Low_signal	3_Low_signal	3_Low_signal	3_Low_signal	3_Low_signal	3_Low_signal	3_Low_signal	3_Low_signal	3_Low_signal	3_Low_signal	3_Low_signal	3_Low_signal	3_Low_signal	3_Low_signal	12_Active_TSS_High_Signal_H3K4me3_H3K27Ac	11_Active_TSS_High_Signal_H3K4me3_H3K4me1	11_Active_TSS_High_Signal_H3K4me3_H3K4me1	NA	11_Active_TSS_High_Signal_H3K4me3_H3K4me1	76.6094	1.92552	0.779199	2.47115	0.013468	0.0964236	1	3	chr4:137040001-137720000	0.62374	0.000177505	1	0.00204844	All cell types deactivated regions/no predominant state
chr4	137646800	137647800	475	3_Low_signal	3_Low_signal	3_Low_signal	3_Low_signal	3_Low_signal	3_Low_signal	3_Low_signal	3_Low_signal	3_Low_signal	3_Low_signal	3_Low_signal	3_Low_signal	3_Low_signal	3_Low_signal	8_Enhancer_High	4_Heterochromatin_High	9_Active_Enhancer_High	3_Low_signal	8_Enhancer_High	50.0346	2.08668	0.804684	2.59317	0.00950953	0.0810107	1	2	chr4:137040001-137720000	0.721302	4.69e-06	1	0.000479966	All cell types deactivated regions/no predominant state
chr4	140594800	140595600	476	3_Low_signal	2_Repressed_Polycomb_Low	3_Low_signal	3_Low_signal	3_Low_signal	3_Low_signal	3_Low_signal	3_Low_signal	3_Low_signal	3_Low_signal	3_Low_signal	3_Low_signal	3_Low_signal	3_Low_signal	8_Enhancer_High	8_Enhancer_High	3_Low_signal	NA	3_Low_signal	88.1666	1.49892	0.438076	3.42161	0.000622527	0.0317449	1	3	chr4:140320001-140920000	0.403336	0.0244528	1	0.0142441	All cell types deactivated regions/no predominant state
chr4	140666800	140669200	477	5_Transcription_High	5_Transcription_High	7_Genic_Enhancer_High	5_Transcription_High	5_Transcription_High	5_Transcription_High	3_Low_signal	3_Low_signal	5_Transcription_High	7_Genic_Enhancer_High	5_Transcription_High	NA	8_Enhancer_High	8_Enhancer_High	NA	7_Genic_Enhancer_High	NA	7_Genic_Enhancer_High	3_Low_signal	272.744	1.5033	0.474597	3.16754	0.00153736	0.0389293	1	3	chr4:140320001-140920000	0.412027	0.0212687	1	0.0134784	De novo MM enhancers
chr4	140719000	140721600	478	11_Active_TSS_High_Signal_H3K4me3_H3K4me1	10_Distal_Active_Promoter_2Kb_High	10_Distal_Active_Promoter_2Kb_High	9_Active_Enhancer_High	10_Distal_Active_Promoter_2Kb_High	10_Distal_Active_Promoter_2Kb_High	8_Enhancer_High	8_Enhancer_High	10_Distal_Active_Promoter_2Kb_High	10_Distal_Active_Promoter_2Kb_High	NA	10_Distal_Active_Promoter_2Kb_High	8_Enhancer_High	8_Enhancer_High	9_Active_Enhancer_High	9_Active_Enhancer_High	9_Active_Enhancer_High	9_Active_Enhancer_High	3_Low_signal	255.375	1.44076	0.542389	2.65633	0.00789969	0.0739589	1	2	chr4:140320001-140920000	0.310755	0.0888436	1	0.0303917	MM only reactivated Bcell enhancers
chr4	140789800	140792000	479	9_Active_Enhancer_High	9_Active_Enhancer_High	9_Active_Enhancer_High	10_Distal_Active_Promoter_2Kb_High	9_Active_Enhancer_High	8_Enhancer_High	11_Active_TSS_High_Signal_H3K4me3_H3K4me1	8_Enhancer_High	8_Enhancer_High	9_Active_Enhancer_High	8_Enhancer_High	9_Active_Enhancer_High	8_Enhancer_High	8_Enhancer_High	9_Active_Enhancer_High	NA	9_Active_Enhancer_High	9_Active_Enhancer_High	3_Low_signal	278.741	1.65458	0.534853	3.09353	0.00197793	0.0422086	1	2	chr4:140320001-140920000	0.324832	0.0745912	1	0.0272756	MM only reactivated Bcell enhancers
chr4	140829400	140830400	480	8_Enhancer_High	9_Active_Enhancer_High	9_Active_Enhancer_High	9_Active_Enhancer_High	8_Enhancer_High	9_Active_Enhancer_High	3_Low_signal	3_Low_signal	8_Enhancer_High	9_Active_Enhancer_High	8_Enhancer_High	9_Active_Enhancer_High	9_Active_Enhancer_High	8_Enhancer_High	9_Active_Enhancer_High	9_Active_Enhancer_High	9_Active_Enhancer_High	9_Active_Enhancer_High	3_Low_signal	105.433	1.51878	0.593047	2.56098	0.0104377	0.0849493	1	0	chr4:140320001-140920000	0.391346	0.0294772	1	0.0156999	PC, MM, Bcell enhancers
chr4	140850200	140851400	481	8_Enhancer_High	8_Enhancer_High	8_Enhancer_High	8_Enhancer_High	8_Enhancer_High	6_Transcription_Low	3_Low_signal	3_Low_signal	8_Enhancer_High	8_Enhancer_High	8_Enhancer_High	8_Enhancer_High	3_Low_signal	8_Enhancer_High	9_Active_Enhancer_High	NA	9_Active_Enhancer_High	9_Active_Enhancer_High	3_Low_signal	60.8979	1.1912	0.428375	2.78074	0.00542358	0.062102	1	0	chr4:140320001-140920000	0.302071	0.0986196	1	0.0323592	De novo MM enhancers
chr4	140884400	140885200	482	3_Low_signal	3_Low_signal	3_Low_signal	3_Low_signal	3_Low_signal	3_Low_signal	3_Low_signal	3_Low_signal	3_Low_signal	3_Low_signal	NA	3_Low_signal	3_Low_signal	3_Low_signal	3_Low_signal	3_Low_signal	3_Low_signal	3_Low_signal	NA	52.8462	1.55706	0.438516	3.55076	0.000384126	0.0286884	1	3	chr4:140320001-140920000	0.452221	0.0106448	1	0.00951244	All cell types deactivated regions/no predominant state
chr4	145217400	145219600	483	3_Low_signal	3_Low_signal	3_Low_signal	3_Low_signal	3_Low_signal	3_Low_signal	8_Enhancer_High	8_Enhancer_High	3_Low_signal	3_Low_signal	3_Low_signal	3_Low_signal	9_Active_Enhancer_High	8_Enhancer_High	9_Active_Enhancer_High	8_Enhancer_High	6_Transcription_Low	9_Active_Enhancer_High	3_Low_signal	129.522	1.91502	0.54961	3.48433	0.000493376	0.0303866	1	2	chr4:145080001-145640000	0.471114	0.00747072	1	0.00820775	PC and MM only enhancers
chr4	145220800	145222000	484	3_Low_signal	3_Low_signal	3_Low_signal	3_Low_signal	3_Low_signal	3_Low_signal	8_Enhancer_High	8_Enhancer_High	3_Low_signal	3_Low_signal	3_Low_signal	3_Low_signal	8_Enhancer_High	8_Enhancer_High	NA	8_Enhancer_High	3_Low_signal	9_Active_Enhancer_High	8_Enhancer_High	53.0715	2.12605	0.669418	3.17596	0.00149339	0.0385815	1	1	chr4:145080001-145640000	0.465026	0.00839139	1	0.00866042	All cell types deactivated regions/no predominant state
chr4	145390400	145391800	485	2_Repressed_Polycomb_Low	2_Repressed_Polycomb_Low	2_Repressed_Polycomb_Low	3_Low_signal	3_Low_signal	3_Low_signal	3_Low_signal	3_Low_signal	3_Low_signal	3_Low_signal	3_Low_signal	3_Low_signal	2_Repressed_Polycomb_Low	3_Low_signal	3_Low_signal	3_Low_signal	3_Low_signal	6_Transcription_Low	3_Low_signal	56.2349	1.2675	0.513976	2.46607	0.0136605	0.0971109	1	1	chr4:145080001-145640000	0.288032	0.116112	2	0.03636	All cell types deactivated regions/no predominant state
chr4	145487400	145489200	486	8_Enhancer_High	8_Enhancer_High	8_Enhancer_High	8_Enhancer_High	8_Enhancer_High	8_Enhancer_High	11_Active_TSS_High_Signal_H3K4me3_H3K4me1	8_Enhancer_High	2_Repressed_Polycomb_Low	NA	3_Low_signal	8_Enhancer_High	11_Active_TSS_High_Signal_H3K4me3_H3K4me1	8_Enhancer_High	9_Active_Enhancer_High	11_Active_TSS_High_Signal_H3K4me3_H3K4me1	10_Distal_Active_Promoter_2Kb_High	10_Distal_Active_Promoter_2Kb_High	8_Enhancer_High	171.67	1.86401	0.542814	3.43398	0.000594799	0.0316477	1	5	chr4:145080001-145640000	0.479931	0.00629019	1	0.00745441	De novo MM enhancers
chr4	145520000	145521800	487	3_Low_signal	3_Low_signal	3_Low_signal	3_Low_signal	3_Low_signal	3_Low_signal	3_Low_signal	3_Low_signal	3_Low_signal	3_Low_signal	3_Low_signal	3_Low_signal	8_Enhancer_High	8_Enhancer_High	9_Active_Enhancer_High	NA	9_Active_Enhancer_High	9_Active_Enhancer_High	8_Enhancer_High	92.3302	1.78749	0.693344	2.57807	0.00993536	0.0829167	1	1	chr4:145080001-145640000	0.515185	0.00301866	1	0.00550566	De novo MM enhancers
chr4	145530000	145531800	488	3_Low_signal	3_Low_signal	3_Low_signal	3_Low_signal	3_Low_signal	3_Low_signal	3_Low_signal	3_Low_signal	3_Low_signal	3_Low_signal	2_Repressed_Polycomb_Low	3_Low_signal	NA	8_Enhancer_High	9_Active_Enhancer_High	9_Active_Enhancer_High	9_Active_Enhancer_High	9_Active_Enhancer_High	8_Enhancer_High	92.7494	1.64265	0.666797	2.4635	0.0137588	0.0975058	1	1	chr4:145080001-145640000	0.447035	0.0116922	1	0.0099162	De novo MM enhancers
chr4	145552200	145553400	489	8_Enhancer_High	3_Low_signal	3_Low_signal	8_Enhancer_High	3_Low_signal	6_Transcription_Low	8_Enhancer_High	8_Enhancer_High	3_Low_signal	3_Low_signal	3_Low_signal	3_Low_signal	8_Enhancer_High	8_Enhancer_High	9_Active_Enhancer_High	10_Distal_Active_Promoter_2Kb_High	9_Active_Enhancer_High	10_Distal_Active_Promoter_2Kb_High	10_Distal_Active_Promoter_2Kb_High	100.333	1.6942	0.586516	2.88858	0.00386989	0.0535377	1	3	chr4:145080001-145640000	0.347999	0.0550597	1	0.0230458	De novo MM enhancers
chr4	155466600	155467600	490	3_Low_signal	3_Low_signal	3_Low_signal	3_Low_signal	3_Low_signal	3_Low_signal	3_Low_signal	3_Low_signal	3_Low_signal	3_Low_signal	3_Low_signal	3_Low_signal	3_Low_signal	3_Low_signal	8_Enhancer_High	8_Enhancer_High	9_Active_Enhancer_High	8_Enhancer_High	3_Low_signal	66.8944	2.30357	0.798105	2.8863	0.003898	0.0536958	1	2	chr4:155400001-155800000	0.439188	0.013441	1	0.0105969	All cell types deactivated regions/no predominant state
chr4	155787000	155788600	491	3_Low_signal	3_Low_signal	3_Low_signal	3_Low_signal	3_Low_signal	3_Low_signal	3_Low_signal	3_Low_signal	3_Low_signal	3_Low_signal	3_Low_signal	3_Low_signal	3_Low_signal	3_Low_signal	6_Transcription_Low	3_Low_signal	3_Low_signal	3_Low_signal	3_Low_signal	83.5283	1.22683	0.446858	2.74545	0.00604284	0.0651854	1	2	chr4:155400001-155800000	0.469014	0.00777806	1	0.00835682	All cell types deactivated regions/no predominant state
chr4	175946400	175947400	492	8_Enhancer_High	8_Enhancer_High	3_Low_signal	8_Enhancer_High	3_Low_signal	9_Active_Enhancer_High	8_Enhancer_High	8_Enhancer_High	6_Transcription_Low	3_Low_signal	3_Low_signal	3_Low_signal	3_Low_signal	3_Low_signal	10_Distal_Active_Promoter_2Kb_High	11_Active_TSS_High_Signal_H3K4me3_H3K4me1	NA	8_Enhancer_High	3_Low_signal	50.1241	1.36976	0.452424	3.0276	0.00246505	0.0452515	1	3	chr4:175920001-176360000	0.267005	0.146489	1	0.0423139	All cell types deactivated regions/no predominant state
chr4	176036000	176037200	493	3_Low_signal	3_Low_signal	3_Low_signal	3_Low_signal	3_Low_signal	3_Low_signal	NA	3_Low_signal	8_Enhancer_High	3_Low_signal	3_Low_signal	3_Low_signal	3_Low_signal	3_Low_signal	9_Active_Enhancer_High	6_Transcription_Low	3_Low_signal	3_Low_signal	11_Active_TSS_High_Signal_H3K4me3_H3K4me1	52.8878	1.33367	0.486288	2.74256	0.0060963	0.0653867	1	3	chr4:175920001-176360000	0.441228	0.0129666	1	0.0104149	All cell types deactivated regions/no predominant state
chr4	176133800	176135400	494	3_Low_signal	3_Low_signal	3_Low_signal	3_Low_signal	3_Low_signal	3_Low_signal	3_Low_signal	3_Low_signal	3_Low_signal	3_Low_signal	3_Low_signal	3_Low_signal	3_Low_signal	8_Enhancer_High	9_Active_Enhancer_High	12_Active_TSS_High_Signal_H3K4me3_H3K27Ac	9_Active_Enhancer_High	10_Distal_Active_Promoter_2Kb_High	12_Active_TSS_High_Signal_H3K4me3_H3K27Ac	73.815	1.88061	0.639342	2.94148	0.00326645	0.0500167	1	0	chr4:175920001-176360000	0.377062	0.0365275	1	0.0179345	De novo MM enhancers
chr4	176340000	176341800	495	3_Low_signal	6_Transcription_Low	3_Low_signal	3_Low_signal	3_Low_signal	3_Low_signal	NA	3_Low_signal	6_Transcription_Low	3_Low_signal	NA	3_Low_signal	NA	3_Low_signal	9_Active_Enhancer_High	8_Enhancer_High	9_Active_Enhancer_High	9_Active_Enhancer_High	6_Transcription_Low	82.2868	1.16808	0.456947	2.55627	0.01058	0.0855021	1	0	chr4:175920001-176360000	0.418844	0.0190179	1	0.0126596	De novo MM enhancers
chr4	176350600	176351400	496	3_Low_signal	4_Heterochromatin_High	NA	3_Low_signal	3_Low_signal	3_Low_signal	3_Low_signal	3_Low_signal	3_Low_signal	3_Low_signal	6_Transcription_Low	3_Low_signal	3_Low_signal	3_Low_signal	8_Enhancer_High	6_Transcription_Low	NA	NA	3_Low_signal	137.526	2.94599	0.964775	3.05355	0.00226151	0.0440475	1	1	chr4:175920001-176360000	0.332346	0.0677446	1	0.025702	All cell types deactivated regions/no predominant state
chr4	176357200	176358600	497	3_Low_signal	3_Low_signal	3_Low_signal	3_Low_signal	3_Low_signal	3_Low_signal	3_Low_signal	3_Low_signal	3_Low_signal	3_Low_signal	3_Low_signal	3_Low_signal	9_Active_Enhancer_High	9_Active_Enhancer_High	9_Active_Enhancer_High	10_Distal_Active_Promoter_2Kb_High	10_Distal_Active_Promoter_2Kb_High	10_Distal_Active_Promoter_2Kb_High	8_Enhancer_High	246.009	1.86505	0.616797	3.02377	0.0024965	0.0454217	1	3	chr4:175920001-176360000	0.355045	0.0500005	1	0.021789	PC and MM only enhancers
chr5	26482000	26484400	498	3_Low_signal	3_Low_signal	3_Low_signal	3_Low_signal	3_Low_signal	3_Low_signal	4_Heterochromatin_High	4_Heterochromatin_High	3_Low_signal	3_Low_signal	3_Low_signal	3_Low_signal	4_Heterochromatin_High	3_Low_signal	12_Active_TSS_High_Signal_H3K4me3_H3K27Ac	NA	8_Enhancer_High	8_Enhancer_High	12_Active_TSS_High_Signal_H3K4me3_H3K27Ac	140.362	1.47176	0.493811	2.9804	0.00287872	0.0480146	1	5	chr5:24600001-28800000	0.443854	0.0123767	1	0.0101371	All cell types deactivated regions/no predominant state
chr5	27217400	27218600	499	3_Low_signal	4_Heterochromatin_High	3_Low_signal	3_Low_signal	3_Low_signal	3_Low_signal	4_Heterochromatin_High	4_Heterochromatin_High	3_Low_signal	3_Low_signal	3_Low_signal	3_Low_signal	4_Heterochromatin_High	4_Heterochromatin_High	NA	3_Low_signal	11_Active_TSS_High_Signal_H3K4me3_H3K4me1	11_Active_TSS_High_Signal_H3K4me3_H3K4me1	12_Active_TSS_High_Signal_H3K4me3_H3K27Ac	51.3488	1.18351	0.465505	2.54242	0.0110088	0.0872032	1	2	chr5:24600001-28800000	0.316368	0.0829303	2	0.0290599	All cell types deactivated regions/no predominant state
chr5	38382800	38383400	500	3_Low_signal	2_Repressed_Polycomb_Low	3_Low_signal	3_Low_signal	3_Low_signal	3_Low_signal	3_Low_signal	3_Low_signal	3_Low_signal	3_Low_signal	3_Low_signal	3_Low_signal	3_Low_signal	3_Low_signal	3_Low_signal	3_Low_signal	3_Low_signal	3_Low_signal	3_Low_signal	66.9103	1.27327	0.49134	2.59142	0.00955806	0.0812241	1	3	chr5:38320001-38920000	0.303498	0.0969592	1	0.0320393	All cell types deactivated regions/no predominant state
chr5	38441000	38442200	501	NA	2_Repressed_Polycomb_Low	2_Repressed_Polycomb_Low	2_Repressed_Polycomb_Low	2_Repressed_Polycomb_Low	2_Repressed_Polycomb_Low	2_Repressed_Polycomb_Low	3_Low_signal	3_Low_signal	3_Low_signal	3_Low_signal	2_Repressed_Polycomb_Low	3_Low_signal	3_Low_signal	3_Low_signal	3_Low_signal	2_Repressed_Polycomb_Low	2_Repressed_Polycomb_Low	3_Low_signal	143.834	1.45017	0.380859	3.80761	0.000140314	0.0228015	1	5	chr5:38320001-38920000	0.244174	0.185576	1	0.0496679	All cell types deactivated regions/no predominant state
chr5	38463600	38464600	502	2_Repressed_Polycomb_Low	2_Repressed_Polycomb_Low	2_Repressed_Polycomb_Low	2_Repressed_Polycomb_Low	2_Repressed_Polycomb_Low	2_Repressed_Polycomb_Low	2_Repressed_Polycomb_Low	2_Repressed_Polycomb_Low	2_Repressed_Polycomb_Low	2_Repressed_Polycomb_Low	2_Repressed_Polycomb_Low	2_Repressed_Polycomb_Low	2_Repressed_Polycomb_Low	2_Repressed_Polycomb_Low	8_Enhancer_High	2_Repressed_Polycomb_Low	1_Repressed_Polycomb_High	2_Repressed_Polycomb_Low	3_Low_signal	66.2089	1.34012	0.492324	2.72203	0.00648817	0.0670915	1	1	chr5:38320001-38920000	0.311894	0.0876186	1	0.0301322	All cell types deactivated regions/no predominant state
chr5	52799000	52801200	503	11_Active_TSS_High_Signal_H3K4me3_H3K4me1	10_Distal_Active_Promoter_2Kb_High	12_Active_TSS_High_Signal_H3K4me3_H3K27Ac	10_Distal_Active_Promoter_2Kb_High	12_Active_TSS_High_Signal_H3K4me3_H3K27Ac	12_Active_TSS_High_Signal_H3K4me3_H3K27Ac	10_Distal_Active_Promoter_2Kb_High	NA	11_Active_TSS_High_Signal_H3K4me3_H3K4me1	12_Active_TSS_High_Signal_H3K4me3_H3K27Ac	11_Active_TSS_High_Signal_H3K4me3_H3K4me1	12_Active_TSS_High_Signal_H3K4me3_H3K27Ac	10_Distal_Active_Promoter_2Kb_High	12_Active_TSS_High_Signal_H3K4me3_H3K27Ac	NA	12_Active_TSS_High_Signal_H3K4me3_H3K27Ac	10_Distal_Active_Promoter_2Kb_High	10_Distal_Active_Promoter_2Kb_High	12_Active_TSS_High_Signal_H3K4me3_H3K27Ac	1122.4	1.92744	0.545746	3.53176	0.000412801	0.0289415	1	5	chr5:52680001-52920000	0.493677	0.00476735	1	0.00658314	PC, MM, Bcell enhancers
chr5	52915000	52915800	504	3_Low_signal	3_Low_signal	NA	3_Low_signal	3_Low_signal	3_Low_signal	8_Enhancer_High	8_Enhancer_High	3_Low_signal	3_Low_signal	3_Low_signal	3_Low_signal	3_Low_signal	3_Low_signal	NA	3_Low_signal	8_Enhancer_High	3_Low_signal	NA	75.9257	2.05933	0.456764	4.50852	6.53e-06	0.00767615	1	3	chr5:52680001-52920000	0.509934	0.00338418	1	0.00579096	All cell types deactivated regions/no predominant state
chr5	54540600	54542800	505	8_Enhancer_High	8_Enhancer_High	8_Enhancer_High	8_Enhancer_High	8_Enhancer_High	8_Enhancer_High	3_Low_signal	3_Low_signal	8_Enhancer_High	6_Transcription_Low	6_Transcription_Low	6_Transcription_Low	3_Low_signal	3_Low_signal	10_Distal_Active_Promoter_2Kb_High	9_Active_Enhancer_High	9_Active_Enhancer_High	8_Enhancer_High	11_Active_TSS_High_Signal_H3K4me3_H3K4me1	136.282	1.4972	0.565996	2.64525	0.008163	0.0750933	1	2	chr5:54520001-55160000	0.269322	0.142886	1	0.0417376	De novo MM enhancers
chr5	54646200	54647200	506	10_Distal_Active_Promoter_2Kb_High	10_Distal_Active_Promoter_2Kb_High	12_Active_TSS_High_Signal_H3K4me3_H3K27Ac	10_Distal_Active_Promoter_2Kb_High	10_Distal_Active_Promoter_2Kb_High	12_Active_TSS_High_Signal_H3K4me3_H3K27Ac	10_Distal_Active_Promoter_2Kb_High	10_Distal_Active_Promoter_2Kb_High	NA	10_Distal_Active_Promoter_2Kb_High	10_Distal_Active_Promoter_2Kb_High	10_Distal_Active_Promoter_2Kb_High	10_Distal_Active_Promoter_2Kb_High	NA	10_Distal_Active_Promoter_2Kb_High	10_Distal_Active_Promoter_2Kb_High	10_Distal_Active_Promoter_2Kb_High	10_Distal_Active_Promoter_2Kb_High	12_Active_TSS_High_Signal_H3K4me3_H3K27Ac	401.082	1.89664	0.620627	3.056	0.00224309	0.0438878	1	5	chr5:54520001-55160000	0.280399	0.126543	1	0.038508	PC, MM, Bcell enhancers
chr5	57487400	57489000	507	3_Low_signal	3_Low_signal	3_Low_signal	3_Low_signal	3_Low_signal	3_Low_signal	3_Low_signal	3_Low_signal	3_Low_signal	3_Low_signal	3_Low_signal	3_Low_signal	2_Repressed_Polycomb_Low	3_Low_signal	9_Active_Enhancer_High	8_Enhancer_High	9_Active_Enhancer_High	8_Enhancer_High	3_Low_signal	78.2702	1.31914	0.461471	2.85856	0.00425575	0.0556144	1	0	chr5:57280001-59400000	0.506712	0.00362675	1	0.0060134	De novo MM enhancers
chr5	57498400	57500000	508	3_Low_signal	6_Transcription_Low	3_Low_signal	6_Transcription_Low	6_Transcription_Low	NA	3_Low_signal	3_Low_signal	3_Low_signal	3_Low_signal	3_Low_signal	3_Low_signal	10_Distal_Active_Promoter_2Kb_High	8_Enhancer_High	9_Active_Enhancer_High	12_Active_TSS_High_Signal_H3K4me3_H3K27Ac	9_Active_Enhancer_High	NA	3_Low_signal	240.361	1.94391	0.581466	3.34312	0.000828431	0.0334227	1	2	chr5:57280001-59400000	0.554647	0.0012035	1	0.00392997	PC and MM only enhancers
chr5	57594200	57595000	509	3_Low_signal	3_Low_signal	3_Low_signal	3_Low_signal	3_Low_signal	3_Low_signal	3_Low_signal	3_Low_signal	3_Low_signal	3_Low_signal	3_Low_signal	3_Low_signal	3_Low_signal	3_Low_signal	9_Active_Enhancer_High	3_Low_signal	8_Enhancer_High	8_Enhancer_High	3_Low_signal	81.7754	2.916	0.782011	3.72884	0.000192363	0.0241999	1	0	chr5:57280001-59400000	0.572502	0.000763996	1	0.00319167	All cell types deactivated regions/no predominant state
chr5	57693000	57693600	510	3_Low_signal	3_Low_signal	3_Low_signal	3_Low_signal	3_Low_signal	3_Low_signal	3_Low_signal	3_Low_signal	3_Low_signal	3_Low_signal	3_Low_signal	3_Low_signal	3_Low_signal	3_Low_signal	3_Low_signal	3_Low_signal	3_Low_signal	3_Low_signal	3_Low_signal	57.2436	1.59114	0.624629	2.54733	0.010855	0.0865332	1	2	chr5:57280001-59400000	0.396839	0.02708	1	0.0150016	All cell types deactivated regions/no predominant state
chr5	58156000	58157800	511	3_Low_signal	3_Low_signal	3_Low_signal	3_Low_signal	3_Low_signal	3_Low_signal	NA	3_Low_signal	3_Low_signal	8_Enhancer_High	3_Low_signal	3_Low_signal	8_Enhancer_High	8_Enhancer_High	NA	8_Enhancer_High	NA	10_Distal_Active_Promoter_2Kb_High	3_Low_signal	102.679	1.6544	0.620646	2.66562	0.00768469	0.0727579	1	1	chr5:57280001-59400000	0.52933	0.00219864	1	0.00479019	All cell types deactivated regions/no predominant state
chr5	58409600	58411000	512	3_Low_signal	3_Low_signal	3_Low_signal	3_Low_signal	3_Low_signal	3_Low_signal	3_Low_signal	3_Low_signal	3_Low_signal	3_Low_signal	3_Low_signal	3_Low_signal	2_Repressed_Polycomb_Low	3_Low_signal	3_Low_signal	3_Low_signal	3_Low_signal	6_Transcription_Low	3_Low_signal	65.2478	1.86076	0.713928	2.60637	0.00915079	0.0795015	1	1	chr5:57280001-59400000	0.485714	0.0056054	1	0.00701018	All cell types deactivated regions/no predominant state
chr5	58466600	58468200	513	3_Low_signal	3_Low_signal	3_Low_signal	3_Low_signal	3_Low_signal	3_Low_signal	3_Low_signal	3_Low_signal	3_Low_signal	3_Low_signal	3_Low_signal	3_Low_signal	2_Repressed_Polycomb_Low	3_Low_signal	3_Low_signal	3_Low_signal	3_Low_signal	6_Transcription_Low	3_Low_signal	210.858	1.93737	0.600874	3.22425	0.00126302	0.0370214	1	3	chr5:57280001-59400000	0.57642	0.000689081	1	0.00304904	All cell types deactivated regions/no predominant state
chr5	58886400	58888400	514	3_Low_signal	3_Low_signal	3_Low_signal	3_Low_signal	3_Low_signal	3_Low_signal	3_Low_signal	3_Low_signal	3_Low_signal	3_Low_signal	3_Low_signal	3_Low_signal	3_Low_signal	3_Low_signal	6_Transcription_Low	3_Low_signal	3_Low_signal	3_Low_signal	3_Low_signal	212.628	1.18855	0.45582	2.60751	0.00912043	0.0793424	1	4	chr5:57280001-59400000	0.582507	0.000585488	1	0.0028375	All cell types deactivated regions/no predominant state
chr5	59124000	59124600	515	3_Low_signal	3_Low_signal	3_Low_signal	3_Low_signal	3_Low_signal	3_Low_signal	8_Enhancer_High	3_Low_signal	3_Low_signal	3_Low_signal	3_Low_signal	3_Low_signal	6_Transcription_Low	8_Enhancer_High	12_Active_TSS_High_Signal_H3K4me3_H3K27Ac	8_Enhancer_High	9_Active_Enhancer_High	9_Active_Enhancer_High	11_Active_TSS_High_Signal_H3K4me3_H3K4me1	62.433	1.98981	0.789147	2.52147	0.0116865	0.0897114	1	1	chr5:57280001-59400000	0.592507	0.000444861	1	0.00269915	De novo MM enhancers
chr5	59187800	59189200	516	3_Low_signal	3_Low_signal	3_Low_signal	6_Transcription_Low	3_Low_signal	3_Low_signal	8_Enhancer_High	8_Enhancer_High	3_Low_signal	6_Transcription_Low	6_Transcription_Low	6_Transcription_Low	11_Active_TSS_High_Signal_H3K4me3_H3K4me1	11_Active_TSS_High_Signal_H3K4me3_H3K4me1	11_Active_TSS_High_Signal_H3K4me3_H3K4me1	11_Active_TSS_High_Signal_H3K4me3_H3K4me1	11_Active_TSS_High_Signal_H3K4me3_H3K4me1	NA	11_Active_TSS_High_Signal_H3K4me3_H3K4me1	128.178	1.71274	0.51039	3.35574	0.000791533	0.0330422	1	1	chr5:57280001-59400000	0.609739	0.000271169	1	0.00211065	All cell types deactivated regions/no predominant state
chr5	60764800	60766200	517	3_Low_signal	3_Low_signal	3_Low_signal	3_Low_signal	3_Low_signal	3_Low_signal	3_Low_signal	3_Low_signal	3_Low_signal	3_Low_signal	3_Low_signal	3_Low_signal	3_Low_signal	3_Low_signal	NA	3_Low_signal	5_Transcription_High	NA	3_Low_signal	121.126	2.28387	0.685172	3.33328	0.000858275	0.0336931	1	0	chr5:60680001-60920000	0.609914	0.000269767	1	0.00211065	All cell types deactivated regions/no predominant state
chr5	60829600	60831000	518	3_Low_signal	3_Low_signal	3_Low_signal	3_Low_signal	3_Low_signal	3_Low_signal	3_Low_signal	3_Low_signal	3_Low_signal	3_Low_signal	3_Low_signal	3_Low_signal	3_Low_signal	3_Low_signal	9_Active_Enhancer_High	3_Low_signal	9_Active_Enhancer_High	3_Low_signal	8_Enhancer_High	82.5138	1.8666	0.642974	2.90307	0.00369522	0.0526206	1	1	chr5:60680001-60920000	0.520241	0.00269951	1	0.00530731	De novo MM enhancers
chr5	75048000	75049000	519	3_Low_signal	3_Low_signal	3_Low_signal	3_Low_signal	3_Low_signal	3_Low_signal	2_Repressed_Polycomb_Low	2_Repressed_Polycomb_Low	2_Repressed_Polycomb_Low	3_Low_signal	3_Low_signal	3_Low_signal	2_Repressed_Polycomb_Low	3_Low_signal	12_Active_TSS_High_Signal_H3K4me3_H3K27Ac	11_Active_TSS_High_Signal_H3K4me3_H3K4me1	12_Active_TSS_High_Signal_H3K4me3_H3K27Ac	11_Active_TSS_High_Signal_H3K4me3_H3K4me1	11_Active_TSS_High_Signal_H3K4me3_H3K4me1	184.334	2.07292	0.84646	2.44893	0.014328	0.0995687	1	2	chr5:74920001-75320000	0.416919	0.0196327	1	0.0128614	De novo MM enhancers
chr5	75885400	75886800	520	3_Low_signal	3_Low_signal	3_Low_signal	3_Low_signal	3_Low_signal	3_Low_signal	3_Low_signal	3_Low_signal	3_Low_signal	3_Low_signal	3_Low_signal	3_Low_signal	3_Low_signal	3_Low_signal	3_Low_signal	3_Low_signal	3_Low_signal	8_Enhancer_High	3_Low_signal	66.5514	1.29878	0.484299	2.68178	0.00732313	0.0711112	1	0	chr5:75720001-76280000	0.488033	0.0053493	4	0.00689681	All cell types deactivated regions/no predominant state
chr5	75964000	75965800	521	3_Low_signal	8_Enhancer_High	NA	3_Low_signal	3_Low_signal	8_Enhancer_High	8_Enhancer_High	8_Enhancer_High	8_Enhancer_High	8_Enhancer_High	3_Low_signal	9_Active_Enhancer_High	3_Low_signal	3_Low_signal	8_Enhancer_High	9_Active_Enhancer_High	9_Active_Enhancer_High	10_Distal_Active_Promoter_2Kb_High	3_Low_signal	173.175	1.72125	0.604623	2.84682	0.00441586	0.0564717	1	0	chr5:75720001-76280000	0.417985	0.0192902	4	0.0127768	De novo MM enhancers
chr5	76029400	76030200	522	3_Low_signal	3_Low_signal	3_Low_signal	3_Low_signal	3_Low_signal	3_Low_signal	3_Low_signal	3_Low_signal	3_Low_signal	3_Low_signal	3_Low_signal	3_Low_signal	3_Low_signal	2_Repressed_Polycomb_Low	8_Enhancer_High	8_Enhancer_High	8_Enhancer_High	NA	3_Low_signal	49.5139	2.57268	0.713019	3.60815	0.000308384	0.0275615	1	0	chr5:75720001-76280000	0.397654	0.0267382	3	0.0149232	All cell types deactivated regions/no predominant state
chr5	76099000	76100200	523	3_Low_signal	3_Low_signal	3_Low_signal	3_Low_signal	3_Low_signal	3_Low_signal	3_Low_signal	3_Low_signal	3_Low_signal	3_Low_signal	3_Low_signal	3_Low_signal	8_Enhancer_High	8_Enhancer_High	9_Active_Enhancer_High	NA	12_Active_TSS_High_Signal_H3K4me3_H3K27Ac	10_Distal_Active_Promoter_2Kb_High	3_Low_signal	213.361	3.21972	0.774113	4.15924	3.19e-05	0.0137453	1	2	chr5:75720001-76280000	0.525246	0.0024127	2	0.0050256	De novo MM enhancers
chr5	91101600	91102200	524	3_Low_signal	3_Low_signal	3_Low_signal	3_Low_signal	3_Low_signal	3_Low_signal	3_Low_signal	3_Low_signal	3_Low_signal	3_Low_signal	3_Low_signal	3_Low_signal	3_Low_signal	3_Low_signal	8_Enhancer_High	3_Low_signal	3_Low_signal	8_Enhancer_High	3_Low_signal	117.717	2.3611	0.613554	3.84823	0.000118974	0.0216303	1	2	chr5:90800001-91480000	0.309918	0.0897531	2	0.0305693	All cell types deactivated regions/no predominant state
chr5	91175800	91178000	525	3_Low_signal	3_Low_signal	3_Low_signal	3_Low_signal	3_Low_signal	3_Low_signal	8_Enhancer_High	8_Enhancer_High	3_Low_signal	3_Low_signal	6_Transcription_Low	3_Low_signal	3_Low_signal	3_Low_signal	8_Enhancer_High	3_Low_signal	3_Low_signal	9_Active_Enhancer_High	8_Enhancer_High	92.8457	1.4708	0.483712	3.04065	0.00236072	0.044616	1	1	chr5:90800001-91480000	0.486086	0.00556363	2	0.00701018	All cell types deactivated regions/no predominant state
chr5	91189400	91190800	526	3_Low_signal	3_Low_signal	3_Low_signal	3_Low_signal	3_Low_signal	3_Low_signal	3_Low_signal	3_Low_signal	3_Low_signal	3_Low_signal	3_Low_signal	3_Low_signal	3_Low_signal	3_Low_signal	12_Active_TSS_High_Signal_H3K4me3_H3K27Ac	12_Active_TSS_High_Signal_H3K4me3_H3K27Ac	NA	10_Distal_Active_Promoter_2Kb_High	11_Active_TSS_High_Signal_H3K4me3_H3K4me1	391.187	2.83048	0.622473	4.54714	5.44e-06	0.00730049	1	2	chr5:90800001-91480000	0.340193	0.0611282	2	0.0242525	De novo MM enhancers
chr5	91225800	91226800	527	3_Low_signal	3_Low_signal	3_Low_signal	3_Low_signal	3_Low_signal	3_Low_signal	3_Low_signal	3_Low_signal	3_Low_signal	3_Low_signal	3_Low_signal	3_Low_signal	3_Low_signal	3_Low_signal	3_Low_signal	3_Low_signal	3_Low_signal	3_Low_signal	3_Low_signal	54.6915	1.52072	0.499095	3.04695	0.00231173	0.0443599	1	1	chr5:90800001-91480000	0.346574	0.0561305	2	0.02328	All cell types deactivated regions/no predominant state
chr5	91249000	91250200	528	3_Low_signal	3_Low_signal	3_Low_signal	3_Low_signal	3_Low_signal	3_Low_signal	2_Repressed_Polycomb_Low	3_Low_signal	3_Low_signal	3_Low_signal	3_Low_signal	3_Low_signal	2_Repressed_Polycomb_Low	3_Low_signal	12_Active_TSS_High_Signal_H3K4me3_H3K27Ac	NA	12_Active_TSS_High_Signal_H3K4me3_H3K27Ac	10_Distal_Active_Promoter_2Kb_High	NA	70.1239	1.90026	0.66179	2.87139	0.00408667	0.0547222	1	0	chr5:90800001-91480000	0.332858	0.0672966	2	0.0256027	De novo MM enhancers
chr5	91266000	91266800	529	3_Low_signal	3_Low_signal	3_Low_signal	3_Low_signal	3_Low_signal	3_Low_signal	3_Low_signal	3_Low_signal	3_Low_signal	3_Low_signal	3_Low_signal	3_Low_signal	3_Low_signal	8_Enhancer_High	3_Low_signal	3_Low_signal	8_Enhancer_High	NA	NA	52.5438	1.94717	0.629765	3.0919	0.0019888	0.0422528	1	0	chr5:90800001-91480000	0.403013	0.0245782	2	0.0142786	All cell types deactivated regions/no predominant state
chr5	95718000	95719200	530	3_Low_signal	8_Enhancer_High	3_Low_signal	8_Enhancer_High	NA	8_Enhancer_High	8_Enhancer_High	8_Enhancer_High	8_Enhancer_High	3_Low_signal	3_Low_signal	8_Enhancer_High	8_Enhancer_High	8_Enhancer_High	NA	8_Enhancer_High	8_Enhancer_High	NA	8_Enhancer_High	106.355	1.94961	0.603431	3.23087	0.00123413	0.0368734	1	2	chr5:95520001-96720000	-0.25298	0.169719	1	0.0466082	All cell types deactivated regions/no predominant state
chr5	95817200	95819000	531	10_Distal_Active_Promoter_2Kb_High	10_Distal_Active_Promoter_2Kb_High	10_Distal_Active_Promoter_2Kb_High	10_Distal_Active_Promoter_2Kb_High	11_Active_TSS_High_Signal_H3K4me3_H3K4me1	10_Distal_Active_Promoter_2Kb_High	7_Genic_Enhancer_High	9_Active_Enhancer_High	10_Distal_Active_Promoter_2Kb_High	10_Distal_Active_Promoter_2Kb_High	10_Distal_Active_Promoter_2Kb_High	10_Distal_Active_Promoter_2Kb_High	10_Distal_Active_Promoter_2Kb_High	10_Distal_Active_Promoter_2Kb_High	10_Distal_Active_Promoter_2Kb_High	NA	10_Distal_Active_Promoter_2Kb_High	10_Distal_Active_Promoter_2Kb_High	11_Active_TSS_High_Signal_H3K4me3_H3K4me1	249.941	1.63021	0.57967	2.81231	0.00491877	0.0592875	1	0	chr5:95520001-96720000	-0.24709	0.180215	1	0.0486993	PC, MM, Bcell enhancers
chr5	95842800	95843600	532	8_Enhancer_High	8_Enhancer_High	8_Enhancer_High	8_Enhancer_High	8_Enhancer_High	3_Low_signal	8_Enhancer_High	8_Enhancer_High	8_Enhancer_High	8_Enhancer_High	8_Enhancer_High	10_Distal_Active_Promoter_2Kb_High	9_Active_Enhancer_High	3_Low_signal	10_Distal_Active_Promoter_2Kb_High	12_Active_TSS_High_Signal_H3K4me3_H3K27Ac	9_Active_Enhancer_High	NA	8_Enhancer_High	302.009	2.03938	0.664205	3.0704	0.00213772	0.0432341	1	5	chr5:95520001-96720000	-0.323389	0.0759649	1	0.0275622	PC and MM only enhancers
chr5	95846600	95847400	533	3_Low_signal	3_Low_signal	3_Low_signal	3_Low_signal	3_Low_signal	3_Low_signal	3_Low_signal	3_Low_signal	3_Low_signal	3_Low_signal	3_Low_signal	3_Low_signal	3_Low_signal	3_Low_signal	8_Enhancer_High	3_Low_signal	3_Low_signal	3_Low_signal	3_Low_signal	82.9113	1.51211	0.462534	3.26918	0.00107859	0.0352279	1	3	chr5:95520001-96720000	-0.372934	0.038801	1	0.0185636	All cell types deactivated regions/no predominant state
chr5	95857600	95859400	534	3_Low_signal	3_Low_signal	3_Low_signal	3_Low_signal	3_Low_signal	3_Low_signal	3_Low_signal	3_Low_signal	3_Low_signal	3_Low_signal	3_Low_signal	3_Low_signal	8_Enhancer_High	3_Low_signal	9_Active_Enhancer_High	3_Low_signal	3_Low_signal	3_Low_signal	NA	572.424	1.44555	0.527993	2.73782	0.00618473	0.0657587	1	5	chr5:95520001-96720000	-0.245912	0.182369	1	0.0490552	All cell types deactivated regions/no predominant state
chr5	95869400	95871200	535	8_Enhancer_High	9_Active_Enhancer_High	9_Active_Enhancer_High	9_Active_Enhancer_High	8_Enhancer_High	8_Enhancer_High	9_Active_Enhancer_High	8_Enhancer_High	8_Enhancer_High	8_Enhancer_High	8_Enhancer_High	8_Enhancer_High	9_Active_Enhancer_High	9_Active_Enhancer_High	9_Active_Enhancer_High	9_Active_Enhancer_High	9_Active_Enhancer_High	9_Active_Enhancer_High	8_Enhancer_High	260.679	1.72582	0.584059	2.95487	0.00312802	0.0492697	1	1	chr5:95520001-96720000	-0.262605	0.153515	1	0.0436988	PC, MM, Bcell enhancers
chr5	95923400	95925200	536	8_Enhancer_High	8_Enhancer_High	8_Enhancer_High	8_Enhancer_High	8_Enhancer_High	8_Enhancer_High	8_Enhancer_High	8_Enhancer_High	8_Enhancer_High	8_Enhancer_High	8_Enhancer_High	8_Enhancer_High	10_Distal_Active_Promoter_2Kb_High	10_Distal_Active_Promoter_2Kb_High	9_Active_Enhancer_High	9_Active_Enhancer_High	9_Active_Enhancer_High	10_Distal_Active_Promoter_2Kb_High	9_Active_Enhancer_High	161.714	1.62952	0.5436	2.99764	0.00272075	0.0470182	1	2	chr5:95520001-96720000	-0.267461	0.145776	1	0.0421924	PC and MM only enhancers
chr5	95958200	95960000	537	6_Transcription_Low	8_Enhancer_High	6_Transcription_Low	3_Low_signal	3_Low_signal	3_Low_signal	8_Enhancer_High	8_Enhancer_High	8_Enhancer_High	8_Enhancer_High	11_Active_TSS_High_Signal_H3K4me3_H3K4me1	8_Enhancer_High	10_Distal_Active_Promoter_2Kb_High	11_Active_TSS_High_Signal_H3K4me3_H3K4me1	12_Active_TSS_High_Signal_H3K4me3_H3K27Ac	12_Active_TSS_High_Signal_H3K4me3_H3K27Ac	10_Distal_Active_Promoter_2Kb_High	10_Distal_Active_Promoter_2Kb_High	11_Active_TSS_High_Signal_H3K4me3_H3K4me1	336.305	1.65552	0.535488	3.09162	0.00199069	0.0422528	1	0	chr5:95520001-96720000	-0.282361	0.123798	1	0.0379249	PC and MM only enhancers
chr5	96259200	96260000	538	8_Enhancer_High	8_Enhancer_High	8_Enhancer_High	NA	3_Low_signal	8_Enhancer_High	8_Enhancer_High	8_Enhancer_High	8_Enhancer_High	8_Enhancer_High	8_Enhancer_High	8_Enhancer_High	8_Enhancer_High	8_Enhancer_High	9_Active_Enhancer_High	8_Enhancer_High	9_Active_Enhancer_High	NA	3_Low_signal	52.5993	1.8369	0.640397	2.86837	0.00412591	0.0549989	1	0	chr5:95520001-96720000	-0.249891	0.175168	1	0.0477364	De novo MM enhancers
chr5	96335800	96339000	539	3_Low_signal	3_Low_signal	3_Low_signal	3_Low_signal	3_Low_signal	3_Low_signal	3_Low_signal	3_Low_signal	3_Low_signal	3_Low_signal	3_Low_signal	3_Low_signal	8_Enhancer_High	9_Active_Enhancer_High	9_Active_Enhancer_High	9_Active_Enhancer_High	9_Active_Enhancer_High	9_Active_Enhancer_High	8_Enhancer_High	306.976	1.61993	0.555444	2.91647	0.00354022	0.0516609	1	1	chr5:95520001-96720000	-0.244321	0.185304	1	0.0496305	PC and MM only enhancers
chr5	96344400	96346000	540	3_Low_signal	3_Low_signal	3_Low_signal	3_Low_signal	3_Low_signal	3_Low_signal	3_Low_signal	3_Low_signal	3_Low_signal	3_Low_signal	3_Low_signal	3_Low_signal	8_Enhancer_High	8_Enhancer_High	9_Active_Enhancer_High	8_Enhancer_High	8_Enhancer_High	8_Enhancer_High	3_Low_signal	126.129	1.93094	0.493395	3.91358	9.09e-05	0.0197742	1	0	chr5:95520001-96720000	-0.321039	0.0782437	1	0.0280151	All cell types deactivated regions/no predominant state
chr5	96439400	96440800	541	8_Enhancer_High	8_Enhancer_High	3_Low_signal	8_Enhancer_High	8_Enhancer_High	11_Active_TSS_High_Signal_H3K4me3_H3K4me1	3_Low_signal	3_Low_signal	8_Enhancer_High	8_Enhancer_High	8_Enhancer_High	10_Distal_Active_Promoter_2Kb_High	8_Enhancer_High	8_Enhancer_High	9_Active_Enhancer_High	12_Active_TSS_High_Signal_H3K4me3_H3K27Ac	9_Active_Enhancer_High	10_Distal_Active_Promoter_2Kb_High	11_Active_TSS_High_Signal_H3K4me3_H3K4me1	199.837	1.59763	0.488233	3.27226	0.00106691	0.0351765	1	1	chr5:95520001-96720000	-0.270925	0.14043	1	0.04132	De novo MM enhancers
chr5	96627400	96630200	542	3_Low_signal	3_Low_signal	3_Low_signal	3_Low_signal	3_Low_signal	3_Low_signal	3_Low_signal	3_Low_signal	3_Low_signal	3_Low_signal	3_Low_signal	3_Low_signal	3_Low_signal	3_Low_signal	3_Low_signal	3_Low_signal	3_Low_signal	3_Low_signal	3_Low_signal	113.104	1.46515	0.385106	3.80454	0.00014207	0.0228015	1	2	chr5:95520001-96720000	-0.368058	0.0416312	1	0.0194176	All cell types deactivated regions/no predominant state
chr5	96686400	96688200	543	8_Enhancer_High	8_Enhancer_High	NA	6_Transcription_Low	8_Enhancer_High	6_Transcription_Low	8_Enhancer_High	6_Transcription_Low	6_Transcription_Low	8_Enhancer_High	6_Transcription_Low	8_Enhancer_High	6_Transcription_Low	3_Low_signal	NA	8_Enhancer_High	9_Active_Enhancer_High	9_Active_Enhancer_High	3_Low_signal	80.7698	1.41967	0.420738	3.37423	0.000740234	0.0327768	1	0	chr5:95520001-96720000	-0.33356	0.0666861	1	0.0254658	De novo MM enhancers
chr5	96714400	96715400	544	6_Transcription_Low	6_Transcription_Low	9_Active_Enhancer_High	6_Transcription_Low	6_Transcription_Low	8_Enhancer_High	3_Low_signal	3_Low_signal	5_Transcription_High	8_Enhancer_High	6_Transcription_Low	6_Transcription_Low	3_Low_signal	3_Low_signal	9_Active_Enhancer_High	8_Enhancer_High	9_Active_Enhancer_High	9_Active_Enhancer_High	3_Low_signal	62.9067	1.41629	0.446376	3.17287	0.00150941	0.0387378	1	1	chr5:95520001-96720000	-0.337698	0.0631749	1	0.024695	De novo MM enhancers
chr5	102561800	102562800	545	3_Low_signal	3_Low_signal	3_Low_signal	3_Low_signal	3_Low_signal	3_Low_signal	3_Low_signal	3_Low_signal	3_Low_signal	3_Low_signal	3_Low_signal	3_Low_signal	3_Low_signal	3_Low_signal	3_Low_signal	3_Low_signal	3_Low_signal	8_Enhancer_High	3_Low_signal	74.3053	1.84923	0.486866	3.79824	0.000145729	0.0229879	1	1	chr5:102560001-103560000	0.301216	0.0996239	1	0.0325175	All cell types deactivated regions/no predominant state
chr5	102780400	102782800	546	3_Low_signal	3_Low_signal	3_Low_signal	3_Low_signal	3_Low_signal	3_Low_signal	3_Low_signal	3_Low_signal	3_Low_signal	3_Low_signal	3_Low_signal	3_Low_signal	8_Enhancer_High	6_Transcription_Low	8_Enhancer_High	3_Low_signal	8_Enhancer_High	8_Enhancer_High	3_Low_signal	203.86	2.1127	0.54399	3.88371	0.000102876	0.0208417	1	3	chr5:102560001-103560000	0.258469	0.160336	1	0.0448148	All cell types deactivated regions/no predominant state
chr5	103232400	103236800	547	3_Low_signal	3_Low_signal	3_Low_signal	3_Low_signal	3_Low_signal	3_Low_signal	3_Low_signal	3_Low_signal	3_Low_signal	3_Low_signal	3_Low_signal	3_Low_signal	3_Low_signal	3_Low_signal	8_Enhancer_High	3_Low_signal	3_Low_signal	6_Transcription_Low	3_Low_signal	145.916	1.0115	0.303341	3.33453	0.000854424	0.0336787	1	0	chr5:102560001-103560000	0.269148	0.143154	1	0.0417833	All cell types deactivated regions/no predominant state
chr5	103544400	103545600	548	3_Low_signal	3_Low_signal	3_Low_signal	3_Low_signal	3_Low_signal	3_Low_signal	3_Low_signal	3_Low_signal	3_Low_signal	3_Low_signal	3_Low_signal	3_Low_signal	3_Low_signal	3_Low_signal	NA	NA	3_Low_signal	3_Low_signal	3_Low_signal	66.0757	2.04154	0.656243	3.11095	0.00186485	0.0413361	1	0	chr5:102560001-103560000	0.259714	0.15826	1	0.0444572	All cell types deactivated regions/no predominant state
chr5	103546400	103548000	549	3_Low_signal	3_Low_signal	3_Low_signal	3_Low_signal	3_Low_signal	3_Low_signal	3_Low_signal	3_Low_signal	3_Low_signal	3_Low_signal	3_Low_signal	3_Low_signal	3_Low_signal	3_Low_signal	9_Active_Enhancer_High	3_Low_signal	9_Active_Enhancer_High	8_Enhancer_High	8_Enhancer_High	62.3225	1.44493	0.498049	2.90118	0.00371763	0.0526933	1	2	chr5:102560001-103560000	0.350736	0.0530487	1	0.0225594	De novo MM enhancers
chr5	113047200	113049600	550	3_Low_signal	8_Enhancer_High	3_Low_signal	NA	3_Low_signal	3_Low_signal	8_Enhancer_High	8_Enhancer_High	8_Enhancer_High	3_Low_signal	3_Low_signal	3_Low_signal	NA	8_Enhancer_High	7_Genic_Enhancer_High	9_Active_Enhancer_High	7_Genic_Enhancer_High	9_Active_Enhancer_High	3_Low_signal	238.362	1.6045	0.536766	2.98919	0.00279715	0.0475221	1	1	chr5:113000001-113600000	0.246901	0.18056	1	0.0487439	De novo MM enhancers
chr5	113114400	113116200	551	2_Repressed_Polycomb_Low	3_Low_signal	3_Low_signal	3_Low_signal	3_Low_signal	3_Low_signal	3_Low_signal	3_Low_signal	3_Low_signal	3_Low_signal	2_Repressed_Polycomb_Low	2_Repressed_Polycomb_Low	NA	8_Enhancer_High	9_Active_Enhancer_High	12_Active_TSS_High_Signal_H3K4me3_H3K27Ac	10_Distal_Active_Promoter_2Kb_High	10_Distal_Active_Promoter_2Kb_High	8_Enhancer_High	404.103	1.80881	0.632357	2.86042	0.00423082	0.0554861	1	2	chr5:113000001-113600000	0.324569	0.0748396	1	0.027313	De novo MM enhancers
chr5	113198800	113201000	552	3_Low_signal	3_Low_signal	3_Low_signal	3_Low_signal	3_Low_signal	3_Low_signal	3_Low_signal	3_Low_signal	3_Low_signal	3_Low_signal	3_Low_signal	3_Low_signal	3_Low_signal	3_Low_signal	9_Active_Enhancer_High	8_Enhancer_High	9_Active_Enhancer_High	9_Active_Enhancer_High	3_Low_signal	149.388	1.72755	0.691292	2.49901	0.0124539	0.0926804	1	0	chr5:113000001-113600000	0.256818	0.163118	1	0.0453207	De novo MM enhancers
chr5	113212200	113215600	553	3_Low_signal	3_Low_signal	3_Low_signal	3_Low_signal	3_Low_signal	3_Low_signal	2_Repressed_Polycomb_Low	2_Repressed_Polycomb_Low	3_Low_signal	3_Low_signal	3_Low_signal	3_Low_signal	3_Low_signal	3_Low_signal	9_Active_Enhancer_High	8_Enhancer_High	9_Active_Enhancer_High	9_Active_Enhancer_High	8_Enhancer_High	334.75	1.49332	0.506647	2.94746	0.00320397	0.0497306	1	2	chr5:113000001-113600000	0.333536	0.0667073	1	0.0254658	De novo MM enhancers
chr5	113245200	113247000	554	3_Low_signal	3_Low_signal	3_Low_signal	3_Low_signal	3_Low_signal	3_Low_signal	3_Low_signal	2_Repressed_Polycomb_Low	3_Low_signal	3_Low_signal	3_Low_signal	3_Low_signal	8_Enhancer_High	8_Enhancer_High	9_Active_Enhancer_High	8_Enhancer_High	10_Distal_Active_Promoter_2Kb_High	NA	10_Distal_Active_Promoter_2Kb_High	157.221	2.29492	0.710254	3.23113	0.00123304	0.0368602	1	0	chr5:113000001-113600000	0.409109	0.0222974	1	0.0136672	De novo MM enhancers
chr5	113252800	113253800	555	3_Low_signal	2_Repressed_Polycomb_Low	3_Low_signal	3_Low_signal	3_Low_signal	3_Low_signal	3_Low_signal	3_Low_signal	2_Repressed_Polycomb_Low	3_Low_signal	2_Repressed_Polycomb_Low	3_Low_signal	8_Enhancer_High	8_Enhancer_High	9_Active_Enhancer_High	9_Active_Enhancer_High	9_Active_Enhancer_High	10_Distal_Active_Promoter_2Kb_High	12_Active_TSS_High_Signal_H3K4me3_H3K27Ac	260.81	2.35601	0.698523	3.37285	0.000743937	0.0328185	1	3	chr5:113000001-113600000	0.24884	0.177051	1	0.0480497	De novo MM enhancers
chr5	113262400	113263400	556	3_Low_signal	3_Low_signal	3_Low_signal	3_Low_signal	3_Low_signal	3_Low_signal	3_Low_signal	3_Low_signal	3_Low_signal	3_Low_signal	3_Low_signal	3_Low_signal	8_Enhancer_High	8_Enhancer_High	9_Active_Enhancer_High	8_Enhancer_High	8_Enhancer_High	9_Active_Enhancer_High	8_Enhancer_High	120.158	2.16598	0.793042	2.73123	0.00630993	0.0663262	1	1	chr5:113000001-113600000	0.491271	0.00500843	1	0.00673606	De novo MM enhancers
chr5	113280400	113281600	557	3_Low_signal	3_Low_signal	3_Low_signal	3_Low_signal	3_Low_signal	3_Low_signal	3_Low_signal	3_Low_signal	3_Low_signal	3_Low_signal	3_Low_signal	3_Low_signal	NA	8_Enhancer_High	9_Active_Enhancer_High	8_Enhancer_High	9_Active_Enhancer_High	8_Enhancer_High	3_Low_signal	55.4208	1.24317	0.44326	2.8046	0.00503788	0.0598895	1	0	chr5:113000001-113600000	0.374257	0.0380604	1	0.0184091	De novo MM enhancers
chr5	113328400	113331600	558	3_Low_signal	3_Low_signal	3_Low_signal	3_Low_signal	3_Low_signal	3_Low_signal	3_Low_signal	3_Low_signal	3_Low_signal	3_Low_signal	3_Low_signal	3_Low_signal	3_Low_signal	3_Low_signal	8_Enhancer_High	3_Low_signal	NA	3_Low_signal	3_Low_signal	195.253	1.43362	0.429622	3.33693	0.000847102	0.0336214	1	2	chr5:113000001-113600000	0.320851	0.0784286	1	0.0280478	All cell types deactivated regions/no predominant state
chr5	129069000	129069800	559	3_Low_signal	3_Low_signal	3_Low_signal	3_Low_signal	3_Low_signal	3_Low_signal	8_Enhancer_High	NA	3_Low_signal	3_Low_signal	3_Low_signal	3_Low_signal	8_Enhancer_High	8_Enhancer_High	9_Active_Enhancer_High	11_Active_TSS_High_Signal_H3K4me3_H3K4me1	9_Active_Enhancer_High	10_Distal_Active_Promoter_2Kb_High	3_Low_signal	104.253	2.05049	0.724663	2.82958	0.00466098	0.0579069	1	0	chr5:128880001-129760000	0.40144	0.0251968	1	0.0144604	De novo MM enhancers
chr5	129125600	129127200	560	8_Enhancer_High	8_Enhancer_High	3_Low_signal	8_Enhancer_High	NA	3_Low_signal	8_Enhancer_High	3_Low_signal	8_Enhancer_High	8_Enhancer_High	8_Enhancer_High	8_Enhancer_High	9_Active_Enhancer_High	9_Active_Enhancer_High	9_Active_Enhancer_High	NA	NA	10_Distal_Active_Promoter_2Kb_High	10_Distal_Active_Promoter_2Kb_High	249.108	1.53038	0.520307	2.9413	0.00326836	0.0500337	1	5	chr5:128880001-129760000	0.376477	0.036843	1	0.0180071	PC and MM only enhancers
chr5	130068200	130069400	561	3_Low_signal	3_Low_signal	3_Low_signal	3_Low_signal	3_Low_signal	3_Low_signal	3_Low_signal	3_Low_signal	3_Low_signal	3_Low_signal	3_Low_signal	3_Low_signal	3_Low_signal	3_Low_signal	8_Enhancer_High	8_Enhancer_High	NA	NA	3_Low_signal	53.7199	1.68139	0.667415	2.51925	0.0117606	0.0899633	1	0	chr5:129880001-131120000	0.614509	0.00023524	2	0.00211065	All cell types deactivated regions/no predominant state
chr5	130102400	130103400	562	3_Low_signal	3_Low_signal	3_Low_signal	3_Low_signal	3_Low_signal	3_Low_signal	3_Low_signal	3_Low_signal	3_Low_signal	3_Low_signal	3_Low_signal	3_Low_signal	3_Low_signal	8_Enhancer_High	10_Distal_Active_Promoter_2Kb_High	11_Active_TSS_High_Signal_H3K4me3_H3K4me1	9_Active_Enhancer_High	10_Distal_Active_Promoter_2Kb_High	3_Low_signal	101.748	2.47363	0.839394	2.94693	0.0032095	0.0497616	1	3	chr5:129880001-131120000	0.546918	0.00145385	2	0.0040718	De novo MM enhancers
chr5	130141400	130142200	563	3_Low_signal	3_Low_signal	3_Low_signal	3_Low_signal	3_Low_signal	3_Low_signal	3_Low_signal	3_Low_signal	3_Low_signal	3_Low_signal	3_Low_signal	3_Low_signal	3_Low_signal	3_Low_signal	3_Low_signal	3_Low_signal	3_Low_signal	8_Enhancer_High	3_Low_signal	94.3233	1.86156	0.681733	2.73063	0.00632139	0.0663584	1	2	chr5:129880001-131120000	0.447162	0.0116656	2	0.0099162	All cell types deactivated regions/no predominant state
chr5	130323600	130325800	564	NA	8_Enhancer_High	4_Heterochromatin_High	8_Enhancer_High	8_Enhancer_High	8_Enhancer_High	NA	9_Active_Enhancer_High	8_Enhancer_High	NA	4_Heterochromatin_High	8_Enhancer_High	9_Active_Enhancer_High	9_Active_Enhancer_High	9_Active_Enhancer_High	9_Active_Enhancer_High	9_Active_Enhancer_High	10_Distal_Active_Promoter_2Kb_High	3_Low_signal	461.838	1.85794	0.546743	3.3982	0.000678303	0.0321659	1	2	chr5:129880001-131120000	0.421068	0.0183278	3	0.012403	PC and MM only enhancers
chr5	130723000	130725200	565	3_Low_signal	3_Low_signal	3_Low_signal	3_Low_signal	3_Low_signal	3_Low_signal	3_Low_signal	3_Low_signal	3_Low_signal	3_Low_signal	3_Low_signal	3_Low_signal	3_Low_signal	3_Low_signal	3_Low_signal	3_Low_signal	9_Active_Enhancer_High	NA	NA	102.865	1.40928	0.463923	3.03775	0.00238349	0.0447252	1	0	chr5:129880001-131120000	0.39892	0.0262146	2	0.0147947	All cell types deactivated regions/no predominant state
chr5	130836400	130837600	566	NA	11_Active_TSS_High_Signal_H3K4me3_H3K4me1	NA	3_Low_signal	3_Low_signal	3_Low_signal	3_Low_signal	3_Low_signal	3_Low_signal	11_Active_TSS_High_Signal_H3K4me3_H3K4me1	3_Low_signal	3_Low_signal	3_Low_signal	3_Low_signal	11_Active_TSS_High_Signal_H3K4me3_H3K4me1	11_Active_TSS_High_Signal_H3K4me3_H3K4me1	11_Active_TSS_High_Signal_H3K4me3_H3K4me1	10_Distal_Active_Promoter_2Kb_High	11_Active_TSS_High_Signal_H3K4me3_H3K4me1	57.7153	1.66666	0.516729	3.22541	0.00125792	0.0370214	1	0	chr5:129880001-131120000	0.380744	0.0345917	3	0.0172563	All cell types deactivated regions/no predominant state
chr5	130870800	130872000	567	3_Low_signal	3_Low_signal	3_Low_signal	3_Low_signal	3_Low_signal	3_Low_signal	3_Low_signal	3_Low_signal	3_Low_signal	3_Low_signal	3_Low_signal	3_Low_signal	3_Low_signal	3_Low_signal	8_Enhancer_High	3_Low_signal	3_Low_signal	3_Low_signal	NA	72.8561	1.10169	0.39253	2.80664	0.00500617	0.0597286	1	3	chr5:129880001-131120000	0.415289	0.0201658	2	0.0130674	All cell types deactivated regions/no predominant state
chr5	139787000	139788800	568	11_Active_TSS_High_Signal_H3K4me3_H3K4me1	11_Active_TSS_High_Signal_H3K4me3_H3K4me1	11_Active_TSS_High_Signal_H3K4me3_H3K4me1	10_Distal_Active_Promoter_2Kb_High	11_Active_TSS_High_Signal_H3K4me3_H3K4me1	11_Active_TSS_High_Signal_H3K4me3_H3K4me1	1_Repressed_Polycomb_High	2_Repressed_Polycomb_Low	11_Active_TSS_High_Signal_H3K4me3_H3K4me1	11_Active_TSS_High_Signal_H3K4me3_H3K4me1	11_Active_TSS_High_Signal_H3K4me3_H3K4me1	11_Active_TSS_High_Signal_H3K4me3_H3K4me1	1_Repressed_Polycomb_High	11_Active_TSS_High_Signal_H3K4me3_H3K4me1	NA	11_Active_TSS_High_Signal_H3K4me3_H3K4me1	3_Low_signal	11_Active_TSS_High_Signal_H3K4me3_H3K4me1	3_Low_signal	367.505	1.22356	0.452735	2.7026	0.00687995	0.0692029	1	5	chr5:139760001-140160000	0.425779	0.016934	1	0.0118347	All cell types deactivated regions/no predominant state
chr5	139968200	139969200	569	3_Low_signal	3_Low_signal	3_Low_signal	3_Low_signal	8_Enhancer_High	3_Low_signal	3_Low_signal	3_Low_signal	3_Low_signal	3_Low_signal	3_Low_signal	3_Low_signal	NA	3_Low_signal	8_Enhancer_High	3_Low_signal	8_Enhancer_High	8_Enhancer_High	3_Low_signal	246.208	1.34009	0.500195	2.67914	0.00738124	0.0714228	1	5	chr5:139760001-140160000	0.39884	0.0262473	1	0.0147977	All cell types deactivated regions/no predominant state
chr5	139984800	139986400	570	3_Low_signal	3_Low_signal	3_Low_signal	3_Low_signal	3_Low_signal	3_Low_signal	3_Low_signal	3_Low_signal	3_Low_signal	3_Low_signal	3_Low_signal	3_Low_signal	2_Repressed_Polycomb_Low	3_Low_signal	9_Active_Enhancer_High	3_Low_signal	2_Repressed_Polycomb_Low	2_Repressed_Polycomb_Low	8_Enhancer_High	77.9447	1.18104	0.469474	2.51567	0.0118805	0.0904874	1	0	chr5:139760001-140160000	0.321762	0.0775375	1	0.0278758	All cell types deactivated regions/no predominant state
chr5	140214000	140215200	571	3_Low_signal	3_Low_signal	3_Low_signal	3_Low_signal	3_Low_signal	3_Low_signal	3_Low_signal	3_Low_signal	3_Low_signal	3_Low_signal	3_Low_signal	3_Low_signal	3_Low_signal	3_Low_signal	3_Low_signal	6_Transcription_Low	8_Enhancer_High	6_Transcription_Low	8_Enhancer_High	54.9487	1.16875	0.454327	2.57248	0.0100973	0.0835782	1	1	chr5:140200001-140720000	0.534331	0.00195911	1	0.00454274	All cell types deactivated regions/no predominant state
chr5	140251400	140252000	572	8_Enhancer_High	8_Enhancer_High	9_Active_Enhancer_High	9_Active_Enhancer_High	8_Enhancer_High	8_Enhancer_High	8_Enhancer_High	8_Enhancer_High	8_Enhancer_High	8_Enhancer_High	8_Enhancer_High	9_Active_Enhancer_High	9_Active_Enhancer_High	8_Enhancer_High	9_Active_Enhancer_High	8_Enhancer_High	9_Active_Enhancer_High	9_Active_Enhancer_High	8_Enhancer_High	79.3395	2.65438	0.764668	3.47129	0.000517968	0.0306589	1	4	chr5:140200001-140720000	0.448802	0.011326	1	0.00975746	PC and MM only enhancers
chr5	141603800	141604800	573	8_Enhancer_High	8_Enhancer_High	10_Distal_Active_Promoter_2Kb_High	9_Active_Enhancer_High	8_Enhancer_High	8_Enhancer_High	8_Enhancer_High	8_Enhancer_High	8_Enhancer_High	8_Enhancer_High	8_Enhancer_High	10_Distal_Active_Promoter_2Kb_High	9_Active_Enhancer_High	9_Active_Enhancer_High	9_Active_Enhancer_High	6_Transcription_Low	9_Active_Enhancer_High	8_Enhancer_High	8_Enhancer_High	49.6025	1.25564	0.509659	2.46368	0.0137518	0.0974767	1	0	chr5:140720001-141640000	0.27824	0.129615	4	0.0391456	PC and MM only enhancers
chr5	141605400	141606400	574	8_Enhancer_High	9_Active_Enhancer_High	9_Active_Enhancer_High	10_Distal_Active_Promoter_2Kb_High	9_Active_Enhancer_High	11_Active_TSS_High_Signal_H3K4me3_H3K4me1	10_Distal_Active_Promoter_2Kb_High	9_Active_Enhancer_High	11_Active_TSS_High_Signal_H3K4me3_H3K4me1	9_Active_Enhancer_High	8_Enhancer_High	10_Distal_Active_Promoter_2Kb_High	10_Distal_Active_Promoter_2Kb_High	9_Active_Enhancer_High	9_Active_Enhancer_High	9_Active_Enhancer_High	10_Distal_Active_Promoter_2Kb_High	9_Active_Enhancer_High	NA	121.181	2.30653	0.735147	3.13751	0.00170389	0.0401464	1	5	chr5:140720001-141640000	0.290828	0.112457	4	0.0355727	PC, MM, Bcell enhancers
chr5	148162000	148164600	575	3_Low_signal	3_Low_signal	3_Low_signal	3_Low_signal	3_Low_signal	3_Low_signal	3_Low_signal	3_Low_signal	3_Low_signal	3_Low_signal	3_Low_signal	3_Low_signal	3_Low_signal	3_Low_signal	3_Low_signal	3_Low_signal	9_Active_Enhancer_High	6_Transcription_Low	3_Low_signal	80.6792	1.25064	0.345149	3.62348	0.000290664	0.0273029	1	0	chr5:147880001-148720000	0.464503	0.0084749	1	0.00866042	All cell types deactivated regions/no predominant state
chr5	148482000	148483400	576	3_Low_signal	2_Repressed_Polycomb_Low	3_Low_signal	3_Low_signal	3_Low_signal	3_Low_signal	3_Low_signal	3_Low_signal	2_Repressed_Polycomb_Low	3_Low_signal	2_Repressed_Polycomb_Low	3_Low_signal	3_Low_signal	3_Low_signal	11_Active_TSS_High_Signal_H3K4me3_H3K4me1	11_Active_TSS_High_Signal_H3K4me3_H3K4me1	11_Active_TSS_High_Signal_H3K4me3_H3K4me1	8_Enhancer_High	11_Active_TSS_High_Signal_H3K4me3_H3K4me1	147.391	1.1004	0.398783	2.7594	0.0057908	0.0639174	1	2	chr5:147880001-148720000	0.449182	0.0112485	1	0.00972425	All cell types deactivated regions/no predominant state
chr5	149751600	149752800	577	NA	NA	3_Low_signal	3_Low_signal	3_Low_signal	8_Enhancer_High	8_Enhancer_High	3_Low_signal	8_Enhancer_High	9_Active_Enhancer_High	8_Enhancer_High	NA	9_Active_Enhancer_High	9_Active_Enhancer_High	10_Distal_Active_Promoter_2Kb_High	12_Active_TSS_High_Signal_H3K4me3_H3K27Ac	3_Low_signal	10_Distal_Active_Promoter_2Kb_High	3_Low_signal	152.058	2.13379	0.789665	2.70214	0.00688945	0.0692264	1	0	chr5:149600001-150360000	0.549017	0.00138175	1	0.00405722	PC and MM only enhancers
chr5	150129400	150130400	578	3_Low_signal	8_Enhancer_High	3_Low_signal	3_Low_signal	3_Low_signal	3_Low_signal	3_Low_signal	3_Low_signal	3_Low_signal	3_Low_signal	3_Low_signal	3_Low_signal	3_Low_signal	3_Low_signal	NA	11_Active_TSS_High_Signal_H3K4me3_H3K4me1	NA	1_Repressed_Polycomb_High	3_Low_signal	147.942	1.51102	0.522592	2.89139	0.00383541	0.0533096	1	2	chr5:149600001-150360000	0.464392	0.00849266	1	0.00866042	All cell types deactivated regions/no predominant state
chr5	156755200	156756200	579	3_Low_signal	3_Low_signal	3_Low_signal	3_Low_signal	3_Low_signal	3_Low_signal	3_Low_signal	3_Low_signal	3_Low_signal	3_Low_signal	3_Low_signal	3_Low_signal	3_Low_signal	8_Enhancer_High	8_Enhancer_High	9_Active_Enhancer_High	8_Enhancer_High	9_Active_Enhancer_High	3_Low_signal	220.939	2.76746	0.880059	3.14463	0.00166299	0.0398484	1	2	chr5:155120001-157320000	0.399661	0.0259117	1	0.0146569	De novo MM enhancers
chr5	156833600	156836400	580	3_Low_signal	3_Low_signal	3_Low_signal	3_Low_signal	3_Low_signal	3_Low_signal	3_Low_signal	3_Low_signal	3_Low_signal	3_Low_signal	3_Low_signal	3_Low_signal	3_Low_signal	3_Low_signal	9_Active_Enhancer_High	3_Low_signal	8_Enhancer_High	9_Active_Enhancer_High	3_Low_signal	287.53	2.34671	0.665717	3.52509	0.000423338	0.0290584	1	0	chr5:155120001-157320000	0.260839	0.156401	1	0.0441672	De novo MM enhancers
chr5	156932000	156933600	581	3_Low_signal	3_Low_signal	3_Low_signal	3_Low_signal	3_Low_signal	3_Low_signal	8_Enhancer_High	8_Enhancer_High	3_Low_signal	3_Low_signal	3_Low_signal	3_Low_signal	8_Enhancer_High	8_Enhancer_High	9_Active_Enhancer_High	9_Active_Enhancer_High	9_Active_Enhancer_High	9_Active_Enhancer_High	8_Enhancer_High	167.733	2.1322	0.734574	2.90264	0.00370036	0.052634	1	2	chr5:155120001-157320000	0.323802	0.0755694	1	0.0274587	De novo MM enhancers
chr5	156941800	156942800	582	3_Low_signal	8_Enhancer_High	3_Low_signal	8_Enhancer_High	3_Low_signal	3_Low_signal	9_Active_Enhancer_High	9_Active_Enhancer_High	8_Enhancer_High	8_Enhancer_High	8_Enhancer_High	8_Enhancer_High	8_Enhancer_High	8_Enhancer_High	9_Active_Enhancer_High	NA	9_Active_Enhancer_High	10_Distal_Active_Promoter_2Kb_High	3_Low_signal	105.974	2.64476	0.68651	3.85246	0.000116935	0.0216085	1	1	chr5:155120001-157320000	0.365536	0.0431585	1	0.0198274	De novo MM enhancers
chr5	157024600	157026000	583	3_Low_signal	3_Low_signal	3_Low_signal	3_Low_signal	3_Low_signal	3_Low_signal	8_Enhancer_High	8_Enhancer_High	3_Low_signal	3_Low_signal	3_Low_signal	3_Low_signal	3_Low_signal	8_Enhancer_High	NA	3_Low_signal	6_Transcription_Low	9_Active_Enhancer_High	3_Low_signal	49.0263	1.00871	0.409707	2.46203	0.0138154	0.0976936	1	0	chr5:155120001-157320000	0.507623	0.00355666	1	0.00597669	All cell types deactivated regions/no predominant state
chr5	157074800	157077400	584	3_Low_signal	3_Low_signal	3_Low_signal	3_Low_signal	3_Low_signal	3_Low_signal	3_Low_signal	3_Low_signal	3_Low_signal	3_Low_signal	3_Low_signal	3_Low_signal	8_Enhancer_High	8_Enhancer_High	8_Enhancer_High	3_Low_signal	3_Low_signal	3_Low_signal	8_Enhancer_High	153.051	1.45994	0.557608	2.61822	0.00883892	0.078031	1	5	chr5:155120001-157320000	0.303695	0.0967322	1	0.0320151	All cell types deactivated regions/no predominant state
chr5	160164800	160166000	585	2_Repressed_Polycomb_Low	2_Repressed_Polycomb_Low	3_Low_signal	2_Repressed_Polycomb_Low	3_Low_signal	3_Low_signal	2_Repressed_Polycomb_Low	2_Repressed_Polycomb_Low	2_Repressed_Polycomb_Low	2_Repressed_Polycomb_Low	2_Repressed_Polycomb_Low	2_Repressed_Polycomb_Low	2_Repressed_Polycomb_Low	2_Repressed_Polycomb_Low	2_Repressed_Polycomb_Low	2_Repressed_Polycomb_Low	8_Enhancer_High	2_Repressed_Polycomb_Low	10_Distal_Active_Promoter_2Kb_High	73.4429	1.36202	0.448036	3.03998	0.00236595	0.044674	1	3	chr5:160000001-160400000	0.419453	0.0188269	1	0.0125743	All cell types deactivated regions/no predominant state
chr5	160679000	160680000	586	3_Low_signal	3_Low_signal	3_Low_signal	3_Low_signal	3_Low_signal	3_Low_signal	3_Low_signal	3_Low_signal	3_Low_signal	3_Low_signal	3_Low_signal	3_Low_signal	3_Low_signal	3_Low_signal	8_Enhancer_High	3_Low_signal	3_Low_signal	10_Distal_Active_Promoter_2Kb_High	10_Distal_Active_Promoter_2Kb_High	116.811	2.98073	1.00902	2.95408	0.00313605	0.0493139	1	1	chr5:160400001-161600000	0.433064	0.014953	3	0.0110929	All cell types deactivated regions/no predominant state
chr5	160742200	160743400	587	3_Low_signal	3_Low_signal	3_Low_signal	3_Low_signal	3_Low_signal	3_Low_signal	3_Low_signal	3_Low_signal	3_Low_signal	3_Low_signal	3_Low_signal	3_Low_signal	8_Enhancer_High	8_Enhancer_High	8_Enhancer_High	8_Enhancer_High	8_Enhancer_High	NA	9_Active_Enhancer_High	80.1163	1.87352	0.729421	2.5685	0.0102139	0.0841685	1	2	chr5:160400001-161600000	0.441082	0.0129999	3	0.0104193	All cell types deactivated regions/no predominant state
chr5	160786000	160789200	588	3_Low_signal	3_Low_signal	3_Low_signal	3_Low_signal	3_Low_signal	3_Low_signal	3_Low_signal	3_Low_signal	3_Low_signal	3_Low_signal	3_Low_signal	3_Low_signal	3_Low_signal	3_Low_signal	8_Enhancer_High	3_Low_signal	3_Low_signal	NA	8_Enhancer_High	262.114	1.91007	0.705247	2.70837	0.0067614	0.0685043	1	2	chr5:160400001-161600000	0.428835	0.0160781	3	0.0115274	All cell types deactivated regions/no predominant state
chr5	160834800	160836600	589	3_Low_signal	3_Low_signal	3_Low_signal	NA	3_Low_signal	8_Enhancer_High	3_Low_signal	3_Low_signal	3_Low_signal	3_Low_signal	3_Low_signal	3_Low_signal	3_Low_signal	8_Enhancer_High	8_Enhancer_High	8_Enhancer_High	8_Enhancer_High	9_Active_Enhancer_High	8_Enhancer_High	126.615	1.87334	0.763116	2.45486	0.014094	0.098753	1	0	chr5:160400001-161600000	0.598922	0.000371209	3	0.00243497	All cell types deactivated regions/no predominant state
chr5	161078600	161079400	590	3_Low_signal	3_Low_signal	3_Low_signal	3_Low_signal	3_Low_signal	3_Low_signal	3_Low_signal	3_Low_signal	3_Low_signal	3_Low_signal	3_Low_signal	3_Low_signal	3_Low_signal	3_Low_signal	3_Low_signal	3_Low_signal	3_Low_signal	9_Active_Enhancer_High	3_Low_signal	49.4634	2.34541	0.814764	2.87864	0.00399389	0.0541316	1	2	chr5:160400001-161600000	0.256632	0.163433	3	0.0453207	All cell types deactivated regions/no predominant state
chr5	161136600	161139800	591	6_Transcription_Low	3_Low_signal	3_Low_signal	9_Active_Enhancer_High	3_Low_signal	3_Low_signal	8_Enhancer_High	8_Enhancer_High	3_Low_signal	3_Low_signal	3_Low_signal	3_Low_signal	3_Low_signal	8_Enhancer_High	3_Low_signal	8_Enhancer_High	3_Low_signal	10_Distal_Active_Promoter_2Kb_High	3_Low_signal	123.628	1.405	0.490706	2.86322	0.00419354	0.0552856	1	0	chr5:160400001-161600000	0.401707	0.0250909	3	0.0144107	All cell types deactivated regions/no predominant state
chr6	26310800	26313600	592	11_Active_TSS_High_Signal_H3K4me3_H3K4me1	11_Active_TSS_High_Signal_H3K4me3_H3K4me1	11_Active_TSS_High_Signal_H3K4me3_H3K4me1	10_Distal_Active_Promoter_2Kb_High	11_Active_TSS_High_Signal_H3K4me3_H3K4me1	11_Active_TSS_High_Signal_H3K4me3_H3K4me1	11_Active_TSS_High_Signal_H3K4me3_H3K4me1	11_Active_TSS_High_Signal_H3K4me3_H3K4me1	11_Active_TSS_High_Signal_H3K4me3_H3K4me1	11_Active_TSS_High_Signal_H3K4me3_H3K4me1	11_Active_TSS_High_Signal_H3K4me3_H3K4me1	11_Active_TSS_High_Signal_H3K4me3_H3K4me1	11_Active_TSS_High_Signal_H3K4me3_H3K4me1	11_Active_TSS_High_Signal_H3K4me3_H3K4me1	12_Active_TSS_High_Signal_H3K4me3_H3K27Ac	11_Active_TSS_High_Signal_H3K4me3_H3K4me1	10_Distal_Active_Promoter_2Kb_High	10_Distal_Active_Promoter_2Kb_High	12_Active_TSS_High_Signal_H3K4me3_H3K27Ac	200.529	1.39089	0.476689	2.91782	0.00352489	0.0515585	1	3	chr6:26000001-26600000	0.39968	0.0259041	7	0.0146569	De novo MM enhancers
chr6	26341000	26342400	593	8_Enhancer_High	8_Enhancer_High	2_Repressed_Polycomb_Low	3_Low_signal	3_Low_signal	2_Repressed_Polycomb_Low	1_Repressed_Polycomb_High	1_Repressed_Polycomb_High	8_Enhancer_High	11_Active_TSS_High_Signal_H3K4me3_H3K4me1	3_Low_signal	8_Enhancer_High	11_Active_TSS_High_Signal_H3K4me3_H3K4me1	3_Low_signal	3_Low_signal	NA	NA	NA	8_Enhancer_High	184.526	1.27035	0.468057	2.71409	0.00664588	0.0680007	1	5	chr6:26000001-26600000	0.456767	0.00979274	5	0.00921798	All cell types deactivated regions/no predominant state
chr6	26568000	26569600	594	11_Active_TSS_High_Signal_H3K4me3_H3K4me1	11_Active_TSS_High_Signal_H3K4me3_H3K4me1	12_Active_TSS_High_Signal_H3K4me3_H3K27Ac	NA	11_Active_TSS_High_Signal_H3K4me3_H3K4me1	11_Active_TSS_High_Signal_H3K4me3_H3K4me1	11_Active_TSS_High_Signal_H3K4me3_H3K4me1	11_Active_TSS_High_Signal_H3K4me3_H3K4me1	11_Active_TSS_High_Signal_H3K4me3_H3K4me1	11_Active_TSS_High_Signal_H3K4me3_H3K4me1	11_Active_TSS_High_Signal_H3K4me3_H3K4me1	11_Active_TSS_High_Signal_H3K4me3_H3K4me1	11_Active_TSS_High_Signal_H3K4me3_H3K4me1	11_Active_TSS_High_Signal_H3K4me3_H3K4me1	12_Active_TSS_High_Signal_H3K4me3_H3K27Ac	11_Active_TSS_High_Signal_H3K4me3_H3K4me1	12_Active_TSS_High_Signal_H3K4me3_H3K27Ac	12_Active_TSS_High_Signal_H3K4me3_H3K27Ac	11_Active_TSS_High_Signal_H3K4me3_H3K4me1	120.239	1.03362	0.413694	2.49851	0.0124715	0.0927535	1	5	chr6:26000001-26600000	0.313443	0.0859736	12	0.0297692	De novo MM enhancers
chr6	27126800	27127600	595	11_Active_TSS_High_Signal_H3K4me3_H3K4me1	11_Active_TSS_High_Signal_H3K4me3_H3K4me1	12_Active_TSS_High_Signal_H3K4me3_H3K27Ac	10_Distal_Active_Promoter_2Kb_High	11_Active_TSS_High_Signal_H3K4me3_H3K4me1	11_Active_TSS_High_Signal_H3K4me3_H3K4me1	10_Distal_Active_Promoter_2Kb_High	11_Active_TSS_High_Signal_H3K4me3_H3K4me1	11_Active_TSS_High_Signal_H3K4me3_H3K4me1	11_Active_TSS_High_Signal_H3K4me3_H3K4me1	11_Active_TSS_High_Signal_H3K4me3_H3K4me1	11_Active_TSS_High_Signal_H3K4me3_H3K4me1	11_Active_TSS_High_Signal_H3K4me3_H3K4me1	10_Distal_Active_Promoter_2Kb_High	12_Active_TSS_High_Signal_H3K4me3_H3K27Ac	10_Distal_Active_Promoter_2Kb_High	10_Distal_Active_Promoter_2Kb_High	10_Distal_Active_Promoter_2Kb_High	NA	83.7503	1.59983	0.501566	3.18967	0.00142437	0.0381937	1	3	chr6:27120001-27920000	0.601473	0.000345055	5	0.00230383	PC and MM only enhancers
chr6	27139000	27140400	596	11_Active_TSS_High_Signal_H3K4me3_H3K4me1	12_Active_TSS_High_Signal_H3K4me3_H3K27Ac	12_Active_TSS_High_Signal_H3K4me3_H3K27Ac	12_Active_TSS_High_Signal_H3K4me3_H3K27Ac	12_Active_TSS_High_Signal_H3K4me3_H3K27Ac	12_Active_TSS_High_Signal_H3K4me3_H3K27Ac	10_Distal_Active_Promoter_2Kb_High	10_Distal_Active_Promoter_2Kb_High	11_Active_TSS_High_Signal_H3K4me3_H3K4me1	12_Active_TSS_High_Signal_H3K4me3_H3K27Ac	11_Active_TSS_High_Signal_H3K4me3_H3K4me1	12_Active_TSS_High_Signal_H3K4me3_H3K27Ac	10_Distal_Active_Promoter_2Kb_High	10_Distal_Active_Promoter_2Kb_High	12_Active_TSS_High_Signal_H3K4me3_H3K27Ac	10_Distal_Active_Promoter_2Kb_High	12_Active_TSS_High_Signal_H3K4me3_H3K27Ac	10_Distal_Active_Promoter_2Kb_High	12_Active_TSS_High_Signal_H3K4me3_H3K27Ac	194.785	1.89662	0.550622	3.4445	0.000572127	0.0314522	1	5	chr6:27120001-27920000	0.652558	6.94e-05	2	0.001402	PC, MM, Bcell enhancers
chr6	27176800	27178800	597	11_Active_TSS_High_Signal_H3K4me3_H3K4me1	11_Active_TSS_High_Signal_H3K4me3_H3K4me1	12_Active_TSS_High_Signal_H3K4me3_H3K27Ac	12_Active_TSS_High_Signal_H3K4me3_H3K27Ac	11_Active_TSS_High_Signal_H3K4me3_H3K4me1	11_Active_TSS_High_Signal_H3K4me3_H3K4me1	NA	11_Active_TSS_High_Signal_H3K4me3_H3K4me1	11_Active_TSS_High_Signal_H3K4me3_H3K4me1	11_Active_TSS_High_Signal_H3K4me3_H3K4me1	11_Active_TSS_High_Signal_H3K4me3_H3K4me1	11_Active_TSS_High_Signal_H3K4me3_H3K4me1	11_Active_TSS_High_Signal_H3K4me3_H3K4me1	11_Active_TSS_High_Signal_H3K4me3_H3K4me1	12_Active_TSS_High_Signal_H3K4me3_H3K27Ac	11_Active_TSS_High_Signal_H3K4me3_H3K4me1	12_Active_TSS_High_Signal_H3K4me3_H3K27Ac	12_Active_TSS_High_Signal_H3K4me3_H3K27Ac	NA	258.765	1.54476	0.524244	2.94664	0.00321248	0.0497815	1	5	chr6:27120001-27920000	0.548081	0.00141349	3	0.00406022	De novo MM enhancers
chr6	27188000	27189200	598	11_Active_TSS_High_Signal_H3K4me3_H3K4me1	11_Active_TSS_High_Signal_H3K4me3_H3K4me1	11_Active_TSS_High_Signal_H3K4me3_H3K4me1	NA	11_Active_TSS_High_Signal_H3K4me3_H3K4me1	12_Active_TSS_High_Signal_H3K4me3_H3K27Ac	11_Active_TSS_High_Signal_H3K4me3_H3K4me1	11_Active_TSS_High_Signal_H3K4me3_H3K4me1	11_Active_TSS_High_Signal_H3K4me3_H3K4me1	11_Active_TSS_High_Signal_H3K4me3_H3K4me1	11_Active_TSS_High_Signal_H3K4me3_H3K4me1	11_Active_TSS_High_Signal_H3K4me3_H3K4me1	11_Active_TSS_High_Signal_H3K4me3_H3K4me1	11_Active_TSS_High_Signal_H3K4me3_H3K4me1	NA	11_Active_TSS_High_Signal_H3K4me3_H3K4me1	12_Active_TSS_High_Signal_H3K4me3_H3K27Ac	10_Distal_Active_Promoter_2Kb_High	NA	102.144	1.50364	0.471686	3.1878	0.00143359	0.0382289	1	3	chr6:27120001-27920000	0.306888	0.0931009	10	0.0312337	De novo MM enhancers
chr6	27502400	27504200	599	11_Active_TSS_High_Signal_H3K4me3_H3K4me1	11_Active_TSS_High_Signal_H3K4me3_H3K4me1	11_Active_TSS_High_Signal_H3K4me3_H3K4me1	10_Distal_Active_Promoter_2Kb_High	11_Active_TSS_High_Signal_H3K4me3_H3K4me1	11_Active_TSS_High_Signal_H3K4me3_H3K4me1	11_Active_TSS_High_Signal_H3K4me3_H3K4me1	10_Distal_Active_Promoter_2Kb_High	11_Active_TSS_High_Signal_H3K4me3_H3K4me1	11_Active_TSS_High_Signal_H3K4me3_H3K4me1	11_Active_TSS_High_Signal_H3K4me3_H3K4me1	11_Active_TSS_High_Signal_H3K4me3_H3K4me1	11_Active_TSS_High_Signal_H3K4me3_H3K4me1	11_Active_TSS_High_Signal_H3K4me3_H3K4me1	11_Active_TSS_High_Signal_H3K4me3_H3K4me1	10_Distal_Active_Promoter_2Kb_High	10_Distal_Active_Promoter_2Kb_High	10_Distal_Active_Promoter_2Kb_High	12_Active_TSS_High_Signal_H3K4me3_H3K27Ac	150.004	1.38335	0.497226	2.78213	0.00540036	0.0619889	1	3	chr6:27120001-27920000	0.453533	0.0103926	4	0.00943799	De novo MM enhancers
chr6	27752000	27754600	600	11_Active_TSS_High_Signal_H3K4me3_H3K4me1	11_Active_TSS_High_Signal_H3K4me3_H3K4me1	12_Active_TSS_High_Signal_H3K4me3_H3K27Ac	11_Active_TSS_High_Signal_H3K4me3_H3K4me1	11_Active_TSS_High_Signal_H3K4me3_H3K4me1	11_Active_TSS_High_Signal_H3K4me3_H3K4me1	11_Active_TSS_High_Signal_H3K4me3_H3K4me1	11_Active_TSS_High_Signal_H3K4me3_H3K4me1	11_Active_TSS_High_Signal_H3K4me3_H3K4me1	11_Active_TSS_High_Signal_H3K4me3_H3K4me1	11_Active_TSS_High_Signal_H3K4me3_H3K4me1	11_Active_TSS_High_Signal_H3K4me3_H3K4me1	11_Active_TSS_High_Signal_H3K4me3_H3K4me1	11_Active_TSS_High_Signal_H3K4me3_H3K4me1	12_Active_TSS_High_Signal_H3K4me3_H3K27Ac	11_Active_TSS_High_Signal_H3K4me3_H3K4me1	12_Active_TSS_High_Signal_H3K4me3_H3K27Ac	10_Distal_Active_Promoter_2Kb_High	11_Active_TSS_High_Signal_H3K4me3_H3K4me1	326.797	1.23977	0.471524	2.62928	0.00855671	0.0767283	1	5	chr6:27120001-27920000	0.451168	0.0108507	8	0.00956847	De novo MM enhancers
chr6	27791200	27793000	601	NA	1_Repressed_Polycomb_High	11_Active_TSS_High_Signal_H3K4me3_H3K4me1	11_Active_TSS_High_Signal_H3K4me3_H3K4me1	11_Active_TSS_High_Signal_H3K4me3_H3K4me1	11_Active_TSS_High_Signal_H3K4me3_H3K4me1	1_Repressed_Polycomb_High	11_Active_TSS_High_Signal_H3K4me3_H3K4me1	11_Active_TSS_High_Signal_H3K4me3_H3K4me1	11_Active_TSS_High_Signal_H3K4me3_H3K4me1	11_Active_TSS_High_Signal_H3K4me3_H3K4me1	11_Active_TSS_High_Signal_H3K4me3_H3K4me1	1_Repressed_Polycomb_High	11_Active_TSS_High_Signal_H3K4me3_H3K4me1	NA	1_Repressed_Polycomb_High	11_Active_TSS_High_Signal_H3K4me3_H3K4me1	1_Repressed_Polycomb_High	11_Active_TSS_High_Signal_H3K4me3_H3K4me1	114.225	1.14884	0.454394	2.52829	0.011462	0.08896	1	4	chr6:27120001-27920000	0.459256	0.00935096	10	0.00899942	All cell types deactivated regions/no predominant state
chr6	27795800	27796400	602	3_Low_signal	3_Low_signal	3_Low_signal	3_Low_signal	3_Low_signal	3_Low_signal	3_Low_signal	3_Low_signal	3_Low_signal	3_Low_signal	3_Low_signal	3_Low_signal	3_Low_signal	3_Low_signal	8_Enhancer_High	8_Enhancer_High	8_Enhancer_High	8_Enhancer_High	11_Active_TSS_High_Signal_H3K4me3_H3K4me1	52.0975	1.43963	0.483266	2.97895	0.00289237	0.0480743	1	3	chr6:27120001-27920000	0.447921	0.0115074	8	0.00985695	All cell types deactivated regions/no predominant state
chr6	27890200	27891000	603	11_Active_TSS_High_Signal_H3K4me3_H3K4me1	11_Active_TSS_High_Signal_H3K4me3_H3K4me1	12_Active_TSS_High_Signal_H3K4me3_H3K27Ac	10_Distal_Active_Promoter_2Kb_High	11_Active_TSS_High_Signal_H3K4me3_H3K4me1	11_Active_TSS_High_Signal_H3K4me3_H3K4me1	10_Distal_Active_Promoter_2Kb_High	10_Distal_Active_Promoter_2Kb_High	11_Active_TSS_High_Signal_H3K4me3_H3K4me1	11_Active_TSS_High_Signal_H3K4me3_H3K4me1	11_Active_TSS_High_Signal_H3K4me3_H3K4me1	NA	10_Distal_Active_Promoter_2Kb_High	11_Active_TSS_High_Signal_H3K4me3_H3K4me1	NA	1_Repressed_Polycomb_High	10_Distal_Active_Promoter_2Kb_High	10_Distal_Active_Promoter_2Kb_High	12_Active_TSS_High_Signal_H3K4me3_H3K27Ac	150.245	1.81861	0.58773	3.0943	0.0019728	0.0421662	1	2	chr6:27120001-27920000	0.483704	0.00583574	9	0.00712606	PC, MM, Bcell enhancers
chr6	27902200	27903800	604	11_Active_TSS_High_Signal_H3K4me3_H3K4me1	11_Active_TSS_High_Signal_H3K4me3_H3K4me1	12_Active_TSS_High_Signal_H3K4me3_H3K27Ac	12_Active_TSS_High_Signal_H3K4me3_H3K27Ac	11_Active_TSS_High_Signal_H3K4me3_H3K4me1	12_Active_TSS_High_Signal_H3K4me3_H3K27Ac	10_Distal_Active_Promoter_2Kb_High	11_Active_TSS_High_Signal_H3K4me3_H3K4me1	11_Active_TSS_High_Signal_H3K4me3_H3K4me1	11_Active_TSS_High_Signal_H3K4me3_H3K4me1	11_Active_TSS_High_Signal_H3K4me3_H3K4me1	12_Active_TSS_High_Signal_H3K4me3_H3K27Ac	NA	10_Distal_Active_Promoter_2Kb_High	12_Active_TSS_High_Signal_H3K4me3_H3K27Ac	12_Active_TSS_High_Signal_H3K4me3_H3K27Ac	12_Active_TSS_High_Signal_H3K4me3_H3K27Ac	12_Active_TSS_High_Signal_H3K4me3_H3K27Ac	12_Active_TSS_High_Signal_H3K4me3_H3K27Ac	169.641	1.45338	0.451632	3.21806	0.00129059	0.0372953	1	5	chr6:27120001-27920000	0.4582	0.00953626	4	0.00914245	PC, MM, Bcell enhancers
chr6	28542400	28544600	605	1_Repressed_Polycomb_High	1_Repressed_Polycomb_High	1_Repressed_Polycomb_High	1_Repressed_Polycomb_High	1_Repressed_Polycomb_High	2_Repressed_Polycomb_Low	11_Active_TSS_High_Signal_H3K4me3_H3K4me1	11_Active_TSS_High_Signal_H3K4me3_H3K4me1	1_Repressed_Polycomb_High	11_Active_TSS_High_Signal_H3K4me3_H3K4me1	11_Active_TSS_High_Signal_H3K4me3_H3K4me1	1_Repressed_Polycomb_High	11_Active_TSS_High_Signal_H3K4me3_H3K4me1	11_Active_TSS_High_Signal_H3K4me3_H3K4me1	11_Active_TSS_High_Signal_H3K4me3_H3K4me1	11_Active_TSS_High_Signal_H3K4me3_H3K4me1	10_Distal_Active_Promoter_2Kb_High	11_Active_TSS_High_Signal_H3K4me3_H3K4me1	11_Active_TSS_High_Signal_H3K4me3_H3K4me1	127.766	1.1673	0.422531	2.76264	0.00573355	0.0635865	1	4	chr6:27920001-28680000	0.554414	0.00121047	1	0.00393155	All cell types deactivated regions/no predominant state
chr6	29649600	29650400	606	12_Active_TSS_High_Signal_H3K4me3_H3K27Ac	12_Active_TSS_High_Signal_H3K4me3_H3K27Ac	12_Active_TSS_High_Signal_H3K4me3_H3K27Ac	12_Active_TSS_High_Signal_H3K4me3_H3K27Ac	12_Active_TSS_High_Signal_H3K4me3_H3K27Ac	NA	12_Active_TSS_High_Signal_H3K4me3_H3K27Ac	12_Active_TSS_High_Signal_H3K4me3_H3K27Ac	12_Active_TSS_High_Signal_H3K4me3_H3K27Ac	12_Active_TSS_High_Signal_H3K4me3_H3K27Ac	12_Active_TSS_High_Signal_H3K4me3_H3K27Ac	12_Active_TSS_High_Signal_H3K4me3_H3K27Ac	12_Active_TSS_High_Signal_H3K4me3_H3K27Ac	12_Active_TSS_High_Signal_H3K4me3_H3K27Ac	12_Active_TSS_High_Signal_H3K4me3_H3K27Ac	12_Active_TSS_High_Signal_H3K4me3_H3K27Ac	12_Active_TSS_High_Signal_H3K4me3_H3K27Ac	12_Active_TSS_High_Signal_H3K4me3_H3K27Ac	11_Active_TSS_High_Signal_H3K4me3_H3K4me1	321.986	1.59565	0.45095	3.53843	0.000402522	0.0289415	1	5	chr6:29640001-30200000	0.360978	0.0460327	2	0.0206394	PC, MM, Bcell enhancers
chr6	29964600	29966600	607	8_Enhancer_High	NA	11_Active_TSS_High_Signal_H3K4me3_H3K4me1	10_Distal_Active_Promoter_2Kb_High	8_Enhancer_High	11_Active_TSS_High_Signal_H3K4me3_H3K4me1	10_Distal_Active_Promoter_2Kb_High	NA	NA	10_Distal_Active_Promoter_2Kb_High	8_Enhancer_High	11_Active_TSS_High_Signal_H3K4me3_H3K4me1	10_Distal_Active_Promoter_2Kb_High	10_Distal_Active_Promoter_2Kb_High	12_Active_TSS_High_Signal_H3K4me3_H3K27Ac	10_Distal_Active_Promoter_2Kb_High	10_Distal_Active_Promoter_2Kb_High	12_Active_TSS_High_Signal_H3K4me3_H3K27Ac	12_Active_TSS_High_Signal_H3K4me3_H3K27Ac	340.08	1.56918	0.546386	2.87193	0.00407978	0.0546493	1	5	chr6:29640001-30200000	0.320207	0.0790641	2	0.0282211	PC and MM only enhancers
chr6	30614800	30615400	608	11_Active_TSS_High_Signal_H3K4me3_H3K4me1	12_Active_TSS_High_Signal_H3K4me3_H3K27Ac	12_Active_TSS_High_Signal_H3K4me3_H3K27Ac	12_Active_TSS_High_Signal_H3K4me3_H3K27Ac	12_Active_TSS_High_Signal_H3K4me3_H3K27Ac	11_Active_TSS_High_Signal_H3K4me3_H3K4me1	10_Distal_Active_Promoter_2Kb_High	9_Active_Enhancer_High	11_Active_TSS_High_Signal_H3K4me3_H3K4me1	12_Active_TSS_High_Signal_H3K4me3_H3K27Ac	11_Active_TSS_High_Signal_H3K4me3_H3K4me1	12_Active_TSS_High_Signal_H3K4me3_H3K27Ac	12_Active_TSS_High_Signal_H3K4me3_H3K27Ac	12_Active_TSS_High_Signal_H3K4me3_H3K27Ac	12_Active_TSS_High_Signal_H3K4me3_H3K27Ac	12_Active_TSS_High_Signal_H3K4me3_H3K27Ac	12_Active_TSS_High_Signal_H3K4me3_H3K27Ac	12_Active_TSS_High_Signal_H3K4me3_H3K27Ac	12_Active_TSS_High_Signal_H3K4me3_H3K27Ac	106.514	1.27719	0.480949	2.65556	0.00791772	0.074014	1	1	chr6:30440001-31120000	0.368417	0.0414173	2	0.0193814	PC, MM, Bcell enhancers
chr6	31789200	31789800	609	8_Enhancer_High	10_Distal_Active_Promoter_2Kb_High	10_Distal_Active_Promoter_2Kb_High	9_Active_Enhancer_High	11_Active_TSS_High_Signal_H3K4me3_H3K4me1	11_Active_TSS_High_Signal_H3K4me3_H3K4me1	11_Active_TSS_High_Signal_H3K4me3_H3K4me1	8_Enhancer_High	11_Active_TSS_High_Signal_H3K4me3_H3K4me1	10_Distal_Active_Promoter_2Kb_High	11_Active_TSS_High_Signal_H3K4me3_H3K4me1	12_Active_TSS_High_Signal_H3K4me3_H3K27Ac	10_Distal_Active_Promoter_2Kb_High	10_Distal_Active_Promoter_2Kb_High	9_Active_Enhancer_High	12_Active_TSS_High_Signal_H3K4me3_H3K27Ac	10_Distal_Active_Promoter_2Kb_High	12_Active_TSS_High_Signal_H3K4me3_H3K27Ac	12_Active_TSS_High_Signal_H3K4me3_H3K27Ac	49.0588	1.47349	0.597871	2.46456	0.0137181	0.097336	1	2	chr6:31640001-32040000	0.316256	0.0830461	3	0.0290599	PC, MM, Bcell enhancers
chr6	32943800	32945000	610	11_Active_TSS_High_Signal_H3K4me3_H3K4me1	10_Distal_Active_Promoter_2Kb_High	12_Active_TSS_High_Signal_H3K4me3_H3K27Ac	10_Distal_Active_Promoter_2Kb_High	NA	12_Active_TSS_High_Signal_H3K4me3_H3K27Ac	10_Distal_Active_Promoter_2Kb_High	NA	10_Distal_Active_Promoter_2Kb_High	12_Active_TSS_High_Signal_H3K4me3_H3K27Ac	11_Active_TSS_High_Signal_H3K4me3_H3K4me1	NA	10_Distal_Active_Promoter_2Kb_High	11_Active_TSS_High_Signal_H3K4me3_H3K4me1	10_Distal_Active_Promoter_2Kb_High	10_Distal_Active_Promoter_2Kb_High	10_Distal_Active_Promoter_2Kb_High	10_Distal_Active_Promoter_2Kb_High	10_Distal_Active_Promoter_2Kb_High	135.779	1.54458	0.527011	2.93083	0.00338055	0.0507916	1	3	chr6:32040001-33280000	-0.389662	0.0302455	5	0.0159165	PC, MM, Bcell enhancers
chr6	43798600	43800200	611	3_Low_signal	NA	3_Low_signal	NA	3_Low_signal	3_Low_signal	3_Low_signal	3_Low_signal	3_Low_signal	8_Enhancer_High	8_Enhancer_High	3_Low_signal	3_Low_signal	3_Low_signal	3_Low_signal	2_Repressed_Polycomb_Low	9_Active_Enhancer_High	8_Enhancer_High	NA	187.451	1.2147	0.482137	2.51941	0.0117553	0.08996	1	4	chr6:43600001-44400000	0.288547	0.115433	2	0.036208	All cell types deactivated regions/no predominant state
chr6	44079000	44079600	612	3_Low_signal	3_Low_signal	2_Repressed_Polycomb_Low	3_Low_signal	3_Low_signal	3_Low_signal	2_Repressed_Polycomb_Low	3_Low_signal	3_Low_signal	3_Low_signal	3_Low_signal	3_Low_signal	3_Low_signal	3_Low_signal	6_Transcription_Low	3_Low_signal	8_Enhancer_High	6_Transcription_Low	8_Enhancer_High	60.4395	1.16308	0.454434	2.55941	0.010485	0.0851321	1	0	chr6:43600001-44400000	0.348462	0.0547153	2	0.022987	All cell types deactivated regions/no predominant state
chr6	68094000	68094600	613	3_Low_signal	3_Low_signal	3_Low_signal	3_Low_signal	3_Low_signal	8_Enhancer_High	4_Heterochromatin_High	3_Low_signal	3_Low_signal	3_Low_signal	3_Low_signal	3_Low_signal	3_Low_signal	3_Low_signal	8_Enhancer_High	12_Active_TSS_High_Signal_H3K4me3_H3K27Ac	3_Low_signal	9_Active_Enhancer_High	3_Low_signal	53.2368	2.19794	0.782832	2.80768	0.00498994	0.0596611	1	1	chr6:67920001-68560000	0.264158	0.151008	1	0.043166	De novo MM enhancers
chr6	68343800	68344600	614	3_Low_signal	3_Low_signal	3_Low_signal	3_Low_signal	3_Low_signal	3_Low_signal	4_Heterochromatin_High	3_Low_signal	3_Low_signal	3_Low_signal	3_Low_signal	3_Low_signal	3_Low_signal	3_Low_signal	3_Low_signal	NA	3_Low_signal	3_Low_signal	3_Low_signal	48.8045	1.94699	0.523055	3.72235	0.00019738	0.024252	1	1	chr6:67920001-68560000	0.348005	0.0550553	2	0.0230458	All cell types deactivated regions/no predominant state
chr6	77373600	77374600	615	3_Low_signal	3_Low_signal	3_Low_signal	3_Low_signal	3_Low_signal	3_Low_signal	4_Heterochromatin_High	3_Low_signal	3_Low_signal	3_Low_signal	3_Low_signal	3_Low_signal	3_Low_signal	3_Low_signal	NA	8_Enhancer_High	8_Enhancer_High	NA	8_Enhancer_High	92.6238	2.72883	0.844016	3.23315	0.00122432	0.0368318	1	2	chr6:75880001-78800000	0.295953	0.10598	1	0.0342187	All cell types deactivated regions/no predominant state
chr6	78615000	78616200	616	3_Low_signal	3_Low_signal	3_Low_signal	3_Low_signal	3_Low_signal	3_Low_signal	3_Low_signal	3_Low_signal	3_Low_signal	3_Low_signal	3_Low_signal	3_Low_signal	3_Low_signal	3_Low_signal	8_Enhancer_High	3_Low_signal	3_Low_signal	3_Low_signal	3_Low_signal	62.1252	1.65262	0.658118	2.51113	0.0120345	0.0911062	1	2	chr6:75880001-78800000	0.298783	0.102525	1	0.0332467	All cell types deactivated regions/no predominant state
chr6	79512600	79514000	617	3_Low_signal	3_Low_signal	3_Low_signal	3_Low_signal	3_Low_signal	3_Low_signal	3_Low_signal	3_Low_signal	3_Low_signal	3_Low_signal	3_Low_signal	3_Low_signal	3_Low_signal	3_Low_signal	8_Enhancer_High	8_Enhancer_High	NA	NA	11_Active_TSS_High_Signal_H3K4me3_H3K4me1	52.2669	2.1538	0.664232	3.24254	0.0011847	0.0363887	1	1	chr6:78840001-79880000	0.445472	0.0120243	1	0.00998802	All cell types deactivated regions/no predominant state
chr6	79543800	79545600	618	8_Enhancer_High	8_Enhancer_High	3_Low_signal	8_Enhancer_High	3_Low_signal	8_Enhancer_High	8_Enhancer_High	8_Enhancer_High	3_Low_signal	3_Low_signal	3_Low_signal	3_Low_signal	10_Distal_Active_Promoter_2Kb_High	9_Active_Enhancer_High	9_Active_Enhancer_High	12_Active_TSS_High_Signal_H3K4me3_H3K27Ac	9_Active_Enhancer_High	9_Active_Enhancer_High	10_Distal_Active_Promoter_2Kb_High	418.953	2.27009	0.722153	3.14351	0.00166937	0.0398892	1	5	chr6:78840001-79880000	0.457203	0.00971414	1	0.0091951	PC and MM only enhancers
chr6	79604400	79607800	619	3_Low_signal	3_Low_signal	3_Low_signal	3_Low_signal	3_Low_signal	3_Low_signal	3_Low_signal	3_Low_signal	3_Low_signal	3_Low_signal	3_Low_signal	3_Low_signal	3_Low_signal	3_Low_signal	6_Transcription_Low	3_Low_signal	3_Low_signal	3_Low_signal	8_Enhancer_High	164.23	1.60136	0.580709	2.7576	0.00582277	0.0640947	1	1	chr6:78840001-79880000	0.547185	0.0014445	1	0.0040718	All cell types deactivated regions/no predominant state
chr6	79613800	79615400	620	3_Low_signal	3_Low_signal	3_Low_signal	3_Low_signal	3_Low_signal	3_Low_signal	3_Low_signal	3_Low_signal	3_Low_signal	3_Low_signal	3_Low_signal	3_Low_signal	3_Low_signal	NA	9_Active_Enhancer_High	8_Enhancer_High	9_Active_Enhancer_High	8_Enhancer_High	10_Distal_Active_Promoter_2Kb_High	469.935	2.38146	0.754321	3.15709	0.00159351	0.0393453	1	5	chr6:78840001-79880000	0.522939	0.00254148	1	0.00515038	De novo MM enhancers
chr6	79625800	79627800	621	3_Low_signal	3_Low_signal	3_Low_signal	3_Low_signal	3_Low_signal	3_Low_signal	2_Repressed_Polycomb_Low	3_Low_signal	3_Low_signal	3_Low_signal	3_Low_signal	3_Low_signal	3_Low_signal	3_Low_signal	8_Enhancer_High	3_Low_signal	9_Active_Enhancer_High	NA	9_Active_Enhancer_High	126.106	1.95903	0.656269	2.9851	0.00283486	0.0478123	1	0	chr6:78840001-79880000	0.584088	0.000560935	1	0.0028375	All cell types deactivated regions/no predominant state
chr6	79671400	79674200	622	3_Low_signal	3_Low_signal	3_Low_signal	3_Low_signal	3_Low_signal	3_Low_signal	3_Low_signal	3_Low_signal	3_Low_signal	3_Low_signal	3_Low_signal	3_Low_signal	3_Low_signal	3_Low_signal	3_Low_signal	NA	6_Transcription_Low	3_Low_signal	3_Low_signal	155.399	1.43538	0.584953	2.45384	0.0141338	0.0988656	1	1	chr6:78840001-79880000	0.531252	0.00210374	1	0.00468201	All cell types deactivated regions/no predominant state
chr6	79710000	79710800	623	3_Low_signal	3_Low_signal	3_Low_signal	3_Low_signal	3_Low_signal	3_Low_signal	3_Low_signal	3_Low_signal	3_Low_signal	3_Low_signal	3_Low_signal	3_Low_signal	3_Low_signal	3_Low_signal	8_Enhancer_High	3_Low_signal	6_Transcription_Low	3_Low_signal	3_Low_signal	115.684	2.42568	0.854423	2.83897	0.00452591	0.0571844	1	3	chr6:78840001-79880000	0.487618	0.0053943	1	0.00692441	All cell types deactivated regions/no predominant state
chr6	79777400	79779200	624	11_Active_TSS_High_Signal_H3K4me3_H3K4me1	11_Active_TSS_High_Signal_H3K4me3_H3K4me1	3_Low_signal	3_Low_signal	NA	3_Low_signal	11_Active_TSS_High_Signal_H3K4me3_H3K4me1	8_Enhancer_High	11_Active_TSS_High_Signal_H3K4me3_H3K4me1	3_Low_signal	NA	11_Active_TSS_High_Signal_H3K4me3_H3K4me1	11_Active_TSS_High_Signal_H3K4me3_H3K4me1	11_Active_TSS_High_Signal_H3K4me3_H3K4me1	12_Active_TSS_High_Signal_H3K4me3_H3K27Ac	12_Active_TSS_High_Signal_H3K4me3_H3K27Ac	10_Distal_Active_Promoter_2Kb_High	10_Distal_Active_Promoter_2Kb_High	11_Active_TSS_High_Signal_H3K4me3_H3K4me1	496.5	1.69148	0.515346	3.28223	0.0010299	0.0348372	1	5	chr6:78840001-79880000	0.320512	0.0787627	1	0.0281404	De novo MM enhancers
chr6	79813600	79814800	625	3_Low_signal	3_Low_signal	3_Low_signal	3_Low_signal	3_Low_signal	3_Low_signal	3_Low_signal	3_Low_signal	3_Low_signal	3_Low_signal	3_Low_signal	3_Low_signal	3_Low_signal	3_Low_signal	3_Low_signal	3_Low_signal	3_Low_signal	3_Low_signal	3_Low_signal	77.8083	1.44211	0.490794	2.93832	0.00329992	0.0502499	1	2	chr6:78840001-79880000	0.321404	0.0778867	1	0.0279342	All cell types deactivated regions/no predominant state
chr6	79945000	79945400	626	2_Repressed_Polycomb_Low	2_Repressed_Polycomb_Low	2_Repressed_Polycomb_Low	2_Repressed_Polycomb_Low	2_Repressed_Polycomb_Low	2_Repressed_Polycomb_Low	2_Repressed_Polycomb_Low	2_Repressed_Polycomb_Low	2_Repressed_Polycomb_Low	2_Repressed_Polycomb_Low	2_Repressed_Polycomb_Low	2_Repressed_Polycomb_Low	2_Repressed_Polycomb_Low	2_Repressed_Polycomb_Low	10_Distal_Active_Promoter_2Kb_High	2_Repressed_Polycomb_Low	3_Low_signal	8_Enhancer_High	NA	74.5361	2.99714	1.07244	2.7947	0.0051948	0.0606617	1	0	chr6:79880001-82160000	0.504833	0.00377507	1	0.00607133	All cell types deactivated regions/no predominant state
chr6	80163600	80166200	627	6_Transcription_Low	6_Transcription_Low	6_Transcription_Low	6_Transcription_Low	8_Enhancer_High	6_Transcription_Low	8_Enhancer_High	8_Enhancer_High	8_Enhancer_High	6_Transcription_Low	6_Transcription_Low	6_Transcription_Low	6_Transcription_Low	8_Enhancer_High	6_Transcription_Low	6_Transcription_Low	9_Active_Enhancer_High	8_Enhancer_High	9_Active_Enhancer_High	235.539	1.97534	0.62502	3.16044	0.00157533	0.0392437	1	3	chr6:79880001-82160000	0.307911	0.0919602	1	0.0309767	All cell types deactivated regions/no predominant state
chr6	80637400	80639400	628	3_Low_signal	3_Low_signal	3_Low_signal	3_Low_signal	3_Low_signal	3_Low_signal	3_Low_signal	3_Low_signal	3_Low_signal	3_Low_signal	3_Low_signal	3_Low_signal	3_Low_signal	3_Low_signal	9_Active_Enhancer_High	11_Active_TSS_High_Signal_H3K4me3_H3K4me1	4_Heterochromatin_High	3_Low_signal	9_Active_Enhancer_High	179.308	2.73169	0.877274	3.11384	0.00184668	0.0411723	1	5	chr6:79880001-82160000	0.395912	0.0274729	1	0.0150931	All cell types deactivated regions/no predominant state
chr6	82568200	82569000	629	3_Low_signal	3_Low_signal	3_Low_signal	3_Low_signal	3_Low_signal	3_Low_signal	3_Low_signal	3_Low_signal	3_Low_signal	3_Low_signal	3_Low_signal	3_Low_signal	3_Low_signal	3_Low_signal	9_Active_Enhancer_High	8_Enhancer_High	9_Active_Enhancer_High	4_Heterochromatin_High	8_Enhancer_High	235.791	2.82737	0.865014	3.26859	0.00108085	0.0352279	1	5	chr6:82160001-83200000	0.607565	0.000289094	1	0.00211065	De novo MM enhancers
chr6	83086200	83087800	630	NA	8_Enhancer_High	6_Transcription_Low	3_Low_signal	3_Low_signal	6_Transcription_Low	6_Transcription_Low	3_Low_signal	6_Transcription_Low	6_Transcription_Low	6_Transcription_Low	8_Enhancer_High	NA	8_Enhancer_High	9_Active_Enhancer_High	10_Distal_Active_Promoter_2Kb_High	9_Active_Enhancer_High	NA	3_Low_signal	125.295	2.06884	0.63258	3.27048	0.00107366	0.0351765	1	0	chr6:82160001-83200000	0.344772	0.0575083	1	0.0235768	De novo MM enhancers
chr6	89356800	89358400	631	12_Active_TSS_High_Signal_H3K4me3_H3K27Ac	10_Distal_Active_Promoter_2Kb_High	12_Active_TSS_High_Signal_H3K4me3_H3K27Ac	10_Distal_Active_Promoter_2Kb_High	NA	12_Active_TSS_High_Signal_H3K4me3_H3K27Ac	10_Distal_Active_Promoter_2Kb_High	9_Active_Enhancer_High	11_Active_TSS_High_Signal_H3K4me3_H3K4me1	12_Active_TSS_High_Signal_H3K4me3_H3K27Ac	11_Active_TSS_High_Signal_H3K4me3_H3K4me1	12_Active_TSS_High_Signal_H3K4me3_H3K27Ac	10_Distal_Active_Promoter_2Kb_High	10_Distal_Active_Promoter_2Kb_High	9_Active_Enhancer_High	12_Active_TSS_High_Signal_H3K4me3_H3K27Ac	10_Distal_Active_Promoter_2Kb_High	10_Distal_Active_Promoter_2Kb_High	10_Distal_Active_Promoter_2Kb_High	245.894	1.4793	0.495934	2.98286	0.00285568	0.0479227	1	5	chr6:88960001-89840000	0.288793	0.11511	1	0.0361823	PC, MM, Bcell enhancers
chr6	96626800	96628200	632	3_Low_signal	3_Low_signal	3_Low_signal	3_Low_signal	3_Low_signal	3_Low_signal	3_Low_signal	3_Low_signal	3_Low_signal	3_Low_signal	3_Low_signal	3_Low_signal	3_Low_signal	3_Low_signal	3_Low_signal	3_Low_signal	8_Enhancer_High	9_Active_Enhancer_High	3_Low_signal	74.2859	1.66941	0.496813	3.36023	0.000778775	0.0330127	1	0	chr6:96520001-97120000	0.405742	0.0235346	1	0.0139232	All cell types deactivated regions/no predominant state
chr6	96795000	96796400	633	3_Low_signal	3_Low_signal	3_Low_signal	3_Low_signal	3_Low_signal	8_Enhancer_High	3_Low_signal	3_Low_signal	3_Low_signal	3_Low_signal	3_Low_signal	8_Enhancer_High	3_Low_signal	3_Low_signal	6_Transcription_Low	NA	9_Active_Enhancer_High	9_Active_Enhancer_High	6_Transcription_Low	86.6304	2.21264	0.784445	2.82065	0.00479272	0.0587114	1	1	chr6:96520001-97120000	0.482693	0.00595465	1	0.00718323	De novo MM enhancers
chr6	96802400	96803600	634	3_Low_signal	3_Low_signal	3_Low_signal	3_Low_signal	3_Low_signal	3_Low_signal	3_Low_signal	3_Low_signal	3_Low_signal	3_Low_signal	3_Low_signal	3_Low_signal	3_Low_signal	3_Low_signal	3_Low_signal	NA	10_Distal_Active_Promoter_2Kb_High	10_Distal_Active_Promoter_2Kb_High	6_Transcription_Low	96.7038	2.21907	0.662283	3.35064	0.000806245	0.0332106	1	0	chr6:96520001-97120000	0.499297	0.00424268	1	0.00638992	De novo MM enhancers
chr6	97049200	97050600	635	8_Enhancer_High	10_Distal_Active_Promoter_2Kb_High	9_Active_Enhancer_High	9_Active_Enhancer_High	10_Distal_Active_Promoter_2Kb_High	8_Enhancer_High	10_Distal_Active_Promoter_2Kb_High	9_Active_Enhancer_High	11_Active_TSS_High_Signal_H3K4me3_H3K4me1	NA	3_Low_signal	9_Active_Enhancer_High	8_Enhancer_High	8_Enhancer_High	9_Active_Enhancer_High	10_Distal_Active_Promoter_2Kb_High	10_Distal_Active_Promoter_2Kb_High	10_Distal_Active_Promoter_2Kb_High	8_Enhancer_High	293.443	1.67966	0.555064	3.02606	0.00247762	0.045348	1	4	chr6:96520001-97120000	0.264665	0.150196	1	0.0430515	MM only reactivated Bcell enhancers
chr6	118485400	118486400	636	6_Transcription_Low	6_Transcription_Low	6_Transcription_Low	6_Transcription_Low	6_Transcription_Low	6_Transcription_Low	6_Transcription_Low	6_Transcription_Low	6_Transcription_Low	6_Transcription_Low	6_Transcription_Low	6_Transcription_Low	8_Enhancer_High	8_Enhancer_High	9_Active_Enhancer_High	8_Enhancer_High	8_Enhancer_High	8_Enhancer_High	6_Transcription_Low	62.2997	2.31017	0.651232	3.54738	0.00038909	0.0287794	1	1	chr6:117960001-118560000	0.476991	0.00666473	1	0.00767958	All cell types deactivated regions/no predominant state
chr6	125192000	125193400	637	3_Low_signal	3_Low_signal	3_Low_signal	3_Low_signal	3_Low_signal	3_Low_signal	3_Low_signal	3_Low_signal	3_Low_signal	3_Low_signal	3_Low_signal	3_Low_signal	3_Low_signal	3_Low_signal	3_Low_signal	3_Low_signal	3_Low_signal	3_Low_signal	3_Low_signal	130.604	1.35898	0.497124	2.73369	0.00626283	0.0661086	1	4	chr6:125120001-125760000	0.416543	0.0197547	2	0.0129016	All cell types deactivated regions/no predominant state
chr6	125311000	125311600	638	3_Low_signal	3_Low_signal	3_Low_signal	3_Low_signal	3_Low_signal	3_Low_signal	2_Repressed_Polycomb_Low	3_Low_signal	3_Low_signal	3_Low_signal	3_Low_signal	3_Low_signal	3_Low_signal	3_Low_signal	8_Enhancer_High	8_Enhancer_High	3_Low_signal	8_Enhancer_High	3_Low_signal	61.7069	1.81917	0.575486	3.1611	0.00157173	0.0392437	1	1	chr6:125120001-125760000	0.329507	0.0702715	2	0.0262873	All cell types deactivated regions/no predominant state
chr6	125314000	125314600	639	3_Low_signal	3_Low_signal	3_Low_signal	3_Low_signal	3_Low_signal	3_Low_signal	3_Low_signal	3_Low_signal	3_Low_signal	3_Low_signal	3_Low_signal	3_Low_signal	3_Low_signal	3_Low_signal	8_Enhancer_High	8_Enhancer_High	3_Low_signal	9_Active_Enhancer_High	3_Low_signal	78.3308	2.34114	0.658933	3.55293	0.000380969	0.0285838	1	2	chr6:125120001-125760000	0.327268	0.0723149	2	0.0267175	All cell types deactivated regions/no predominant state
chr6	125363000	125364200	640	1_Repressed_Polycomb_High	1_Repressed_Polycomb_High	1_Repressed_Polycomb_High	1_Repressed_Polycomb_High	1_Repressed_Polycomb_High	11_Active_TSS_High_Signal_H3K4me3_H3K4me1	1_Repressed_Polycomb_High	1_Repressed_Polycomb_High	1_Repressed_Polycomb_High	1_Repressed_Polycomb_High	1_Repressed_Polycomb_High	NA	1_Repressed_Polycomb_High	1_Repressed_Polycomb_High	11_Active_TSS_High_Signal_H3K4me3_H3K4me1	12_Active_TSS_High_Signal_H3K4me3_H3K27Ac	10_Distal_Active_Promoter_2Kb_High	10_Distal_Active_Promoter_2Kb_High	3_Low_signal	194.958	1.67513	0.598717	2.79786	0.00514429	0.0604243	1	1	chr6:125120001-125760000	0.342089	0.0596086	2	0.0239605	De novo MM enhancers
chr6	125377400	125378400	641	3_Low_signal	3_Low_signal	3_Low_signal	3_Low_signal	3_Low_signal	3_Low_signal	3_Low_signal	3_Low_signal	3_Low_signal	2_Repressed_Polycomb_Low	3_Low_signal	3_Low_signal	2_Repressed_Polycomb_Low	2_Repressed_Polycomb_Low	3_Low_signal	8_Enhancer_High	3_Low_signal	9_Active_Enhancer_High	3_Low_signal	81.4368	2.073	0.801825	2.58535	0.009728	0.0819757	1	0	chr6:125120001-125760000	0.431039	0.0154832	2	0.0112519	All cell types deactivated regions/no predominant state
chr6	125392400	125394000	642	3_Low_signal	8_Enhancer_High	3_Low_signal	8_Enhancer_High	8_Enhancer_High	3_Low_signal	3_Low_signal	3_Low_signal	3_Low_signal	3_Low_signal	3_Low_signal	3_Low_signal	8_Enhancer_High	8_Enhancer_High	3_Low_signal	9_Active_Enhancer_High	8_Enhancer_High	9_Active_Enhancer_High	3_Low_signal	107.332	2.08293	0.710342	2.9323	0.00336463	0.0506646	1	3	chr6:125120001-125760000	0.445725	0.01197	2	0.00997889	De novo MM enhancers
chr6	125597200	125598800	643	3_Low_signal	2_Repressed_Polycomb_Low	3_Low_signal	3_Low_signal	3_Low_signal	3_Low_signal	8_Enhancer_High	8_Enhancer_High	3_Low_signal	3_Low_signal	3_Low_signal	3_Low_signal	9_Active_Enhancer_High	8_Enhancer_High	9_Active_Enhancer_High	10_Distal_Active_Promoter_2Kb_High	9_Active_Enhancer_High	9_Active_Enhancer_High	3_Low_signal	552.838	2.24137	0.719298	3.11605	0.0018329	0.0410862	1	3	chr6:125120001-125760000	0.330234	0.0696178	2	0.0261474	PC and MM only enhancers
chr6	127736800	127737600	644	3_Low_signal	3_Low_signal	3_Low_signal	3_Low_signal	3_Low_signal	3_Low_signal	3_Low_signal	3_Low_signal	3_Low_signal	3_Low_signal	3_Low_signal	3_Low_signal	3_Low_signal	3_Low_signal	3_Low_signal	3_Low_signal	3_Low_signal	3_Low_signal	3_Low_signal	56.1827	2.31517	0.502761	4.6049	4.13e-06	0.00636747	1	1	chr6:127680001-129400000	0.433513	0.0148375	1	0.0110732	All cell types deactivated regions/no predominant state
chr6	128070400	128071800	645	5_Transcription_High	5_Transcription_High	5_Transcription_High	6_Transcription_Low	6_Transcription_Low	5_Transcription_High	3_Low_signal	3_Low_signal	6_Transcription_Low	6_Transcription_Low	6_Transcription_Low	3_Low_signal	3_Low_signal	3_Low_signal	9_Active_Enhancer_High	NA	9_Active_Enhancer_High	3_Low_signal	3_Low_signal	110.122	2.39227	0.660738	3.62061	0.000293912	0.0273029	1	3	chr6:127680001-129400000	0.3984	0.0264284	1	0.0148229	De novo MM enhancers
chr6	128094600	128095800	646	6_Transcription_Low	6_Transcription_Low	6_Transcription_Low	3_Low_signal	6_Transcription_Low	6_Transcription_Low	3_Low_signal	3_Low_signal	3_Low_signal	3_Low_signal	NA	3_Low_signal	3_Low_signal	3_Low_signal	9_Active_Enhancer_High	9_Active_Enhancer_High	8_Enhancer_High	3_Low_signal	3_Low_signal	90.323	1.90883	0.707979	2.69617	0.00701429	0.0697963	1	0	chr6:127680001-129400000	0.430341	0.0156698	1	0.0113214	De novo MM enhancers
chr6	128097000	128098800	647	6_Transcription_Low	6_Transcription_Low	6_Transcription_Low	3_Low_signal	6_Transcription_Low	6_Transcription_Low	3_Low_signal	3_Low_signal	3_Low_signal	3_Low_signal	3_Low_signal	3_Low_signal	3_Low_signal	3_Low_signal	9_Active_Enhancer_High	12_Active_TSS_High_Signal_H3K4me3_H3K27Ac	9_Active_Enhancer_High	3_Low_signal	3_Low_signal	120.11	2.14174	0.714732	2.99656	0.00273045	0.0470748	1	3	chr6:127680001-129400000	0.403566	0.0243638	1	0.0142225	De novo MM enhancers
chr6	128111600	128113400	648	6_Transcription_Low	6_Transcription_Low	3_Low_signal	3_Low_signal	6_Transcription_Low	6_Transcription_Low	3_Low_signal	3_Low_signal	3_Low_signal	3_Low_signal	3_Low_signal	3_Low_signal	3_Low_signal	3_Low_signal	12_Active_TSS_High_Signal_H3K4me3_H3K27Ac	12_Active_TSS_High_Signal_H3K4me3_H3K27Ac	NA	3_Low_signal	3_Low_signal	92.2599	1.59336	0.508562	3.13307	0.0017299	0.0402677	1	0	chr6:127680001-129400000	0.373331	0.0385772	1	0.0185277	De novo MM enhancers
chr6	128327800	128328400	649	3_Low_signal	3_Low_signal	3_Low_signal	3_Low_signal	3_Low_signal	3_Low_signal	3_Low_signal	3_Low_signal	3_Low_signal	3_Low_signal	3_Low_signal	3_Low_signal	3_Low_signal	3_Low_signal	8_Enhancer_High	3_Low_signal	3_Low_signal	4_Heterochromatin_High	3_Low_signal	82.0869	1.92733	0.638438	3.01883	0.00253756	0.0457508	1	3	chr6:127680001-129400000	0.38759	0.0312133	1	0.0161978	All cell types deactivated regions/no predominant state
chr6	128477800	128479200	650	3_Low_signal	3_Low_signal	3_Low_signal	3_Low_signal	3_Low_signal	3_Low_signal	3_Low_signal	3_Low_signal	3_Low_signal	3_Low_signal	3_Low_signal	3_Low_signal	3_Low_signal	3_Low_signal	10_Distal_Active_Promoter_2Kb_High	11_Active_TSS_High_Signal_H3K4me3_H3K4me1	10_Distal_Active_Promoter_2Kb_High	NA	3_Low_signal	118.115	2.05008	0.626206	3.27381	0.00106107	0.0351765	1	1	chr6:127680001-129400000	0.343388	0.0585843	1	0.0237703	De novo MM enhancers
chr6	129233400	129234400	651	8_Enhancer_High	8_Enhancer_High	8_Enhancer_High	3_Low_signal	3_Low_signal	3_Low_signal	8_Enhancer_High	8_Enhancer_High	8_Enhancer_High	11_Active_TSS_High_Signal_H3K4me3_H3K4me1	3_Low_signal	8_Enhancer_High	8_Enhancer_High	8_Enhancer_High	9_Active_Enhancer_High	10_Distal_Active_Promoter_2Kb_High	10_Distal_Active_Promoter_2Kb_High	10_Distal_Active_Promoter_2Kb_High	3_Low_signal	88.1145	2.24755	0.693132	3.2426	0.00118446	0.0363887	1	1	chr6:127680001-129400000	0.269638	0.142399	1	0.0416442	De novo MM enhancers
chr6	129252000	129254000	652	3_Low_signal	3_Low_signal	3_Low_signal	3_Low_signal	3_Low_signal	3_Low_signal	3_Low_signal	3_Low_signal	3_Low_signal	3_Low_signal	3_Low_signal	3_Low_signal	3_Low_signal	3_Low_signal	11_Active_TSS_High_Signal_H3K4me3_H3K4me1	11_Active_TSS_High_Signal_H3K4me3_H3K4me1	8_Enhancer_High	NA	3_Low_signal	127.511	1.87378	0.516635	3.62689	0.00028685	0.0273029	1	2	chr6:127680001-129400000	0.337048	0.0637163	1	0.0248158	All cell types deactivated regions/no predominant state
chr6	129393400	129394200	653	8_Enhancer_High	8_Enhancer_High	8_Enhancer_High	8_Enhancer_High	8_Enhancer_High	8_Enhancer_High	8_Enhancer_High	8_Enhancer_High	8_Enhancer_High	8_Enhancer_High	8_Enhancer_High	8_Enhancer_High	8_Enhancer_High	NA	8_Enhancer_High	8_Enhancer_High	NA	9_Active_Enhancer_High	3_Low_signal	53.2604	2.63	0.700921	3.75221	0.000175282	0.0234765	1	0	chr6:127680001-129400000	0.304714	0.0955621	1	0.0317757	All cell types deactivated regions/no predominant state
chr6	142566200	142567200	654	3_Low_signal	3_Low_signal	3_Low_signal	3_Low_signal	3_Low_signal	3_Low_signal	3_Low_signal	3_Low_signal	3_Low_signal	3_Low_signal	3_Low_signal	3_Low_signal	3_Low_signal	3_Low_signal	3_Low_signal	3_Low_signal	3_Low_signal	8_Enhancer_High	3_Low_signal	75.7836	1.18906	0.433581	2.74242	0.00609883	0.065401	1	2	chr6:142440001-143480000	0.4208	0.0184098	1	0.0124239	All cell types deactivated regions/no predominant state
chr6	142692400	142693400	655	8_Enhancer_High	8_Enhancer_High	3_Low_signal	3_Low_signal	3_Low_signal	3_Low_signal	3_Low_signal	3_Low_signal	8_Enhancer_High	3_Low_signal	3_Low_signal	3_Low_signal	3_Low_signal	3_Low_signal	NA	3_Low_signal	3_Low_signal	3_Low_signal	3_Low_signal	75.0192	1.13316	0.400238	2.83121	0.00463721	0.0578297	1	1	chr6:142440001-143480000	0.258737	0.159887	1	0.0447489	All cell types deactivated regions/no predominant state
chr6	142844800	142848800	656	8_Enhancer_High	8_Enhancer_High	8_Enhancer_High	9_Active_Enhancer_High	8_Enhancer_High	8_Enhancer_High	8_Enhancer_High	9_Active_Enhancer_High	8_Enhancer_High	8_Enhancer_High	8_Enhancer_High	8_Enhancer_High	9_Active_Enhancer_High	NA	9_Active_Enhancer_High	8_Enhancer_High	8_Enhancer_High	9_Active_Enhancer_High	NA	431.023	1.50194	0.540365	2.77949	0.00544442	0.0621647	1	2	chr6:142440001-143480000	0.405478	0.0236338	1	0.0139595	PC and MM only enhancers
chr6	142871800	142872400	657	8_Enhancer_High	8_Enhancer_High	8_Enhancer_High	10_Distal_Active_Promoter_2Kb_High	8_Enhancer_High	8_Enhancer_High	8_Enhancer_High	8_Enhancer_High	8_Enhancer_High	8_Enhancer_High	8_Enhancer_High	8_Enhancer_High	8_Enhancer_High	8_Enhancer_High	8_Enhancer_High	8_Enhancer_High	8_Enhancer_High	8_Enhancer_High	8_Enhancer_High	65.0995	2.36721	0.726863	3.25675	0.00112694	0.0356686	1	1	chr6:142440001-143480000	0.34548	0.0569639	1	0.0234824	All cell types deactivated regions/no predominant state
chr6	142885000	142886000	658	12_Active_TSS_High_Signal_H3K4me3_H3K27Ac	10_Distal_Active_Promoter_2Kb_High	12_Active_TSS_High_Signal_H3K4me3_H3K27Ac	10_Distal_Active_Promoter_2Kb_High	10_Distal_Active_Promoter_2Kb_High	11_Active_TSS_High_Signal_H3K4me3_H3K4me1	8_Enhancer_High	8_Enhancer_High	11_Active_TSS_High_Signal_H3K4me3_H3K4me1	12_Active_TSS_High_Signal_H3K4me3_H3K27Ac	11_Active_TSS_High_Signal_H3K4me3_H3K4me1	10_Distal_Active_Promoter_2Kb_High	11_Active_TSS_High_Signal_H3K4me3_H3K4me1	11_Active_TSS_High_Signal_H3K4me3_H3K4me1	NA	12_Active_TSS_High_Signal_H3K4me3_H3K27Ac	10_Distal_Active_Promoter_2Kb_High	10_Distal_Active_Promoter_2Kb_High	12_Active_TSS_High_Signal_H3K4me3_H3K27Ac	297.509	1.70886	0.574267	2.97572	0.002923	0.0482159	1	4	chr6:142440001-143480000	0.339139	0.061986	1	0.0243832	MM only reactivated Bcell enhancers
chr6	142906800	142908000	659	8_Enhancer_High	8_Enhancer_High	11_Active_TSS_High_Signal_H3K4me3_H3K4me1	NA	8_Enhancer_High	3_Low_signal	10_Distal_Active_Promoter_2Kb_High	8_Enhancer_High	11_Active_TSS_High_Signal_H3K4me3_H3K4me1	12_Active_TSS_High_Signal_H3K4me3_H3K27Ac	11_Active_TSS_High_Signal_H3K4me3_H3K4me1	NA	8_Enhancer_High	8_Enhancer_High	12_Active_TSS_High_Signal_H3K4me3_H3K27Ac	NA	10_Distal_Active_Promoter_2Kb_High	10_Distal_Active_Promoter_2Kb_High	11_Active_TSS_High_Signal_H3K4me3_H3K4me1	150.506	2.01478	0.737799	2.7308	0.00631799	0.0663551	1	1	chr6:142440001-143480000	0.431097	0.015468	1	0.0112518	De novo MM enhancers
chr6	142912400	142914200	660	8_Enhancer_High	9_Active_Enhancer_High	9_Active_Enhancer_High	9_Active_Enhancer_High	9_Active_Enhancer_High	9_Active_Enhancer_High	10_Distal_Active_Promoter_2Kb_High	9_Active_Enhancer_High	NA	10_Distal_Active_Promoter_2Kb_High	8_Enhancer_High	9_Active_Enhancer_High	8_Enhancer_High	8_Enhancer_High	9_Active_Enhancer_High	10_Distal_Active_Promoter_2Kb_High	10_Distal_Active_Promoter_2Kb_High	9_Active_Enhancer_High	11_Active_TSS_High_Signal_H3K4me3_H3K4me1	313.811	1.49417	0.510947	2.92432	0.00345213	0.0511819	1	4	chr6:142440001-143480000	0.347223	0.0556414	1	0.0231541	MM only reactivated Bcell enhancers
chr6	142926400	142927400	661	12_Active_TSS_High_Signal_H3K4me3_H3K27Ac	12_Active_TSS_High_Signal_H3K4me3_H3K27Ac	12_Active_TSS_High_Signal_H3K4me3_H3K27Ac	12_Active_TSS_High_Signal_H3K4me3_H3K27Ac	12_Active_TSS_High_Signal_H3K4me3_H3K27Ac	12_Active_TSS_High_Signal_H3K4me3_H3K27Ac	10_Distal_Active_Promoter_2Kb_High	12_Active_TSS_High_Signal_H3K4me3_H3K27Ac	12_Active_TSS_High_Signal_H3K4me3_H3K27Ac	12_Active_TSS_High_Signal_H3K4me3_H3K27Ac	12_Active_TSS_High_Signal_H3K4me3_H3K27Ac	12_Active_TSS_High_Signal_H3K4me3_H3K27Ac	NA	11_Active_TSS_High_Signal_H3K4me3_H3K4me1	12_Active_TSS_High_Signal_H3K4me3_H3K27Ac	1_Repressed_Polycomb_High	1_Repressed_Polycomb_High	10_Distal_Active_Promoter_2Kb_High	11_Active_TSS_High_Signal_H3K4me3_H3K4me1	359.535	1.58248	0.63112	2.50741	0.0121619	0.0916627	1	3	chr6:142440001-143480000	0.319871	0.0793966	1	0.0282993	MM only reactivated Bcell enhancers
chr6	143097200	143098800	662	8_Enhancer_High	8_Enhancer_High	8_Enhancer_High	8_Enhancer_High	8_Enhancer_High	8_Enhancer_High	8_Enhancer_High	8_Enhancer_High	8_Enhancer_High	8_Enhancer_High	8_Enhancer_High	8_Enhancer_High	8_Enhancer_High	8_Enhancer_High	9_Active_Enhancer_High	10_Distal_Active_Promoter_2Kb_High	9_Active_Enhancer_High	10_Distal_Active_Promoter_2Kb_High	3_Low_signal	230.386	2.38615	0.597489	3.99364	6.51e-05	0.0178983	1	2	chr6:142440001-143480000	0.309233	0.0905009	1	0.0307196	De novo MM enhancers
chr6	143427000	143427600	663	6_Transcription_Low	6_Transcription_Low	3_Low_signal	3_Low_signal	3_Low_signal	3_Low_signal	NA	3_Low_signal	3_Low_signal	6_Transcription_Low	3_Low_signal	3_Low_signal	3_Low_signal	3_Low_signal	3_Low_signal	6_Transcription_Low	3_Low_signal	6_Transcription_Low	6_Transcription_Low	85.8866	1.83689	0.516203	3.55846	0.000373039	0.0285799	1	2	chr6:142440001-143480000	0.406706	0.0231748	1	0.0138636	All cell types deactivated regions/no predominant state
chr6	154675400	154676400	664	3_Low_signal	3_Low_signal	3_Low_signal	3_Low_signal	3_Low_signal	3_Low_signal	8_Enhancer_High	8_Enhancer_High	3_Low_signal	3_Low_signal	3_Low_signal	3_Low_signal	3_Low_signal	3_Low_signal	3_Low_signal	3_Low_signal	3_Low_signal	3_Low_signal	3_Low_signal	121.825	1.39016	0.517875	2.68435	0.00726715	0.070872	1	5	chr6:154640001-154840000	-0.347804	0.0552056	1	0.023072	All cell types deactivated regions/no predominant state
chr7	13849200	13851000	665	3_Low_signal	3_Low_signal	3_Low_signal	3_Low_signal	3_Low_signal	3_Low_signal	4_Heterochromatin_High	3_Low_signal	3_Low_signal	3_Low_signal	3_Low_signal	3_Low_signal	3_Low_signal	4_Heterochromatin_High	3_Low_signal	3_Low_signal	NA	3_Low_signal	8_Enhancer_High	103.927	1.74484	0.526002	3.31718	0.000909313	0.0340255	1	4	chr7:13280001-15040000	0.389352	0.0303887	1	0.0159378	All cell types deactivated regions/no predominant state
chr7	13948000	13951200	666	3_Low_signal	3_Low_signal	3_Low_signal	3_Low_signal	3_Low_signal	3_Low_signal	4_Heterochromatin_High	3_Low_signal	3_Low_signal	3_Low_signal	3_Low_signal	3_Low_signal	4_Heterochromatin_High	3_Low_signal	NA	3_Low_signal	3_Low_signal	8_Enhancer_High	3_Low_signal	111.329	1.44352	0.415445	3.47463	0.000511559	0.0305288	1	1	chr7:13280001-15040000	0.581395	0.000603329	1	0.0028375	All cell types deactivated regions/no predominant state
chr7	14104600	14105400	667	3_Low_signal	3_Low_signal	3_Low_signal	3_Low_signal	3_Low_signal	3_Low_signal	4_Heterochromatin_High	4_Heterochromatin_High	3_Low_signal	3_Low_signal	3_Low_signal	3_Low_signal	4_Heterochromatin_High	3_Low_signal	3_Low_signal	3_Low_signal	NA	8_Enhancer_High	3_Low_signal	50.1167	2.30868	0.783265	2.94751	0.00320345	0.0497295	1	1	chr7:13280001-15040000	0.385011	0.032453	1	0.0166219	All cell types deactivated regions/no predominant state
chr7	14196000	14198400	668	3_Low_signal	3_Low_signal	3_Low_signal	3_Low_signal	3_Low_signal	3_Low_signal	4_Heterochromatin_High	3_Low_signal	3_Low_signal	3_Low_signal	3_Low_signal	3_Low_signal	3_Low_signal	3_Low_signal	9_Active_Enhancer_High	3_Low_signal	9_Active_Enhancer_High	9_Active_Enhancer_High	3_Low_signal	132.864	2.08007	0.727512	2.85916	0.00424763	0.0555722	1	0	chr7:13280001-15040000	0.318193	0.081075	1	0.0286247	De novo MM enhancers
chr7	14201000	14201800	669	3_Low_signal	3_Low_signal	3_Low_signal	3_Low_signal	3_Low_signal	3_Low_signal	4_Heterochromatin_High	3_Low_signal	3_Low_signal	3_Low_signal	3_Low_signal	3_Low_signal	3_Low_signal	3_Low_signal	8_Enhancer_High	3_Low_signal	3_Low_signal	8_Enhancer_High	3_Low_signal	76.8527	2.14668	0.833764	2.57468	0.0100331	0.0833063	1	0	chr7:13280001-15040000	0.371019	0.0398936	1	0.0189289	All cell types deactivated regions/no predominant state
chr7	14402600	14404000	670	3_Low_signal	3_Low_signal	3_Low_signal	3_Low_signal	3_Low_signal	3_Low_signal	4_Heterochromatin_High	3_Low_signal	3_Low_signal	3_Low_signal	3_Low_signal	3_Low_signal	3_Low_signal	3_Low_signal	8_Enhancer_High	3_Low_signal	8_Enhancer_High	3_Low_signal	3_Low_signal	55.8158	2.02909	0.729305	2.78223	0.0053987	0.0619889	1	0	chr7:13280001-15040000	0.444798	0.0121701	1	0.010056	All cell types deactivated regions/no predominant state
chr7	14446600	14447400	671	3_Low_signal	8_Enhancer_High	NA	NA	8_Enhancer_High	3_Low_signal	4_Heterochromatin_High	4_Heterochromatin_High	8_Enhancer_High	8_Enhancer_High	3_Low_signal	3_Low_signal	4_Heterochromatin_High	3_Low_signal	8_Enhancer_High	3_Low_signal	8_Enhancer_High	8_Enhancer_High	3_Low_signal	100.657	2.87431	0.728869	3.94353	8.03e-05	0.0186093	1	2	chr7:13280001-15040000	0.334597	0.0657921	1	0.0253556	All cell types deactivated regions/no predominant state
chr7	14579600	14580600	672	3_Low_signal	3_Low_signal	3_Low_signal	3_Low_signal	3_Low_signal	3_Low_signal	4_Heterochromatin_High	3_Low_signal	3_Low_signal	3_Low_signal	3_Low_signal	3_Low_signal	3_Low_signal	3_Low_signal	9_Active_Enhancer_High	9_Active_Enhancer_High	8_Enhancer_High	9_Active_Enhancer_High	3_Low_signal	126.871	2.89852	0.814092	3.56043	0.000370249	0.0285454	1	1	chr7:13280001-15040000	0.355628	0.0495988	1	0.0217089	De novo MM enhancers
chr7	14629800	14633400	673	3_Low_signal	3_Low_signal	3_Low_signal	3_Low_signal	3_Low_signal	3_Low_signal	4_Heterochromatin_High	3_Low_signal	3_Low_signal	3_Low_signal	3_Low_signal	3_Low_signal	NA	3_Low_signal	8_Enhancer_High	8_Enhancer_High	9_Active_Enhancer_High	8_Enhancer_High	3_Low_signal	119.209	1.71948	0.510685	3.36701	0.000759868	0.0328893	1	1	chr7:13280001-15040000	0.427088	0.0165629	1	0.0117287	All cell types deactivated regions/no predominant state
chr7	14686800	14688800	674	3_Low_signal	3_Low_signal	3_Low_signal	3_Low_signal	3_Low_signal	3_Low_signal	3_Low_signal	3_Low_signal	3_Low_signal	3_Low_signal	3_Low_signal	3_Low_signal	3_Low_signal	3_Low_signal	NA	10_Distal_Active_Promoter_2Kb_High	9_Active_Enhancer_High	9_Active_Enhancer_High	8_Enhancer_High	167.86	3.07532	0.702605	4.37702	1.2e-05	0.00940368	1	1	chr7:13280001-15040000	0.329378	0.070388	1	0.0263045	De novo MM enhancers
chr7	14691000	14692000	675	3_Low_signal	3_Low_signal	3_Low_signal	3_Low_signal	3_Low_signal	3_Low_signal	3_Low_signal	3_Low_signal	8_Enhancer_High	3_Low_signal	3_Low_signal	3_Low_signal	3_Low_signal	3_Low_signal	8_Enhancer_High	3_Low_signal	8_Enhancer_High	8_Enhancer_High	3_Low_signal	48.1657	1.76372	0.489111	3.60597	0.000310985	0.0275615	1	1	chr7:13280001-15040000	0.357517	0.0483156	1	0.0213408	All cell types deactivated regions/no predominant state
chr7	23260000	23262200	676	3_Low_signal	3_Low_signal	3_Low_signal	3_Low_signal	3_Low_signal	3_Low_signal	3_Low_signal	3_Low_signal	3_Low_signal	3_Low_signal	3_Low_signal	3_Low_signal	3_Low_signal	3_Low_signal	3_Low_signal	2_Repressed_Polycomb_Low	3_Low_signal	3_Low_signal	3_Low_signal	114.248	1.00792	0.344079	2.92931	0.00339712	0.050871	1	1	chr7:23240001-23560000	0.260059	0.157689	1	0.0443133	All cell types deactivated regions/no predominant state
chr7	23546800	23547400	677	3_Low_signal	8_Enhancer_High	3_Low_signal	8_Enhancer_High	3_Low_signal	3_Low_signal	8_Enhancer_High	3_Low_signal	3_Low_signal	11_Active_TSS_High_Signal_H3K4me3_H3K4me1	3_Low_signal	8_Enhancer_High	11_Active_TSS_High_Signal_H3K4me3_H3K4me1	11_Active_TSS_High_Signal_H3K4me3_H3K4me1	11_Active_TSS_High_Signal_H3K4me3_H3K4me1	11_Active_TSS_High_Signal_H3K4me3_H3K4me1	11_Active_TSS_High_Signal_H3K4me3_H3K4me1	NA	8_Enhancer_High	101.411	2.07114	0.591578	3.50103	0.000463456	0.0298439	1	2	chr7:23240001-23560000	0.322535	0.0767872	1	0.0277673	All cell types deactivated regions/no predominant state
chr7	29420800	29424000	678	3_Low_signal	2_Repressed_Polycomb_Low	3_Low_signal	3_Low_signal	3_Low_signal	3_Low_signal	9_Active_Enhancer_High	9_Active_Enhancer_High	2_Repressed_Polycomb_Low	2_Repressed_Polycomb_Low	3_Low_signal	8_Enhancer_High	8_Enhancer_High	8_Enhancer_High	9_Active_Enhancer_High	2_Repressed_Polycomb_Low	8_Enhancer_High	9_Active_Enhancer_High	8_Enhancer_High	172.319	1.14083	0.432384	2.63846	0.00832832	0.0757389	1	3	chr7:28920001-29680000	0.285405	0.119628	1	0.0370873	De novo MM enhancers
chr7	29424200	29425400	679	3_Low_signal	3_Low_signal	3_Low_signal	3_Low_signal	3_Low_signal	3_Low_signal	9_Active_Enhancer_High	9_Active_Enhancer_High	8_Enhancer_High	8_Enhancer_High	8_Enhancer_High	3_Low_signal	8_Enhancer_High	8_Enhancer_High	9_Active_Enhancer_High	2_Repressed_Polycomb_Low	8_Enhancer_High	NA	3_Low_signal	96.2911	1.08702	0.412356	2.63613	0.00838586	0.0759353	1	0	chr7:28920001-29680000	0.333403	0.0668226	1	0.0254878	All cell types deactivated regions/no predominant state
chr7	29588200	29589600	680	3_Low_signal	3_Low_signal	3_Low_signal	3_Low_signal	3_Low_signal	3_Low_signal	NA	3_Low_signal	3_Low_signal	3_Low_signal	3_Low_signal	3_Low_signal	3_Low_signal	3_Low_signal	10_Distal_Active_Promoter_2Kb_High	NA	8_Enhancer_High	8_Enhancer_High	8_Enhancer_High	138.464	1.0698	0.394797	2.70975	0.00673339	0.0683595	1	3	chr7:28920001-29680000	0.266339	0.147538	2	0.0425645	All cell types deactivated regions/no predominant state
chr7	41984600	41985400	681	3_Low_signal	3_Low_signal	3_Low_signal	3_Low_signal	3_Low_signal	3_Low_signal	3_Low_signal	3_Low_signal	3_Low_signal	3_Low_signal	3_Low_signal	3_Low_signal	NA	8_Enhancer_High	9_Active_Enhancer_High	3_Low_signal	9_Active_Enhancer_High	3_Low_signal	3_Low_signal	50.775	2.6317	0.81969	3.21061	0.00132455	0.037463	1	1	chr7:41960001-42880000	0.410104	0.0219422	1	0.0136394	De novo MM enhancers
chr7	41998600	42000200	682	2_Repressed_Polycomb_Low	3_Low_signal	3_Low_signal	3_Low_signal	3_Low_signal	3_Low_signal	NA	9_Active_Enhancer_High	3_Low_signal	2_Repressed_Polycomb_Low	NA	3_Low_signal	NA	8_Enhancer_High	9_Active_Enhancer_High	3_Low_signal	8_Enhancer_High	8_Enhancer_High	3_Low_signal	216.578	2.16611	0.863729	2.50785	0.0121467	0.0916096	1	0	chr7:41960001-42880000	0.5233	0.00252095	1	0.00512265	All cell types deactivated regions/no predominant state
chr7	44257400	44258800	683	8_Enhancer_High	NA	8_Enhancer_High	8_Enhancer_High	8_Enhancer_High	8_Enhancer_High	9_Active_Enhancer_High	9_Active_Enhancer_High	8_Enhancer_High	8_Enhancer_High	8_Enhancer_High	8_Enhancer_High	9_Active_Enhancer_High	9_Active_Enhancer_High	3_Low_signal	10_Distal_Active_Promoter_2Kb_High	9_Active_Enhancer_High	8_Enhancer_High	8_Enhancer_High	436.953	1.76143	0.595776	2.95654	0.00311116	0.0491455	1	5	chr7:44000001-44560000	-0.327945	0.071693	1	0.0265665	PC and MM only enhancers
chr7	46679200	46681000	684	3_Low_signal	3_Low_signal	3_Low_signal	3_Low_signal	3_Low_signal	3_Low_signal	3_Low_signal	3_Low_signal	3_Low_signal	3_Low_signal	3_Low_signal	3_Low_signal	3_Low_signal	3_Low_signal	8_Enhancer_High	3_Low_signal	4_Heterochromatin_High	3_Low_signal	3_Low_signal	146.181	2.02734	0.575626	3.52197	0.000428354	0.0291797	1	3	chr7:45880001-47200000	0.460551	0.00912788	1	0.00886458	All cell types deactivated regions/no predominant state
chr7	81482000	81485000	685	3_Low_signal	3_Low_signal	3_Low_signal	3_Low_signal	3_Low_signal	3_Low_signal	3_Low_signal	3_Low_signal	3_Low_signal	3_Low_signal	3_Low_signal	3_Low_signal	3_Low_signal	3_Low_signal	3_Low_signal	6_Transcription_Low	6_Transcription_Low	6_Transcription_Low	3_Low_signal	177.043	1.44254	0.444374	3.24622	0.00116947	0.0361559	1	2	chr7:81480001-82040000	0.423676	0.017545	1	0.012081	All cell types deactivated regions/no predominant state
chr7	81499400	81502800	686	3_Low_signal	3_Low_signal	3_Low_signal	3_Low_signal	3_Low_signal	3_Low_signal	3_Low_signal	3_Low_signal	3_Low_signal	3_Low_signal	3_Low_signal	3_Low_signal	3_Low_signal	3_Low_signal	8_Enhancer_High	3_Low_signal	3_Low_signal	3_Low_signal	3_Low_signal	138.326	1.40643	0.38076	3.69374	0.000220976	0.0250987	1	0	chr7:81480001-82040000	0.517168	0.0028898	1	0.00542994	All cell types deactivated regions/no predominant state
chr7	81641800	81642600	687	3_Low_signal	3_Low_signal	3_Low_signal	3_Low_signal	3_Low_signal	3_Low_signal	3_Low_signal	3_Low_signal	3_Low_signal	3_Low_signal	3_Low_signal	3_Low_signal	3_Low_signal	3_Low_signal	8_Enhancer_High	8_Enhancer_High	8_Enhancer_High	8_Enhancer_High	3_Low_signal	81.047	2.53382	0.687161	3.68738	0.000226579	0.0254202	1	2	chr7:81480001-82040000	0.72712	3.6e-06	1	0.000479966	All cell types deactivated regions/no predominant state
chr7	81684800	81685600	688	3_Low_signal	3_Low_signal	3_Low_signal	3_Low_signal	3_Low_signal	3_Low_signal	3_Low_signal	3_Low_signal	3_Low_signal	3_Low_signal	3_Low_signal	3_Low_signal	3_Low_signal	3_Low_signal	3_Low_signal	3_Low_signal	3_Low_signal	3_Low_signal	3_Low_signal	109.276	2.24323	0.737967	3.03975	0.00236776	0.0446815	1	1	chr7:81480001-82040000	0.725991	3.79e-06	1	0.000479966	All cell types deactivated regions/no predominant state
chr7	81776000	81778000	689	3_Low_signal	3_Low_signal	3_Low_signal	3_Low_signal	3_Low_signal	3_Low_signal	3_Low_signal	3_Low_signal	3_Low_signal	3_Low_signal	3_Low_signal	3_Low_signal	3_Low_signal	3_Low_signal	9_Active_Enhancer_High	8_Enhancer_High	9_Active_Enhancer_High	8_Enhancer_High	10_Distal_Active_Promoter_2Kb_High	108.643	2.13598	0.607291	3.51723	0.000436078	0.0292708	1	0	chr7:81480001-82040000	0.552581	0.00126641	1	0.0040069	De novo MM enhancers
chr7	81779400	81781200	690	3_Low_signal	3_Low_signal	3_Low_signal	3_Low_signal	3_Low_signal	3_Low_signal	3_Low_signal	3_Low_signal	3_Low_signal	3_Low_signal	3_Low_signal	3_Low_signal	3_Low_signal	3_Low_signal	9_Active_Enhancer_High	6_Transcription_Low	9_Active_Enhancer_High	8_Enhancer_High	3_Low_signal	56.8126	1.43699	0.57518	2.49833	0.012478	0.0927675	1	0	chr7:81480001-82040000	0.451892	0.0107088	1	0.00953037	De novo MM enhancers
chr7	81788200	81792600	691	3_Low_signal	3_Low_signal	3_Low_signal	3_Low_signal	3_Low_signal	NA	3_Low_signal	3_Low_signal	3_Low_signal	3_Low_signal	3_Low_signal	3_Low_signal	3_Low_signal	3_Low_signal	9_Active_Enhancer_High	8_Enhancer_High	9_Active_Enhancer_High	9_Active_Enhancer_High	3_Low_signal	286.443	2.00492	0.516905	3.8787	0.000105017	0.0209317	1	1	chr7:81480001-82040000	0.569222	0.000832115	1	0.00329676	De novo MM enhancers
chr7	81812200	81813600	692	3_Low_signal	8_Enhancer_High	3_Low_signal	8_Enhancer_High	3_Low_signal	3_Low_signal	8_Enhancer_High	8_Enhancer_High	3_Low_signal	3_Low_signal	3_Low_signal	3_Low_signal	8_Enhancer_High	9_Active_Enhancer_High	3_Low_signal	3_Low_signal	9_Active_Enhancer_High	9_Active_Enhancer_High	3_Low_signal	146.587	2.70672	1.07334	2.52178	0.0116764	0.0896908	1	0	chr7:81480001-82040000	0.423225	0.0176782	1	0.0121503	PC and MM only enhancers
chr7	81845600	81847000	693	8_Enhancer_High	8_Enhancer_High	8_Enhancer_High	8_Enhancer_High	NA	NA	8_Enhancer_High	8_Enhancer_High	3_Low_signal	3_Low_signal	3_Low_signal	3_Low_signal	8_Enhancer_High	8_Enhancer_High	8_Enhancer_High	10_Distal_Active_Promoter_2Kb_High	10_Distal_Active_Promoter_2Kb_High	10_Distal_Active_Promoter_2Kb_High	3_Low_signal	196.211	3.13573	0.606593	5.16942	2.35e-07	0.00165313	1	3	chr7:81480001-82040000	0.418867	0.0190108	1	0.0126596	De novo MM enhancers
chr7	81871600	81875000	694	3_Low_signal	3_Low_signal	3_Low_signal	3_Low_signal	3_Low_signal	3_Low_signal	3_Low_signal	3_Low_signal	3_Low_signal	3_Low_signal	3_Low_signal	3_Low_signal	3_Low_signal	3_Low_signal	NA	3_Low_signal	9_Active_Enhancer_High	8_Enhancer_High	3_Low_signal	121.72	1.46576	0.464099	3.15829	0.00158699	0.0392962	1	1	chr7:81480001-82040000	0.412456	0.0211209	1	0.0134282	All cell types deactivated regions/no predominant state
chr7	81886200	81888200	695	3_Low_signal	3_Low_signal	3_Low_signal	3_Low_signal	3_Low_signal	8_Enhancer_High	3_Low_signal	3_Low_signal	3_Low_signal	3_Low_signal	3_Low_signal	3_Low_signal	8_Enhancer_High	8_Enhancer_High	8_Enhancer_High	9_Active_Enhancer_High	9_Active_Enhancer_High	9_Active_Enhancer_High	9_Active_Enhancer_High	131.231	2.38618	0.65467	3.64486	0.000267536	0.0267982	1	2	chr7:81480001-82040000	0.519141	0.00276634	1	0.00534531	De novo MM enhancers
chr7	81902200	81903600	696	3_Low_signal	3_Low_signal	3_Low_signal	3_Low_signal	3_Low_signal	3_Low_signal	4_Heterochromatin_High	3_Low_signal	3_Low_signal	3_Low_signal	3_Low_signal	3_Low_signal	8_Enhancer_High	8_Enhancer_High	8_Enhancer_High	9_Active_Enhancer_High	9_Active_Enhancer_High	8_Enhancer_High	3_Low_signal	150.756	1.87943	0.663753	2.83152	0.00463267	0.0577943	1	1	chr7:81480001-82040000	0.490375	0.00510078	1	0.00677496	De novo MM enhancers
chr7	81956400	81958000	697	3_Low_signal	3_Low_signal	3_Low_signal	3_Low_signal	3_Low_signal	3_Low_signal	3_Low_signal	3_Low_signal	3_Low_signal	3_Low_signal	3_Low_signal	3_Low_signal	3_Low_signal	3_Low_signal	3_Low_signal	6_Transcription_Low	8_Enhancer_High	8_Enhancer_High	3_Low_signal	102.895	2.92907	0.607634	4.82045	1.43e-06	0.00442542	1	2	chr7:81480001-82040000	0.620717	0.00019484	1	0.00204844	All cell types deactivated regions/no predominant state
chr7	82559200	82560000	698	3_Low_signal	3_Low_signal	3_Low_signal	3_Low_signal	3_Low_signal	3_Low_signal	3_Low_signal	3_Low_signal	3_Low_signal	3_Low_signal	3_Low_signal	3_Low_signal	3_Low_signal	3_Low_signal	12_Active_TSS_High_Signal_H3K4me3_H3K27Ac	12_Active_TSS_High_Signal_H3K4me3_H3K27Ac	12_Active_TSS_High_Signal_H3K4me3_H3K27Ac	10_Distal_Active_Promoter_2Kb_High	3_Low_signal	217.238	3.21079	0.697112	4.60584	4.11e-06	0.00636747	1	2	chr7:82040001-82760000	0.260928	0.156254	1	0.044159	De novo MM enhancers
chr7	82572200	82572800	699	3_Low_signal	3_Low_signal	3_Low_signal	3_Low_signal	3_Low_signal	3_Low_signal	3_Low_signal	3_Low_signal	3_Low_signal	3_Low_signal	3_Low_signal	3_Low_signal	3_Low_signal	3_Low_signal	8_Enhancer_High	3_Low_signal	8_Enhancer_High	8_Enhancer_High	3_Low_signal	55.9535	1.55041	0.575463	2.69421	0.00705566	0.0699526	1	0	chr7:82040001-82760000	0.246602	0.181105	1	0.0488735	All cell types deactivated regions/no predominant state
chr7	82677200	82680200	700	3_Low_signal	3_Low_signal	3_Low_signal	3_Low_signal	3_Low_signal	3_Low_signal	3_Low_signal	3_Low_signal	3_Low_signal	3_Low_signal	3_Low_signal	3_Low_signal	3_Low_signal	3_Low_signal	3_Low_signal	3_Low_signal	9_Active_Enhancer_High	3_Low_signal	3_Low_signal	131.749	1.68541	0.539386	3.12469	0.00177995	0.040673	1	2	chr7:82040001-82760000	0.270956	0.140383	1	0.04132	All cell types deactivated regions/no predominant state
chr7	83936000	83936800	701	3_Low_signal	3_Low_signal	3_Low_signal	3_Low_signal	3_Low_signal	3_Low_signal	3_Low_signal	3_Low_signal	3_Low_signal	3_Low_signal	3_Low_signal	3_Low_signal	3_Low_signal	3_Low_signal	8_Enhancer_High	3_Low_signal	8_Enhancer_High	8_Enhancer_High	3_Low_signal	53.3093	2.24005	0.443145	5.0549	4.31e-07	0.00230971	1	4	chr7:83920001-85040000	0.453714	0.0103584	2	0.00943799	All cell types deactivated regions/no predominant state
chr7	84247600	84249400	702	3_Low_signal	3_Low_signal	3_Low_signal	3_Low_signal	3_Low_signal	3_Low_signal	3_Low_signal	3_Low_signal	3_Low_signal	3_Low_signal	3_Low_signal	3_Low_signal	3_Low_signal	3_Low_signal	3_Low_signal	3_Low_signal	9_Active_Enhancer_High	3_Low_signal	3_Low_signal	96.2915	1.51075	0.514295	2.93752	0.00330852	0.0502862	1	0	chr7:83920001-85040000	0.436053	0.0141981	2	0.0108328	All cell types deactivated regions/no predominant state
chr7	84389000	84389800	703	3_Low_signal	3_Low_signal	3_Low_signal	3_Low_signal	3_Low_signal	3_Low_signal	3_Low_signal	3_Low_signal	3_Low_signal	3_Low_signal	3_Low_signal	3_Low_signal	3_Low_signal	3_Low_signal	8_Enhancer_High	3_Low_signal	8_Enhancer_High	3_Low_signal	11_Active_TSS_High_Signal_H3K4me3_H3K4me1	51.2499	3.1965	0.903955	3.53613	0.000406042	0.0289415	1	2	chr7:83920001-85040000	0.498138	0.00434663	1	0.00644701	All cell types deactivated regions/no predominant state
chr7	85039000	85040400	704	3_Low_signal	3_Low_signal	3_Low_signal	3_Low_signal	3_Low_signal	3_Low_signal	3_Low_signal	3_Low_signal	3_Low_signal	3_Low_signal	3_Low_signal	3_Low_signal	8_Enhancer_High	8_Enhancer_High	12_Active_TSS_High_Signal_H3K4me3_H3K27Ac	12_Active_TSS_High_Signal_H3K4me3_H3K27Ac	10_Distal_Active_Promoter_2Kb_High	10_Distal_Active_Promoter_2Kb_High	11_Active_TSS_High_Signal_H3K4me3_H3K4me1	268.996	3.12913	0.551705	5.67175	1.41e-08	0.000796079	1	2	chr7:83920001-85040000	0.446463	0.011813	2	0.00994777	De novo MM enhancers
chr7	99513600	99514800	705	5_Transcription_High	5_Transcription_High	5_Transcription_High	5_Transcription_High	5_Transcription_High	5_Transcription_High	5_Transcription_High	5_Transcription_High	5_Transcription_High	5_Transcription_High	5_Transcription_High	5_Transcription_High	NA	9_Active_Enhancer_High	9_Active_Enhancer_High	10_Distal_Active_Promoter_2Kb_High	9_Active_Enhancer_High	9_Active_Enhancer_High	8_Enhancer_High	49.3644	1.46075	0.486361	3.00342	0.00266963	0.0466068	1	0	chr7:99440001-100080000	0.245981	0.182242	1	0.0490552	PC and MM only enhancers
chr7	100725000	100725800	706	NA	3_Low_signal	3_Low_signal	3_Low_signal	3_Low_signal	3_Low_signal	8_Enhancer_High	NA	2_Repressed_Polycomb_Low	3_Low_signal	3_Low_signal	3_Low_signal	1_Repressed_Polycomb_High	3_Low_signal	11_Active_TSS_High_Signal_H3K4me3_H3K4me1	8_Enhancer_High	8_Enhancer_High	8_Enhancer_High	11_Active_TSS_High_Signal_H3K4me3_H3K4me1	47.6974	1.06543	0.402134	2.64943	0.00806276	0.0746682	1	1	chr7:100320001-100880000	0.500465	0.00414008	1	0.00638992	All cell types deactivated regions/no predominant state
chr7	117470600	117471200	707	3_Low_signal	3_Low_signal	3_Low_signal	3_Low_signal	3_Low_signal	3_Low_signal	3_Low_signal	3_Low_signal	3_Low_signal	3_Low_signal	3_Low_signal	3_Low_signal	3_Low_signal	3_Low_signal	8_Enhancer_High	3_Low_signal	3_Low_signal	3_Low_signal	3_Low_signal	104.38	2.8857	0.897513	3.21522	0.00130344	0.0373512	1	2	chr7:117400001-118240000	0.531619	0.00208604	1	0.00467885	All cell types deactivated regions/no predominant state
chr7	117715800	117717000	708	3_Low_signal	3_Low_signal	3_Low_signal	3_Low_signal	3_Low_signal	3_Low_signal	3_Low_signal	3_Low_signal	3_Low_signal	3_Low_signal	3_Low_signal	3_Low_signal	3_Low_signal	3_Low_signal	6_Transcription_Low	3_Low_signal	3_Low_signal	3_Low_signal	3_Low_signal	52.8012	1.21654	0.378377	3.21515	0.00130378	0.0373512	1	2	chr7:117400001-118240000	0.449695	0.0111447	1	0.00970386	All cell types deactivated regions/no predominant state
chr7	117773200	117774600	709	3_Low_signal	3_Low_signal	3_Low_signal	3_Low_signal	3_Low_signal	3_Low_signal	3_Low_signal	3_Low_signal	3_Low_signal	3_Low_signal	3_Low_signal	3_Low_signal	3_Low_signal	3_Low_signal	9_Active_Enhancer_High	3_Low_signal	8_Enhancer_High	3_Low_signal	NA	101.663	1.49446	0.497372	3.00471	0.00265838	0.0465114	1	2	chr7:117400001-118240000	0.422854	0.0177887	1	0.0121858	All cell types deactivated regions/no predominant state
chr7	117843800	117845400	710	3_Low_signal	3_Low_signal	3_Low_signal	3_Low_signal	3_Low_signal	3_Low_signal	3_Low_signal	3_Low_signal	3_Low_signal	3_Low_signal	3_Low_signal	3_Low_signal	3_Low_signal	3_Low_signal	NA	3_Low_signal	3_Low_signal	3_Low_signal	3_Low_signal	59.2117	1.2175	0.355774	3.42211	0.000621365	0.0317449	1	1	chr7:117400001-118240000	0.363884	0.0441832	1	0.0201361	All cell types deactivated regions/no predominant state
chr7	120996200	120997200	711	8_Enhancer_High	8_Enhancer_High	8_Enhancer_High	8_Enhancer_High	8_Enhancer_High	8_Enhancer_High	2_Repressed_Polycomb_Low	3_Low_signal	8_Enhancer_High	8_Enhancer_High	3_Low_signal	8_Enhancer_High	1_Repressed_Polycomb_High	2_Repressed_Polycomb_Low	8_Enhancer_High	8_Enhancer_High	8_Enhancer_High	9_Active_Enhancer_High	9_Active_Enhancer_High	56.8479	1.33762	0.498673	2.68235	0.00731058	0.0710495	1	2	chr7:120960001-121120000	0.590202	0.000474307	1	0.00278209	All cell types deactivated regions/no predominant state
chr7	121081200	121082000	712	6_Transcription_Low	6_Transcription_Low	6_Transcription_Low	6_Transcription_Low	6_Transcription_Low	6_Transcription_Low	3_Low_signal	3_Low_signal	6_Transcription_Low	3_Low_signal	3_Low_signal	3_Low_signal	3_Low_signal	3_Low_signal	3_Low_signal	6_Transcription_Low	3_Low_signal	8_Enhancer_High	3_Low_signal	88.2193	2.04236	0.482879	4.22955	2.34e-05	0.0123822	1	3	chr7:120960001-121120000	0.385665	0.0321349	1	0.0165155	All cell types deactivated regions/no predominant state
chr7	121277800	121279800	713	6_Transcription_Low	6_Transcription_Low	6_Transcription_Low	3_Low_signal	6_Transcription_Low	3_Low_signal	2_Repressed_Polycomb_Low	2_Repressed_Polycomb_Low	7_Genic_Enhancer_High	8_Enhancer_High	6_Transcription_Low	6_Transcription_Low	2_Repressed_Polycomb_Low	3_Low_signal	3_Low_signal	9_Active_Enhancer_High	9_Active_Enhancer_High	9_Active_Enhancer_High	9_Active_Enhancer_High	128.082	1.5395	0.523897	2.93856	0.00329746	0.0502198	1	5	chr7:121120001-122040000	0.310029	0.0896312	1	0.0305493	De novo MM enhancers
chr7	121302000	121303000	714	8_Enhancer_High	8_Enhancer_High	9_Active_Enhancer_High	8_Enhancer_High	6_Transcription_Low	NA	3_Low_signal	8_Enhancer_High	11_Active_TSS_High_Signal_H3K4me3_H3K4me1	9_Active_Enhancer_High	8_Enhancer_High	10_Distal_Active_Promoter_2Kb_High	8_Enhancer_High	8_Enhancer_High	8_Enhancer_High	10_Distal_Active_Promoter_2Kb_High	8_Enhancer_High	10_Distal_Active_Promoter_2Kb_High	3_Low_signal	210.745	1.66115	0.559364	2.96971	0.00298082	0.0484938	1	2	chr7:121120001-122040000	0.26087	0.156349	1	0.0441672	De novo MM enhancers
chr7	121313000	121315600	715	8_Enhancer_High	8_Enhancer_High	9_Active_Enhancer_High	3_Low_signal	8_Enhancer_High	3_Low_signal	3_Low_signal	3_Low_signal	8_Enhancer_High	10_Distal_Active_Promoter_2Kb_High	6_Transcription_Low	8_Enhancer_High	8_Enhancer_High	8_Enhancer_High	NA	10_Distal_Active_Promoter_2Kb_High	8_Enhancer_High	10_Distal_Active_Promoter_2Kb_High	10_Distal_Active_Promoter_2Kb_High	271.316	1.99507	0.663373	3.00746	0.00263437	0.046467	1	5	chr7:121120001-122040000	0.294861	0.107336	1	0.0344805	De novo MM enhancers
chr7	121437600	121439000	716	11_Active_TSS_High_Signal_H3K4me3_H3K4me1	10_Distal_Active_Promoter_2Kb_High	NA	10_Distal_Active_Promoter_2Kb_High	11_Active_TSS_High_Signal_H3K4me3_H3K4me1	11_Active_TSS_High_Signal_H3K4me3_H3K4me1	NA	8_Enhancer_High	11_Active_TSS_High_Signal_H3K4me3_H3K4me1	10_Distal_Active_Promoter_2Kb_High	11_Active_TSS_High_Signal_H3K4me3_H3K4me1	9_Active_Enhancer_High	11_Active_TSS_High_Signal_H3K4me3_H3K4me1	8_Enhancer_High	10_Distal_Active_Promoter_2Kb_High	10_Distal_Active_Promoter_2Kb_High	10_Distal_Active_Promoter_2Kb_High	10_Distal_Active_Promoter_2Kb_High	NA	188.618	2.26398	0.488793	4.63177	3.63e-06	0.00619959	1	1	chr7:121120001-122040000	0.310452	0.0891718	1	0.0304344	MM only reactivated Bcell enhancers
chr7	121519800	121521200	717	3_Low_signal	3_Low_signal	3_Low_signal	8_Enhancer_High	3_Low_signal	3_Low_signal	3_Low_signal	3_Low_signal	3_Low_signal	3_Low_signal	3_Low_signal	3_Low_signal	3_Low_signal	3_Low_signal	3_Low_signal	3_Low_signal	3_Low_signal	8_Enhancer_High	3_Low_signal	90.5156	1.327	0.414694	3.19995	0.00137451	0.0378822	1	1	chr7:121120001-122040000	0.278461	0.129297	1	0.0390971	All cell types deactivated regions/no predominant state
chr7	121899400	121901400	718	3_Low_signal	3_Low_signal	3_Low_signal	3_Low_signal	3_Low_signal	3_Low_signal	3_Low_signal	3_Low_signal	3_Low_signal	3_Low_signal	3_Low_signal	3_Low_signal	3_Low_signal	3_Low_signal	9_Active_Enhancer_High	3_Low_signal	9_Active_Enhancer_High	3_Low_signal	9_Active_Enhancer_High	210.827	2.46788	0.586948	4.20459	2.62e-05	0.0128095	1	3	chr7:121120001-122040000	0.62089	0.000193809	1	0.00204844	De novo MM enhancers
chr7	121912400	121915400	719	3_Low_signal	3_Low_signal	3_Low_signal	3_Low_signal	3_Low_signal	3_Low_signal	3_Low_signal	3_Low_signal	3_Low_signal	3_Low_signal	3_Low_signal	3_Low_signal	3_Low_signal	3_Low_signal	3_Low_signal	3_Low_signal	8_Enhancer_High	3_Low_signal	3_Low_signal	104.333	1.31786	0.481514	2.73691	0.00620186	0.0658383	1	1	chr7:121120001-122040000	0.587063	0.000517182	1	0.0028375	All cell types deactivated regions/no predominant state
chr7	122092600	122094000	720	3_Low_signal	3_Low_signal	6_Transcription_Low	3_Low_signal	NA	3_Low_signal	3_Low_signal	3_Low_signal	3_Low_signal	3_Low_signal	3_Low_signal	3_Low_signal	3_Low_signal	3_Low_signal	6_Transcription_Low	3_Low_signal	3_Low_signal	6_Transcription_Low	6_Transcription_Low	94.7551	1.56261	0.372842	4.19107	2.78e-05	0.0132516	1	2	chr7:122040001-123480000	0.523743	0.00249591	1	0.00509949	All cell types deactivated regions/no predominant state
chr7	122211000	122213600	721	3_Low_signal	3_Low_signal	3_Low_signal	3_Low_signal	3_Low_signal	3_Low_signal	3_Low_signal	3_Low_signal	3_Low_signal	3_Low_signal	3_Low_signal	3_Low_signal	3_Low_signal	3_Low_signal	9_Active_Enhancer_High	3_Low_signal	3_Low_signal	NA	8_Enhancer_High	148.739	1.62664	0.643073	2.52948	0.0114231	0.0888539	1	2	chr7:122040001-123480000	0.322858	0.0764753	1	0.0277071	All cell types deactivated regions/no predominant state
chr7	122218400	122220800	722	3_Low_signal	3_Low_signal	3_Low_signal	3_Low_signal	3_Low_signal	3_Low_signal	3_Low_signal	3_Low_signal	3_Low_signal	3_Low_signal	3_Low_signal	3_Low_signal	3_Low_signal	3_Low_signal	3_Low_signal	3_Low_signal	3_Low_signal	3_Low_signal	6_Transcription_Low	59.4516	1.21255	0.354686	3.41866	0.000629292	0.031798	1	0	chr7:122040001-123480000	0.435434	0.0143518	1	0.0108956	All cell types deactivated regions/no predominant state
chr7	122339400	122341000	723	3_Low_signal	3_Low_signal	3_Low_signal	3_Low_signal	3_Low_signal	3_Low_signal	3_Low_signal	3_Low_signal	3_Low_signal	3_Low_signal	3_Low_signal	3_Low_signal	3_Low_signal	3_Low_signal	9_Active_Enhancer_High	5_Transcription_High	5_Transcription_High	6_Transcription_Low	9_Active_Enhancer_High	112.721	2.57033	0.89677	2.86621	0.00415423	0.0551443	1	5	chr7:122040001-123480000	0.412652	0.0210538	1	0.0134011	All cell types deactivated regions/no predominant state
chr7	122380800	122381600	724	3_Low_signal	3_Low_signal	3_Low_signal	3_Low_signal	3_Low_signal	3_Low_signal	3_Low_signal	3_Low_signal	3_Low_signal	3_Low_signal	3_Low_signal	3_Low_signal	3_Low_signal	3_Low_signal	9_Active_Enhancer_High	9_Active_Enhancer_High	7_Genic_Enhancer_High	8_Enhancer_High	NA	115.928	3.05182	0.894535	3.41163	0.00064576	0.0319298	1	3	chr7:122040001-123480000	0.508506	0.0034899	1	0.00589227	De novo MM enhancers
chr7	122503600	122504800	725	3_Low_signal	3_Low_signal	3_Low_signal	3_Low_signal	3_Low_signal	3_Low_signal	3_Low_signal	3_Low_signal	3_Low_signal	3_Low_signal	3_Low_signal	3_Low_signal	3_Low_signal	3_Low_signal	9_Active_Enhancer_High	6_Transcription_Low	6_Transcription_Low	3_Low_signal	3_Low_signal	48.3698	1.56087	0.636025	2.4541	0.0141236	0.0988309	1	0	chr7:122040001-123480000	0.389292	0.0304167	1	0.0159378	All cell types deactivated regions/no predominant state
chr7	122544200	122545400	726	3_Low_signal	NA	3_Low_signal	3_Low_signal	3_Low_signal	3_Low_signal	8_Enhancer_High	NA	8_Enhancer_High	3_Low_signal	3_Low_signal	NA	3_Low_signal	8_Enhancer_High	8_Enhancer_High	7_Genic_Enhancer_High	7_Genic_Enhancer_High	9_Active_Enhancer_High	3_Low_signal	99.578	2.07891	0.504849	4.11789	3.82e-05	0.0146452	1	2	chr7:122040001-123480000	0.565761	0.000909716	1	0.00341847	De novo MM enhancers
chr7	122725200	122726200	727	3_Low_signal	3_Low_signal	3_Low_signal	3_Low_signal	3_Low_signal	3_Low_signal	4_Heterochromatin_High	3_Low_signal	3_Low_signal	3_Low_signal	3_Low_signal	3_Low_signal	3_Low_signal	3_Low_signal	8_Enhancer_High	8_Enhancer_High	8_Enhancer_High	3_Low_signal	8_Enhancer_High	56.6949	2.34724	0.703199	3.33794	0.000844017	0.0335723	1	1	chr7:122040001-123480000	0.261693	0.155	1	0.0439982	All cell types deactivated regions/no predominant state
chr7	122802200	122803800	728	3_Low_signal	3_Low_signal	3_Low_signal	3_Low_signal	3_Low_signal	3_Low_signal	3_Low_signal	3_Low_signal	3_Low_signal	3_Low_signal	3_Low_signal	3_Low_signal	3_Low_signal	3_Low_signal	9_Active_Enhancer_High	9_Active_Enhancer_High	9_Active_Enhancer_High	9_Active_Enhancer_High	3_Low_signal	225.136	2.97777	0.683214	4.35847	1.31e-05	0.00940368	1	1	chr7:122040001-123480000	0.505032	0.00375907	1	0.00607133	De novo MM enhancers
chr7	122971000	122972600	729	3_Low_signal	3_Low_signal	3_Low_signal	3_Low_signal	3_Low_signal	3_Low_signal	3_Low_signal	3_Low_signal	3_Low_signal	3_Low_signal	3_Low_signal	3_Low_signal	3_Low_signal	3_Low_signal	8_Enhancer_High	NA	8_Enhancer_High	3_Low_signal	3_Low_signal	51.8993	1.37194	0.374887	3.65961	0.000252598	0.0262455	1	0	chr7:122040001-123480000	0.454967	0.0101229	1	0.00937273	All cell types deactivated regions/no predominant state
chr7	124275800	124277000	730	3_Low_signal	3_Low_signal	3_Low_signal	3_Low_signal	3_Low_signal	3_Low_signal	3_Low_signal	3_Low_signal	3_Low_signal	3_Low_signal	3_Low_signal	3_Low_signal	3_Low_signal	3_Low_signal	3_Low_signal	3_Low_signal	3_Low_signal	3_Low_signal	3_Low_signal	92.3242	1.62723	0.438249	3.71303	0.000204795	0.0245074	1	5	chr7:124080001-125000000	0.383586	0.033155	3	0.0168528	All cell types deactivated regions/no predominant state
chr7	124364200	124365800	731	3_Low_signal	3_Low_signal	3_Low_signal	3_Low_signal	3_Low_signal	3_Low_signal	3_Low_signal	3_Low_signal	3_Low_signal	3_Low_signal	3_Low_signal	3_Low_signal	3_Low_signal	3_Low_signal	3_Low_signal	3_Low_signal	3_Low_signal	3_Low_signal	10_Distal_Active_Promoter_2Kb_High	50.73	1.24947	0.480185	2.60207	0.00926635	0.079994	1	0	chr7:124080001-125000000	0.288602	0.11536	3	0.0362002	All cell types deactivated regions/no predominant state
chr7	124398800	124400800	732	3_Low_signal	3_Low_signal	3_Low_signal	3_Low_signal	3_Low_signal	3_Low_signal	3_Low_signal	3_Low_signal	3_Low_signal	3_Low_signal	3_Low_signal	3_Low_signal	3_Low_signal	3_Low_signal	9_Active_Enhancer_High	8_Enhancer_High	9_Active_Enhancer_High	8_Enhancer_High	8_Enhancer_High	146.048	1.64421	0.518403	3.17167	0.00151563	0.0388036	1	2	chr7:124080001-125000000	0.345169	0.0572025	3	0.0235066	De novo MM enhancers
chr7	124648800	124650400	733	3_Low_signal	3_Low_signal	3_Low_signal	3_Low_signal	3_Low_signal	3_Low_signal	3_Low_signal	3_Low_signal	3_Low_signal	3_Low_signal	3_Low_signal	3_Low_signal	3_Low_signal	3_Low_signal	8_Enhancer_High	12_Active_TSS_High_Signal_H3K4me3_H3K27Ac	NA	8_Enhancer_High	3_Low_signal	97.4242	1.40216	0.489835	2.86253	0.00420278	0.0553685	1	3	chr7:124080001-125000000	0.375158	0.0375622	3	0.0182394	All cell types deactivated regions/no predominant state
chr7	124772400	124774400	734	3_Low_signal	3_Low_signal	3_Low_signal	3_Low_signal	3_Low_signal	3_Low_signal	2_Repressed_Polycomb_Low	3_Low_signal	3_Low_signal	3_Low_signal	3_Low_signal	3_Low_signal	3_Low_signal	3_Low_signal	8_Enhancer_High	11_Active_TSS_High_Signal_H3K4me3_H3K4me1	9_Active_Enhancer_High	3_Low_signal	3_Low_signal	90.8044	1.20631	0.446218	2.7034	0.00686333	0.0690995	1	0	chr7:124080001-125000000	0.276064	0.132766	3	0.0397442	All cell types deactivated regions/no predominant state
chr7	124785000	124786400	735	3_Low_signal	3_Low_signal	3_Low_signal	3_Low_signal	3_Low_signal	3_Low_signal	3_Low_signal	3_Low_signal	3_Low_signal	3_Low_signal	3_Low_signal	3_Low_signal	3_Low_signal	3_Low_signal	NA	3_Low_signal	3_Low_signal	3_Low_signal	3_Low_signal	99.3594	2.60534	0.471544	5.52513	3.29e-08	0.000927163	1	1	chr7:124080001-125000000	0.48011	0.00626786	3	0.00743974	All cell types deactivated regions/no predominant state
chr7	126370000	126371400	736	3_Low_signal	3_Low_signal	3_Low_signal	3_Low_signal	3_Low_signal	3_Low_signal	4_Heterochromatin_High	3_Low_signal	3_Low_signal	3_Low_signal	3_Low_signal	3_Low_signal	3_Low_signal	3_Low_signal	9_Active_Enhancer_High	8_Enhancer_High	8_Enhancer_High	NA	9_Active_Enhancer_High	98.7852	2.15053	0.707637	3.03903	0.00237337	0.044702	1	2	chr7:125880001-127520000	0.28739	0.116964	1	0.0365137	All cell types deactivated regions/no predominant state
chr7	126449600	126451800	737	3_Low_signal	3_Low_signal	3_Low_signal	3_Low_signal	3_Low_signal	3_Low_signal	3_Low_signal	3_Low_signal	3_Low_signal	8_Enhancer_High	3_Low_signal	3_Low_signal	3_Low_signal	8_Enhancer_High	9_Active_Enhancer_High	12_Active_TSS_High_Signal_H3K4me3_H3K27Ac	9_Active_Enhancer_High	10_Distal_Active_Promoter_2Kb_High	6_Transcription_Low	325.859	1.8488	0.558553	3.30999	0.000933008	0.0341298	1	4	chr7:125880001-127520000	0.477471	0.00660231	1	0.00765924	De novo MM enhancers
chr7	126489600	126490800	738	3_Low_signal	3_Low_signal	3_Low_signal	3_Low_signal	3_Low_signal	3_Low_signal	3_Low_signal	3_Low_signal	3_Low_signal	3_Low_signal	3_Low_signal	3_Low_signal	3_Low_signal	3_Low_signal	NA	3_Low_signal	3_Low_signal	8_Enhancer_High	3_Low_signal	60.7011	1.28554	0.509919	2.52106	0.0117003	0.0897429	1	0	chr7:125880001-127520000	0.301309	0.099514	1	0.0324958	All cell types deactivated regions/no predominant state
chr7	126608000	126608800	739	3_Low_signal	3_Low_signal	3_Low_signal	3_Low_signal	3_Low_signal	3_Low_signal	3_Low_signal	3_Low_signal	3_Low_signal	3_Low_signal	3_Low_signal	3_Low_signal	3_Low_signal	3_Low_signal	NA	3_Low_signal	3_Low_signal	3_Low_signal	3_Low_signal	69.3344	1.21825	0.484771	2.51304	0.0119696	0.0908607	1	3	chr7:125880001-127520000	0.460585	0.00912221	1	0.00886458	All cell types deactivated regions/no predominant state
chr7	126700800	126703000	740	3_Low_signal	3_Low_signal	3_Low_signal	3_Low_signal	3_Low_signal	3_Low_signal	8_Enhancer_High	8_Enhancer_High	3_Low_signal	3_Low_signal	3_Low_signal	3_Low_signal	NA	9_Active_Enhancer_High	9_Active_Enhancer_High	8_Enhancer_High	9_Active_Enhancer_High	9_Active_Enhancer_High	3_Low_signal	408.624	2.07198	0.641122	3.2318	0.00123013	0.0368466	1	5	chr7:125880001-127520000	0.544203	0.00155196	1	0.00413003	PC and MM only enhancers
chr7	126803000	126804000	741	3_Low_signal	3_Low_signal	3_Low_signal	3_Low_signal	3_Low_signal	3_Low_signal	3_Low_signal	3_Low_signal	3_Low_signal	3_Low_signal	3_Low_signal	3_Low_signal	3_Low_signal	3_Low_signal	3_Low_signal	3_Low_signal	3_Low_signal	3_Low_signal	3_Low_signal	52.6753	1.66265	0.482015	3.44938	0.000561883	0.0313245	1	3	chr7:125880001-127520000	0.482823	0.00593932	1	0.00718323	All cell types deactivated regions/no predominant state
chr7	127417000	127419000	742	11_Active_TSS_High_Signal_H3K4me3_H3K4me1	8_Enhancer_High	3_Low_signal	10_Distal_Active_Promoter_2Kb_High	8_Enhancer_High	3_Low_signal	8_Enhancer_High	8_Enhancer_High	8_Enhancer_High	NA	8_Enhancer_High	8_Enhancer_High	8_Enhancer_High	8_Enhancer_High	NA	10_Distal_Active_Promoter_2Kb_High	10_Distal_Active_Promoter_2Kb_High	10_Distal_Active_Promoter_2Kb_High	6_Transcription_Low	220.985	1.38536	0.480146	2.88529	0.00391056	0.0537702	1	3	chr7:125880001-127520000	0.469596	0.00769192	1	0.00830995	De novo MM enhancers
chr7	127446400	127447800	743	4_Heterochromatin_High	8_Enhancer_High	4_Heterochromatin_High	4_Heterochromatin_High	3_Low_signal	4_Heterochromatin_High	4_Heterochromatin_High	2_Repressed_Polycomb_Low	4_Heterochromatin_High	2_Repressed_Polycomb_Low	4_Heterochromatin_High	3_Low_signal	2_Repressed_Polycomb_Low	3_Low_signal	3_Low_signal	3_Low_signal	3_Low_signal	4_Heterochromatin_High	3_Low_signal	232.868	1.17583	0.430517	2.73121	0.00631024	0.0663262	1	4	chr7:125880001-127520000	0.436902	0.0139898	1	0.010785	All cell types deactivated regions/no predominant state
chr7	143240200	143241200	744	3_Low_signal	3_Low_signal	3_Low_signal	3_Low_signal	3_Low_signal	3_Low_signal	8_Enhancer_High	3_Low_signal	3_Low_signal	3_Low_signal	3_Low_signal	3_Low_signal	3_Low_signal	3_Low_signal	3_Low_signal	3_Low_signal	3_Low_signal	3_Low_signal	3_Low_signal	60.111	1.09857	0.449047	2.44645	0.0144273	0.0998946	1	2	chr7:142520001-143560000	0.28427	0.12117	1	0.0374267	All cell types deactivated regions/no predominant state
chr7	150421000	150421600	745	3_Low_signal	8_Enhancer_High	3_Low_signal	3_Low_signal	3_Low_signal	3_Low_signal	1_Repressed_Polycomb_High	2_Repressed_Polycomb_Low	8_Enhancer_High	3_Low_signal	8_Enhancer_High	3_Low_signal	8_Enhancer_High	3_Low_signal	8_Enhancer_High	8_Enhancer_High	8_Enhancer_High	8_Enhancer_High	11_Active_TSS_High_Signal_H3K4me3_H3K4me1	101.367	1.81123	0.583931	3.10179	0.00192355	0.0418022	1	5	chr7:150280001-151000000	0.462139	0.00886055	2	0.00878756	All cell types deactivated regions/no predominant state
chr7	150435000	150436200	746	8_Enhancer_High	9_Active_Enhancer_High	9_Active_Enhancer_High	10_Distal_Active_Promoter_2Kb_High	9_Active_Enhancer_High	8_Enhancer_High	8_Enhancer_High	8_Enhancer_High	9_Active_Enhancer_High	9_Active_Enhancer_High	8_Enhancer_High	9_Active_Enhancer_High	9_Active_Enhancer_High	9_Active_Enhancer_High	9_Active_Enhancer_High	NA	9_Active_Enhancer_High	9_Active_Enhancer_High	10_Distal_Active_Promoter_2Kb_High	354.923	1.41683	0.568877	2.49057	0.0127539	0.0937669	1	4	chr7:150280001-151000000	0.482103	0.006025	1	0.00723182	PC, MM, Bcell enhancers
chr8	6428400	6429600	747	11_Active_TSS_High_Signal_H3K4me3_H3K4me1	9_Active_Enhancer_High	9_Active_Enhancer_High	NA	9_Active_Enhancer_High	8_Enhancer_High	10_Distal_Active_Promoter_2Kb_High	9_Active_Enhancer_High	NA	10_Distal_Active_Promoter_2Kb_High	8_Enhancer_High	9_Active_Enhancer_High	8_Enhancer_High	8_Enhancer_High	9_Active_Enhancer_High	10_Distal_Active_Promoter_2Kb_High	9_Active_Enhancer_High	10_Distal_Active_Promoter_2Kb_High	10_Distal_Active_Promoter_2Kb_High	184.558	1.70903	0.483186	3.53699	0.000404715	0.0289415	1	5	chr8:6400001-7200000	-0.421922	0.0180683	3	0.012283	MM only reactivated Bcell enhancers
chr8	17850600	17851800	748	3_Low_signal	3_Low_signal	3_Low_signal	3_Low_signal	3_Low_signal	3_Low_signal	3_Low_signal	3_Low_signal	3_Low_signal	3_Low_signal	3_Low_signal	3_Low_signal	3_Low_signal	3_Low_signal	10_Distal_Active_Promoter_2Kb_High	10_Distal_Active_Promoter_2Kb_High	8_Enhancer_High	11_Active_TSS_High_Signal_H3K4me3_H3K4me1	11_Active_TSS_High_Signal_H3K4me3_H3K4me1	72.502	2.08536	0.619991	3.36354	0.000769502	0.0329382	1	1	chr8:17240001-17920000	0.287047	0.117422	1	0.0365755	De novo MM enhancers
chr8	19459600	19461200	749	8_Enhancer_High	8_Enhancer_High	6_Transcription_Low	8_Enhancer_High	3_Low_signal	8_Enhancer_High	3_Low_signal	3_Low_signal	6_Transcription_Low	8_Enhancer_High	8_Enhancer_High	8_Enhancer_High	3_Low_signal	8_Enhancer_High	9_Active_Enhancer_High	10_Distal_Active_Promoter_2Kb_High	9_Active_Enhancer_High	10_Distal_Active_Promoter_2Kb_High	3_Low_signal	104.156	1.35069	0.467125	2.89151	0.00383396	0.0533026	1	1	chr8:19320001-20200000	0.254794	0.166576	1	0.0459307	De novo MM enhancers
chr8	35591600	35593200	750	3_Low_signal	3_Low_signal	3_Low_signal	8_Enhancer_High	3_Low_signal	3_Low_signal	4_Heterochromatin_High	3_Low_signal	3_Low_signal	3_Low_signal	3_Low_signal	3_Low_signal	3_Low_signal	3_Low_signal	NA	3_Low_signal	9_Active_Enhancer_High	8_Enhancer_High	8_Enhancer_High	86.2084	1.83555	0.64171	2.86041	0.00423092	0.0554861	1	4	chr8:33640001-36800000	0.413985	0.0206011	1	0.0132726	All cell types deactivated regions/no predominant state
chr8	35703200	35705000	751	3_Low_signal	3_Low_signal	3_Low_signal	3_Low_signal	3_Low_signal	3_Low_signal	4_Heterochromatin_High	3_Low_signal	3_Low_signal	3_Low_signal	3_Low_signal	3_Low_signal	3_Low_signal	4_Heterochromatin_High	9_Active_Enhancer_High	3_Low_signal	9_Active_Enhancer_High	8_Enhancer_High	9_Active_Enhancer_High	152.872	2.24396	0.744737	3.01309	0.00258601	0.0461181	1	3	chr8:33640001-36800000	0.379887	0.035035	1	0.0173847	De novo MM enhancers
chr8	35867600	35868600	752	9_Active_Enhancer_High	8_Enhancer_High	9_Active_Enhancer_High	9_Active_Enhancer_High	8_Enhancer_High	8_Enhancer_High	4_Heterochromatin_High	3_Low_signal	8_Enhancer_High	3_Low_signal	3_Low_signal	3_Low_signal	3_Low_signal	3_Low_signal	8_Enhancer_High	8_Enhancer_High	9_Active_Enhancer_High	10_Distal_Active_Promoter_2Kb_High	8_Enhancer_High	48.6139	1.10432	0.448235	2.46371	0.0137509	0.0974765	1	0	chr8:33640001-36800000	0.327998	0.071644	2	0.0265615	De novo MM enhancers
chr8	35897000	35898400	753	8_Enhancer_High	9_Active_Enhancer_High	9_Active_Enhancer_High	10_Distal_Active_Promoter_2Kb_High	8_Enhancer_High	11_Active_TSS_High_Signal_H3K4me3_H3K4me1	4_Heterochromatin_High	8_Enhancer_High	8_Enhancer_High	3_Low_signal	3_Low_signal	3_Low_signal	8_Enhancer_High	8_Enhancer_High	8_Enhancer_High	10_Distal_Active_Promoter_2Kb_High	9_Active_Enhancer_High	10_Distal_Active_Promoter_2Kb_High	8_Enhancer_High	249.84	1.9361	0.57841	3.34728	0.000816102	0.0333171	1	4	chr8:33640001-36800000	0.301644	0.0991199	1	0.0324238	De novo MM enhancers
chr8	38943600	38944200	754	7_Genic_Enhancer_High	9_Active_Enhancer_High	9_Active_Enhancer_High	9_Active_Enhancer_High	9_Active_Enhancer_High	9_Active_Enhancer_High	7_Genic_Enhancer_High	7_Genic_Enhancer_High	7_Genic_Enhancer_High	9_Active_Enhancer_High	8_Enhancer_High	9_Active_Enhancer_High	9_Active_Enhancer_High	9_Active_Enhancer_High	9_Active_Enhancer_High	10_Distal_Active_Promoter_2Kb_High	9_Active_Enhancer_High	10_Distal_Active_Promoter_2Kb_High	6_Transcription_Low	92.2719	1.76596	0.594512	2.97044	0.00297369	0.0484742	1	1	chr8:38800001-39120000	0.302612	0.0979874	1	0.0322083	PC, MM, Bcell enhancers
chr8	75694200	75695800	755	3_Low_signal	3_Low_signal	3_Low_signal	3_Low_signal	3_Low_signal	3_Low_signal	4_Heterochromatin_High	3_Low_signal	3_Low_signal	3_Low_signal	3_Low_signal	3_Low_signal	4_Heterochromatin_High	3_Low_signal	11_Active_TSS_High_Signal_H3K4me3_H3K4me1	11_Active_TSS_High_Signal_H3K4me3_H3K4me1	NA	8_Enhancer_High	3_Low_signal	59.6608	1.2554	0.509686	2.46309	0.0137747	0.097547	1	3	chr8:75280001-78360000	0.260456	0.157032	1	0.044238	All cell types deactivated regions/no predominant state
[truncated: 77 more rows]
