# Supplementary material for: Chromatin-based, in cis and in trans regulatory rewiring underpins distinct oncogenic transcriptomes in multiple myeloma
Source: Nat Commun. 2021 Sep 14;12:5450. doi: 10.1038/s41467-021-25704-2 (PMC8440555; doi:10.1038/s41467-021-25704-2)
Supplement: Supplementary file 9 — Supplementary Data 7 [file 41467_2021_25704_MOESM9_ESM.xlsx]

## Sheet: 7a_TF Footprinting stats
Footprints	MAF	CCND1	MMSET	HD	ND
No of significant Footprints	102427	171258	236258	1087488	140520
No of TFs with >50 binding sites & expression max(TPM)>10	169	183	168	235	138
Network	MAF	CCND1	MMSET	HD	ND
Pairs of connections (connPairs)	22245	26754	23881	54054	15070
Average Shortest path length (avSpl)	1.7069	1.62297	1.63146	1.52977	1.74021
Average number of neighbors (avNeighbors)	75.8214	96.6667	91.6548	168.672	61.7681

## Sheet: 7b_TF Footprinting data
HOCOMOCO_motif	TF_name	MAF	CCND1	MMSET	HD	ND
ZN384_HUMAN.H11MO.0.C.txt	ZNF384	7.42878	7.19087	8.40582	8.68399	5.04605
MECP2_HUMAN.H11MO.0.C.txt	MECP2	6.82319	4.04877	5.34779	3.37023	4.41596
MBD2_HUMAN.H11MO.0.B.txt	MBD2	6.31653	3.40983	4.60888	2.47067	4.31176
IRF7_HUMAN.H11MO.0.C.txt	IRF7	6.14474	5.9331	7.08833	7.64026	3.84922
CXXC1_HUMAN.H11MO.0.D.txt	CXXC1	6.54392	4.33537	5.27349	4.11809	3.488
IRF9_HUMAN.H11MO.0.C.txt	IRF9	5.49618	5.02613	5.8925	6.3089	3.35872
NFAC3_HUMAN.H11MO.0.B.txt	NFATC3	5.74857	5.22711	5.99429	6.27485	2.86357
ELK4_HUMAN.H11MO.0.A.txt	ELK4	5.28222	3.63141	4.21196	3.23166	2.72149
KLF13_HUMAN.H11MO.0.D.txt	KLF13	4.68391	2.42129	3.29092	1.73924	2.68791
FUBP1_HUMAN.H11MO.0.D.txt	FUBP1	4.05246	4.82674	5.66325	6.00222	2.61118
BPTF_HUMAN.H11MO.0.D.txt	BPTF	4.29153	5.10667	5.85097	6.17215	2.6004
MEF2A_HUMAN.H11MO.0.A.txt	MEF2A	3.85306	4.28043	4.8426	5.58251	2.58475
FOXJ3_HUMAN.H11MO.0.A.txt	FOXJ3	3.29311	4.49099	5.21769	5.74871	2.5484
E2F4_HUMAN.H11MO.0.A.txt	E2F4	4.13839	2.24277	3.02096	1.66703	2.50859
XBP1_HUMAN.H11MO.0.D.txt	XBP1	5.00919	2.88683	3.47682	2.13444	2.44899
MEF2C_HUMAN.H11MO.0.A.txt	MEF2C	3.78242	4.15352	4.57539	5.30988	2.43003
ARNT_HUMAN.H11MO.0.B.txt	ARNT	5.32648	3.12962	3.49025	2.37114	2.21884
MAX_HUMAN.H11MO.0.A.txt	MAX	5.12803	3.2243	3.57326	2.33039	2.21237
MEF2D_HUMAN.H11MO.0.A.txt	MEF2D	3.35949	3.76435	4.14164	4.7862	2.20027
ELF2_HUMAN.H11MO.0.C.txt	ELF2	4.33761	2.95572	3.43432	2.6842	2.1925
ELF1_HUMAN.H11MO.0.A.txt	ELF1	4.10811	2.93713	3.31046	2.64345	2.04703
ATF3_HUMAN.H11MO.0.A.txt	ATF3	5.94553	3.59215	3.87269	2.39808	2.03017
STAT4_HUMAN.H11MO.0.A.txt	STAT4	4.21162	3.58837	4.15327	4.50918	2.01713
ETS1_HUMAN.H11MO.0.A.txt	ETS1	3.86028	2.80635	3.10251	2.54957	1.83034
CREB1_HUMAN.H11MO.0.A.txt	CREB1	4.84851	3.09799	3.40604	2.43778	1.77384
STAT3_HUMAN.H11MO.0.A.txt	STAT3	3.96129	3.11393	3.54487	3.62604	1.771
TYY1_HUMAN.H11MO.0.A.txt	YY1	3.81224	2.96226	3.39081	2.86786	1.76652
ELK3_HUMAN.H11MO.0.D.txt	ELK3	3.99547	2.88127	3.22849	2.58865	1.75674
MAZ_HUMAN.H11MO.1.A.txt	MAZ	3.26734	1.70808	2.3101	1.42944	1.71649
KLF4_HUMAN.H11MO.0.A.txt	KLF4	3.51662	1.71332	2.29837	1.3634	1.70777
ATF6A_HUMAN.H11MO.0.B.txt	ATF6	3.9749	2.31282	2.66959	1.62852	1.67973
SP1_HUMAN.H11MO.1.A.txt	SP1	2.96791	1.44915	2.02377	0.938981	1.67612
RELB_HUMAN.H11MO.0.C.txt	RELB	4.11717	3.11167	3.24542	2.90656	1.6757
FOXO3_HUMAN.H11MO.0.B.txt	FOXO3	3.28686	3.19795	3.62833	4.19141	1.61163
ETV6_HUMAN.H11MO.0.D.txt	ETV6	3.54075	3.14344	3.45626	3.89162	1.59972
ATF2_HUMAN.H11MO.2.C.txt	ATF2	4.5548	2.9038	3.15257	2.21484	1.5964
PRDM1_HUMAN.H11MO.0.A.txt	PRDM1	3.38775	3.17634	3.58248	3.75427	1.54385
HSF1_HUMAN.H11MO.1.A.txt	HSF1	3.64979	3.33731	3.75891	4.24514	1.53915
NF2L1_HUMAN.H11MO.0.C.txt	NFE2L1	4.37681	3.40364	3.64707	3.85417	1.53833
NFKB1_HUMAN.H11MO.1.B.txt	NFKB1	3.89357	2.8531	3.02065	2.67141	1.53776
SUH_HUMAN.H11MO.0.A.txt	RBPJ	2.99666	2.16235	2.63056	2.24908	1.52849
FLI1_HUMAN.H11MO.1.A.txt	FLI1	3.36931	2.58676	2.83433	2.55606	1.52337
ZEP1_HUMAN.H11MO.0.D.txt	HIVEP1	3.92944	2.98878	3.0794	2.77108	1.51895
STAT2_HUMAN.H11MO.0.A.txt	STAT2	2.50533	2.66198	3.03054	3.19575	1.51582
STAT6_HUMAN.H11MO.0.B.txt	STAT6	2.98292	2.80212	3.27989	3.52415	1.45637
HINFP_HUMAN.H11MO.0.C.txt	HINFP	2.81586	1.63901	2.04122	1.17082	1.45595
BHA15_HUMAN.H11MO.0.B.txt	BHLHA15	2.93352	2.02038	2.40643	2.05624	1.45368
RFX5_HUMAN.H11MO.1.A.txt	RFX5	3.16904	2.29313	2.62089	2.44321	1.44806
NFIL3_HUMAN.H11MO.0.D.txt	NFIL3	4.15688	3.12462	3.45234	3.33235	1.42765
USF1_HUMAN.H11MO.0.A.txt	USF1	4.18494	2.63485	2.87608	1.95611	1.40734
TAF1_HUMAN.H11MO.0.A.txt	TAF1	2.52265	1.54653	1.92919	1.24168	1.38669
CREM_HUMAN.H11MO.0.C.txt	CREM	4.08716	2.60623	2.78432	2.08567	1.37077
CREB3_HUMAN.H11MO.0.D.txt	CREB3	4.01325	2.40625	2.59199	1.6857	1.3696
NR2C2_HUMAN.H11MO.0.B.txt	NR2C2	2.7978	1.62067	2.10561	1.3778	1.35539
STAT1_HUMAN.H11MO.1.A.txt	STAT1	2.26488	2.47699	2.81926	2.9438	1.33638
CR3L2_HUMAN.H11MO.0.D.txt	CREB3L2	3.99084	2.38157	2.67624	1.68436	1.31318
UBIP1_HUMAN.H11MO.0.D.txt	UBP1	3.04864	2.74979	3.10357	3.54148	1.31003
NFKB2_HUMAN.H11MO.0.B.txt	NFKB2	3.54886	2.59607	2.68321	2.36921	1.30631
NFYC_HUMAN.H11MO.0.A.txt	NFYC	3.07866	1.98925	2.15458	1.72663	1.30363
TF65_HUMAN.H11MO.0.A.txt	RELA	3.79061	2.94745	2.80141	2.5999	1.29942
NR4A1_HUMAN.H11MO.0.A.txt	NR4A1	3.05949	2.85671	3.31954	3.78694	1.26007
DDIT3_HUMAN.H11MO.0.D.txt	DDIT3	3.29233	2.86037	3.15733	3.45897	1.20132
IRF1_HUMAN.H11MO.0.A.txt	IRF1	1.87599	2.00877	2.33352	2.51577	1.18157
BACH1_HUMAN.H11MO.0.A.txt	BACH1	2.61988	1.53421	1.82136	1.28056	1.1733
PEBB_HUMAN.H11MO.0.C.txt	CBFB	2.74603	2.15399	2.42484	2.2652	1.17313
ITF2_HUMAN.H11MO.0.C.txt	TCF4	2.63139	1.79309	2.13179	2.0639	1.15514
KLF9_HUMAN.H11MO.0.C.txt	KLF9	2.28589	1.07036	1.49041	0.704535	1.13594
IRF2_HUMAN.H11MO.0.A.txt	IRF2	1.93605	1.93312	2.18714	2.35956	1.13325
IKZF1_HUMAN.H11MO.0.C.txt	IKZF1	2.57047	1.97846	2.41418	2.52293	1.11697
PO2F2_HUMAN.H11MO.0.A.txt	POU2F2	3.02622	2.92385	3.00621	3.48824	1.10196
ETV5_HUMAN.H11MO.0.C.txt	ETV5	2.36565	1.96691	2.21143	2.19691	1.03999
HBP1_HUMAN.H11MO.0.D.txt	HBP1	2.38303	2.28388	2.59225	3.25486	1.02087
ATF4_HUMAN.H11MO.0.A.txt	ATF4	2.76249	2.30316	2.50896	2.5778	1.01366
NR4A2_HUMAN.H11MO.0.C.txt	NR4A2	2.54574	2.15403	2.53682	2.76023	1.00716
TFE2_HUMAN.H11MO.0.A.txt	TCF3	2.32781	1.58136	1.88803	1.73314	1.00337
HMBX1_HUMAN.H11MO.0.D.txt	HMBOX1	2.58519	2.02214	2.35273	2.68738	0.963972
RUNX1_HUMAN.H11MO.0.A.txt	RUNX1	2.51212	2.10129	2.38569	2.35274	0.961145
ZN333_HUMAN.H11MO.0.D.txt	ZNF333	1.92131	1.8264	2.19564	2.42833	0.9485
HTF4_HUMAN.H11MO.0.A.txt	TCF12	2.36193	1.63194	1.96793	1.93907	0.948296
ZFX_HUMAN.H11MO.1.A.txt	ZFX	1.94161	1.01617	1.35431	0.721408	0.945859
SRBP1_HUMAN.H11MO.0.A.txt	SREBF1	2.60561	1.58702	1.80115	1.42155	0.893063
CUX1_HUMAN.H11MO.0.C.txt	CUX1	2.24743	1.65737	1.84099	1.80336	0.885249
PBX2_HUMAN.H11MO.0.C.txt	PBX2	1.75523	1.90467	2.07106	2.40283	0.883436
SRBP2_HUMAN.H11MO.0.B.txt	SREBF2	2.07188	1.12839	1.43665	1.00978	0.877148
FOS_HUMAN.H11MO.0.A.txt	FOS	2.66747	1.91324	2.00364	2.23139	0.872439
SMAD4_HUMAN.H11MO.0.B.txt	SMAD4	1.97858	1.34536	1.5882	1.5002	0.820668
PPARA_HUMAN.H11MO.1.B.txt	PPARA	2.19984	1.79786	2.10355	2.1991	0.8153
FOSB_HUMAN.H11MO.0.A.txt	FOSB	2.58915	1.89133	1.98332	2.34623	0.801889
JUN_HUMAN.H11MO.0.A.txt	JUN	2.59893	1.82267	1.8858	2.08021	0.798649
RXRB_HUMAN.H11MO.0.C.txt	RXRB	2.52719	1.65708	1.96927	1.69188	0.798582
JUND_HUMAN.H11MO.0.A.txt	JUND	2.63181	1.81716	1.90159	2.06978	0.79491
IRF4_HUMAN.H11MO.0.A.txt	IRF4	1.76206	1.64794	1.80658	1.83979	0.772094
JUNB_HUMAN.H11MO.0.A.txt	JUNB	2.36465	1.72745	1.80043	2.06209	0.760051
SMAD2_HUMAN.H11MO.0.A.txt	SMAD2	1.82878	1.32544	1.59278	1.63757	0.741404
ZEB1_HUMAN.H11MO.0.A.txt	ZEB1	1.84409	1.33721	1.59674	1.68632	0.733198
EGR1_HUMAN.H11MO.0.A.txt	EGR1	1.60269	0.78477	1.06723	0.582259	0.73255
ZN652_HUMAN.H11MO.0.D.txt	ZNF652	1.58368	1.63594	1.86047	2.04372	0.699839
PO2F1_HUMAN.H11MO.0.C.txt	POU2F1	1.62597	1.57844	1.78466	1.99678	0.697128
TCF7_HUMAN.H11MO.0.A.txt	TCF7	1.60237	1.75171	2.02073	2.25579	0.673818
TGIF2_HUMAN.H11MO.0.D.txt	TGIF2	1.66469	1.27161	1.54533	1.61624	0.654699
IRF3_HUMAN.H11MO.0.B.txt	IRF3	1.4008	1.43907	1.65146	1.67359	0.643992
MAFK_HUMAN.H11MO.1.A.txt	MAFK	1.94757	1.30616	1.44292	1.51931	0.63823
IRF5_HUMAN.H11MO.0.D.txt	IRF5	1.32628	1.39409	1.56147	1.67355	0.623356
ARI5B_HUMAN.H11MO.0.C.txt	ARID5B	1.37409	1.28426	1.47589	1.6609	0.594106
NF2L2_HUMAN.H11MO.0.A.txt	NFE2L2	1.76829	1.22154	1.29773	1.39002	0.524745
USF2_HUMAN.H11MO.0.A.txt	USF2	1.63787	0.933703	1.11308	0.60588	0.520846
KLF3_HUMAN.H11MO.0.B.txt	KLF3	1.10284	0.525407	0.748646	0.339764	0.514389
BHE41_HUMAN.H11MO.0.D.txt	BHLHE41	1.33366	0.741745	0.936108	0.564193	0.494007
SP3_HUMAN.H11MO.0.B.txt	SP3	1.05955	0.488367	0.706237	0.307776	0.49264
KLF6_HUMAN.H11MO.0.A.txt	KLF6	1.0594	0.52608	0.738474	0.385779	0.468125
RFX1_HUMAN.H11MO.0.B.txt	RFX1	0.907355	0.514188	0.661795	0.350717	0.412042
GCR_HUMAN.H11MO.1.A.txt	NR3C1	1.16918	1.01748	1.18193	1.26774	0.389813
ARI3A_HUMAN.H11MO.0.D.txt	ARID3A	0.264436	0.464733	0.61799	0.794419	0.349798
NR1H2_HUMAN.H11MO.0.D.txt	NR1H2	0.924202	0.796045	0.834879	0.871611	0.319127
ZKSC1_HUMAN.H11MO.0.B.txt	ZKSCAN1	0.528754	0.366514	0.415971	0.291781	0.172225
RREB1_HUMAN.H11MO.0.D.txt	RREB1	0.440096	0.272509	0.335392	0.230849	0.170169
MYC_HUMAN.H11MO.0.A.txt	MYC	4.62885	2.95602	NA	2.07348	1.90219
BHE40_HUMAN.H11MO.0.A.txt	BHLHE40	4.6526	2.93777	NA	2.34823	1.6363
TFEB_HUMAN.H11MO.0.C.txt	TFEB	5.35031	3.372	NA	2.72708	1.98643
SMAD3_HUMAN.H11MO.0.B.txt	SMAD3	1.60811	1.17662	NA	1.50119	0.617837
ESR1_HUMAN.H11MO.1.A.txt	ESR1	1.94155	1.25951	NA	1.43203	0.757728
MAFF_HUMAN.H11MO.1.B.txt	MAFF	2.36267	1.69124	NA	2.21209	0.795167
ZNF76_HUMAN.H11MO.0.C.txt	ZNF76	0.454539	0.290284	NA	0.241887	0.188936
ZN410_HUMAN.H11MO.0.D.txt	ZNF410	1.5402	1.39454	NA	1.58332	0.562959
ZN350_HUMAN.H11MO.0.C.txt	ZNF350	NA	2.51275	2.84622	3.04804	1.27449
CEBPB_HUMAN.H11MO.0.A.txt	CEBPB	NA	3.02658	3.34606	3.5851	1.45972
HIF1A_HUMAN.H11MO.0.C.txt	HIF1A	NA	3.42471	3.86645	2.98747	2.22477
PO6F1_HUMAN.H11MO.0.D.txt	POU6F1	2.23438	NA	NA	3.31126	1.09717
SRF_HUMAN.H11MO.0.A.txt	SRF	1.66961	NA	NA	1.88289	0.739614
HSF4_HUMAN.H11MO.0.D.txt	HSF4	NA	2.11255	NA	2.35859	1.1539
FOXO1_HUMAN.H11MO.0.A.txt	FOXO1	NA	2.94616	NA	3.70413	1.40361
NFAT5_HUMAN.H11MO.0.D.txt	NFAT5	NA	3.09657	NA	3.80428	1.70456
ESR2_HUMAN.H11MO.1.A.txt	ESR2	NA	1.95536	NA	2.2092	1.23082
ZEP2_HUMAN.H11MO.0.D.txt	HIVEP2	NA	2.46212	NA	2.19405	1.62412
RORA_HUMAN.H11MO.0.C.txt	RORA	NA	NA	NA	1.20554	0.487133
VDR_HUMAN.H11MO.1.A.txt	VDR	NA	NA	NA	1.78244	0.795088
CREB5_HUMAN.H11MO.0.D.txt	CREB5	NA	NA	3.42067	NA	1.7082
FOXF2_HUMAN.H11MO.0.D.txt	FOXF2	NA	NA	NA	NA	1.33856
ZBT7A_HUMAN.H11MO.0.A.txt	ZBTB7A	3.98942	2.03708	2.95605	1.69407	NA
FOXP1_HUMAN.H11MO.0.A.txt	FOXP1	3.89434	4.0487	4.51903	5.19237	NA
NFIC_HUMAN.H11MO.1.A.txt	NFIC	3.44264	2.583	2.87678	3.44726	NA
MXI1_HUMAN.H11MO.0.A.txt	MXI1	3.00185	1.6485	1.98609	1.10637	NA
PKNX1_HUMAN.H11MO.0.B.txt	PKNOX1	2.95464	1.90996	2.2348	2.00888	NA
ETV3_HUMAN.H11MO.0.D.txt	ETV3	2.84626	2.44943	2.71352	2.73417	NA
RUNX3_HUMAN.H11MO.0.A.txt	RUNX3	2.83761	2.31587	2.60736	2.4896	NA
MGAP_HUMAN.H11MO.0.D.txt	MGA	2.50837	2.18508	2.42495	2.37343	NA
ZBTB4_HUMAN.H11MO.1.D.txt	ZBTB4	2.28849	1.32352	1.61769	1.01726	NA
ZN148_HUMAN.H11MO.0.D.txt	ZNF148	2.27231	1.06496	1.52973	0.796589	NA
MZF1_HUMAN.H11MO.0.B.txt	MZF1	1.6496	1.26663	1.58431	1.45052	NA
P53_HUMAN.H11MO.1.A.txt	TP53	1.63853	1.08876	1.16487	1.05244	NA
KLF16_HUMAN.H11MO.0.D.txt	KLF16	1.22471	0.580086	0.826626	0.403909	NA
KLF15_HUMAN.H11MO.0.A.txt	KLF15	1.16281	0.606169	0.834295	0.504166	NA
ZBT7B_HUMAN.H11MO.0.D.txt	ZBTB7B	1.14564	0.673854	0.838079	0.487333	NA
ZN143_HUMAN.H11MO.0.A.txt	ZNF143	0.553918	0.397466	0.470547	0.35742	NA
TFE3_HUMAN.H11MO.0.B.txt	TFE3	5.20238	3.33763	NA	2.59993	NA
NFAC1_HUMAN.H11MO.1.B.txt	NFATC1	4.62964	4.41885	NA	NA	NA
STA5A_HUMAN.H11MO.0.A.txt	STAT5A	3.94321	3.29105	NA	4.07858	NA
BMAL1_HUMAN.H11MO.0.A.txt	ARNTL	3.79705	2.4778	NA	1.98958	NA
FOXP2_HUMAN.H11MO.0.C.txt	FOXP2	3.39116	3.22683	NA	4.23702	NA
MAFG_HUMAN.H11MO.1.A.txt	MAFG	2.53463	1.81482	NA	NA	NA
BACH2_HUMAN.H11MO.0.A.txt	BACH2	2.42438	1.6597	NA	1.90078	NA
RARA_HUMAN.H11MO.1.A.txt	RARA	2.176	1.35319	NA	1.56618	NA
ZN740_HUMAN.H11MO.0.D.txt	ZNF740	1.80994	0.833975	NA	0.68036	NA
PRDM4_HUMAN.H11MO.0.D.txt	PRDM4	1.31886	0.911557	NA	0.889405	NA
LHX8_HUMAN.H11MO.0.D.txt	LHX8	1.17444	1.00586	NA	NA	NA
ERR1_HUMAN.H11MO.0.A.txt	ESRRA	1.1237	0.888569	NA	0.985029	NA
MAF_HUMAN.H11MO.1.B.txt	MAF	3.26589	NA	2.71183	NA	NA
AHR_HUMAN.H11MO.0.B.txt	AHR	7.70364	NA	5.01541	NA	NA
E2F2_HUMAN.H11MO.0.B.txt	E2F2	8.10222	NA	6.11675	3.65256	NA
ATF1_HUMAN.H11MO.0.B.txt	ATF1	4.54163	NA	3.17781	2.28835	NA
MLX_HUMAN.H11MO.0.D.txt	MLX	3.66623	NA	2.62842	1.97339	NA
NFAC2_HUMAN.H11MO.0.B.txt	NFATC2	6.01398	NA	NA	6.90138	NA
PBX1_HUMAN.H11MO.0.A.txt	PBX1	3.02952	NA	2.28335	2.13866	NA
CENPB_HUMAN.H11MO.0.D.txt	CENPB	2.74059	NA	NA	1.25428	NA
VEZF1_HUMAN.H11MO.1.C.txt	VEZF1	1.97644	NA	NA	1.45523	NA
EGR2_HUMAN.H11MO.1.A.txt	EGR2	1.81598	NA	NA	0.652337	NA
NR2C1_HUMAN.H11MO.0.C.txt	NR2C1	1.72252	NA	1.47136	1.28365	NA
HMGA1_HUMAN.H11MO.0.D.txt	HMGA1	NA	5.30274	6.10239	7.6171	NA
E4F1_HUMAN.H11MO.0.D.txt	E4F1	NA	3.87316	4.27068	2.8865	NA
ERR3_HUMAN.H11MO.0.B.txt	ESRRG	NA	1.78189	2.15298	2.21595	NA
BC11A_HUMAN.H11MO.0.A.txt	BCL11A	NA	1.78334	2.05324	2.18212	NA
SP4_HUMAN.H11MO.1.A.txt	SP4	NA	0.808584	1.14387	0.667418	NA
REST_HUMAN.H11MO.0.A.txt	REST	NA	0.192266	0.265295	0.164402	NA
NRF1_HUMAN.H11MO.0.A.txt	NRF1	NA	1.6537	NA	0.93614	NA
CTCFL_HUMAN.H11MO.0.A.txt	CTCFL	NA	1.31875	NA	0.918146	NA
ETV1_HUMAN.H11MO.0.A.txt	ETV1	NA	3.53819	NA	3.17885	NA
ELK1_HUMAN.H11MO.0.B.txt	ELK1	NA	3.84427	NA	3.45749	NA
TGIF1_HUMAN.H11MO.0.A.txt	TGIF1	NA	2.15633	NA	2.75258	NA
ZBT18_HUMAN.H11MO.0.C.txt	ZBTB18	NA	1.74455	1.95582	NA	NA
MEF2B_HUMAN.H11MO.0.A.txt	MEF2B	NA	3.97729	NA	5.20282	NA
FOXK1_HUMAN.H11MO.0.A.txt	FOXK1	NA	3.42375	NA	4.5898	NA
CEBPG_HUMAN.H11MO.0.B.txt	CEBPG	NA	2.40112	NA	2.61963	NA
RFX3_HUMAN.H11MO.0.B.txt	RFX3	NA	1.64452	NA	1.6145	NA
SPI1_HUMAN.H11MO.0.A.txt	SPI1	NA	1.49681	NA	1.58906	NA
NR1D1_HUMAN.H11MO.0.B.txt	NR1D1	NA	0.420778	NA	0.456386	NA
E2F5_HUMAN.H11MO.0.B.txt	E2F5	NA	NA	7.38076	5.27993	NA
SOX4_HUMAN.H11MO.0.B.txt	SOX4	NA	NA	4.126	4.47397	NA
MIXL1_HUMAN.H11MO.0.D.txt	MIXL1	NA	NA	3.28104	4.0104	NA
CEBPZ_HUMAN.H11MO.0.D.txt	CEBPZ	NA	NA	3.17971	2.87968	NA
FOXM1_HUMAN.H11MO.0.A.txt	FOXM1	NA	NA	2.88888	3.41236	NA
E2F1_HUMAN.H11MO.0.A.txt	E2F1	NA	NA	2.72653	1.53808	NA
ARNT2_HUMAN.H11MO.0.D.txt	ARNT2	NA	NA	2.3434	1.49458	NA
TFDP1_HUMAN.H11MO.0.C.txt	TFDP1	NA	NA	2.30827	1.40978	NA
NFYA_HUMAN.H11MO.0.A.txt	NFYA	NA	NA	2.30669	1.84706	NA
HLTF_HUMAN.H11MO.0.D.txt	HLTF	NA	NA	2.15737	2.14554	NA
MYBB_HUMAN.H11MO.0.D.txt	MYBL2	NA	NA	2.10914	2.31651	NA
CLOCK_HUMAN.H11MO.0.C.txt	CLOCK	NA	NA	1.90431	1.46073	NA
FOSL2_HUMAN.H11MO.0.A.txt	FOSL2	NA	NA	1.79317	1.96624	NA
SMAD1_HUMAN.H11MO.0.D.txt	SMAD1	NA	NA	1.40838	1.42029	NA
RUNX2_HUMAN.H11MO.0.A.txt	RUNX2	NA	NA	1.39415	1.44933	NA
CTCF_HUMAN.H11MO.0.A.txt	CTCF	NA	NA	1.24916	0.665606	NA
NFIA_HUMAN.H11MO.1.D.txt	NFIA	4.85237	NA	NA	NA	NA
RARG_HUMAN.H11MO.1.B.txt	RARG	2.14676	NA	NA	NA	NA
AP2C_HUMAN.H11MO.0.A.txt	TFAP2C	1.9803	NA	NA	NA	NA
PROX1_HUMAN.H11MO.0.D.txt	PROX1	1.37991	NA	NA	NA	NA
OVOL1_HUMAN.H11MO.0.C.txt	OVOL1	NA	1.81092	NA	NA	NA
E2F7_HUMAN.H11MO.0.B.txt	E2F7	NA	1.74927	NA	NA	NA
ZN219_HUMAN.H11MO.0.D.txt	ZNF219	NA	1.66332	NA	NA	NA
KLF5_HUMAN.H11MO.0.A.txt	KLF5	NA	0.843016	NA	NA	NA
PAX5_HUMAN.H11MO.0.A.txt	PAX5	NA	0.544943	NA	NA	NA
DUX4_HUMAN.H11MO.0.A.txt	DUX4	NA	NA	2.83323	NA	NA
FOXA1_HUMAN.H11MO.0.A.txt	FOXA1	NA	NA	2.48086	NA	NA
GFI1_HUMAN.H11MO.0.C.txt	GFI1	NA	NA	NA	4.24774	NA
STA5B_HUMAN.H11MO.0.A.txt	STAT5B	NA	NA	NA	4.04233	NA
LEF1_HUMAN.H11MO.0.A.txt	LEF1	NA	NA	NA	3.60338	NA
PO6F2_HUMAN.H11MO.0.D.txt	POU6F2	NA	NA	NA	3.45634	NA
BRCA1_HUMAN.H11MO.0.D.txt	BRCA1	NA	NA	NA	3.41091	NA
NFIB_HUMAN.H11MO.0.D.txt	NFIB	NA	NA	NA	3.28952	NA
TEAD1_HUMAN.H11MO.0.A.txt	TEAD1	NA	NA	NA	2.89742	NA
KAISO_HUMAN.H11MO.1.A.txt	ZBTB33	NA	NA	NA	2.86122	NA
BCL6_HUMAN.H11MO.0.A.txt	BCL6	NA	NA	NA	2.78962	NA
GABPA_HUMAN.H11MO.0.A.txt	GABPA	NA	NA	NA	2.49926	NA
ISL2_HUMAN.H11MO.0.D.txt	ISL2	NA	NA	NA	2.40283	NA
EPAS1_HUMAN.H11MO.0.B.txt	EPAS1	NA	NA	NA	2.38354	NA
ZNF85_HUMAN.H11MO.1.C.txt	ZNF85	NA	NA	NA	2.32588	NA
REL_HUMAN.H11MO.0.B.txt	REL	NA	NA	NA	2.25314	NA
SNAI1_HUMAN.H11MO.0.C.txt	SNAI1	NA	NA	NA	2.21427	NA
ATF7_HUMAN.H11MO.0.D.txt	ATF7	NA	NA	NA	2.15407	NA
E2F3_HUMAN.H11MO.0.A.txt	E2F3	NA	NA	NA	2.13739	NA
TFAP4_HUMAN.H11MO.0.A.txt	TFAP4	NA	NA	NA	2.07198	NA
JDP2_HUMAN.H11MO.0.D.txt	JDP2	NA	NA	NA	2.02058	NA
NFYB_HUMAN.H11MO.0.A.txt	NFYB	NA	NA	NA	2.01513	NA
MEIS2_HUMAN.H11MO.0.B.txt	MEIS2	NA	NA	NA	2.0087	NA
PBX3_HUMAN.H11MO.0.A.txt	PBX3	NA	NA	NA	1.90814	NA
E2F8_HUMAN.H11MO.0.D.txt	E2F8	NA	NA	NA	1.89371	NA
HES1_HUMAN.H11MO.0.D.txt	HES1	NA	NA	NA	1.62153	NA
THA_HUMAN.H11MO.1.D.txt	THRA	NA	NA	NA	1.54313	NA
LYL1_HUMAN.H11MO.0.A.txt	LYL1	NA	NA	NA	1.53822	NA
PLAL1_HUMAN.H11MO.0.D.txt	PLAGL1	NA	NA	NA	1.53673	NA
GLIS3_HUMAN.H11MO.0.D.txt	GLIS3	NA	NA	NA	1.4859	NA
ZN282_HUMAN.H11MO.0.D.txt	ZNF282	NA	NA	NA	1.34144	NA
TFCP2_HUMAN.H11MO.0.D.txt	TFCP2	NA	NA	NA	0.848692	NA
COT2_HUMAN.H11MO.1.A.txt	NR2F2	NA	NA	NA	0.846308	NA
SP2_HUMAN.H11MO.0.A.txt	SP2	NA	NA	NA	0.212758	NA

## Sheet: 7c_comparative FT analysis
Differential adj. rel. freq.	TF_name	MAF_vs_ND		TF_name	CCND1_vs_ND		TF_name	MMSET_vs_ND		TF_name	HD_vs_ND
	E2F2	8.10222		HMGA1	5.30274		E2F5	7.38076		HMGA1	7.6171
	AHR	7.70364		NFATC1	4.41885		E2F2	6.11675		NFATC2	6.90138
	NFATC2	6.01398		FOXP1	4.0487		HMGA1	6.10239		E2F5	5.27993
	TFE3	5.20238		MEF2B	3.97729		AHR	5.01541		MEF2B	5.20282
	NFIA	4.85237		E4F1	3.87316		FOXP1	4.51903		FOXP1	5.19237
	NFATC1	4.62964		ELK1	3.84427		E4F1	4.27068		FOXK1	4.5898
	ATF1	4.54163		ETV1	3.53819		SOX4	4.126		SOX4	4.47397
	ZBTB7A	3.98942		FOXK1	3.42375		ZNF384	3.35977		GFI1	4.24774
	STAT5A	3.94321		TFE3	3.33763		MIXL1	3.28104		FOXP2	4.23702
	ATF3	3.91536		STAT5A	3.29105		BPTF	3.25058		STAT5A	4.07858
	FOXP1	3.89434		FOXP2	3.22683		IRF7	3.23911		STAT5B	4.04233
	ARNTL	3.79705		NFIC	2.583		CEBPZ	3.17971		MIXL1	4.0104
	MLX	3.66623		BPTF	2.50627		ATF1	3.17781		IRF7	3.79104
	NFIC	3.44264		ARNTL	2.4778		NFATC3	3.13073		E2F2	3.65256
	FOXP2	3.39116		ETV3	2.44943		FUBP1	3.05207		ZNF384	3.63794
	TFEB	3.36388		CEBPG	2.40112		ZBTB7A	2.95605		LEF1	3.60338
	MAF	3.26589		NFATC3	2.36355		FOXM1	2.88888		BPTF	3.57175
	ARNT	3.10764		RUNX3	2.31587		NFIC	2.87678		ELK1	3.45749
	CREB1	3.07467		FUBP1	2.21556		DUX4	2.83323		POU6F2	3.45634
	CXXC1	3.05592		MGA	2.18508		E2F1	2.72653		NFIC	3.44726
	PBX1	3.02952		TGIF1	2.15633		ETV3	2.71352		FOXM1	3.41236
	BHLHE40	3.01631		ZNF384	2.14482		MAF	2.71183		NFATC3	3.41128
	MXI1	3.00185		IRF7	2.08388		FOXJ3	2.66929		BRCA1	3.41091
	ATF2	2.9584		ZBTB7A	2.03708		MLX	2.62842		FUBP1	3.39104
	PKNOX1	2.95464		FOXJ3	1.94258		RUNX3	2.60736		NFIB	3.28952
	MAX	2.91566		PKNOX1	1.90996		IRF9	2.53378		FOXJ3	3.20031
	NFATC3	2.885		NFE2L1	1.86531		FOXA1	2.48086		ETV1	3.17885
	ETV3	2.84626		POU2F2	1.82189		MGA	2.42495		MEF2A	2.99775
	NFE2L1	2.83848		MAFG	1.81482		ARNT2	2.3434		IRF9	2.95018
	RUNX3	2.83761		OVOL1	1.81092		TFDP1	2.30827		TEAD1	2.89742
	USF1	2.7776		HSF1	1.79815		NFYA	2.30669		E4F1	2.8865
	CENPB	2.74059		BCL11A	1.78334		PBX1	2.28335		MEF2C	2.87986
	NFIL3	2.72922		ESRRG	1.78189		MEF2A	2.25784		CEBPZ	2.87968
	MYC	2.72666		E2F7	1.74927		PKNOX1	2.2348		ZBTB33	2.86122
	CREM	2.71639		ZBTB18	1.74455		HSF1	2.21976		BCL6	2.78962
	CREB3L2	2.67766		MEF2C	1.7235		HLTF	2.15737		TGIF1	2.75258
	CREB3	2.64365		NFIL3	1.69696		ESRRG	2.15298		ETV3	2.73417
	ELK4	2.56073		MEF2A	1.69568		MEF2C	2.14537		HSF1	2.70599
	XBP1	2.56019		IRF9	1.66741		STAT4	2.13614		CEBPG	2.61963
	MAFG	2.53463		ZNF219	1.66332		MYBL2	2.10914		TFE3	2.59993
	MGA	2.50837		BACH2	1.6597		NFE2L1	2.10874		MEF2D	2.58593
	RELA	2.49119		DDIT3	1.65905		NR4A1	2.05947		FOXO3	2.57978
	RELB	2.44146		NRF1	1.6537		BCL11A	2.05324		NR4A1	2.52687
	BACH2	2.42438		MXI1	1.6485		PRDM1	2.03862		GABPA	2.49926
	HIVEP1	2.4105		RELA	1.64803		NFIL3	2.02469		STAT4	2.49205
	MECP2	2.40724		RFX3	1.64452		FOXO3	2.01669		RUNX3	2.4896
	ZNF384	2.38273		PRDM1	1.63248		MXI1	1.98609		ISL2	2.40283
	NFKB1	2.35581		NR4A1	1.59664		DDIT3	1.95601		POU2F2	2.38628
	IRF7	2.29552		FOXO3	1.58631		ZBTB18	1.95582		EPAS1	2.38354
	ATF6	2.29517		STAT4	1.57124		MEF2D	1.94137		MGA	2.37343
	ZBTB4	2.28849		CEBPB	1.56686		CLOCK	1.90431		ZNF85	2.32588
	ZNF148	2.27231		MEF2D	1.56408		POU2F2	1.90425		MYBL2	2.31651
	NFKB2	2.24255		ATF3	1.56198		CEBPB	1.88634		NFE2L1	2.31584
	ELK3	2.23873		ETV6	1.54373		ETV6	1.85654		FOXO1	2.30052
	STAT4	2.19449		FOXO1	1.54255		ATF3	1.84252		ETV6	2.2919
	STAT3	2.19029		SPI1	1.49681		STAT6	1.82352		ATF1	2.28835
	RARA	2.176		HIVEP1	1.46984		UBP1	1.79354		DDIT3	2.25765
	RARG	2.14676		UBP1	1.43976		FOSL2	1.79317		REL	2.25314
	ELF2	2.14511		RELB	1.43596		CXXC1	1.78549		HBP1	2.234
	IRF9	2.13746		NFAT5	1.39201		STAT3	1.77387		UBP1	2.23145
	HSF1	2.11064		TFEB	1.38557		CREB5	1.71246		ESRRG	2.21595
	DDIT3	2.09101		RARA	1.35319		HIF1A	1.64168		SNAI1	2.21427
	ELF1	2.06108		STAT6	1.34575		CREB1	1.6322		POU6F1	2.21409
	YY1	2.04572		STAT3	1.34292		YY1	1.62429		PRDM1	2.21041
	ETS1	2.02994		CREB1	1.32414		ZBTB4	1.61769		BCL11A	2.18212
	MBD2	2.00477		ZBTB4	1.32352		MZF1	1.58431		ATF7	2.15407
	KLF13	1.996		CTCFL	1.31875		ZNF350	1.57173		HLTF	2.14554
	TFAP2C	1.9803		NFKB1	1.31534		HBP1	1.57138		PBX1	2.13866
	VEZF1	1.97644		ATF2	1.3074		RELB	1.56971		E2F3	2.13739
	ETV6	1.94103		BHLHE40	1.30148		HIVEP1	1.56045		CEBPB	2.12538
	POU2F2	1.92426		NFKB2	1.28976		ATF2	1.55617		NFAT5	2.09972
	FLI1	1.84594		ATF4	1.2895		ZNF148	1.52973		TFAP4	2.07198
	PRDM1	1.84389		MZF1	1.26663		NR4A2	1.52966		STAT6	2.06778
	JUND	1.8369		HBP1	1.26301		STAT2	1.51473		JDP2	2.02058
	EGR2	1.81598		ZNF350	1.23826		RELA	1.50199		NFYB	2.01513
	ZNF740	1.80994		CREM	1.23546		ATF4	1.4953		PKNOX1	2.00888
	KLF4	1.80885		USF1	1.22752		ELK4	1.49047		MEIS2	2.0087
	JUN	1.80028		HIF1A	1.19993		NFKB1	1.48289		ARNTL	1.98958
	NR4A1	1.79942		YY1	1.19574		STAT1	1.48287		MLX	1.97339
	FOS	1.79503		NR4A2	1.14687		ELK3	1.47175		FOSL2	1.96624
	FOSB	1.78726		STAT2	1.14616		NR2C1	1.47136		PBX3	1.90814
	NFYC	1.77503		STAT1	1.14061		USF1	1.46874		NFIL3	1.90469
	ATF4	1.74883		RUNX1	1.14014		RUNX1	1.42454		BACH2	1.90078
	UBP1	1.73861		ELK3	1.12453		CREM	1.41354		E2F8	1.89371
	RXRB	1.72861		FOSB	1.08944		SMAD1	1.40838		STAT3	1.85503
	NR2C1	1.72252		TP53	1.08876		RUNX2	1.39415		NFYA	1.84706
	RFX5	1.72098		TCF7	1.07789		HMBOX1	1.38876		ZNF350	1.77354
	SREBF1	1.71254		CREB3L2	1.06839		NFKB2	1.37691		NR4A2	1.75307
	BPTF	1.69114		ZNF148	1.06496		CREB3L2	1.36306		HMBOX1	1.72341
	FOXO3	1.67523		FLI1	1.06339		MAX	1.36089		ZBTB7A	1.69407
	MZF1	1.6496		HMBOX1	1.05817		TCF7	1.34692		STAT2	1.67993
	TP53	1.63853		MYC	1.05384		FLI1	1.31096		HES1	1.62153
	E2F4	1.6298		FOS	1.0408		IKZF1	1.29722		RFX3	1.6145
	HMBOX1	1.62122		CREB3	1.03665		PPARA	1.28825		STAT1	1.60742
	JUNB	1.6046		JUN	1.02402		ETS1	1.27216		SPI1	1.58906
	CBFB	1.5729		JUND	1.02225		ARNT	1.27141		TCF7	1.58197
	MAFF	1.56751		PBX2	1.02124		ELF1	1.26343		RARA	1.56618
	RUNX1	1.55098		MAX	1.01193		CBFB	1.25171		ATF4	1.56414
	MAZ	1.55085		LHX8	1.00586		CTCF	1.24916		FOSB	1.54434
	NR4A2	1.53858		PPARA	0.982561		ZNF333	1.24714		THRA	1.54313
	STAT6	1.52655		CBFB	0.980865		ELF2	1.24182		LYL1	1.53822
	BHLHA15	1.47984		ETS1	0.976007		CREB3	1.22239		E2F1	1.53808
	TCF4	1.47625		JUNB	0.967398		PBX2	1.18762		PLAGL1	1.53673
	RBPJ	1.46817		HSF4	0.958653		FOSB	1.18143		PBX2	1.5194
	IKZF1	1.45351		ZNF652	0.936096		RFX5	1.17283		ARNT2	1.49458
	BACH1	1.44658		ETV5	0.926917		ETV5	1.17144		GLIS3	1.4859
	NR2C2	1.44241		PRDM4	0.911557		RXRB	1.17069		ZNF333	1.47983
	FUBP1	1.44128		ARNT	0.910781		TP53	1.16487		CLOCK	1.46073
	TCF12	1.41363		ELK4	0.909915		ZNF652	1.16063		VEZF1	1.45523
	PPARA	1.38454		MAFF	0.896073		IRF1	1.15194		MZF1	1.45052
	PROX1	1.37991		ELF1	0.890094		SP4	1.14387		RUNX2	1.44933
	CUX1	1.36218		ESRRA	0.888569		FOS	1.1312		SMAD1	1.42029
	HBP1	1.36216		POU2F1	0.881315		JUND	1.10668		MAFF	1.41693
	HINFP	1.35991		ZNF333	0.877902		RBPJ	1.10206		TFDP1	1.40978
	MEF2C	1.35239		IRF4	0.875846		POU2F1	1.08753		IKZF1	1.40597
	ETV5	1.32566		IKZF1	0.861493		JUN	1.08715		RUNX1	1.39159
	TCF3	1.32444		RXRB	0.858502		IRF2	1.05388		PPARA	1.3838
	PRDM4	1.31886		CXXC1	0.847371		JUNB	1.04037		FOS	1.35895
	MAFK	1.30934		RFX5	0.845075		IRF4	1.03449		ZNF652	1.34388
	SP1	1.29179		KLF5	0.843016		XBP1	1.02783		ZNF282	1.34144
	MEF2A	1.2683		HIVEP2	0.837994		TCF12	1.01963		IRF1	1.3342
	NFE2L2	1.24354		ZNF740	0.833975		IRF3	1.00747		JUNB	1.30204
	KLF16	1.22471		ZNF410	0.831579		ATF6	0.989857		RELA	1.30048
	SREBF2	1.19473		IRF1	0.827196		TCF4	0.976648		POU2F1	1.29965
	ESR1	1.18382		SP4	0.808584		CUX1	0.955737		NR2C1	1.28365
	LHX8	1.17444		IRF2	0.799873		BHLHA15	0.952747		JUN	1.28156
	KLF15	1.16281		IRF3	0.795082		IRF5	0.938117		JUND	1.27488
	MEF2D	1.15922		CUX1	0.772118		MECP2	0.93183		CENPB	1.25428
	SMAD4	1.15791		IRF5	0.770734		SREBF1	0.908091		HIVEP1	1.25214
	KLF9	1.14994		ELF2	0.763217		TGIF2	0.890632		RELB	1.23086
	ZBTB7B	1.14564		ESR2	0.724546		TCF3	0.884653		IRF2	1.22631
	POU6F1	1.13721		NFE2L2	0.696791		ARID5B	0.881786		HSF4	1.20469
	TAF1	1.13597		SREBF1	0.693955		ZEB1	0.863538		ETV5	1.15692
	ESRRA	1.1237		ARID5B	0.690155		SMAD2	0.851378		SRF	1.14327
	USF2	1.11702		NFYC	0.685618		NFYC	0.850944		NFKB1	1.13365
	ZEB1	1.11089		TCF12	0.683641		ZBTB7B	0.838079		MXI1	1.10637
	SMAD2	1.08738		ZBTB7B	0.673854		KLF15	0.834295		YY1	1.10134
	TGIF2	1.00999		MAFK	0.667928		KLF16	0.826626		CBFB	1.09207
	ZFX	0.995751		TCF4	0.637955		MAFK	0.804686		IRF4	1.0677
	SMAD3	0.990278		RBPJ	0.633857		NR3C1	0.792118		ARID5B	1.06679
	IRF4	0.989963		ATF6	0.633085		NFE2L2	0.772984		NFKB2	1.0629
	STAT2	0.989513		NR3C1	0.627662		SMAD4	0.767528		TP53	1.05244
	ZNF410	0.977244		TGIF2	0.616911		NR2C2	0.750217		IRF5	1.05019
	ZNF333	0.972811		KLF15	0.606169		BACH1	0.64806		FLI1	1.03269
	SRF	0.929996		ZEB1	0.604007		KLF13	0.603009		IRF3	1.02959
	POU2F1	0.928843		SMAD2	0.584035		MAZ	0.593612		ZNF410	1.02036
	TCF7	0.928555		KLF16	0.580086		USF2	0.592234		ZBTB4	1.01726
	STAT1	0.928496		TCF3	0.577984		KLF4	0.590606		RFX5	0.995145
	ZNF652	0.883844		BHLHA15	0.566703		HINFP	0.585264		TCF12	0.990775
	PBX2	0.871797		SMAD3	0.558781		SREBF2	0.559499		VDR	0.987355
	EGR1	0.870138		PAX5	0.544943		TAF1	0.542505		ESRRA	0.985029
	BHLHE41	0.839652		SMAD4	0.524691		NR1H2	0.515753		ESR2	0.978381
	IRF2	0.802795		ESR1	0.501779		E2F4	0.512369		TGIF2	0.961537
	ARID5B	0.779987		NR1H2	0.476919		ZNF143	0.470547		ZEB1	0.953121
	NR3C1	0.779365		XBP1	0.437838		BHLHE41	0.442101		NRF1	0.93614
	IRF3	0.756808		NR1D1	0.420778		ZFX	0.408451		CTCFL	0.918146
	FOXJ3	0.744709		USF2	0.412856		KLF9	0.354465		CUX1	0.918107
	IRF5	0.702919		ZNF143	0.397466		SP1	0.34765		TCF4	0.908765
	IRF1	0.69442		BACH1	0.360912		EGR1	0.334679		SMAD2	0.896169
	NR1H2	0.605075		NR2C2	0.265278		MBD2	0.297115		RXRB	0.893296
	KLF6	0.591278		SREBF2	0.251239		KLF6	0.270349		PRDM4	0.889405
	KLF3	0.588449		BHLHE41	0.247738		ARID3A	0.268192		SMAD3	0.883354
	SP3	0.56691		ZKSCAN1	0.194289		REST	0.265295		MAFK	0.881082
	ZNF143	0.553918		REST	0.192266		RFX1	0.249754		NR3C1	0.877924
	RFX1	0.495314		HINFP	0.183058		ZKSCAN1	0.243746		NFE2L2	0.865274
	ZKSCAN1	0.35653		TAF1	0.159842		KLF3	0.234257		TFCP2	0.848692
	RREB1	0.269927		ARID3A	0.114935		SP3	0.213597		NR2F2	0.846308
	ZNF76	0.265603		RREB1	0.10234		RREB1	0.165222		ELK3	0.831907
	ARID3A	-0.0853627		RFX1	0.102146		ZNF76	-0.188936		ZNF148	0.796589
	RORA	-0.487133		ZNF76	0.101348		RORA	-0.487133		HIF1A	0.762695
	VDR	-0.795088		ZFX	0.0703084		ZNF410	-0.562959		TFEB	0.740656
	HSF4	-1.1539		KLF6	0.0579554		SMAD3	-0.617837		TCF3	0.729764
	ESR2	-1.23082		EGR1	0.0522203		SRF	-0.739614		RBPJ	0.720587
	ZNF350	-1.27449		KLF3	0.0110175		ESR1	-0.757728		ETS1	0.719224
	FOXF2	-1.33856		KLF4	0.00555163		VDR	-0.795088		RORA	0.718405
	FOXO1	-1.40361		SP3	-0.00427289		MAFF	-0.795167		CREM	0.714895
	CEBPB	-1.45972		MAZ	-0.00840849		POU6F1	-1.09717		BHLHE40	0.711932
	HIVEP2	-1.62412		KLF9	-0.0655817		HSF4	-1.1539		ZNF740	0.68036
	NFAT5	-1.70456		SP1	-0.22697		ESR2	-1.23082		SMAD4	0.679533
	CREB5	-1.7082		E2F4	-0.265821		FOXF2	-1.33856		ESR1	0.674297
	HIF1A	-2.22477		KLF13	-0.266614		FOXO1	-1.40361		SP4	0.667418
				MECP2	-0.367192		HIVEP2	-1.62412		CTCF	0.665606
				RORA	-0.487133		BHLHE40	-1.6363		CREB1	0.663943
				SRF	-0.739614		NFAT5	-1.70456		EGR2	0.652337
				VDR	-0.795088		MYC	-1.90219		CXXC1	0.630095
				MBD2	-0.901933		TFEB	-1.98643		ATF2	0.618446
				POU6F1	-1.09717					BHLHA15	0.602558
				FOXF2	-1.33856					ELF1	0.596422
				CREB5	-1.7082					HIVEP2	0.569926
										NR1H2	0.552485
										USF1	0.548778
										SREBF1	0.528488
										ELK4	0.510165
										KLF15	0.504166
										ELF2	0.491703
										ZBTB7B	0.487333
										NR1D1	0.456386
										ARID3A	0.44462
										NFYC	0.423002
										KLF16	0.403909
										CREB3L2	0.371181
										ATF3	0.367908
										ZNF143	0.35742
										CREB3	0.316098
										SP2	0.212758
										MYC	0.171294
										REST	0.164402
										ARNT	0.152295
										SREBF2	0.132627
										ZKSCAN1	0.119557
										MAX	0.118022
										BACH1	0.107261
										USF2	0.0850336
										BHLHE41	0.0701862
										RREB1	0.0606801
										ZNF76	0.0529508
										NR2C2	0.0224141
										ATF6	-0.05121
										RFX1	-0.0613245
										KLF6	-0.0823452
										TAF1	-0.145009
										EGR1	-0.150291
										KLF3	-0.174626
										SP3	-0.184864
										ZFX	-0.22445
										HINFP	-0.285135
										MAZ	-0.287054
										XBP1	-0.314554
										KLF4	-0.34437
										KLF9	-0.431408
										SP1	-0.737143
										E2F4	-0.841567
										KLF13	-0.948667
										MECP2	-1.04573
										FOXF2	-1.33856
										CREB5	-1.7082
										MBD2	-1.84109

## Sheet: 7d_DepMap
CERES score	OPM2	L363	LP1	SKMM2	KMS20	OCIMY7	INA6	KMS34	KMS27	KMS26	JJN3	KMS18	KMS11	MM1S	RPMI8226	EJM	HUNS1	AMO1	OCIMY5	KMM1	mean
MYC	-2.10132	-1.91989	-1.52355	-2.32901	-2.58198	-2.45156	-1.78874	-1.99877	-2.09314	-1.94567	-2.04519	-2.4531	-2.52659	-1.84292	-2.04382	-2.54347	-1.88282	-2.55961	-2.04447	-2.13398	-2.14048
IRF4	-1.34821	-1.35718	-0.920023	-1.82663	-2.83043	-1.6882	-1.27042	-1.17273	-1.45063	-0.979757	-1.56747	-2.57782	-1.72975	-1.32618	-1.11785	-2.08207	-1.08032	-2.00047	-1.55063	-1.7134	-1.57951
CTCF	-1.4392	-1.49356	-1.25719	-1.58766	-1.85146	-1.43989	-1.42867	-1.9033	-1.61385	-1.42183	-1.45202	-1.50859	-1.70509	-1.54285	-1.31414	-1.77722	-1.41485	-1.59139	-1.91984	-1.40115	-1.55319
HINFP	-1.27647	-1.19617	-0.904369	-1.10253	-0.367724	-1.39325	-0.960924	-1.17399	-1.28788	-1.36748	-1.2547	-1.45296	-1.55947	-1.72499	-1.36164	-0.757418	-1.30383	-1.03512	-1.07371	-1.29425	-1.19244
NRF1	-1.18244	-0.851882	-1.05008	-0.95651	-0.658881	-0.81231	-1.14783	-1.07179	-1.22317	-1.29215	-1.3041	-0.981021	-1.27231	-0.921019	-1.00466	-1.0355	-0.918515	-0.896491	-0.800049	-1.16766	-1.02742
NFYC	-0.866339	-0.748121	-0.895527	-1.24435	-0.782984	-0.814073	-1.3572	-1.03401	-1.09938	-0.859851	-0.87087	-0.848103	-0.995079	-0.767482	-0.799851	-1.0443	-1.02922	-0.885336	-1.06457	-1.09756	-0.95521
CEBPZ	-1.16587	-0.912236	-0.701901	-0.986749	-1.02979	-0.858519	-0.906406	-1.06683	-0.786359	-0.999934	-0.830065	-1.18047	-0.890952	-0.888078	-1.02071	-0.781172	-0.843056	-0.884209	-0.983826	-0.960596	-0.933887
YY1	-1.01622	-0.853529	-0.941835	-1.06387	-1.24628	-1.06052	-0.775166	-0.737439	-1.13417	-1.0692	-1.07429	-1.16445	-0.51447	-0.614912	-0.992052	-1.21481	-0.581849	-0.548618	-0.957682	-0.752929	-0.915714
CBFB	-1.10743	-0.963998	-0.590508	-0.494166	-1.85912	-0.749381	-0.861863	-0.408456	-0.696507	-1.20029	-0.81002	-0.742458	-1.11541	-0.962447	-1.00691	-0.58913	-0.369056	-1.001	-1.03359	-1.29115	-0.892643
ATF4	-1.04882	-0.881974	-0.61652	-1.23631	-1.5934	-0.742563	-1.15669	-0.692319	-0.781072	-0.894579	-0.946689	-0.75501	-1.30179	-0.67269	-0.779162	-0.591755	-0.597026	-0.603465	-0.832765	-0.756264	-0.874043
PRDM1	-1.8278	-1.09509	-0.488972	-0.804627	-1.26682	-1.18523	-1.06983	-0.668155	-1.06515	-0.870754	-0.4915	-0.359312	-1.4833	-0.730378	0.25352	-1.09527	-0.247502	-1.36751	-0.582727	-0.700513	-0.857346
NFYB	-0.915407	-0.765552	-0.59645	-0.965983	-0.405748	-0.823078	-1.16615	-1.34329	-1.05398	-0.633029	-0.978446	-0.914506	-0.874199	-0.680786	-0.680168	-0.928505	-0.925092	-0.547021	-0.937045	-0.860904	-0.849767
MEF2C	1.32927	-1.42641	-0.606227	-0.390319	-2.05436	-1.69712	-0.0584375	-1.00674	-0.549994	-0.926615	0.04581	-2.16618	-1.55019	0.0602118	-0.837008	-0.296173	-0.471266	-1.05056	-1.17369	-0.631527	-0.772877
MAX	-0.487391	-0.838332	-0.698756	-0.865035	-0.58216	-0.395996	-1.04946	-0.795811	-0.503302	-0.572235	-0.786439	-0.786641	-1.01103	-0.59932	-1.078	-0.709376	-0.764345	-1.04682	-0.703071	-0.608789	-0.744116
RELA	-0.506579	-0.991885	-0.793421	-0.399053	-0.999077	-0.32668	-0.468288	-0.420926	-1.13537	-0.749368	-1.23526	-0.479603	-0.887382	-0.527418	-0.984374	-0.802512	-0.52908	-0.491709	-0.427022	-1.09635	-0.712568
MYBL2	-0.374249	-0.987101	-0.453947	-0.486904	-0.850804	-0.778373	-0.356797	-0.66702	-0.79085	-0.577805	-0.889622	-0.889687	-0.948763	-0.904596	-0.580449	-0.48603	-0.822245	-0.630623	-0.6	-0.43016	-0.675301
HSF1	-1.141	-0.774257	-0.822806	-0.566673	-0.584612	-0.701853	-0.772068	-0.582361	-0.295879	-0.667222	-0.777716	-0.401118	-0.581326	-0.835405	-0.847318	-0.447632	-0.533266	-0.143718	-0.857812	-1.02799	-0.668102
HMGA1	-0.680838	-0.86837	-0.527937	-0.666889	-0.680963	-0.57364	-0.93617	-0.872232	-0.431077	-0.473572	-0.611191	-0.40028	-0.787835	-0.529839	-0.60304	-0.662119	-0.467764	-0.678428	-0.689972	-0.932454	-0.65373
RELB	-0.210066	-0.98232	-0.637395	-0.106485	-1.74947	-0.257951	-0.186803	-0.191203	-0.990607	-0.333968	-1.20329	-0.809785	-0.788177	-1.21966	-0.864558	-0.135903	-0.218317	-0.988019	-0.232602	-0.830461	-0.646852
SRF	-0.555423	-0.516748	-0.829064	-0.30158	-0.305049	-0.657083	-0.66954	-0.825279	-0.891745	-0.833966	-0.43737	-0.564265	-0.816663	-0.376547	-0.83714	-0.581046	-0.637526	-0.815783	-0.730838	-0.652837	-0.641775
BRCA1	-0.9311	-0.649115	-0.998379	-0.695254	-0.310667	-0.734225	-0.64055	-0.768655	-0.295335	-0.67707	-0.463193	-0.415291	-0.648592	-0.463093	-0.527196	-0.917632	-0.880162	-0.544866	-0.664134	-0.37851	-0.630151
TCF3	-1.19309	-0.963632	-0.398272	-0.868387	-1.84136	-0.749545	-0.66597	-0.150262	-0.763279	0.0960189	0.106261	-0.88118	-1.25041	-0.157466	0.357261	-0.924299	0.299157	-0.725153	-0.496259	-1.2953	-0.623259
BPTF	-0.871098	-0.728207	-0.52544	-0.851515	-0.249299	-0.592899	-0.579161	-0.726278	-1.00412	-0.727519	-0.622367	-0.454174	-0.563991	-0.418883	-0.653611	-0.443939	-0.679405	-0.655685	-0.341191	-0.515494	-0.610214
ARID3A	-0.779896	-0.66083	-0.454956	-0.497874	-0.769234	-0.742897	-0.587166	-0.184673	-0.536731	-0.589796	-0.508387	-0.880709	-0.59192	-0.647295	-0.596362	-0.63405	-0.368866	-0.92372	-0.379531	-0.729286	-0.603209
MAF	-0.210537	-0.291272	-1.15817	-0.173413	-0.0626933	-0.178429	-0.0805589	-0.694046	-0.0162978	-0.877619	-0.577212	-2.13063	-0.221422	-1.19716	-1.20022	-0.23695	-0.247551	-0.0781641	-1.67733	-0.701856	-0.600576
TFDP1	-0.751187	-0.679939	-0.527277	-0.75909	-0.666244	-0.596572	-0.559954	-0.81185	-0.584961	-0.744397	-0.833426	-0.562984	-0.822942	-0.521075	-0.757056	-0.0750377	-0.348835	-0.277044	-0.455594	-0.505456	-0.592046
STAT5A	-0.722296	-0.44571	-0.200051	-0.759067	-0.711555	-0.416987	-0.617261	-0.36731	-0.427628	-0.513545	-0.54186	-0.685483	-0.583163	-0.489253	-0.688431	-0.769204	-0.392677	-0.639352	-0.666641	-0.511288	-0.557438
GABPA	-0.700871	-0.533056	-0.64541	-0.934031	-0.579702	-0.464651	-0.640554	-0.751992	-0.537674	-0.511279	-0.391016	-0.591851	-0.638522	-0.31138	-0.363566	-0.423988	-0.428402	-0.685244	-0.527876	-0.476076	-0.556857
USF2	-0.507425	-0.500694	-0.263567	-0.580437	-0.739964	-0.658365	-0.436326	-0.347498	-0.79746	-0.993692	-0.618259	-0.578211	-0.27688	-0.466545	-0.85839	-0.481224	-0.486695	-0.460029	-0.522956	-0.42414	-0.549938
E4F1	-0.649825	-0.733018	-0.56468	-0.369842	-0.460757	-0.857341	-0.418691	-0.539572	-0.937892	-0.565577	-0.514792	-0.445395	-0.163836	-0.453956	-0.40514	-0.623098	-0.41143	-0.700192	-0.53754	-0.546386	-0.544948
TFAP4	-0.921727	-0.676876	-0.436567	-0.923005	-0.163992	-0.0405214	-0.713353	-0.0194427	-1.01926	-1.09401	-0.693454	-0.444544	-0.724641	-0.0897043	-0.97055	-0.464274	-0.0707543	-0.36536	-0.609792	-0.17659	-0.530921
NFKB2	0.216805	-1.08317	-0.296881	0.036388	-2.11982	0.0739277	0.469248	-0.139946	-0.275033	-0.613521	-1.42418	-0.774881	-0.902915	-0.859925	-0.769013	-0.474826	-0.256131	-1.00802	-0.401988	0.0121627	-0.529586
SP1	-0.368954	-0.478764	-0.0839076	-0.192036	-1.31122	-0.192413	-0.553799	-0.395386	-0.987591	-1.16526	0.141311	-0.463941	-0.588394	-0.339016	-0.636448	-1.02203	-0.152341	-0.254748	-0.253438	-1.00655	-0.515247
NFKB1	-0.149141	-0.582189	-0.187678	-0.0993989	-0.315091	-0.136171	0.0937908	0.0930489	-1.07577	-0.221251	-1.12173	-0.851762	-1.29229	-0.583898	-0.755781	-0.151309	0.0414045	-1.19643	-0.396399	-1.04127	-0.496466
ZNF85	-0.508446	-0.181752	-0.294639	-0.529573	-0.681608	-0.427667	-0.560098	-0.428192	-0.397277	-0.596516	-0.326905	-0.594295	-0.541064	-0.476496	-0.46771	-0.686642	-0.546359	-0.490914	-0.546343	-0.341895	-0.481219
FOXK1	-0.654568	-0.561098	-0.544905	0.383605	-1.03095	-0.781344	-0.615619	-1.06963	-0.0900393	-0.282904	0.0226861	-0.0548099	-0.251079	-0.0608787	-0.558139	-0.435293	-0.597866	-0.444323	-0.720854	-1.2737	-0.481085
IRF2	-0.591786	0.0822582	-0.81642	-0.271209	0.0931154	-0.117173	-0.601678	-0.364881	-0.831977	-0.522534	-0.400672	-0.549168	-0.677442	-0.924249	-1.00361	-0.291953	-0.331935	0.228712	-0.869801	-0.445318	-0.460386
ZEB1	-0.330661	-0.546884	-0.454446	-0.480848	-1.15509	-0.481272	-0.311627	-1.26401	-0.383266	-0.458282	0.0334807	-0.346999	-0.266654	-0.242594	-0.513494	-0.253671	-0.111492	-0.386098	-0.169397	-0.62298	-0.437314
CXXC1	-0.489689	-0.59197	-0.388761	-0.308287	-0.802225	-0.260472	-0.882065	-0.362335	-0.47012	-0.126855	-0.442178	-0.332781	-0.432576	0.000847466	-0.488966	-0.452966	-0.696292	-0.537422	-0.324476	-0.308915	-0.434925
MZF1	-0.466864	-0.480844	-0.561071	-0.521551	-0.422887	-0.475679	-0.540384	-0.389909	-0.470623	-0.448099	-0.404181	-0.0743805	-0.38354	-0.638874	-0.230743	-0.2145	-0.5007	-0.548553	-0.145974	-0.635391	-0.427738
SREBF1	-0.47462	-0.427773	-0.613977	-0.235414	-0.273976	-0.382033	-0.409001	-0.242028	-0.342392	-0.960009	-0.305822	-0.18061	-0.518298	-0.362531	-0.0838328	-0.756136	-0.661497	-0.612118	-0.442497	-0.149027	-0.42168
NFYA	-0.308655	-0.364801	-0.235463	-0.527719	-0.661466	-0.537594	-0.519141	-0.727394	-0.600331	-0.229537	-0.374278	-0.531271	-0.328776	-0.47663	-0.0302786	-0.513982	-0.369719	-0.412089	-0.44401	-0.146639	-0.416989
XBP1	-0.0144632	-0.317164	-0.342549	-1.21776	-1.1117	-0.397483	-0.811659	-0.076809	-0.733805	-0.250517	-0.157674	-0.336117	-0.893443	-0.29884	-0.296353	-0.0881891	-0.0025749	-0.311617	-0.0350149	-0.273549	-0.398364
ATF1	-0.186907	-0.472441	-0.609439	-0.270991	-0.466881	-0.52492	-0.673504	-0.637399	-0.249261	-0.216887	-0.306176	-0.213108	-0.246166	-0.287949	-0.314713	-0.738054	-0.215663	-0.41509	-0.257228	-0.356959	-0.382987
SP2	-0.2471	-0.549731	-0.642778	-0.305207	-0.361632	-0.178076	-0.69075	0.0880746	-0.595334	-0.176145	-0.356996	-0.138763	-0.334466	-0.154226	-1.00896	-0.455743	-0.435013	-0.379304	-0.261784	-0.305694	-0.374481
ZBTB7A	-0.189072	-0.603143	-0.455254	-0.509985	-0.402614	-0.407753	-0.596758	-0.505529	-0.384767	-0.332332	-0.0744727	-0.0372371	-0.166225	-0.649419	-0.263632	-0.652944	-0.723314	-0.221781	0.00181509	-0.266778	-0.37206
E2F1	-0.3102	-0.422659	-0.207414	-1.00271	-0.473984	-0.457791	-0.0973259	-0.37153	-0.27786	-0.374769	-0.370604	-0.274875	-0.461816	-0.369454	-0.112536	-0.216148	-0.530714	-0.407866	-0.368113	-0.240901	-0.367463
RFX5	-0.603005	-0.434177	-0.530379	-0.279089	-0.547385	-0.416534	-0.616832	-0.0794899	-0.432593	-0.335541	-0.370895	-0.193359	-0.65984	-0.297695	-0.28862	-0.0916204	0.122155	-0.366549	-0.369274	-0.520331	-0.365553
FOXM1	-0.347192	-0.262042	-0.586116	-0.322649	-0.916431	-0.230335	-0.269888	-0.16169	-0.437249	-0.404784	-0.421153	-0.577005	-0.432737	-0.285069	-0.550239	-0.256527	-0.21145	0.0103235	-0.384233	-0.233813	-0.364014
POU2F1	-0.388274	-0.415354	-0.506214	-0.495219	-0.18906	-0.226904	-0.114113	-0.229107	-0.292188	-0.589325	-0.905284	-0.577015	-0.289956	-0.294546	-0.280622	-0.0529875	-0.071621	-0.520486	-0.402621	-0.244787	-0.354284
ZBTB7B	-0.0630729	-0.217168	-0.593015	-0.31191	-0.148524	-0.557234	-0.0379073	-0.33968	-0.211099	-0.420059	-0.27666	-0.529479	-0.427359	-0.627781	-0.75131	-0.326602	-0.0283837	-0.538854	-0.164536	-0.451009	-0.351082
JUNB	-0.461939	-0.403441	0.149217	-0.283883	-1.05216	-0.0925714	-0.0309873	-0.292178	-0.736177	-0.405192	-0.464354	-0.0896141	-0.111876	-0.236102	-0.117127	-0.471599	-0.55274	-0.301771	-0.488122	-0.255836	-0.334923
MBD2	0.0973158	-0.501636	0.064167	-0.468874	-1.29612	-0.414671	-0.578993	-0.172399	-0.270001	-0.247979	-0.254762	-0.386728	-0.653633	-0.219917	-0.130302	-0.355788	-0.270248	0.0402737	-0.22488	-0.0574971	-0.315134
ETV3	-0.195894	-0.285421	-0.458268	-0.18585	-0.673597	-0.387629	-0.703002	0.04892	-0.356768	0.0151884	-0.254216	-0.42053	-0.46612	-0.0732688	0.0183652	-0.349095	-0.191212	-0.76831	-0.423398	-0.116926	-0.311352
TFAP2C	-0.20691	-0.494416	-0.5839	-0.230043	-0.373598	-0.0351017	-0.617389	-0.251243	-0.368899	-0.247255	-0.248422	-0.249843	-0.391247	-0.295307	-0.0510566	-0.487062	-0.271752	-0.383281	-0.255035	-0.125762	-0.308376
NFE2L2	-0.450435	-0.399052	-0.441641	-0.291057	-0.14817	-0.216707	-0.387283	-0.278055	-0.651572	-0.18199	-0.306868	-0.249551	-0.153781	-0.459212	-0.360183	-0.00559541	-0.313302	-0.331432	-0.258537	-0.267795	-0.307611
RUNX2	-0.480802	-0.227301	-0.66472	-0.134701	-0.142468	-0.188167	-0.603737	0.318275	-0.288089	-0.187939	-0.59108	-0.314351	-0.139024	-1.05917	-0.240689	-0.231401	0.116037	-0.0483249	-0.72241	-0.201478	-0.301577
SREBF2	0.0789993	0.0108445	-0.22265	0.0203334	-0.716031	-0.0673265	-0.0719652	-0.177398	-0.382662	-0.0748367	-0.28458	-0.116395	-0.760958	-0.164711	-0.173086	-1.6036	-0.772859	-0.180022	-0.20981	-0.0581378	-0.296343
ESRRA	-0.361332	-0.417474	-0.27319	-0.341805	-0.179462	0.0547387	-0.297436	-0.168095	-0.17665	-0.406344	-0.464663	-0.346661	-0.25434	-0.330073	-0.400771	-0.109838	-0.104189	-0.421656	-0.243833	-0.340843	-0.279196
SP3	-0.206841	-0.152086	-0.179946	-0.247925	-0.200724	-0.139299	-0.346008	-0.26689	-0.448631	-0.546218	-0.28879	-0.423091	-0.215549	-0.234622	0.014922	-0.264366	0.160758	-0.704751	-0.312807	-0.568917	-0.278589
FOSB	-0.16953	-0.239665	-0.288047	-0.220532	-0.232398	-0.299732	-0.294117	-0.288899	-0.236167	-0.268027	-0.395906	-0.357878	-0.17473	-0.438217	-0.223329	-0.303117	-0.190336	-0.170996	-0.338494	-0.320186	-0.272515
MGA	0.144336	-0.373798	0.142924	-0.21484	-0.216217	-0.443323	-0.705294	-0.622039	-0.266209	-0.383405	-0.323938	-0.592437	-0.339471	-0.117064	0.0694881	-0.500169	-0.109749	-0.0735263	-0.469984	-0.0159704	-0.270534
MAFF	-0.210738	-0.240212	-0.507522	-0.142974	-0.177103	-0.0451825	-0.332323	-0.349757	-0.479899	-0.277281	-0.220124	-0.467116	-0.00404207	-0.25213	-0.275097	-0.244347	-0.335442	-0.375636	-0.245106	-0.18797	-0.2685
BHLHE41	-0.130368	-0.223616	-0.491173	-0.275692	-0.495162	-0.312417	-0.264799	-0.74481	-0.101799	-0.202836	-0.188303	-0.00352277	-0.265253	-0.272852	-0.275987	-0.306982	-0.0894778	-0.0838342	-0.476009	-0.106842	-0.265587
PBX2	-0.240476	-0.282478	-0.301495	-0.219915	-0.0280345	-0.0795711	-0.26376	-0.2719	-0.353847	-0.21026	-0.369106	-0.0522814	-0.209254	-0.476447	-0.0552466	-0.252763	-0.326721	-0.41167	-0.238884	-0.604473	-0.262429
E2F3	-0.223891	-0.219792	-0.219842	-0.218598	-0.30023	-0.337392	-0.156445	-0.190124	-0.368961	-0.245533	-0.132278	-0.500073	-0.614329	-0.318434	-0.240009	-0.0379554	-0.127504	-0.148801	-0.230453	-0.307815	-0.256923
USF1	-0.282959	-0.187173	-0.313986	-0.0598816	-0.310149	-0.220065	-0.272275	-0.488153	-0.397434	-0.14756	-0.294612	-0.146429	-0.24205	-0.126749	-0.48549	-0.354521	-0.203985	-0.35989	-0.0411755	-0.194555	-0.256455
IKZF1	-0.449252	-0.231687	-0.48363	-0.488077	-0.678743	-0.522984	0.153486	-0.0326172	-0.327145	-0.613368	-0.177586	-0.475723	-0.0978548	-0.0116036	-0.184823	-0.239293	0.126168	0.0458571	-0.496607	0.106013	-0.253973
ZNF384	-0.335227	-0.543201	0.177622	-0.200981	-0.370332	-0.694105	-0.465492	-0.197564	-0.756445	-0.207305	0.0529275	-0.0288796	-0.159483	-0.0398826	-0.27846	-0.0263148	-0.511937	-0.0178511	-0.000878172	-0.443479	-0.252364
IRF1	-0.0377446	-0.375789	-0.146686	-0.185567	-0.699965	-0.256021	-0.109452	-0.336188	-0.377598	-0.264452	-0.132961	-0.673007	-0.345007	-0.35378	-0.289975	-0.0321107	0.0321834	-0.0440101	-0.124075	-0.163111	-0.245766
DDIT3	-0.0866412	-0.0426849	-0.194814	-0.662329	-0.683988	-0.390286	-0.24753	-0.253449	-0.0876335	-0.106379	-0.176727	-0.0830816	-0.370277	-0.445209	-0.217449	-0.0488974	-0.0474762	-0.217772	-0.197474	-0.351094	-0.24556
HES1	-0.152849	-0.265074	-0.341404	-0.325487	-0.0870183	-0.478861	-0.261066	-0.00205414	-0.216847	-0.23707	-0.165027	-0.484985	-0.278717	-0.249272	0.0588492	-0.231213	-0.313868	-0.151614	-0.323384	-0.337868	-0.242241
ZNF143	-0.275055	-0.462468	0.121496	-0.314086	-0.374234	-0.544937	-0.621113	-0.212049	-0.0408749	-0.304701	-0.265829	-0.165636	-0.0648042	0.0184031	-0.457696	-0.311646	-0.35416	0.0682869	-0.176778	-0.0713906	-0.240464
CEBPB	-0.316725	-0.174242	-0.311896	-0.273913	-0.407137	-0.491739	0.136375	-0.499768	-0.518421	-0.372769	-0.171977	-0.0424152	-0.343335	-0.107773	0.0483441	-0.316969	-0.255549	-0.336768	-0.0844251	0.0506836	-0.239521
NR2C2	-0.147919	-0.31305	-0.5725	-0.13826	-0.161181	-0.126809	-0.272295	-0.353709	-0.165904	-0.344751	-0.156313	-0.433981	-0.372602	-0.0808743	-0.293611	-0.23852	0.212774	-0.641629	-0.129693	-0.0562752	-0.239355
ELF2	-0.448177	-0.471125	-0.25164	-0.230834	0.0648918	-0.215115	-0.00748635	-0.17106	-0.285159	-0.296022	-0.291354	-0.417068	-0.200888	-0.243805	-0.267056	-0.0812321	0.138591	-0.303248	-0.32436	-0.453895	-0.237802
JUN	-0.237001	-0.203913	-0.497039	-0.00240581	-0.220609	-0.0907794	-0.449988	-0.522917	-0.247199	-0.378215	-0.206728	-0.326204	-0.106661	-0.239359	-0.360711	0.0584301	-0.409157	-0.0287047	-0.0418235	-0.214306	-0.236265
BHLHA15	-0.0840961	-0.414224	-0.455506	-0.367604	-0.123606	-0.255014	-0.17128	-0.295752	-0.101089	-0.353393	-0.297218	-0.117267	0.280084	-0.40975	-0.331687	-0.127224	-0.420294	-0.0347513	-0.202556	-0.413723	-0.234798
FOXO1	-0.163024	-0.0833507	-0.231054	-0.337821	-0.156099	-0.587226	-0.550588	0.0141415	-0.335585	-0.181562	-0.13362	-0.110912	-0.28144	-0.182495	-0.0764405	-0.233063	-0.267663	-0.169928	-0.265417	-0.207174	-0.227016
CREB1	-0.297738	0.0943587	-0.447288	-0.213766	0.0902761	-0.36802	0.0564907	-0.182306	-0.648352	-0.189796	-0.188873	-0.195754	-0.0095185	-0.29325	-0.203394	-0.466215	-0.192297	-0.338927	-0.0959091	-0.413064	-0.225167
JUND	-0.33657	-0.284118	0.105319	-0.253016	-0.236065	-0.525108	-0.17608	-0.308276	-0.391727	-0.154047	-0.328623	-0.26722	-0.239214	-0.11525	-0.395042	-0.0833042	-0.184626	-0.261463	-0.00266776	-0.0526228	-0.224486
IRF5	-0.0924213	-0.248069	-0.601234	-0.0977469	-0.0446598	-0.190404	-0.159028	-0.170961	-0.0997921	-0.315525	-0.216862	-0.289758	-0.230592	-0.44962	-0.385678	-0.161483	-0.18497	-0.0652786	-0.359436	-0.126056	-0.224479
FLI1	0.31658	-0.13306	-0.379986	-0.088191	0.481585	-0.178675	-0.208046	-0.422505	-0.196063	-0.581561	-0.448114	-0.523458	-0.762187	0.218054	-0.935159	-0.124294	-0.247267	-0.0759825	0.182128	-0.310988	-0.22086
MLX	-0.112028	-0.223809	-0.255866	-0.327881	-0.00675391	-0.0905001	0.212279	0.0451088	-0.195115	-0.42959	-0.393703	-0.266772	-0.0638905	-0.430338	0.0184317	-0.695649	-0.152986	-0.384545	-0.256305	-0.33244	-0.217118
MEF2D	0.252311	-0.17227	-0.287299	0.0427249	-0.139349	0.0413957	-0.567816	-0.352164	-0.0692483	-0.0910495	-0.232767	-0.309878	0.0204918	-0.659226	-0.595545	-0.509232	-0.24612	-0.23938	0.0219087	-0.234798	-0.216365
KLF16	-0.563564	-0.0642849	-0.388432	-0.285583	-0.00915573	-0.246897	0.0573202	-0.0421508	-0.316586	-0.0976592	-0.0525299	0.178734	-0.233286	-0.51753	-0.442515	-0.0354553	-0.366889	-0.182162	-0.466402	-0.252173	-0.21636
ZNF333	-0.423126	-0.339352	-0.611282	-0.230938	-0.214526	-0.445317	-0.142567	0.0780625	-0.454863	-0.146582	-0.13107	-0.118085	-0.123022	-0.103176	-0.223984	-0.0438814	-0.452163	0.0485022	-0.119006	-0.0624415	-0.212941
TCF4	-0.0231232	-0.108112	-0.545135	-0.244086	-0.247897	-0.260727	-0.0397239	-0.444593	-0.1573	-0.303296	-0.197755	-0.507335	-0.154453	-0.174399	-0.249255	-0.287091	0.04122	0.00534129	-0.215825	-0.145254	-0.21294
MEF2B	-0.394609	-0.161818	-0.127408	-0.139771	-0.236454	-0.143069	-1.05367	-0.103552	-0.34934	-0.286569	-0.0461634	-0.0777136	0.181634	-0.177012	-0.0496271	-0.584185	-0.139299	-0.13096	-0.066331	-0.141955	-0.211394
TP53	-0.153258	0.020345	-0.611559	0.161044	-0.362587	0.445885	-0.713523	-0.922605	-0.531636	-0.246833	-0.282465	-0.1889	-0.439407	-0.500848	-0.529192	-0.0703213	-0.134121	0.797326	0.169936	-0.122698	-0.210771
RUNX3	-0.136804	-0.245619	-0.24426	-0.199363	-0.387326	-0.036337	0.0095046	-0.372502	-0.129824	-0.299734	-0.352499	-0.0174817	0.0381643	-0.479933	-0.360601	0.098307	-0.458309	-0.0502946	-0.318153	-0.173717	-0.205839
RREB1	-0.288341	-0.228746	0.206745	-0.133844	-0.00838407	-0.0170956	0.0211715	-0.319017	-0.216303	-0.0807523	-0.380723	-0.0904849	-0.211886	0.0104436	-0.391043	-0.628414	-0.46658	-0.384576	-0.133086	-0.276653	-0.200878
FUBP1	-0.0565032	0.237712	-0.354166	0.00863651	-0.400752	-0.0576943	0.103855	-0.265301	-0.416653	-0.382255	-0.410114	-0.0978895	-0.092187	-0.347987	-0.561452	-0.21547	-0.47836	0.310445	-0.301267	-0.228756	-0.200308
RFX1	-0.278846	-0.233312	-0.112301	-0.252587	-0.0381051	-0.335014	-0.424633	-0.16386	-0.220996	-0.215577	-0.106645	-0.00716394	-0.297853	-0.109576	-0.131142	-0.380414	-0.174513	-0.283088	-0.0165618	-0.177232	-0.197971
MAFG	-0.311638	-0.201004	-0.122704	-0.0567078	-0.330365	-0.12861	0.152049	0.0782961	-0.747712	-0.209459	-0.0978803	-0.142717	-0.0962593	-0.495262	-0.356756	-0.0862059	-0.115468	-0.0779379	-0.445037	-0.127826	-0.19596
STAT6	0.0161398	-0.185486	-0.433888	-0.191343	0.0532815	-0.418452	-0.0345538	-0.0840305	-0.188674	-0.0761547	-0.252241	-0.158148	-0.286571	-0.246642	-0.229412	-0.255229	-0.218604	-0.12137	-0.347173	-0.211998	-0.193527
CREB3	-0.0798706	-0.198044	-0.201412	-0.239708	-0.149228	-0.185243	0.0689634	-0.391614	-0.259803	-0.23964	-0.180987	-0.109768	-0.101963	-0.193339	-0.340559	-0.235204	-0.14339	-0.370457	-0.0620247	-0.0481321	-0.183071
MAFK	-0.249814	-0.17987	-0.343452	-0.129641	-0.304667	0.00496186	-0.181189	-0.407973	-0.32695	-0.10769	-0.467407	-0.0835464	-0.143398	-0.26762	-0.3077	0.118244	-0.150586	0.161779	-0.140813	-0.150761	-0.182905
LYL1	-0.448152	-0.112095	-0.169711	-0.312008	-0.219864	-0.142624	-0.0641694	-0.371098	-0.114243	-0.0394984	-0.105972	-0.0817439	-0.182156	-0.218269	-0.134161	-0.409335	0.0294249	-0.22361	-0.186512	-0.103902	-0.180485
POU6F1	-0.065545	-0.117087	0.00150269	-0.176958	-0.213239	-0.175371	-0.392229	-0.388477	-0.23817	-0.159904	-0.193096	-0.144501	-0.179291	-0.118661	-0.228227	-0.0676617	-0.197512	-0.162152	-0.0422001	-0.320954	-0.178987
ZKSCAN1	-0.202028	-0.175341	-0.110042	-0.205962	-0.0571195	-0.400509	-0.408192	-0.0398406	-0.207222	-0.171095	-0.241818	-0.137347	-0.220034	-0.179988	-0.049809	0.235922	-0.0620191	-0.308533	-0.156331	-0.308116	-0.170271
GFI1	-0.880207	-0.254902	-0.348686	-0.0494243	-0.369662	0.00667336	-0.0797547	-0.288057	-0.132025	-0.176118	0.287104	-0.273951	-0.00108818	-0.00400867	-0.0616409	-0.234065	-0.017649	-0.0276639	-0.0505821	-0.352639	-0.165417
E2F8	-0.0688442	-0.254909	-0.108816	-0.0384119	-0.153897	-0.311221	-0.240572	-0.347129	-0.327909	-0.0844614	-0.00421734	-0.181504	-0.231023	-0.284998	-0.0419479	-0.146449	0.151643	-0.094648	-0.44177	0.0629555	-0.157406
ATF6	-0.0396787	0.00412648	-0.64367	-0.129861	-0.128942	-0.19454	-0.311899	0.263543	-0.159007	-0.0781947	-0.181914	-0.134901	-0.209875	-0.204097	-0.257339	-0.111888	-0.0332777	-0.182162	-0.100947	-0.167923	-0.150122
LHX8	-0.118244	-0.0686522	-0.536428	-0.119373	-0.0556001	0.00122924	-0.179829	0.00290472	-0.181979	-0.233778	-0.0495144	-0.218338	-0.14586	-0.00634908	-0.283318	-0.293956	-0.0153598	-0.211127	-0.0988967	-0.14219	-0.147733
MAZ	-0.183473	-0.20043	-0.188834	0.0125099	-0.167518	-0.316285	0.314047	-0.232036	-0.101434	-0.176735	-0.116531	-0.253018	-0.0784613	-0.051757	0.0192912	-0.12514	-0.0715575	-0.3432	-0.309571	-0.307047	-0.143859
STAT5B	-0.361154	0.0132888	-0.0552964	-0.134264	-0.354198	-0.346208	-0.0996453	0.0426202	-0.0877041	-0.158388	-0.0965756	-0.319612	-0.216345	-0.223308	-0.0799467	0.0171499	-0.10499	0.0164204	0.035604	-0.275152	-0.139385
E2F2	0.0188522	-0.00243879	-0.252207	-0.000146896	0.0885057	0.0286921	-0.154282	-0.0143449	-0.274959	-0.2178	-0.137347	-0.122111	-0.172755	-0.257821	-0.129513	-0.325708	-0.049231	-0.0677584	-0.436672	-0.306037	-0.139254
STAT3	-0.0757733	-0.108268	-0.0551325	0.0466624	-0.100413	-0.718472	-0.291544	-0.787332	0.142042	-0.605289	-0.134554	0.128862	-0.0959805	0.0857221	0.0747794	-0.349196	0.117668	-0.287379	0.269906	0.00871746	-0.136749
NR2C1	-0.119043	-0.243329	-0.110919	-0.153278	0.101464	-0.103439	-0.246218	-0.0602723	-0.219589	0.0170767	-0.2518	-0.116659	-0.0897613	-0.0597173	-0.2379	-0.200127	-0.174304	0.059285	-0.18734	-0.252872	-0.132437
ATF7	-0.0873944	-0.144098	-0.330089	-0.0874769	0.00457676	-0.105303	-0.00408719	-0.192242	-0.280269	0.0460689	0.064058	-0.249307	-0.123385	-0.315183	-0.22053	-0.437624	-0.18988	0.234437	0.112822	-0.295482	-0.130019
CENPB	-0.071284	-0.000323077	0.0940537	-0.167502	-0.255038	-0.209709	0.159403	0.263881	-0.148364	-0.341587	-0.207032	-0.584034	-0.19358	-0.182287	-0.203898	0.0789987	-0.475778	0.0507259	-0.204216	0.0370646	-0.128025
NR4A2	-0.170212	-0.109571	-0.202076	-0.05384	-0.28697	0.0676088	-0.254661	-0.328336	0.0937134	-0.0554288	-0.00706406	-0.0396784	-0.138394	-0.0935332	-0.186981	-0.23594	-0.234842	-0.0520643	-0.0608118	-0.151122	-0.12501
SPI1	-0.0937595	-0.0267236	-0.0227549	-0.0346292	0.00904363	0.107853	-0.609138	0.0277564	0.0841414	-0.20177	0.175683	-0.163007	-0.104134	0.0190741	-0.921769	-0.406941	-0.156282	-0.180809	-0.0458742	0.0754414	-0.12343
THRA	-0.405234	-0.132619	-0.286509	-0.294278	-0.0925943	-0.0695463	0.214805	0.0300294	-0.14232	-0.070194	-0.24569	-0.0522918	-0.0119548	-0.257158	0.0345392	-0.157908	0.00947883	-0.0930154	-0.100166	-0.301393	-0.121201
FOS	-0.200659	-0.22362	0.0488262	-0.294893	-0.0431046	-0.185806	-0.262393	0.136282	-0.216172	-0.0951291	-0.135011	-0.185311	-0.0524518	-0.378082	0.0670986	-0.00937791	-0.133451	-0.0862202	0.093236	-0.264573	-0.121041
BCL11A	-0.432939	-0.167737	-0.247335	-0.283024	-0.0646056	-0.118504	0.183609	-0.0523005	-0.0582623	0.0590663	-0.0359852	-0.061449	-0.168138	-0.113127	-0.185141	-0.397586	0.0860016	0.0737891	-0.227978	-0.174426	-0.119304
NR4A1	-0.1097	-0.162129	-0.0752248	-0.084224	-0.308293	0.0614464	-0.146173	0.0268784	-0.084178	-0.178727	-0.112881	-0.0548221	-0.0373118	-0.1949	-0.269724	-0.207334	0.0105596	-0.145012	-0.063529	-0.213783	-0.117453
PKNOX1	0.059674	-0.176218	0.109976	-0.146397	-0.384579	-0.0900775	0.0982348	-0.478366	-0.118099	-0.0110656	-0.123074	0.138317	-0.0292639	-0.0387318	-0.0417201	-0.362436	-0.234808	-0.148562	-0.314156	-0.0177674	-0.115456
ARNTL	-0.15528	-0.0871857	-0.0201772	-0.179273	-0.33697	-0.0815832	-0.255599	0.0933782	-0.234205	-0.148241	-0.0138687	-0.0907986	-0.0459972	-0.138545	-0.0838105	0.0676906	-0.102876	-0.0750029	-0.256798	-0.120158	-0.113265
MEF2A	-0.0622577	-0.104646	-0.390377	-0.123258	0.155291	-0.161302	-0.22407	-0.215845	-0.0117402	-0.265478	-0.114537	0.121399	-0.196461	-0.274629	-0.303979	0.0186864	-0.067854	0.0422006	-0.00598934	-0.0242198	-0.110453
ELF1	-0.304702	-0.0745089	-0.0011329	0.0815594	-0.296549	-0.0250025	-0.159261	0.0456688	-0.233813	0.0228558	-0.0671719	-0.0747661	-0.228633	-0.264361	0.0207614	-0.140462	-0.179102	-0.290796	0.110005	-0.056706	-0.105806
TGIF2	-0.0756259	-0.575398	0.00758569	0.142226	-0.105047	0.250874	-0.0400835	-0.00458089	-0.16605	-0.428735	-0.308209	-0.117866	-0.261625	-0.0722934	-0.133425	-0.0291842	0.136174	-0.159711	-0.0471802	-0.106766	-0.104746
CEBPG	-0.0155385	-0.029087	-0.0766053	-0.107813	-0.217586	-0.272959	-0.159442	-0.0814913	-0.310966	-0.18855	-0.0852056	0.0114354	-0.287667	0.0443354	-0.112964	-0.123302	-0.0686699	0.114007	-0.244248	0.124227	-0.104404
NFE2L1	-0.137854	-0.102119	-0.158495	-0.0985451	-0.20594	-0.0168962	-0.33048	-0.24409	-0.0588275	-0.324478	-0.0988481	-0.0712146	-0.0124294	0.00216206	-0.509631	0.245986	0.0555893	-0.137988	0.0823302	0.0517833	-0.103499
ESRRG	-0.023794	-0.0159866	-0.107407	-0.246492	-0.226001	-0.159219	-0.245026	-0.0733625	-0.0694543	-0.118683	0.0569827	0.0148345	-0.223627	-0.145359	0.0162226	0.0522442	-0.200925	-0.11331	-0.0724412	-0.133599	-0.10172
KLF5	0.0554135	-0.28766	0.263407	-0.229962	0.143085	-0.189703	0.0488127	-0.0571856	-0.100025	-0.289474	-0.356348	-0.132206	-0.192959	-0.272991	-0.310603	0.170366	-0.16611	0.0931791	-0.0766512	-0.0585571	-0.0973086
RUNX1	-0.426882	-0.0357315	0.317466	0.184226	-0.430409	-0.161389	0.0346601	0.253137	0.0961944	-0.797252	-0.0927089	0.136619	0.032765	-0.00567468	-0.391658	-0.116872	0.150235	-0.0683047	0.146668	-0.771077	-0.0972994
HSF4	-0.104973	-0.101383	-0.0694007	0.0719167	0.0540607	-0.152326	-0.0151818	-0.345573	-0.209437	-0.0993061	-0.0720439	-0.247886	-0.130424	-0.185863	-0.235781	0.0501398	-0.153913	0.134595	-0.0224958	-0.102496	-0.0968887
NFIA	0.0101201	-0.32719	0.369692	-0.0173706	0.240299	-0.0135165	-0.578073	0.000757432	-0.0391021	-0.118081	-0.296282	0.177425	-0.151982	-0.0395326	0.437382	0.019636	-0.071099	-0.142222	-0.983049	-0.106092	-0.0814141
TCF12	-1.01371	0.150865	-0.100488	0.0456614	-0.402195	-0.0121886	-0.807701	-0.0954112	0.026535	0.240951	0.0532506	0.126498	0.0136695	0.146885	0.538514	-0.155143	0.276725	0.00502652	-0.250552	-0.132457	-0.0672634
VDR	0.00773636	-0.195026	-0.273646	-0.0453754	0.432531	0.132812	-0.339731	0.101535	0.222829	-0.0421455	-0.076766	0.0521037	-0.0867538	-0.204301	-0.273486	-0.204989	0.133321	-0.00585298	-0.210189	-0.123207	-0.0499301
EGR1	0.0154967	-0.175389	-0.257757	-0.218418	-0.20826	-0.090507	0.0972875	-0.0938338	0.110741	-0.214192	0.196621	-0.0767408	-0.168932	-0.0636559	0.157851	0.0697289	0.0324494	-0.158199	0.108691	-0.0488218	-0.049292
STAT4	0.0565644	0.113488	0.176359	-0.0302326	0.198802	0.152773	-0.257542	-0.276614	0.0656833	0.106781	-0.0609156	-0.10766	-0.270092	-0.309134	0.0485477	-0.352385	-0.121495	0.0368951	-0.088681	0.0397456	-0.0439556
KLF13	-0.260231	-0.24696	-0.34492	-0.0331876	0.191332	-0.126249	0.252666	0.399859	-0.202391	0.181277	-0.154828	0.225034	-0.0416532	-0.161758	-0.0299293	0.0469833	-0.0758224	-0.0874506	-0.334124	0.000412181	-0.040097
ZNF350	0.0417108	-0.00144158	-0.393116	-0.0390404	-0.237339	-0.193952	-0.328832	-0.278395	0.0927573	0.0369916	-0.0904346	0.219022	0.0147956	0.0720907	0.097362	-0.0921723	0.170736	0.180931	-0.00033761	0.0521409	-0.0338261
AHR	-0.373802	0.0200658	0.273595	0.0474463	0.00874728	0.010278	0.0574109	-0.287808	-0.210817	0.446619	0.103615	0.333558	0.285075	-0.499305	0.203805	0.310797	0.131487	-0.0773739	0.0545783	-0.0284583	0.0404756

## Sheet: 7e_Network analysis
ND	TF name	EdgeCount	Relative Betweenness	Self Loops		HD	TF name	EdgeCount	Relative Betweenness	Self Loops		MAF	TF name	EdgeCount	Relative Betweenness	Self Loops		MMSET	TF name	EdgeCount	Relative Betweenness	Self Loops		CCND1	TF name	EdgeCount	Relative Betweenness	Self Loops
	E2F4	174	0.0400252	1			KLF13	374	0.00924231	1			E2F4	317	0.0289748	2			MAZ	226	0.0197662	1			MAZ	318	0.0187427	2
	MAZ	168	0.0375757	1			MAZ	366	0.00765781	1			MAZ	274	0.0208578	2			MECP2	206	0.0174028	1			KLF6	223	0.0180245	1
	KLF13	156	0.0226484	1			ELK3	331	0.00649322	1			EGR2	267	0.0196629	2			MXI1	207	0.015753	1			KLF13	233	0.0145024	1
	USF1	107	0.0202578	1			E2F2	323	0.00636627	1			RFX5	190	0.0185995	2			E2F5	181	0.0147563	1			MXI1	312	0.0116444	2
	KLF6	130	0.0193165	1			MECP2	344	0.00613758	1			MXI1	258	0.0177371	2			KLF13	210	0.0141104	1			KLF16	206	0.0110906	1
	CXXC1	126	0.0183819	1			CXXC1	301	0.00605559	1			CXXC1	163	0.0176149	1			CXXC1	185	0.0125163	1			CXXC1	211	0.0103815	1
	SP1	146	0.0178843	1			KLF16	323	0.00573891	1			BHLHE40	176	0.012332	1			MLX	199	0.0119918	1			ZNF219	220	0.0102172	1
	BHLHE40	113	0.0149204	1			ARNT2	306	0.00557569	1			RARA	168	0.012261	2			KLF4	187	0.0110287	1			E2F4	348	0.00954111	2
	BHLHA15	105	0.0141791	1			FLI1	328	0.0055445	1			ELK3	145	0.0120706	1			KLF16	188	0.0106777	1			ELK3	201	0.00885356	1
	KLF4	125	0.0123024	1			VEZF1	316	0.00496483	1			KLF4	146	0.0113335	1			XBP1	158	0.0102625	1			KLF15	186	0.00855931	1
	RFX5	90	0.0118979	1			KLF6	310	0.00492874	1			KLF16	179	0.0112829	1			E2F4	201	0.00919657	1			RARA	225	0.00847044	1
	HINFP	101	0.00978263	1			MLX	322	0.00488843	1			KLF13	188	0.0111513	1			KLF3	152	0.00903091	1			IRF9	175	0.00705413	1
	EGR1	119	0.00931033	1			BHLHA15	303	0.00473347	1			SP1	264	0.0104134	2			SP1	187	0.00865553	1			BHLHE40	188	0.00687002	1
	IRF9	105	0.00795702	1			SP2	310	0.00470928	1			ATF3	147	0.00948165	1			SOX4	175	0.00843057	1			FOXO3	168	0.00662642	1
	IRF3	107	0.00785281	1			ZBTB7A	315	0.00468202	1			MAF	121	0.0083476	1			FLI1	175	0.00822667	1			HINFP	184	0.00657261	1
	NFKB2	88	0.00645642	1			IRF9	274	0.00458987	1			KLF15	135	0.0083097	1			KLF15	165	0.00809548	1			PRDM1	153	0.00647681	1
	RELA	80	0.00635854	1			HES1	310	0.00452102	1			BHLHE41	147	0.00820563	1			E2F1	189	0.00793566	1			KLF3	173	0.00640044	1
	MAFF	93	0.00629733	1			ELK4	308	0.00451048	1			NFATC1	152	0.0076402	2			BHLHE41	155	0.00784316	1			SP1	290	0.00600359	1
	FOSB	85	0.00619396	1			PRDM1	287	0.00450064	1			EGR1	168	0.0075172	1			ATF6	165	0.00694863	1			TFE3	157	0.00548257	1
	ETV6	87	0.00615244	1			IRF3	299	0.00428114	1			RARG	153	0.00700065	1			MZF1	157	0.00690013	1			EGR1	174	0.00531667	1
	ELF1	105	0.0054917	1			XBP1	285	0.00420602	1			ZFX	221	0.00560438	1			ELK3	156	0.00638376	1			ATF3	134	0.00522091	1
	STAT2	71	0.00529191	1			RARA	300	0.00419843	1			FOXO3	132	0.00549518	1			ATF3	148	0.00633418	1			SP4	229	0.00476513	2
	NFKB1	92	0.00517293	1			TCF4	269	0.00407607	1			IRF3	144	0.00441407	1			USF1	152	0.0063001	1			STAT6	181	0.00471804	1
	RELB	91	0.00469893	1			HMGA1	258	0.00402086	1			ZBTB7B	112	0.0043071	1			MAF	137	0.00589531	1			STAT2	160	0.00466302	1
	IRF4	90	0.00432132	1			E2F3	299	0.00400986	1			RELA	106	0.00405205	1			PRDM1	137	0.00568861	1			SREBF2	142	0.00465157	1
	NFE2L1	74	0.00429817	1			BCL11A	284	0.00397725	1			CREB3	117	0.00375613	1			IRF9	139	0.00561964	1			XBP1	158	0.00463677	1
	FOXO3	82	0.00418438	1			SOX4	286	0.00396202	1			NFYC	89	0.00353555	1			SREBF2	137	0.00543522	1			NFKB1	176	0.00459013	1
	IRF7	85	0.00387873	1			EGR2	299	0.00384223	1			NFKB2	111	0.00342117	1			ZBTB4	131	0.00525536	1			ZNF148	186	0.00433847	1
	NFAT5	77	0.00331174	1			ETV6	296	0.00373906	1			JUNB	119	0.00323586	1			KLF6	157	0.00515454	1			RELB	151	0.00431023	1
	MEF2D	75	0.00316111	1			ELK1	311	0.00373848	1			STAT2	104	0.00321868	1			ZBTB7B	132	0.00496064	1			E4F1	163	0.00424453	1
	ELK3	91	0.00292352	1			ELF2	284	0.00373237	1			JUND	113	0.00305812	1			CBFB	129	0.0048374	1			ETV6	160	0.00417787	1
	STAT4	57	0.00280057	1			FOXO3	272	0.00368669	1			NFKB1	108	0.00304302	1			STAT6	162	0.0048371	1			MAFG	170	0.0041341	2
	ETS1	74	0.00264022	1			MXI1	303	0.0036701	1			TFAP2C	101	0.00303661	1			RFX5	120	0.00483136	1			MZF1	169	0.00408585	1
	ZFX	103	0.00201018	1			NFKB2	274	0.00364864	1			MAFF	113	0.00276425	1			SP4	147	0.00469607	1			NFKB2	159	0.00402171	1
	PPARA	65	0.00178987	1			SP1	273	0.00357171	1			RXRB	108	0.00274264	1			ZNF148	174	0.00465196	1			NFATC1	193	0.00360753	1
	CREB1	62	0.00134172	1			SREBF2	268	0.00353193	1			VEZF1	163	0.0026759	2			IRF3	152	0.00453709	1			HIVEP1	146	0.00333642	1
	HBP1	55	0.00132527	1			STAT4	250	0.00351275	1			RFX1	106	0.0024489	1			FOXO3	115	0.00387444	1			MEF2C	118	0.00310635	1
	SRF	66	0.00057705	1			FOSB	278	0.00351063	1			KLF6	118	0.00243927	1			RELB	130	0.00378962	1			MECP2	176	0.00308362	1
	TAF1	116	0.0148167	0			EGR1	284	0.0034177	1			MAX	103	0.00234533	1			CREB3	129	0.00369291	1			IRF3	168	0.00304736	1
	FLI1	104	0.01395	0			IRF4	277	0.00339862	1			MECP2	136	0.00231668	1			E4F1	128	0.00352346	1			NFAT5	153	0.00300745	1
	SREBF2	93	0.012763	0			SP4	272	0.00339274	1			XBP1	121	0.00219278	1			NR4A2	143	0.00349104	1			STAT4	115	0.00269668	1
	BHLHE41	103	0.0123905	0			IRF1	270	0.00334221	1			CREB1	92	0.00205967	1			PPARA	122	0.00337	1			HMGA1	121	0.00266007	1
	BACH1	79	0.0116797	0			E2F4	290	0.00327927	1			TFEB	89	0.00201164	1			NFKB1	116	0.00322316	1			ATF4	148	0.00265968	1
	STAT6	101	0.00976531	0			TFDP1	292	0.0031902	1			NR4A1	97	0.00188298	1			STAT4	108	0.00319342	1			ZFX	248	0.00262081	2
	HIF1A	82	0.00922151	0			LYL1	269	0.00318954	1			TCF3	96	0.00186553	1			JUNB	140	0.00307674	1			ATF6	143	0.0025883	1
	ZNF384	71	0.0090109	0			KLF3	278	0.00318563	1			DDIT3	109	0.00181747	1			NFKB2	128	0.00275323	1			NFE2L1	136	0.00253139	1
	MYC	79	0.0088224	0			LEF1	246	0.00316667	1			ELK4	95	0.00153554	1			ELK4	136	0.00266132	1			CREB3	138	0.00230527	1
	NR4A2	88	0.00831479	0			BHLHE40	278	0.00315287	1			IRF7	89	0.00151934	1			MAX	119	0.00256665	1			RELA	137	0.00228503	1
	JUN	70	0.00628129	0			KLF4	279	0.00304837	1			STAT4	75	0.00141959	1			FOSB	126	0.00253405	1			ZBTB7A	154	0.00220594	1
	PRDM1	56	0.0061783	0			SNAI1	281	0.00303314	1			ESRRA	114	0.00073943	1			IRF1	135	0.0025211	1			MAX	129	0.00215015	1
	KLF3	86	0.00598776	0			MAFF	266	0.00302653	1			USF1	130	0.00903092	0			TCF3	121	0.00237245	1			IRF1	168	0.00214761	1
	CREB3	80	0.00591438	0			BCL6	227	0.00301358	1			E2F2	142	0.00847154	0			HMGA1	121	0.00233579	1			MEF2B	132	0.00213397	1
	ATF6	86	0.00589324	0			NFATC2	253	0.00299897	1			TAF1	136	0.00829033	0			ZBTB18	117	0.00232487	1			IRF4	104	0.00201154	1
	HSF4	84	0.00516194	0			STAT6	253	0.00293938	1			SREBF2	102	0.00765251	0			ETV6	112	0.00228945	1			E2F7	133	0.00191878	1
	TGIF2	90	0.00512607	0			CTCFL	258	0.00293024	1			MYC	108	0.00724587	0			ZFX	140	0.00228072	1			NR4A1	118	0.00188083	1
	IKZF1	86	0.00463598	0			SPI1	247	0.00292747	1			ELF2	125	0.00693621	0			ELF2	134	0.00213818	1			NFIL3	110	0.00181639	1
	RFX1	62	0.00433574	0			RBPJ	254	0.00292048	1			IRF9	138	0.00690756	0			RELA	114	0.00188202	1			SMAD3	111	0.00168774	1
	ATF3	83	0.00422777	0			E2F5	273	0.00291334	1			RELB	117	0.00659811	0			TFDP1	144	0.00187613	1			DDIT3	115	0.00160942	1
	RXRB	81	0.0038761	0			USF1	251	0.00290781	1			MLX	137	0.00581303	0			TP53	68	0.00186936	1			IRF5	144	0.00159114	1
	JUNB	87	0.00386743	0			RXRB	266	0.00289331	1			HINFP	135	0.00564929	0			ZNF384	91	0.00183328	1			NR2C2	110	0.00156644	1
	NFYC	68	0.0037493	0			CTCF	265	0.00279648	1			ATF6	132	0.00559134	0			DDIT3	106	0.00175813	1			ESR1	95	0.00122949	1
	ELF2	92	0.003598	0			EPAS1	259	0.00275258	1			STAT6	128	0.00543778	0			ATF4	120	0.00142446	1			ARID5B	110	0.00119448	1
	NR4A1	81	0.0033991	0			HIVEP2	215	0.00275023	1			NFATC3	126	0.00507434	0			CREB1	99	0.00133039	1			TCF3	105	0.00110332	1
	XBP1	111	0.00335438	0			STAT2	247	0.00274436	1			JUN	100	0.0050023	0			USF2	106	0.00127124	1			CREB1	106	0.00099699	1
	FOS	76	0.00288292	0			ATF3	242	0.00272605	1			TFE3	106	0.00462525	0			ARNT	91	0.00114742	1			IRF7	92	0.00079635	1
	HIVEP1	74	0.00278927	0			BHLHE41	257	0.00267166	1			PRDM1	80	0.00455309	0			CEBPB	93	0.00111502	1			CUX1	81	0.00061338	1
	NFATC3	75	0.00273591	0			E2F1	292	0.00258018	1			BACH1	95	0.00445343	0			NFYA	78	0.0010331	1			HMBOX1	75	0.00059394	1
	USF2	71	0.00265578	0			HSF4	235	0.00257355	1			PROX1	74	0.00436125	0			RFX1	95	0.00098705	1			RFX5	191	0.00825362	0
	NR2C2	70	0.00258966	0			MEF2C	201	0.00252915	1			ETV6	97	0.00432766	0			ETS1	100	0.00095237	1			ZBTB4	210	0.00785142	0
	TCF3	77	0.00254801	0			MEF2B	247	0.00252603	1			FOXP2	95	0.00430426	0			MAFK	94	0.00094339	1			BACH1	148	0.0077507	0
	IRF1	81	0.00231261	0			GABPA	276	0.00246648	1			MZF1	134	0.00408744	0			ZNF143	65	0.00075438	1			FLI1	231	0.00737664	0
	MAFK	57	0.00230987	0			MEF2D	233	0.00245735	1			BHLHA15	107	0.00379163	0			IRF7	72	0.00069358	1			ELF1	182	0.00669941	0
	CBFB	70	0.00230834	0			FOXK1	230	0.00237433	1			CENPB	117	0.0037424	0			ARNT2	128	0.00059479	1			ELK1	173	0.00661072	0
	SMAD3	73	0.00224148	0			RELB	245	0.00234683	1			KLF9	106	0.00367823	0			E2F2	182	0.0142289	0			USF1	157	0.00597816	0
	CREM	52	0.00220604	0			PLAGL1	255	0.00234019	1			YY1	92	0.00366908	0			CTCF	169	0.0128739	0			TAF1	157	0.00577641	0
	RREB1	66	0.00214924	0			IRF7	210	0.00232939	1			NFATC2	76	0.00363551	0			TAF1	161	0.00946755	0			KLF4	156	0.00514481	0
	ZNF76	48	0.00205458	0			TFAP4	247	0.00231542	1			ETS1	84	0.00351407	0			SREBF1	133	0.00821192	0			BHLHE41	162	0.00487759	0
	ELK4	85	0.00200819	0			MAFK	252	0.00231025	1			FOS	114	0.00337166	0			EGR1	165	0.00685919	0			ELF2	137	0.00427774	0
	YY1	66	0.00199215	0			JUNB	249	0.00230913	1			IRF1	147	0.00305459	0			HINFP	151	0.00578761	0			ZBTB7B	158	0.00408197	0
	TFEB	71	0.00178632	0			GFI1	229	0.00230626	1			PKNOX1	97	0.00302844	0			ELF1	132	0.004557	0			FOSB	175	0.00397404	0
	ATF4	82	0.00150274	0			STAT5A	210	0.00228968	1			CBFB	69	0.00296657	0			NR4A1	133	0.00442058	0			ELK4	136	0.00395784	0
	IRF5	78	0.00146946	0			NR4A2	252	0.00228208	1			HIVEP1	107	0.00290348	0			SMAD1	110	0.00429494	0			BHLHA15	141	0.00389439	0
	MAX	77	0.00123183	0			IRF5	241	0.00223094	1			ZNF740	109	0.00282114	0			BHLHA15	124	0.00408324	0			FOXP2	126	0.00374212	0
	TCF7	69	0.0011343	0			NFKB1	248	0.00219252	1			MAFG	116	0.00260199	0			RXRB	133	0.00384699	0			HSF4	169	0.00352842	0
	MEF2A	48	0.00101589	0			NR4A1	231	0.00206252	1			NR4A2	106	0.00260194	0			STAT2	121	0.00349132	0			BCL11A	115	0.00344445	0
	ZEB1	61	0.00099518	0			NFIC	221	0.00205939	1			NR2C2	114	0.00259746	0			HIVEP1	131	0.00335806	0			NR4A2	158	0.00343139	0
	BPTF	47	0.00093652	0			RELA	216	0.00205907	1			ZNF143	73	0.00244539	0			BACH1	109	0.00330401	0			YY1	128	0.0032121	0
	ARID5B	35	0.00092693	0			PKNOX1	228	0.00204665	1			CREM	80	0.00238596	0			NFATC3	124	0.00316886	0			RXRB	131	0.0031045	0
	TCF12	64	0.00092398	0			RFX1	222	0.00203523	1			KLF3	92	0.00221109	0			TGIF2	117	0.00293384	0			NR1D1	145	0.00308239	0
	CEBPB	40	0.00084081	0			NR2F2	220	0.00202599	1			ARNTL	76	0.00194795	0			YY1	113	0.00285803	0			NFYC	104	0.00306555	0
	FOXF2	23	0.00076954	0			VDR	254	0.0019847	1			NFE2L2	78	0.00186239	0			NR2C2	104	0.00271155	0			MYC	148	0.00305723	0
	RORA	35	0.00075229	0			DDIT3	234	0.00195051	1			ATF1	99	0.00186075	0			FOS	123	0.00224882	0			CBFB	124	0.00290044	0
	PBX2	68	0.00071196	0			ZBTB33	243	0.00193644	1			ATF4	117	0.00178989	0			RREB1	116	0.00223185	0			SREBF1	92	0.00287341	0
	POU2F2	42	0.00062106	0			STAT1	207	0.00191759	1			IRF4	88	0.00176357	0			ETV3	116	0.0022296	0			ETV3	139	0.00287314	0
	POU2F1	59	0.00059035	0			RUNX3	191	0.00189645	1			ZBTB7A	111	0.00174849	0			NFYC	90	0.00209482	0			FOS	171	0.00265561	0
	CUX1	42	0.00056822	0			JDP2	242	0.00188693	1			FOSB	62	0.00168564	0			TCF12	112	0.00208465	0			ZNF384	89	0.00258542	0
	JUND	51	0.00056714	0			ZNF148	254	0.00184488	1			SREBF1	80	0.00158278	0			TCF4	91	0.00206359	0			IRF2	120	0.00254196	0
	NFE2L2	44	0.00053894	0			RUNX1	210	0.00184455	1			PBX2	110	0.00156131	0			MEF2D	100	0.00196417	0			FOXK1	121	0.0022914	0
	SMAD4	49	0.00053322	0			TCF3	242	0.00184352	1			TCF12	95	0.00154949	0			BCL11A	76	0.00179669	0			MAFK	114	0.00227905	0
	ZKSCAN1	34	0.00043655	0			ATF7	244	0.00182919	1			ZNF384	47	0.00144993	0			IRF4	99	0.00179064	0			NFATC3	131	0.00225928	0
	DDIT3	52	0.00041876	0			ISL2	186	0.00177993	1			NFE2L1	62	0.00139063	0			REST	77	0.00176017	0			ZNF143	75	0.00218342	0
	SREBF1	53	0.000401	0			RREB1	235	0.00174614	1			IKZF1	74	0.00134883	0			STAT3	71	0.00163122	0			RFX1	147	0.00211488	0
	NFIL3	39	0.0003289	0			FOSL2	229	0.00169677	1			MEF2C	42	0.00133479	0			JUN	112	0.00159448	0			PKNOX1	108	0.00198089	0
	HSF1	38	0.00030398	0			CREB3	237	0.00168491	1			MEF2D	86	0.001276	0			BPTF	100	0.00157299	0			IKZF1	116	0.00190052	0
	HMBOX1	36	0.00029552	0			E4F1	229	0.00160679	1			HSF1	75	0.00120903	0			IRF2	73	0.00157128	0			JUNB	150	0.00189692	0
	POU6F1	50	0.00029031	0			ZBTB7B	228	0.00154927	1			ZNF76	61	0.00107453	0			HBP1	63	0.00153527	0			TCF12	105	0.00188532	0
	ZNF410	34	0.00025679	0			SMAD2	208	0.00153723	1			ETV3	60	0.00105218	0			NFE2L1	96	0.00150917	0			POU2F2	120	0.00187853	0
	ZNF333	27	0.0002103	0			NFAT5	240	0.00153284	1			SRF	86	0.00097171	0			MYBL2	94	0.00150899	0			JUN	107	0.00180019	0
	ARID3A	72	0.0002097	0			ZEB1	201	0.00142755	1			BPTF	68	0.0009341	0			IRF5	102	0.00147613	0			MAFF	117	0.00176304	0
	NR1H2	18	5.65e-05	0			MIXL1	149	0.00139119	1			SMAD4	68	0.00086402	0			CREM	92	0.00147477	0			TCF4	87	0.0015755	0
	MEF2C	14	0	0			JUND	212	0.00138285	1			USF2	69	0.00083939	0			ATF1	104	0.00147373	0			ZNF740	110	0.00155081	0
	FOXO1	27	0	0			ATF4	221	0.00134272	1			ZEB1	68	0.00079513	0			ZEB1	89	0.00135064	0			PBX2	117	0.00154953	0
	FUBP1	19	0	0			TFE3	202	0.00131201	1			POU2F1	80	0.00079262	0			FOXA1	103	0.00129759	0			CREM	104	0.00150385	0
	RBPJ	57	0	0			TCF7	176	0.00124789	1			MEF2A	56	0.00076719	0			ARID5B	82	0.00127034	0			ZNF76	91	0.00145673	0
	ZNF350	10	0	0			SMAD4	187	0.00119395	1			CUX1	50	0.00076687	0			JUND	97	0.00117017	0			TGIF2	116	0.00130512	0
	UBP1	28	0	0			MAX	214	0.00117092	1			NFIL3	77	0.00074445	0			POU2F2	89	0.00117015	0			NRF1	127	0.0012453	0
	IRF2	17	0	0			ZFX	228	0.00115614	1			PPARA	77	0.0006675	0			MEF2A	85	0.00114614	0			MEF2D	114	0.00112405	0
	STAT1	20	0	0			CEBPB	187	0.00114902	1			ARID5B	80	0.00066531	0			PBX1	73	0.00108246	0			RREB1	126	0.00110721	0
	ZNF652	5	0	0			NFE2L2	180	0.00105609	1			HMBOX1	50	0.00060731	0			IKZF1	99	0.00106126	0			USF2	115	0.00109025	0
	ESR1	29	0	0			KLF9	211	0.0010227	1			POU6F1	55	0.00058449	0			ZKSCAN1	78	0.00100818	0			SMAD4	103	0.00108978	0
	ESR2	43	0	0			NFYA	156	0.00101513	1			MAFK	70	0.00055126	0			TCF7	86	0.00097191	0			CEBPG	73	0.0010225	0
	NR3C1	9	0	0			USF2	198	0.00097574	1			HBP1	56	0.00053566	0			HIF1A	89	0.00092318	0			ZEB1	101	0.00099561	0
	SMAD2	32	0	0			CUX1	172	0.00085983	1			ZKSCAN1	24	0.00050507	0			HMBOX1	65	0.00090431	0			HBP1	68	0.00099021	0
	FOXJ3	11	0	0			REL	156	0.00081272	1			RREB1	75	0.00050012	0			NFIL3	80	0.00084715	0			ZBTB18	85	0.00095563	0
	CREB5	16	0	0			E2F8	163	0.00080904	1			TGIF2	55	0.000347	0			PKNOX1	78	0.00084685	0			ARNTL	81	0.00088011	0
	ATF2	29	0	0			NR1D1	203	0.00075685	1			POU2F2	31	0.00032215	0			HSF1	86	0.00083505	0			NFE2L2	75	0.00083766	0
	TCF4	57	0	0			SRF	173	0.00071261	1			IRF5	53	0.00032145	0			FOSL2	98	0.00083076	0			KLF5	104	0.00082898	0
	RUNX1	22	0	0			TP53	148	0.00058985	1			PBX1	56	0.00031816	0			MEF2C	49	0.00072652	0			PPARA	107	0.00077142	0
	VDR	18	0	0			PBX1	153	0.00058548	1			TCF7	57	0.0002729	0			SMAD4	76	0.00070298	0			TCF7	99	0.00076808	0
	SP3	74	0	0			RUNX2	113	0.000478	1			ZNF333	38	0.00025313	0			PBX2	99	0.00065768	0			JUND	106	0.00075753	0
	STAT3	35	0	0			CREB1	156	0.00046799	1			ZNF410	45	0.00024268	0			FOXM1	70	0.00059007	0			ESRRA	105	0.00073124	0
	ETV5	52	0	0			ZNF384	223	0.00603136	0			SMAD3	60	0.00022821	0			FOXJ3	47	0.00055689	0			TFEB	113	0.0006639	0
	KLF9	82	0	0			IKZF1	317	0.00506564	0			NR2C1	45	0.00016968	0			CEBPZ	61	0.00046741	0			BPTF	83	0.00063275	0
	ARNT	64	0	0			ETS1	286	0.00463032	0			ARID3A	115	0	0			ZNF333	61	0.00042194	0			CEBPB	78	0.00062555	0
	HIVEP2	53	0	0			NFATC3	273	0.00335412	0			SP3	94	0	0			POU2F1	81	0.00041262	0			HIF1A	88	0.00061741	0
	CREB3L2	39	0	0			MBD2	246	0.00332487	0			PRDM4	17	0	0			RUNX3	47	0.00036985	0			POU2F1	98	0.00059892	0
	MECP2	101	0	0			RFX5	234	0.00324774	0			SMAD2	28	0	0			NR1H2	68	0.0003451	0			MEF2A	88	0.00056591	0
	MBD2	105	0	0			MYC	262	0.00310034	0			IRF2	21	0	0			CUX1	67	0.00031701	0			HSF1	106	0.00051261	0
							SMAD3	235	0.00292767	0			ESR1	54	0	0			MIXL1	57	0.00028941	0			UBP1	55	0.00046607	0
							TGIF1	220	0.00284894	0			STAT1	46	0	0			ARID3A	100	0.00027784	0			REST	84	0.00040945	0
							KLF15	263	0.00283017	0			ZNF148	101	0	0			MGA	42	0.00024558	0			ZKSCAN1	37	0.0004085	0
							MZF1	247	0.00268249	0			ZBTB4	85	0	0			NFE2L2	64	0.00021157	0			ZNF333	73	0.00033791	0
							YY1	230	0.0026675	0			ETV5	52	0	0			NR2C1	54	0.00016705	0			ZNF410	70	0.00026774	0
							HIVEP1	242	0.00265333	0			BACH2	23	0	0			FOXP1	63	0	0			PRDM4	48	0.00021791	0
							HSF1	223	0.00261777	0			MGA	15	0	0			RUNX1	38	0	0			OVOL1	61	0.00019267	0
							NFYC	187	0.00259874	0			RUNX1	23	0	0			FUBP1	40	0	0			BACH2	35	0.00017655	0
							TFEB	255	0.00257242	0			TCF4	50	0	0			ZBTB7A	96	0	0			ARID3A	83	0.00010862	0
							TEAD1	179	0.00253727	0			RUNX3	26	0	0			KLF9	108	0	0			SP3	104	0	0
							HINFP	245	0.00249832	0			RBPJ	73	0	0			AHR	104	0	0			KLF9	111	0	0
							SREBF1	220	0.00247617	0			FLI1	114	0	0			CLOCK	47	0	0			CTCFL	114	0	0
							CENPB	252	0.00247151	0			NFIC	67	0	0			MBD2	127	0	0			SPI1	55	0	0
							IRF2	205	0.00237509	0			FOXP1	28	0	0			SP3	109	0	0			ETV5	75	0	0
							FOXP2	211	0.00236052	0			STAT5A	31	0	0			ETV5	68	0	0			RUNX1	41	0	0
							THRA	241	0.00228596	0			STAT3	39	0	0			UBP1	48	0	0			RUNX3	46	0	0
							GLIS3	227	0.00227884	0			ELF1	74	0	0			CREB3L2	61	0	0			HIVEP2	79	0	0
							ZBTB4	238	0.00216453	0			NFIA	67	0	0			RBPJ	78	0	0			ETS1	94	0	0
							STAT5B	203	0.00207684	0			ARNT	73	0	0			STAT1	42	0	0			FOXO1	53	0	0
							UBP1	204	0.00207345	0			MBD2	125	0	0			ATF2	44	0	0			ARNT	88	0	0
							TAF1	240	0.00206198	0			CREB3L2	52	0	0			ZNF350	26	0	0			MBD2	139	0	0
							FOS	223	0.00201613	0			ATF2	65	0	0			NR3C1	20	0	0			ETV1	108	0	0
							FOXM1	230	0.00200861	0			UBP1	28	0	0			HLTF	35	0	0			FOXP1	53	0	0
							CREM	207	0.0020034	0			NR1H2	5	0	0			NFIC	52	0	0			FOXJ3	52	0	0
							POU2F2	248	0.00198987	0			FOXJ3	22	0	0			RUNX2	27	0	0			FUBP1	39	0	0
							ELF1	247	0.00196608	0			FUBP1	22	0	0			SMAD2	37	0	0			PAX5	53	0	0
							STAT3	201	0.00193266	0			NR3C1	21	0	0			CREB5	32	0	0			ESR2	123	0	0
							JUN	200	0.00185929	0			TP53	22	0	0			DUX4	16	0	0			RBPJ	85	0	0
							CBFB	200	0.00182767	0			ZNF652	7	0	0			ZNF652	14	0	0			MGA	25	0	0
							ZNF740	223	0.00180709	0			LHX8	1	0	0			ESRRG	23	0	0			CREB3L2	62	0	0
							PBX3	198	0.00177129	0															STAT1	55	0	0
							SMAD1	204	0.00174301	0															ATF2	97	0	0
							PPARA	226	0.00171334	0															STAT3	54	0	0
							MEF2A	182	0.00169635	0															STAT5A	41	0	0
							BPTF	198	0.00166144	0															NFIC	92	0	0
							ETV5	187	0.00165661	0															NR1H2	12	0	0
							NR2C2	199	0.00164891	0															SMAD2	45	0	0
							ARNTL	207	0.00158819	0															ZNF652	13	0	0
							BACH1	209	0.00157983	0															ESRRG	21	0	0
							NFE2L1	203	0.00155805	0															TGIF1	49	0	0
							MGA	175	0.00141146	0															LHX8	7	0	0
							ETV3	218	0.00141142	0															NR3C1	36	0	0
							MEIS2	208	0.00138288	0															ZNF350	41	0	0
							CREB3L2	208	0.00134468	0															TP53	37	0	0
							ESR1	121	0.00134419	0															RFX3	16	0	0
							POU6F2	160	0.00133934	0
							NRF1	203	0.00129048	0
							ARNT	177	0.00127545	0
							ZNF282	204	0.0012646	0
							ATF6	213	0.0012513	0
							BRCA1	183	0.00123203	0
							TCF12	183	0.00119485	0
							SP3	201	0.00118503	0
							RORA	157	0.00112851	0
							ATF1	200	0.00108799	0
							HMBOX1	148	0.00103881	0
							PBX2	177	0.00099931	0
							NFIL3	178	0.00094449	0
							ARID3A	176	0.00085551	0
							MYBL2	169	0.00083309	0
							HLTF	126	0.00082462	0
							POU6F1	143	0.00077288	0
							TGIF2	176	0.00074887	0
							ESRRA	198	0.00073855	0
							POU2F1	171	0.00069498	0
							FOXJ3	134	0.00063334	0
							ARID5B	149	0.00062336	0
							ZNF76	133	0.00058693	0
							HBP1	109	0.00057366	0
							BACH2	140	0.00049578	0
							NR3C1	96	0.00049408	0
							NR1H2	139	0.00048929	0
							ZNF333	143	0.00047669	0
							CLOCK	130	0.00045408	0
							FOXP1	156	0.00044121	0
							HIF1A	177	0.00043276	0
							TFCP2	116	0.0003231	0
							ZNF85	87	0.00032275	0
							ETV1	196	0.00032229	0
							REST	107	0.00029866	0
							ZNF410	98	0.00028212	0
							ZNF143	104	0.00027004	0
							CEBPG	115	0.00025272	0
							NR2C1	101	0.00022957	0
							NFYB	84	0.0002095	0
							ZNF652	77	0.00020814	0
							CEBPZ	110	0.00020294	0
							ZKSCAN1	107	0.00018399	0
							RFX3	53	0.00018226	0
							PRDM4	87	0.00013318	0
							NFIB	144	7.34e-05	0
							ESRRG	63	4.54e-05	0
							FOXO1	130	4.104e-05	0
							ATF2	98	0	0
							FUBP1	107	0	0
							ESR2	132	0	0
							ZNF350	73	0	0

## Sheet: 7f_CCND2_Hi_vs_Low_FTs
TF_motif	SE peak	chrom	start	end	Δf
NFIC	CCND2_peak_No3	chr12	4148346	4148949	664.62
CXXC1	CCND2_peak_No3	chr12	4148346	4148949	529.947
TFCP2	CCND2_peak_No3	chr12	4148346	4148949	528.746
TGIF1	CCND2_peak_No3	chr12	4148346	4148949	517.445
RFX1	CCND2_peak_No3	chr12	4148346	4148949	499.134
KAISO	CCND2_peak_No3	chr12	4148346	4148949	428.483
ZNF394	CCND2_peak_No4	chr12	4214956	4216442	309.723
IRF1	CCND2_peak_No4	chr12	4214956	4216442	238.358
IRF2	CCND2_peak_No4	chr12	4214956	4216442	234.567
IRF3	CCND2_peak_No4	chr12	4214956	4216442	204.61
PRDM1	CCND2_peak_No4	chr12	4214956	4216442	191.389
IRF7	CCND2_peak_No4	chr12	4214956	4216442	190.568
IRF4	CCND2_peak_No4	chr12	4214956	4216442	185.853
BCL11A	CCND2_peak_No4	chr12	4214956	4216442	172.527
LEF1	CCND2_peak_No4	chr12	4214956	4216442	163.815
IRF5	CCND2_peak_No4	chr12	4214956	4216442	154.231
ETV6	CCND2_peak_No4	chr12	4214956	4216442	150.162
STAT6	CCND2_peak_No4	chr12	4214956	4216442	149.429
IRF9	CCND2_peak_No4	chr12	4214956	4216442	148.36
LYL1	CCND2_peak_No4	chr12	4214956	4216442	146.349
TGIF1	CCND2_peak_No4	chr12	4214956	4216442	145.428
FLI1	CCND2_peak_No4	chr12	4214956	4216442	139.306
ETS1	CCND2_peak_No4	chr12	4214956	4216442	134.764

## Sheet: 7g_MEF2C_targets
TF_source	Target	MMSET	MAF	CCND1	HD	ND	Counter
MEF2C	ARID5B	MMSET	MAF	ccnd1	HD	ND	5
MEF2C	BACH1	MMSET	MAF	ccnd1	HD	ND	5
MEF2C	CREB3	MMSET	MAF	ccnd1	HD	ND	5
MEF2C	HINFP	MMSET	MAF	ccnd1	HD	ND	5
MEF2C	JUN	MMSET	MAF	ccnd1	HD	ND	5
MEF2C	NR4A1	MMSET	MAF	ccnd1	HD	ND	5
MEF2C	IRF9	MMSET		ccnd1	HD	ND	4
MEF2C	NFE2L2	MMSET		ccnd1	HD	ND	4
MEF2C	NR4A2		MAF	ccnd1	HD	ND	4
MEF2C	FOSB			ccnd1	HD	ND	3
MEF2C	FLI1	MMSET				ND	2
MEF2C	MEF2D				HD	ND	2
MEF2C	NFKB2				HD	ND	2
MEF2C	RFX5					ND	1
MEF2C	FOXO3	MMSET	MAF	ccnd1	HD		4
MEF2C	MXI1	MMSET	MAF	ccnd1	HD		4
MEF2C	TAF1	MMSET	MAF	ccnd1	HD		4
MEF2C	ATF4	MMSET		ccnd1	HD		3
MEF2C	HMGA1	MMSET		ccnd1	HD		3
MEF2C	IRF2	MMSET		ccnd1	HD		3
MEF2C	IRF4	MMSET		ccnd1	HD		3
MEF2C	KLF15		MAF	ccnd1	HD		3
MEF2C	KLF16	MMSET		ccnd1	HD		3
MEF2C	MAFK	MMSET		ccnd1	HD		3
MEF2C	STAT6	MMSET		ccnd1	HD		3
MEF2C	USF1		MAF	ccnd1	HD		3
MEF2C	ATF3			ccnd1	HD		2
MEF2C	BCL11A			ccnd1	HD		2
MEF2C	E2F2	MMSET			HD		2
MEF2C	E2F4	MMSET	MAF				2
MEF2C	ELF2		MAF		HD		2
MEF2C	ELK3		MAF		HD		2
MEF2C	ETS1		MAF		HD		2
MEF2C	FOXK1			ccnd1	HD		2
MEF2C	KLF4	MMSET			HD		2
MEF2C	KLF6			ccnd1	HD		2
MEF2C	MAF	MMSET	MAF				2
MEF2C	MEF2B			ccnd1	HD		2
MEF2C	MEF2C			ccnd1	HD		2
MEF2C	MYBL2	MMSET			HD		2
MEF2C	NFATC2		MAF		HD		2
MEF2C	PRDM1			ccnd1	HD		2
MEF2C	RARA			ccnd1	HD		2
MEF2C	RELB	MMSET		ccnd1			2
MEF2C	RREB1	MMSET			HD		2
MEF2C	SREBF1	MMSET			HD		2
MEF2C	TCF4	MMSET			HD		2
MEF2C	USF2	MMSET			HD		2
MEF2C	XBP1	MMSET			HD		2
MEF2C	ARNT				HD		1
MEF2C	ARNT2				HD		1
MEF2C	ATF1				HD		1
MEF2C	ATF6				HD		1
MEF2C	BCL6				HD		1
MEF2C	BHLHE41				HD		1
MEF2C	CENPB				HD		1
MEF2C	CREM				HD		1
MEF2C	CTCFL				HD		1
MEF2C	CUX1				HD		1
MEF2C	E2F3				HD		1
MEF2C	EGR1				HD		1
MEF2C	ESRRA				HD		1
MEF2C	FOXA1	MMSET					1
MEF2C	FOXP2		MAF				1
MEF2C	GFI1				HD		1
MEF2C	HIVEP1			ccnd1			1
MEF2C	IKZF1				HD		1
MEF2C	IRF7				HD		1
MEF2C	JDP2				HD		1
MEF2C	KLF13	MMSET					1
MEF2C	LYL1				HD		1
MEF2C	MBD2				HD		1
MEF2C	MEIS2				HD		1
MEF2C	MLX	MMSET					1
MEF2C	NFATC1		MAF				1
MEF2C	NFATC3				HD		1
MEF2C	NFE2L1			ccnd1			1
MEF2C	NFYA				HD		1
MEF2C	NFYB				HD		1
MEF2C	NR1D1				HD		1
MEF2C	NR2F2				HD		1
MEF2C	RFX1				HD		1
MEF2C	RORA				HD		1
MEF2C	SP1				HD		1
MEF2C	SP4				HD		1
MEF2C	SREBF2				HD		1
MEF2C	STAT5B				HD		1
MEF2C	TCF3	MMSET					1
MEF2C	TEAD1				HD		1
MEF2C	VDR				HD		1
MEF2C	ZKSCAN1	MMSET					1
MEF2C	ZNF333				HD		1
