# Supplementary material for: Chromatin-based, in cis and in trans regulatory rewiring underpins distinct oncogenic transcriptomes in multiple myeloma
Source: Nat Commun. 2021 Sep 14;12:5450. doi: 10.1038/s41467-021-25704-2 (PMC8440555; doi:10.1038/s41467-021-25704-2)
Supplement: Supplementary file 11 — Source file [file 41467_2021_25704_MOESM11_ESM.xlsx]

## Sheet: Fig 5f
CCND2 SE CRISPRi
Genromic regions	enh_reg1	enh_reg1	enh_reg2	enh_reg2	enh_reg3	enh_reg3	enh_reg4	enh_reg4	promoter	promoter	neg. control (n/a)
gRNA	#1	#2	#1	#2	#1	#2	#1	#2	#1	#2	n/a
Name	1.1	1.2	2.1	2.2	3.1	3.2	4.1	4.2	P.1	P.2	GAL4
Rep1	0.346037	0.589034	0.557326	0.87659	0.718994	0.615968	0.446911	0.569163	0.393371	0.458051	1
Rep2	0.450526	0.6844	0.750797	0.72222	0.932952	0.789989	0.433566	0.642984	0.551231	0.636617	1
Rep3	0.404651	0.81778	0.770529	0.782548	0.722056	0.903238	0.153947	0.543036	0.60468	0.622744	1

## Sheet: Suppl Fig 5h
MM1S-viability
	Rep1	Rep2	Rep3	Rep4	Rep1	Rep2	Rep3	Rep4	Rep1	Rep2	Rep3	Rep4	Rep1	Rep2	Rep3	Rep4	Rep1	Rep2	Rep3	Rep4
Day	CX_sh1				CX_sh3				IRF_sh2				IRF_sh3				scrambled
3	1	1	1	1	1	1	1	1	1	1	1	1	1	1	1	1	1	1	1	1
5	0.776	0.954031	0.443162	0.36442	0.865173	0.902887	0.622477	0.316453	0.730231	0.76931	0.338373	0.1784	0.709605	0.803244	0.469491	0.190972	1.05556	1.04515	1.02565	0.903049
7	0.480365	0.560665	0.0989257	0.0306708	0.529258	0.775537	0.220503	0.0866552	0.350536	0.376339	0.0637019	0.121517	0.329043	0.41776	0.101685	0.0645797	0.932284	1.00658	1.0555	0.981525
10	0.184867	0.182857	0.0216423	0	0.212654	0.392425	0.0466982	0.00815183	0.125705	0.158741	0.0202704	0.00810139	0.0679078	0.0512875	0.0187587	0	1.42301	0.858162	0.924817	0.921813
MM1S-RNA
	scbl	irf4_sh2	irf4_sh3	scrbl	cx_sh1	cx_sh3
Rep1	1	0.873254	0.622577	1	0.879303	0.75083
Rep2	1	0.78944	0.682796	1	0.740152	0.674141
Rep3	1	0.83696	0.792928	1	0.586017	0.617425
H929-viability
	Rep1	Rep2	Rep1	Rep2	Rep1	Rep2	Rep1	Rep2	Rep1	Rep2
Day	CX_sh1		CX_sh3		IRF_sh2		IRF_sh3		scrambled
3	1	1	1	1	1	1	1	1	1	1
5	0.345432	0.491783	0.434913	0.639975	0.49903	0.352544	0.681033	0.352544	0.976101	0.811698
7	0.10041	0.330517	0.212763	0.31135	0.298578	0.330543	0.259232	0.330543	0.898652	1.50264
10	0.071608	0.19609	0.15465	0.100449	0.177602	0.107378	0.21326	0.107378	1.79151	0.749677
